# Supplementary material for: Exometabolomic-enabled discovery of compounds associated with Escherichia coli O157:H7 population dynamics in the lettuce phyllosphere
Source: BMC Plant Biol. 2026 May 9;26:1114. doi: 10.1186/s12870-026-08917-9 (PMC13326550; doi:10.1186/s12870-026-08917-9)
Supplement: Supplementary file 4 — Supplementary Material 4: Dataset S1. Primary metabolite abundance values measured via gas chromatography coupled with time-of-flight mass spectrometry (GC-TOFMS) from exudates in the apoplast (A) or on leaf surface (S) of E. coli O157:H7-inoculated (A_E, S_E) or mock-inoculated (A_M, S_M) plants at one day post inoculation (1 DPI). The numbers on the column title indicate the lettuce genotype code. Results are shown as normalized values (sum normalized, Log10 transformed and auto-scaled) calculated with MetaboAnalyst 6.0 (https://www.metaboanalyst.ca/) for three biological replicates (BR) and their average. Normalization was performed across treatments within sample type (leaf surface and apoplast). Metabolite identifications were annotated according to the PubChem database utilizing the OMU R package. [file 12870_2026_8917_MOESM4_ESM.xlsx]

## Sheet: data_normalized
DATASET S1 Primary metabolite abundance values measured via gas chromatography coupled with time-of-flight mass spectrometry (GC-TOFMS) from exudates in the apoplast (A) or on leaf surface (S) of E. coli O157:H7-inoculated (A_E, S_E) or mock-inoculated (A_M, S_M) plants at one day post inoculation (1 DPI). The numbers on the column title indicate the lettuce genotype code. Results are shown as no…
Metabolite Annotation				A_E_31_BR1	A_E_31_BR2	A_E_31_BR3		A_E_36_BR1	A_E_36_BR2	A_E_36_BR3		A_E_38_BR1	A_E_38_BR2	A_E_38_BR3		A_E_39_BR1	A_E_39_BR2	A_E_39_BR3		A_E_44_BR1	A_E_44_BR2	A_E_44_BR3		A_E_45_BR1	A_E_45_BR2	A_E_45_BR3		A_E_46_BR1	A_E_46_BR2	A_E_46_BR3		A_E_59_BR1	A_E_59_BR2	A_E_59_BR3		A_M_31_BR1	A_M_31_BR2	A_M_31_BR3		A_M_36_BR1	A_M_36_BR2	A_M_36_BR3		A_M_38_BR1	A_M_38_BR2	A_M_38_BR3		A_M_39_BR1	A_M_39_BR2
PubChem ID	KEGG ID	Class	Identification	BR1	BR2	BR3	Average	BR1	BR2	BR3	Average	BR1	BR2	BR3	Average	BR1	BR2	BR3	Average	BR1	BR2	BR3	Average	BR1	BR2	BR3	Average	BR1	BR2	BR3	Average	BR1	BR2	BR3	Average	BR1	BR2	BR3	Average	BR1	BR2	BR3	Average	BR1	BR2	BR3	Average	BR1	BR2
135191	C00181	Carbohydrates	xylose	0.399926	2.68842	0.744428	1.27759	-0.0158356	-1.16928	-1.29963	-0.828246	0.314591	1.03048	-1.115	0.0766899	-0.487247	0.546908	2.5039	0.854519	-0.22139	-0.413913	-1.32973	-0.65501	-2.08942	0.65196	-0.258738	-0.565398	0.261212	-0.418703	-0.154562	-0.104018	-0.0196072	-0.492253	-0.346728	-0.286196	-1.03675	0.738847	1.25358	0.318558	-0.606357	0.70903	-1.04139	-0.312907	-0.1614	0.269699	0.0626582	0.0569857	0.609349	2.19312
10264	C02341	Organic acids	xylonic acid isomer	-0.971571	0.977638	-1.09549	-0.36314	1.14643	-1.58373	-0.357733	-0.265011	-0.410929	0.262335	-1.69368	-0.614093	-0.395593	0.182462	-0.0704473	-0.0945262	-0.205724	0.290146	-0.372796	-0.0961247	-0.892816	-1.04297	1.6024	-0.111129	1.4483	-0.171086	-0.971571	0.101881	0.0193514	0.459972	0.495372	0.324898	-0.372796	0.664002	0.673244	0.321483	-0.638188	1.04058	-0.892816	-0.163473	-0.991726	0.99355	0.350073	0.117299	-0.82623	3.52613
6912	C00379	Carbohydrates	xylitol	0.0172254	0.58259	0.118661	0.239492	-0.269443	-1.28873	1.87937	0.107067	-0.164811	-0.0991622	-0.330248	-0.198074	-1.12764	2.59011	-0.378068	0.361465	-0.921862	-0.281349	-1.75329	-0.985501	1.74207	-0.652642	-0.330248	0.25306	0.0400533	-0.765586	-0.557426	-0.427653	-1.09068	-0.716437	-0.203287	-0.670133	-0.596142	1.32799	0.716622	0.482825	-0.870699	0.261344	-1.10901	-0.572788	-0.991984	-0.278361	-0.401085	-0.557144	0.190241	1.10219
8468	C06672	Organic acids	vanillic acid	0.450595	0.172211	-1.90823	-0.428475	0.989138	-0.697282	-1.77733	-0.495159	-1.12964	-0.466472	-0.738861	-0.778323	1.2803	-0.900273	-0.724892	-0.114956	-0.419031	0.309145	-0.23051	-0.113465	-0.738861	0.83489	-0.946978	-0.28365	-0.0317473	-0.430772	0.857767	0.131749	-0.454492	-0.962825	0.794129	-0.207729	-0.0411721	0.614468	1.63208	0.735126	0.246025	2.15509	0.229886	0.877001	-0.65666	0.782308	-0.0223725	0.0344253	0.339879	1.45887
6287	C00183	Peptides	valine	-1.46538	1.5123	-0.800093	-0.251057	1.27599	-0.414942	-0.359457	0.167197	0.210859	-0.681658	-1.16776	-0.546186	-1.1847	0.0253655	0.414191	-0.24838	-0.423939	0.82855	-0.658526	-0.0846387	-1.14673	0.335645	1.27774	0.155551	0.40526	-0.837522	0.1301	-0.100721	0.0105192	-0.482368	-0.950768	-0.474206	-1.35319	0.859996	0.173061	-0.106711	0.684559	-0.254642	-0.0355714	0.131449	-1.5285	-0.674838	-1.32123	-1.17486	4.15311	1.41785
6029	C00299	Nucleic acids	uridine	-0.686302	-0.732749	-1.15613	-0.858395	1.36931	-1.26413	-1.1182	-0.337672	-0.574477	0.159757	-1.7239	-0.712874	0.205367	-0.166526	0.79222	0.277021	-0.308806	1.37507	-1.67436	-0.202697	-0.990551	-0.633377	-0.010914	-0.544947	-0.0501667	0.568266	1.46517	0.661089	-1.76184	0.18015	0.671199	-0.303496	-1.23412	1.35194	0.517012	0.211608	0.102636	1.47067	-0.724937	0.28279	0.0973653	2.27247	-0.258219	0.703872	-0.016477	1.3722
1176	C00086	Nucleic acids	urea	-1.46539	-0.821368	-1.07986	-1.12221	0.0218185	-0.665552	-0.822426	-0.48872	-1.33923	-1.86467	-0.478084	-1.22733	-0.972996	-0.839651	0.585795	-0.408951	0.606417	0.35587	-0.35527	0.202339	-0.664769	-0.0599451	0.197024	-0.175897	1.62435	-1.00519	0.829316	0.482825	-0.392254	-0.601181	-0.359688	-0.451041	-1.38158	0.551162	-0.116322	-0.315581	0.323479	1.37755	-0.057866	0.547721	-1.10981	0.535645	-0.88762	-0.48726	-0.582556	2.18999
1174	C00106	Nucleic acids	uracil	-0.85028	-0.503973	-0.0333478	-0.462534	0.705721	-1.30397	-0.512936	-0.370393	0.468612	-0.742464	-1.15938	-0.477742	-1.03477	-0.515191	0.0971169	-0.484282	1.17309	2.23541	-1.15938	0.749706	-0.200117	1.27004	2.37371	1.14788	1.38581	-1.13215	-0.317298	-0.021211	-0.28174	-0.0992543	-1.02678	-0.469258	-2.02672	0.760675	-0.420948	-0.562332	-0.0921602	-0.229251	1.45871	0.379099	-1.25145	-0.306483	-0.477604	-0.678512	-0.193769	1.02513
17473	C00167	Carbohydrates	UDP-glucuronic acid	0.534889	0.394513	1.37212	0.767174	-0.392226	-0.885677	0.251454	-0.34215	0.125514	1.79102	-0.186279	0.576753	0.232381	0.93787	3.25548	1.47524	0.873844	-0.613024	-0.72149	-0.153556	-1.52155	-1.19341	0.175615	-0.846447	-0.100163	-0.744342	-0.646734	-0.49708	-0.65961	0.120859	0.84914	0.103463	0.0290181	1.30885	1.99809	1.11198	-0.183312	0.0973278	-1.60965	-0.565212	0.881547	0.24724	0.884104	0.670964	0.730881	0.919372
6057	C00082	Peptides	tyrosine	-1.57908	1.19845	-1.05925	-0.479962	-0.291905	-0.68143	-0.631	-0.534778	-0.278215	-0.576569	-0.777708	-0.544164	-0.81709	-1.18242	0.53085	-0.489553	-0.31032	1.09729	-0.282767	0.168067	-1.42692	-0.125729	1.65078	0.0327104	0.879806	-1.52844	-0.28733	-0.311988	-0.0783102	0.452177	-0.424935	-0.0170229	-1.23182	0.194997	0.186229	-0.283533	0.816439	0.606241	0.191495	0.538058	3.33781	-0.296491	-0.251144	0.930057	0.310194	2.06708
6305	C00078	Peptides	tryptophan	-0.557781	-0.234807	-1.72535	-0.839312	0.121032	-0.653376	-1.1969	-0.576416	-1.33479	0.288463	-1.75998	-0.935437	-0.303367	-0.030138	1.8912	0.519232	-1.06127	0.821938	-0.858737	-0.366023	-1.1638	0.149298	0.904309	-0.0367326	0.255363	0.0669826	-0.0225053	0.0999468	-0.504366	1.0622	0.518389	0.358741	-0.981502	1.27157	0.911639	0.400569	2.56273	1.03938	-0.710781	0.963775	-1.11191	1.03018	-0.461655	-0.181129	-0.562705	1.02787
7618	C06771	-	triethanolamine	0.115661	1.04588	-1.02692	0.0448749	-1.04611	-0.160195	0.642367	-0.18798	1.05009	-1.61961	-0.34437	-0.304627	-1.03169	-0.528667	0.838411	-0.240648	-0.999798	-0.0117649	-1.12839	-0.713317	-1.87379	-0.604339	0.46711	-0.67034	0.55314	-0.580329	0.980187	0.317666	-0.641191	0.654445	-0.565121	-0.183956	0.25918	1.08214	0.277516	0.539612	0.0836524	0.557101	0.381263	0.340672	0.110632	1.95439	1.84204	1.30236	-1.95056	3.32521
69248		-	trans-4-hydroxy-L-proline	-0.815145	-0.852071	-0.338204	-0.668473	-0.0729596	-0.509349	-1.48756	-0.689955	-0.28339	-0.128533	-0.884352	-0.432092	0.516693	-0.0970568	2.20867	0.8761	0.127151	1.44363	0.190064	0.586948	-2.74187	1.02614	0.859523	-0.285403	0.506895	-0.128533	-0.24526	0.044367	-1.27843	-1.23148	-0.549263	-1.01973	-0.25282	0.130198	0.800271	0.225883	0.216352	1.52522	0.0234879	0.588354	-0.104003	0.30675	-0.768785	-0.188679	-1.81499	1.89447
441031	C06463	Carbohydrates	threose	-1.67795	-0.217584	0.52638	-0.456385	0.878331	0.110278	0.520097	0.502902	1.27549	-1.52075	-1.3916	-0.545617	-1.5068	0.602984	0.187506	-0.23877	0.801027	0.581707	0.289305	0.557346	-0.0411634	0.570618	1.3501	0.62652	0.960916	-1.69461	0.443834	-0.0966184	0.438863	0.852223	-1.57366	-0.0941928	-2.1069	1.52035	-1.19218	-0.592909	0.259045	-0.321513	0.326375	0.087969	-1.9135	-1.22442	-1.57614	-1.57135	1.39362	1.09263
6288	C00188	Peptides	threonine	-1.85168	0.575541	0.815686	-0.153484	0.831997	0.559701	0.977734	0.789811	0.914334	-1.90388	0.0263056	-0.32108	-1.05986	1.68179	0.0521189	0.224682	0.914114	0.110619	0.128763	0.384499	-0.368273	-0.309418	0.824932	0.0490802	1.12753	-0.704187	-0.157832	0.088503	0.161049	-1.67831	-1.4463	-0.987856	0.00155034	1.76691	-1.20155	0.188972	-0.445426	0.544988	-0.101981	-0.000806462	-1.17579	-0.706621	-1.31491	-1.06577	1.35774	1.95472
5460407	C01620	Carbohydrates	threonic acid	-0.0642989	1.03492	0.0890426	0.353221	0.411172	-1.47164	0.556037	-0.168143	-0.0314355	0.703905	-0.257169	0.138433	-0.294676	-0.120502	1.54944	0.378087	-1.72717	-0.755554	-1.29363	-1.25879	-2.36952	-1.03254	0.0272349	-1.12494	0.66086	-0.058778	0.769937	0.457339	-0.84014	-1.50955	-0.643694	-0.997796	-0.780497	1.08108	1.31004	0.536876	0.133987	1.3446	-0.690749	0.262612	-0.553268	-0.0642989	-0.0698375	-0.229135	1.40935	2.83313
169019	C16884	Carbohydrates	threitol	0.513077	1.79858	-0.491289	0.60679	0.385228	-1.13182	0.819913	0.0244397	0.259538	0.3295	0.883108	0.490715	-0.430447	1.47473	-0.259029	0.26175	-0.930876	-1.53423	-1.45321	-1.3061	-1.43475	-0.233629	-1.50995	-1.05944	1.53765	-0.151873	-0.192208	0.397856	-1.14696	0.905277	-0.163863	-0.135183	-0.0837389	1.82025	-0.656229	0.360093	-0.974448	0.680523	-1.01579	-0.436573	-0.10676	1.10307	0.475165	0.490493	1.65503	2.11405
7489	C06337	-	terephthalic acid	-1.22566	-0.551424	0.508478	-0.422869	-0.749813	-0.322121	0.797067	-0.0916225	-0.836352	-0.60499	0.241181	-0.400054	-1.93832	1.27095	0.918573	0.0837361	1.20835	-0.359103	0.368722	0.405988	0.509926	-0.161361	-0.217234	0.0437772	1.67046	-1.36548	-0.471268	-0.0554288	-1.32631	0.00547453	-0.0885683	-0.469803	-1.59871	0.285684	-0.374864	-0.562631	-0.239548	0.401812	1.11219	0.424818	-1.3672	0.185096	-3.18374	-1.45528	0.119886	1.50043
444305	C00898	-	tartaric acid	-0.524378	1.24177	1.82421	0.847202	-0.567507	-1.97196	2.29875	-0.0802415	0.395541	1.0738	-0.177386	0.430652	-0.589522	0.0560982	1.98119	0.482589	-0.194542	-0.177386	-0.942156	-0.438028	-2.20129	-0.482399	0.667148	-0.67218	-0.640213	-0.86107	-0.6808	-0.727361	-0.441511	-0.296996	-0.513778	-0.417429	-0.461823	1.05246	0.777913	0.456184	-0.0702053	0.294542	-1.36976	-0.381807	-1.0722	0.220109	0.272259	-0.193277	0.713848	1.66579
439312	C00795	Carbohydrates	tagatose	-0.551981	-0.00237411	-1.56091	-0.705087	0.772348	-1.14281	-0.616479	-0.328979	-0.797641	-0.152083	-0.904534	-0.618086	0.00652804	-1.25705	0.418371	-0.277384	-0.132575	1.11068	-0.328406	0.216567	-1.16128	-0.782944	-0.0942675	-0.679498	0.182747	-0.212094	-0.0203303	-0.0165588	-0.670043	-0.812476	1.12824	-0.118093	-1.68532	0.867826	1.41125	0.197917	-0.0113267	1.66989	-1.79243	-0.0446211	0.45889	1.57079	0.478767	0.83615	1.25002	0.981988
5988	C00089	Carbohydrates	sucrose	0.992487	-0.76566	-0.369136	-0.0474364	0.268179	0.0257938	1.24013	0.511369	1.07127	0.92953	-1.89308	0.0359069	-0.371347	-0.753833	0.993923	-0.043752	0.0987481	-0.789026	-1.46687	-0.71905	-2.12263	-1.1137	0.181466	-1.01829	0.672253	0.957039	-1.26696	0.120777	0.0349702	-0.0179944	0.618008	0.211661	0.152764	0.64644	0.362719	0.387308	-1.33609	0.968472	-0.462417	-0.276677	-0.272861	-0.343327	0.766457	0.0500898	2.16902	1.39823
1110	C00042	Organic acids	succinic acid	0.0533964	1.76515	-0.142228	0.558774	-0.5969	-0.624684	-0.108809	-0.443464	0.121835	0.757252	-0.657819	0.0737562	0.117185	-0.272444	0.829902	0.224881	0.041537	-1.24911	-0.321955	-0.509843	-1.02736	-0.997205	-0.458589	-0.827718	1.1685	-0.498989	-1.0705	-0.133663	-0.735461	-0.296689	0.236558	-0.265198	-0.41417	0.405832	0.447668	0.146443	-1.15582	-0.202964	-0.12484	-0.494541	0.305098	3.84978	2.89289	2.34926	0.234144	1.43365
1112	C00232	Organic acids	succinate semialdehyde	0.751181	-0.372144	-1.63126	-0.417406	0.546421	-1.23038	-1.57412	-0.752693	-0.510084	1.05271	-1.56666	-0.341347	0.917121	-0.944535	0.454031	0.142206	-1.24541	0.369571	-1.99748	-0.95777	-1.7523	-0.215846	0.360013	-0.536044	-0.279055	-0.720615	0.094412	-0.301752	0.00449705	0.0817015	1.11072	0.398973	-0.714182	0.868116	1.03631	0.396748	0.255326	1.03012	-1.45197	-0.0555091	1.1584	2.45074	1.02597	1.54504	0.145455	1.5976
10457	C08278	Lipids	suberic acid	-1.31607	0.0483246	-1.02049	-0.762747	0.681241	-2.36312	0.238487	-0.48113	-0.123296	-0.542975	-1.16653	-0.610934	-2.26281	-0.372514	1.02256	-0.537588	-0.000982786	0.154436	-1.02049	-0.289013	-0.623263	-0.218725	-0.135508	-0.325832	0.641676	-1.33019	0.231606	-0.152303	-0.305264	-0.25724	1.3111	0.24953	-1.11461	1.24302	0.255594	0.128002	0.42909	1.54512	-0.309683	0.554841	-1.09546	0.488053	-1.02664	-0.544682	-0.305264	2.72918
1102	C00315	Peptides	spermidine	3.03447	-0.350534	-0.880059	0.601293	0.146875	-0.941772	-0.614223	-0.469707	-0.606118	3.13893	-0.995463	0.512449	-0.304151	-0.178571	0.100426	-0.127432	-0.718097	-0.0235452	-0.953863	-0.565168	-1.26433	-0.541434	-0.317418	-0.707729	-0.52174	-0.291088	-0.220092	-0.344307	-0.360527	-0.529072	0.453205	-0.145465	-0.99121	0.0610903	0.308867	-0.207084	-0.462999	0.286742	-0.687938	-0.288065	-0.50966	0.478886	2.45301	0.807413	-0.223503	0.256311
5780	C00794	Carbohydrates	sorbitol	-0.97162	1.91412	-0.279551	0.220982	-0.463447	-1.39796	-0.0121849	-0.624531	-0.00100037	2.30179	-0.58216	0.572876	-0.565365	-1.65229	0.827432	-0.463406	1.85191	0.673685	-1.04552	0.493357	-1.54344	-0.0373651	-0.0297632	-0.536855	1.59088	2.2279	-0.446309	1.12415	-0.186032	-0.181799	-0.103711	-0.157181	-0.151139	2.2289	0.0380558	0.705272	-1.07461	0.145724	-1.29411	-0.740998	-0.264519	1.00195	0.391298	0.376242	0.389428	1.40822
8742	C00493	Organic acids	shikimic acid	-0.360492	1.97912	0.163581	0.594071	1.02555	-0.0737687	-0.60338	0.116133	-1.18107	-0.71551	-0.927028	-0.941202	-1.26572	0.0466211	0.759062	-0.153347	-1.18414	0.00726616	-1.09091	-0.755927	-1.63635	0.0835757	0.341468	-0.403767	0.726399	-0.393789	-1.29473	-0.320707	-0.303484	-0.21504	-0.519202	-0.345909	-1.07334	0.15234	1.25965	0.112884	0.0618189	1.15237	-0.854961	0.119743	-0.82114	-0.757616	-0.657492	-0.745416	0.410816	2.70977
5951	C00065	Peptides	serine	0.325031	0.47508	0.27345	0.357853	0.587374	0.338058	0.331011	0.418814	0.384978	-1.51096	0.311357	-0.27154	0.453465	0.516128	0.477297	0.482297	0.546351	-1.22541	0.412381	-0.0888932	0.342015	0.52695	0.575296	0.48142	0.722962	0.418265	0.60784	0.583023	0.454767	0.46987	-2.15509	-0.410151	0.337121	0.739187	-2.26913	-0.397609	0.513242	0.795653	-1.97686	-0.222655	0.41489	-1.72209	-1.98693	-1.09804	0.48261	0.971657
338	C00805	Phytochemical compounds	salicylic acid	-2.15995	-1.23282	-0.387673	-1.26015	1.15898	0.000756853	-0.440304	0.239811	-0.656301	-2.54624	-1.93059	-1.71104	-0.938398	0.522517	0.66652	0.0835463	0.0048941	0.124626	0.0048941	0.0448049	-0.626293	0.804676	0.109132	0.0958386	1.23373	-1.50676	-0.277226	-0.183419	-0.699205	-0.301716	-1.46763	-0.822851	-1.71687	-0.224536	0.494714	-0.482232	1.52657	0.643812	0.196387	0.788922	-0.875431	0.482213	-0.522377	-0.305198	-0.0033903	1.68706
6998	C06202	-	salicylaldehyde	-0.44703	0.455742	-0.576707	-0.189331	0.831764	-0.696133	-1.05447	-0.306279	0.273773	-0.532939	-0.503863	-0.254343	-1.41152	-0.446497	1.52191	-0.112035	-0.865601	1.14029	-1.3124	-0.345901	-1.28382	-0.537689	1.12983	-0.230558	-0.656654	-1.26771	1.04493	-0.293146	0.910736	0.550463	-0.378534	0.360888	0.378414	1.08782	1.21341	0.893216	0.627495	1.25624	-1.4202	0.15451	-0.900056	-0.216217	-0.473026	-0.529766	0.63921	1.22994
33037	C00818	Carbohydrates	saccharic acid	-0.340798	-0.966858	-1.62189	-0.976517	-0.16443	-0.0142141	-0.730284	-0.302976	-0.565409	-0.613479	-1.41908	-0.865991	0.70032	-0.764931	1.01401	0.316467	-0.457488	-0.503038	-1.00583	-0.655454	-1.21282	-0.243929	-0.190585	-0.54911	-0.565409	-0.0263156	-0.243929	-0.278551	0.287885	0.513893	0.70032	0.500699	0.329044	0.447735	0.962502	0.579761	0.245872	1.66154	-1.1697	0.245905	-0.284879	-0.0754573	0.758838	0.132834	-0.613479	1.51942
10975657	C00121	Carbohydrates	ribose	-0.385968	4.56266	-0.242599	1.31136	0.154959	-0.483069	0.0472569	-0.0936177	-0.681258	0.396442	-0.298429	-0.194415	-0.529212	0.290104	0.878744	0.213212	-0.0576232	-0.0333382	-1.2929	-0.461288	-1.57088	-0.298429	0.478749	-0.463521	1.10147	-0.298429	0.111477	0.304839	-0.456002	-0.776591	0.385852	-0.282247	-0.91909	0.255925	0.508564	-0.0515338	-0.907216	0.943964	-0.424988	-0.129413	-0.377424	0.43812	0.508564	0.189753	0.367151	2.33841
5460677	C01685	Carbohydrates	ribonic acid	-0.749255	1.73061	-0.544297	0.145687	1.15203	-1.30053	-0.303507	-0.150668	-0.903616	0.899474	-2.17367	-0.725937	-0.126123	-1.07931	0.111621	-0.364604	-0.5782	-0.407739	-1.35979	-0.781909	-1.4731	0.363766	-0.244588	-0.451308	-0.364175	-0.571374	0.368074	-0.189158	-0.364175	-0.445834	1.3768	0.188929	-1.05327	0.82168	1.73282	0.500411	0.448256	1.93248	-1.12346	0.419092	-0.676235	0.689968	0.211598	0.0751105	-0.530891	1.64485
827	C00474	Carbohydrates	ribitol	1.15895	1.65294	0.0185084	0.943467	-0.263788	-1.82626	-0.471967	-0.854005	-0.190625	1.51677	0.0309451	0.452362	0.235633	0.390426	0.377276	0.334445	-0.634464	-0.859449	-1.31713	-0.937016	-2.04673	-0.83759	-0.288965	-1.05776	0.768968	-0.548081	-0.27381	-0.017641	-1.64544	-0.421382	0.896843	-0.389993	-0.766879	1.47671	0.0595812	0.256472	-1.25907	0.343905	-1.46174	-0.792301	0.039181	1.84094	1.54187	1.14066	0.606971	1.9185
6508	C00296	Organic acids	quinic acid	0.59613	1.34752	1.27882	1.07416	-0.622461	-0.390376	0.53234	-0.160166	-0.0866558	0.484484	-1.43689	-0.346352	-0.862545	-0.00394514	0.0982477	-0.256081	-0.982363	-0.694938	-0.431377	-0.702892	-1.66993	-1.1201	-0.32664	-1.03889	1.38617	0.275261	-0.543769	0.372554	-0.0228839	0.950621	-1.74388	-0.272048	-0.769172	0.405353	0.66104	0.0990739	-0.221201	0.632308	0.0343202	0.148476	0.051034	-1.14979	-0.0822708	-0.393676	0.702375	0.698586
1045	C00138	Vitamins and Cofactors	putrescine	-1.75425	1.23067	-0.737142	-0.420238	1.64862	0.0937884	-0.362438	0.459991	0.590329	-2.22065	-1.1393	-0.923206	-1.78931	0.468197	1.34545	0.00811241	0.0191175	0.333574	0.145583	0.166092	-1.01158	0.268064	0.55635	-0.0623873	1.11419	-0.677499	0.151207	0.195966	0.283297	0.512354	0.124741	0.306797	-0.87852	0.997572	0.659361	0.259471	1.53765	0.795851	-0.677499	0.552001	-1.51868	-0.770029	-1.58857	-1.29243	0.911756	0.877269
15047	C02067	Nucleic acids	pseudo uridine	0.620143	-0.428036	-0.583526	-0.130473	0.0977636	-1.21095	-1.05548	-0.722888	0.0734914	-0.0441525	-1.453	-0.474553	-0.0183109	-0.778714	0.998242	0.0670724	-0.41741	0.754874	-1.58692	-0.416484	-0.197763	0.428373	-0.0969354	0.0445582	0.366774	0.266717	1.2267	0.620063	-0.778714	-0.765897	0.16874	-0.458624	-2.05828	1.70074	1.54094	0.394469	0.129643	1.58853	-1.24367	0.158169	-0.753169	1.03751	0.38064	0.221659	-0.132972	1.61366
145742	C00148	Peptides	proline	-1.14894	1.13577	-0.171583	-0.0615835	1.3902	-0.374863	0.14902	0.388118	0.853084	-1.41446	-0.765857	-0.44241	-1.56074	0.977256	1.07702	0.164509	0.0743339	1.19504	-0.777582	0.163931	-1.2459	0.757471	1.88025	0.463938	0.454347	-1.20414	-0.134731	-0.294841	0.142366	0.869238	-1.64083	-0.209743	-0.692004	1.53951	-1.01492	-0.0558046	0.244191	-0.260903	-0.627205	-0.214639	-1.79306	0.638285	-0.337862	-0.497544	1.0787	1.80055
164619	C03844	Phytochemical compounds	pinitol	-0.119	-0.215	-0.482	-0.271923	0.874	-1.56	0.415	-0.0892707	-0.329	-0.322	-0.666	-0.438998	-0.0468	0.5	1.66	0.705207	-1.42	-0.189	-0.788	-0.799607	-1.61	-0.583	0.139	-0.686059	1.18	0.919	0.613	0.90513	-2.02	-1.24	-0.119	-1.12499	-0.393	0.923	1.44	0.655893	0.58	1.03	-1.95	-0.113466	-0.322	1.64	0.292	0.535945	1.48	1.58
1004	C00009	Inorganic compounds	phosphate	-0.0295017	0.0706786	0.252009	0.0977286	0.652838	0.450331	-1.5971	-0.164642	-0.0694527	-0.348228	-0.238314	-0.218665	-2.30325	-0.136586	-2.59142	-1.67709	1.05997	0.747387	0.842462	0.883272	0.510844	0.448915	0.577135	0.512298	1.47238	-0.470335	0.398719	0.466922	0.22556	-2.13559	0.740537	-0.389831	-0.435849	-0.700923	1.23762	0.0336146	-0.819473	1.23634	-0.240029	0.0589452	0.268051	1.09675	0.306028	0.556943	-2.6306	0.193677
1001	C05332	Peptides	phenylethylamine	-0.169994	-0.58831	-1.435	-0.731102	0.488763	-1.33933	-1.35493	-0.735168	-0.975019	0.000242741	-1.09298	-0.68925	0.982981	-0.129867	0.516696	0.456603	-0.47909	0.425741	-0.876282	-0.309877	-0.567953	-1.07948	0.228779	-0.472885	0.162534	-0.537842	0.798379	0.141024	0.0937614	-0.840608	1.00848	0.0872101	-1.66155	1.36349	1.86001	0.52065	-0.349023	1.00425	-1.4187	-0.254491	0.886282	1.65109	-0.26155	0.758608	0.360435	2.08707
6140	C00079	Peptides	phenylalanine	-1.03779	1.539	-0.659447	-0.0527448	0.159374	-0.956646	-0.770904	-0.522725	-0.0722322	-0.261286	-1.65954	-0.664352	-0.551177	-0.144217	1.13353	0.146047	-0.273901	1.17566	-0.199423	0.234111	-1.38356	0.342309	2.57466	0.511134	0.596565	-0.619642	0.585268	0.187397	-0.522154	-0.0249573	-0.111373	-0.219495	-2.43854	0.759982	0.351471	-0.442361	0.821073	-0.168025	0.08733	0.246793	-1.33019	0.639528	-0.0676794	-0.252781	0.0341641	2.49186
219575		-	pentono-gamma-lactone	0.553262	-0.00395663	-1.86078	-0.437159	1.39225	-1.72011	-1.37338	-0.567077	-1.15907	0.0831642	-1.44261	-0.839504	0.186804	-0.0719828	1.31515	0.476657	-1.26325	1.03762	-1.35084	-0.52549	-0.757692	-0.569537	0.206879	-0.37345	-0.30475	0.256172	1.71464	0.555354	-0.0835576	-0.614882	1.32636	0.209306	-1.17946	0.713294	1.10771	0.213849	0.519597	0.875224	-1.53896	-0.0480464	-0.0376696	0.493956	-0.106918	0.116456	-0.203297	1.20532
827	D00061	Carbohydrates	pentitol	0.000682854	1.90003	-1.49036	0.136784	0.360961	-1.21127	-0.553791	-0.468034	-0.56547	1.07677	-0.841681	-0.110127	-0.173753	0.136462	1.05118	0.337962	-0.542181	0.185058	-2.28809	-0.881736	-0.673824	0.216801	0.901361	0.148113	0.79279	0.588695	0.588695	0.656727	-1.0252	-0.462771	1.00426	-0.161238	-1.14727	1.37797	0.702634	0.311111	-0.462771	1.51288	-1.01046	0.0132177	-0.749522	0.928965	0.993674	0.391039	-0.397166	1.95612
13849	C16537	Lipids	pentadecanoic acid	1.17553	0.00336094	-0.573518	0.201791	1.15209	-1.4741	-0.796414	-0.372807	-0.097116	1.28692	-2.26185	-0.357348	-0.643217	0.700423	0.538497	0.198568	-0.816148	0.312813	-1.86466	-0.789332	-1.68823	-0.917553	0.381267	-0.741505	0.195323	-0.931316	0.700423	-0.0118568	-0.124935	-0.57577	1.14673	0.148675	-0.681818	0.427409	1.06071	0.268766	0.728326	1.32243	-2.61867	-0.189302	-0.467304	1.19758	0.343587	0.357955	-0.45161	0.805676
88735		-	palatinitol	-1.31514	0.992944	-1.15047	-0.490887	1.16485	-1.05835	-0.484828	-0.126112	-0.0662903	0.00200924	-1.57385	-0.546044	-0.984987	-0.484828	0.192806	-0.42567	0.0186925	0.680215	0.00200924	0.233639	-1.71838	-0.0576119	0.840617	-0.311792	0.845905	-0.119245	0.548385	0.425015	-0.999427	-0.249121	1.95516	0.235537	-1.23095	0.988066	1.09709	0.284737	-0.317694	1.47786	-0.730315	0.143284	-1.05835	1.55109	0.0919374	0.194892	-0.0148278	1.46662
7405	C01879	Peptides	oxoproline	-0.135416	1.45328	-0.0903763	0.409164	0.628106	-0.203315	-0.0821959	0.114198	-0.356794	0.535966	-0.480252	-0.10036	-3.10147	0.12801	1.13126	-0.614066	-0.290352	0.993131	-0.10999	0.197597	-0.831626	0.473554	1.6024	0.414777	0.59377	-1.08004	-0.568547	-0.351604	-0.483283	0.116566	-0.562622	-0.30978	0.300351	0.0248289	-0.377133	-0.0173179	0.595822	1.36264	0.798821	0.919094	-3.1488	-0.672507	-1.47739	-1.76623	0.5065	1.5797
6262	C00077	Peptides	ornithine	-2.07479	-0.605308	-1.51272	-1.39761	-0.163444	-1.56989	-0.165332	-0.632889	0.317015	-0.127963	-1.37601	-0.395652	-0.84494	-0.752932	1.48315	-0.0382408	-0.556525	1.70568	-0.699597	0.149852	-1.75453	0.240755	1.53322	0.00648329	0.396573	-1.10905	1.1655	0.151008	0.860584	0.282924	-0.580733	0.187591	-1.79513	0.645616	-0.215231	-0.454915	1.08592	0.665033	-0.00182296	0.583044	-0.930322	-0.272751	-0.485984	-0.563019	1.34856	1.74067
99478	C00979	Peptides	O-acetylserine	-0.33951	-0.653538	-1.53678	-0.843277	0.84896	-1.48077	-1.53678	-0.722866	-0.173746	-0.187512	-1.61078	-0.657347	0.122773	-0.238677	1.42624	0.436777	-0.182914	1.26897	-0.286162	0.26663	-1.11486	0.591011	0.624001	0.0333831	0.106552	-0.419297	0.00260129	-0.103381	0.0405469	-0.609204	1.19531	0.208886	-1.41064	1.1458	1.00757	0.247579	0.122773	1.32092	-0.768111	0.225193	-1.53678	1.4192	-0.460213	-0.192599	-0.205991	2.31046
8016		-	N-methylethanolamine	-1.98788	-0.814872	-1.20943	-1.33739	0.858954	-0.771463	-1.4735	-0.462003	-0.457605	-1.6158	-1.05122	-1.04154	-1.07647	-0.523143	1.33143	-0.0893942	-0.242705	1.25343	0.137282	0.382669	-0.344978	0.561492	0.685453	0.300656	0.864579	-0.397726	0.0792981	0.18205	0.145697	-0.012173	0.266455	0.133326	-0.726668	0.142731	0.422803	-0.0537114	-1.49562	1.64709	-0.338492	-0.0623402	-1.08825	0.62832	-0.350835	-0.270253	-0.190103	1.46237
938	C00253	Vitamins and Cofactors	nicotinic acid	0.728505	-0.0233421	0.342925	0.349363	1.14619	0.291713	-0.388948	0.349653	-0.669784	1.71811	0.419378	0.489236	-0.458258	1.37352	0.160858	0.358706	0.7763	-0.435711	0.782122	0.374237	-1.27109	0.0840613	0.432891	-0.251379	0.892354	-1.41058	-1.59302	-0.703749	-1.30018	-0.697006	0.490316	-0.502292	-0.833689	0.0685054	0.41153	-0.117884	-1.0571	-0.391558	-1.17827	-0.875643	-0.243669	1.14685	0.227636	0.37694	-0.888742	1.4464
65249		-	N-acetylserine	0.312739	0.632218	0.722672	0.555876	1.01431	-1.43841	-1.05133	-0.491811	1.03921	0.403514	0.23883	0.560517	0.199346	-0.851688	-0.60885	-0.420397	0.930049	-0.812534	0.715828	0.277781	-1.45151	-1.17838	1.25014	-0.459916	1.07424	-1.18866	-0.971779	-0.362065	-1.13809	-1.1102	0.759266	-0.496343	-1.33442	1.41467	-0.739047	-0.2196	-1.10773	0.975458	0.713354	0.193693	0.484943	0.821826	0.498559	0.601776	1.26416	1.34103
122356	C02714	-	N-acetylputrescine	0.0180473	0.0102158	-2.17221	-0.71465	0.881412	-1.45597	-0.179486	-0.251348	-0.390355	0.0102158	-1.40554	-0.595226	0.0413492	-0.963749	0.287134	-0.211755	0.443209	0.987317	-0.390355	0.346723	-0.937663	-0.371056	1.29751	-0.00373751	1.06976	0.411738	0.280342	0.587281	-0.268295	-0.584238	0.182614	-0.223307	0.0258466	0.915756	1.22872	0.723442	0.2939	1.87217	-0.776349	0.46324	-0.562868	-0.0946597	0.0336138	-0.207971	0.189764	2.91927
11096158		-	N-acetylmannosamine	-0.304855	1.19435	-1.46182	-0.190775	1.45096	-1.44024	-1.4189	-0.469397	-1.33582	1.14994	-2.39121	-0.85903	-0.453527	-0.189144	0.454444	-0.0627422	-0.72996	-0.037974	-1.14251	-0.636813	-1.8982	-0.805722	-0.0588589	-0.920926	0.17799	0.799952	0.846507	0.60815	-0.519017	-0.671419	0.731438	-0.152999	-0.917041	0.859605	0.91747	0.286678	0.355351	1.23777	-0.16681	0.475437	0.653154	0.17799	-0.211738	0.206469	0.446378	1.06967
440552	C05021	Carbohydrates	N-acetyl-D-galactosamine	-0.734617	0.725382	-0.613351	-0.207529	0.5226	-2.04936	-0.881852	-0.802871	-0.432558	0.203635	-2.1517	-0.793542	0.240069	-0.987337	0.967798	0.0735101	-0.419391	0.327981	-1.15847	-0.416627	-0.129788	-0.486233	0.361951	-0.0846901	0.765951	1.14884	0.258007	0.724265	-0.406322	0.0194499	1.32759	0.313574	-0.718994	0.590365	1.22254	0.364636	0.427982	1.77908	-0.848051	0.453003	-0.367689	1.23793	-0.118698	0.250516	-1.17855	1.42213
11005	C06424	Lipids	myristic acid	0.869992	-1.15515	0.820202	0.178347	-0.24776	0.648869	0.396027	0.265712	-1.1956	0.814017	0.398253	0.00555813	0.732185	1.02793	-0.549995	0.403375	1.04486	-0.615298	0.611395	0.346987	0.436881	-1.25655	-0.622323	-0.480663	1.11948	0.747663	-0.593496	0.424548	-0.914493	-1.497	1.3199	-0.363864	-1.66171	-0.612154	-0.24848	-0.840782	-0.522886	-0.315046	1.00251	0.0548589	0.797602	1.46039	0.935735	1.06458	-1.39359	-1.06001
892	C00137	Carbohydrates	myo-inositol	0.414514	2.1615	0.960391	1.1788	-0.203128	-1.06742	0.936479	-0.111355	0.782217	1.5739	-0.0280573	0.776018	0.109222	0.522785	1.39139	0.674465	-1.40109	-0.581869	-0.432589	-0.805181	-2.07006	-1.13896	-0.664738	-1.29125	-0.332483	-0.0209773	-0.54736	-0.300274	-0.496425	-1.55182	-0.529246	-0.859165	-2.04193	0.0755046	1.00749	-0.319646	-0.488997	0.260056	-0.3626	-0.19718	-0.350664	-1.49473	-0.900264	-0.915219	1.81309	1.64874
3037582	C00879	Carbohydrates	mucic acid	-0.617841	0.275042	-0.32601	-0.222936	0.204448	-1.56171	-1.04658	-0.801281	-0.345958	0.401449	-1.83232	-0.592277	0.233046	-0.44945	-0.0272787	-0.0812277	2.32092	-0.44945	-1.60387	0.0892003	-1.403	-0.15647	0.382116	-0.39245	0.838492	-0.376336	-0.32601	0.045382	-0.165449	-0.727702	1.56886	0.225236	-1.56171	0.13073	0.594799	-0.278727	-0.690271	1.12735	-1.29315	-0.285357	0.322736	-0.103585	-0.129818	0.0297778	0.470474	1.39123
10470		-	montanic acid	-1.36949	-0.358702	-1.1122	-0.946797	-0.237446	-1.47373	-0.943768	-0.884983	-1.54951	-0.584663	-1.30722	-1.14713	-1.29205	-0.0867642	2.09224	0.237809	-0.186304	-0.76044	-0.544541	-0.497095	-0.405111	-0.24739	0.0107372	-0.213921	0.861325	-0.96785	0.692143	0.195206	1.27093	1.15399	0.516257	0.980392	-1.07696	-0.0513611	0.776002	-0.117438	1.75386	0.0149259	-0.828873	0.313304	-0.892888	0.776002	-0.230032	-0.115639	0.653149	2.02166
158980	C02989	Peptides	methionine sulfoxide	-1.49927	-0.830568	-0.650403	-0.993414	0.442214	-0.799671	-1.48595	-0.614468	-0.840948	-0.564745	-1.25699	-0.887562	-0.280953	-0.141779	1.50064	0.359304	0.505321	1.50064	0.166385	0.724116	-0.230988	-0.375094	0.0577824	-0.182767	0.12348	-1.20871	0.876889	-0.0694475	-1.08033	-0.230988	0.116261	-0.398352	-0.392579	-0.206357	0.187577	-0.137119	-0.222752	2.95856	-0.738944	0.665622	0.486547	1.17839	-1.42033	0.0815377	0.087184	1.64606
6137	C00073	Peptides	methionine	-1.09548	-0.476451	-1.13905	-0.90366	0.632615	-0.995236	-0.61169	-0.32477	-1.29854	-1.14456	-1.14456	-1.19588	-0.16286	0.0450963	0.205383	0.0292066	-0.431771	0.300445	-0.737048	-0.289458	-1.34625	0.00235372	0.832011	-0.170628	2.00818	-0.488792	0.0742208	0.531201	-1.16116	-1.13905	-0.0412127	-0.780474	0.408372	1.01524	0.915529	0.779712	0.383272	0.863976	-0.755538	0.163904	-0.228067	1.08415	-0.691475	0.0548685	-0.152173	2.0218
13130		-	methanolphosphate	-1.2531	-0.139757	0.0903989	-0.434153	0.348126	-0.49302	-2.01491	-0.719935	-0.799791	-0.872102	0.406942	-0.42165	-1.87771	-0.431443	0.699646	-0.536502	0.0974974	1.7476	0.441162	0.762086	-0.865384	0.723216	2.09272	0.650183	1.40416	0.0249625	-0.143907	0.428406	-0.127376	-0.799791	0.526128	-0.13368	0.229634	0.697269	0.767009	0.564637	-0.54091	0.952735	0.398265	0.27003	-1.39859	-0.123272	-0.59037	-0.704079	-1.02804	0.406942
18950	C00159	Carbohydrates	mannose	0.494769	0.622183	-0.0898486	0.342368	-0.247478	-0.98244	0.0754035	-0.384838	1.24755	0.756888	-0.763341	0.4137	-0.195547	-0.0395062	1.36155	0.375499	-0.911049	-0.232875	-0.847905	-0.663943	-1.72085	0.522787	2.58061	0.460847	-0.548764	-0.900238	0.193578	-0.418475	1.09266	0.311548	-0.354249	0.349988	1.14234	1.9859	-0.750956	0.792426	1.98983	0.124399	-1.17574	0.312829	-0.81451	-0.262303	-0.256717	-0.44451	-0.637771	1.72931
3246006	C00514	-	mannonic acid	-0.506361	0.831908	-2.21463	-0.629693	0.314923	-1.11785	-1.56295	-0.788626	-0.189571	0.650199	-0.868192	-0.135855	0.854772	-1.8671	1.03754	0.00840482	-0.28752	-0.49458	-1.74884	-0.843645	-0.853011	-0.709504	1.5673	0.00159578	0.168281	-0.328673	0.501189	0.113599	-0.448409	-0.506361	0.435694	-0.173025	0.0129614	0.558217	1.11892	0.563366	0.0211444	1.35118	-1.33359	0.0129102	0.0692761	1.12268	0.182918	0.458292	0.623758	1.7692
		-	mannoheptulose	-0.134958	-1.80636	-0.109661	-0.68366	1.07301	-1.33863	-0.645234	-0.303618	-0.332757	0.0115397	-1.02713	-0.449451	0.363242	-0.400768	1.42633	0.462934	-0.864096	0.754388	-1.30483	-0.471511	-2.29474	-0.222066	0.375922	-0.713629	0.0803715	0.687161	0.0115397	0.259691	-0.727079	-0.83836	0.538553	-0.342295	-1.2231	1.39163	1.40211	0.523547	-0.611312	1.59941	-1.33863	-0.116846	1.01295	0.914128	0.639034	0.855371	0.692426	1.81799
439186	C00208	Carbohydrates	maltose	0.0647641	1.37546	-0.202705	0.412506	-0.194848	-0.651324	-0.194848	-0.347007	0.144204	-0.745047	-0.851562	-0.484135	-0.480625	-0.730846	0.921269	-0.0967337	-0.168908	-0.255992	-1.83921	-0.754704	-2.3577	-0.221173	-0.584962	-1.05461	0.764202	-0.130697	-0.0615023	0.190668	-0.62448	0.197347	0.320696	-0.0354792	-1.12088	0.0190414	1.37115	0.0897693	-0.511598	3.06623	-1.22526	0.443125	-0.414331	1.3141	-0.0712234	0.276181	0.393409	3.08274
867	C00383	Organic acids	malonic acid	0.137671	-0.264374	-1.31718	-0.481294	0.374187	-1.7972	-0.737286	-0.720101	-0.645355	0.760466	-1.17557	-0.353485	0.954435	-0.233319	0.403565	0.374893	0.28316	0.0778653	-1.12513	-0.2547	-0.778121	-0.582367	-0.906303	-0.755597	-0.723871	-0.0665228	0.0691624	-0.240411	-0.243613	-1.2628	0.351845	-0.384857	-1.82117	2.20961	0.76647	0.384971	-0.133401	0.590571	-0.996949	-0.179926	0.336799	0.48901	1.04432	0.623376	-0.328083	2.47386
525	C00711	Organic acids	malic acid	-1.02937	1.13681	0.876723	0.328054	-0.540293	-0.563865	1.37138	0.0890742	1.1206	1.39568	0.367807	0.961364	-1.93746	1.17004	2.12316	0.451913	-0.570198	-0.445467	0.0385759	-0.325696	-1.23935	-0.081914	-0.0997458	-0.473672	0.0658467	-1.57818	-0.55845	-0.69026	0.188374	0.347553	-1.33501	-0.266361	1.12695	1.3479	0.318307	0.931053	-0.394782	0.0436011	-0.783764	-0.378315	-1.09047	-1.43906	-1.14161	-1.22371	1.61788	1.75019
10935	C07272	Organic acids	maleimide	-2.62793	-0.631467	-0.0888616	-1.11609	0.439942	-0.214838	-0.561921	-0.112272	-0.193472	-1.89268	-0.655592	-0.913913	-1.99658	0.475814	0.0180797	-0.500896	0.326024	0.492364	0.704182	0.507523	0.0615054	0.282852	1.62818	0.657512	1.56482	0.188053	0.0586596	0.603843	-0.391544	-0.797901	-0.301815	-0.497087	0.168316	0.160501	-0.0696443	0.0863908	-0.126039	0.978338	0.88367	0.578656	-2.33382	-1.38049	-1.05845	-1.59092	-0.406951	1.40887
444266		-	maleic acid	-1.61502	-0.735896	0.774144	-0.52559	0.430304	0.0685107	0.389693	0.296169	-0.735896	-0.67637	2.4182	0.33531	-1.14999	-0.715783	0.764042	-0.367245	0.883543	0.857971	0.808255	0.849923	-0.0105892	-0.0968381	1.26623	0.386266	1.03665	-1.92749	0.389693	-0.167049	-1.08167	-0.982439	-0.668614	-0.910908	0.446596	0.0544444	0.310852	0.270631	-0.446599	0.270789	0.314798	0.0463293	-2.10266	-0.756291	-1.02133	-1.29343	0.0354757	1.22248
439240	C00476	Carbohydrates	lyxose	0.309713	0.554368	-1.39209	-0.176002	0.919519	-1.37841	1.92314	0.488082	0.470711	1.40225	-0.381895	0.497022	-0.555864	-0.0430538	1.38403	0.261704	-0.0492004	0.217771	-1.21015	-0.347193	-1.70843	0.741121	0.392146	-0.191722	0.510859	0.289713	-0.676786	0.041262	-1.10283	-0.807121	0.169835	-0.580038	-1.50567	-0.866241	1.43303	-0.312959	-0.606623	1.32544	-1.14968	-0.143622	0.279623	0.73342	-0.374401	0.212881	1.31183	1.38926
439255	C00532	Carbohydrates	lyxitol	1.72112	0.85152	0.443679	1.00544	-0.272604	-0.66228	-0.485962	-0.473615	-0.654952	0.124688	-0.324701	-0.284988	-0.865769	0.113835	-1.14107	-0.631002	-0.509756	-0.42112	-1.20966	-0.713512	-1.40924	-0.527334	0.354769	-0.527268	1.24118	-0.0715758	-0.900503	0.0896993	-1.93695	0.849959	2.41702	0.443343	-0.490256	1.26934	-0.511941	0.0890472	-1.10979	-0.0390673	-0.988412	-0.712422	0.327235	2.62334	2.00484	1.6518	0.410354	1.56336
5962	C00047	Peptides	lysine	-0.635721	3.72005	-1.02456	0.68659	0.703469	-1.09072	0.324169	-0.0210274	0.528908	0.209685	-1.77234	-0.344581	-0.770524	-0.908002	0.936971	-0.247185	-0.877915	0.437559	-1.22072	-0.553693	-1.75106	-0.0421675	0.451473	-0.447251	0.397179	-1.08111	-0.00828939	-0.230741	0.207408	-0.774533	0.484806	-0.0274399	-1.33889	0.186775	0.95187	-0.0667477	-0.187573	1.29651	-0.503762	0.201725	-0.521019	0.343239	0.177526	-8.4622e-05	-0.0686856	2.39396
11197	C08320	Lipids	lignoceric acid	-1.52153	-1.03967	-1.14986	-1.23702	0.188105	-1.71861	0.377306	-0.384401	-0.451125	-0.792932	-1.52821	-0.924089	-0.3003	0.31167	2.1106	0.707325	0.114982	0.328306	-0.950352	-0.169021	-0.584047	-0.0613878	-0.303667	-0.316367	0.603964	-0.545049	0.236072	0.098329	-0.599887	-0.60387	-0.231027	-0.478261	-1.04477	0.649994	0.907158	0.170795	1.79679	1.14843	-1.0653	0.626641	-1.03459	-0.652362	-1.6244	-1.10378	0.616087	0.233579
2724705	C22350	-	levoglucosan	1.12138	-0.257755	-0.860645	0.000994526	0.396125	-1.34367	0.602582	-0.114986	-0.394762	1.03604	0.0526933	0.231325	0.330764	1.24595	1.95641	1.17771	-0.131188	-0.846569	-0.457344	-0.478367	0.354676	-0.93827	-0.40401	-0.329201	0.778673	-0.714327	-1.25899	-0.398215	-1.32697	-1.23241	1.70476	-0.284871	-1.5096	0.463865	1.39098	0.115084	-0.759551	0.725908	-1.32863	-0.454091	-0.253971	1.9735	1.27163	0.997052	0.407341	0.640372
6106	C00123	Peptides	leucine	-0.429382	1.00593	-0.90905	-0.110835	0.161139	-0.772697	-0.523061	-0.378206	-0.498512	0.0968843	-0.745068	-0.382232	-0.374799	3.22185	0.865583	1.23754	0.138229	0.233862	-0.112711	0.08646	-0.824195	-1.29505	0.690866	-0.476125	0.95246	-1.17697	-0.186481	-0.136995	-1.0672	-0.718484	-1.88593	-1.22387	-1.28761	1.33726	0.249278	0.0996438	0.0874422	0.428917	-0.749068	-0.0775695	-0.648976	0.90037	0.431398	0.227597	-0.28682	2.11177
3893	C02679	Lipids	lauric acid	-0.856179	-0.151145	-0.577756	-0.52836	0.662182	-0.421962	-0.449103	-0.069628	-1.58713	0.81424	-1.03221	-0.601699	-0.761267	1.10065	1.19317	0.510849	0.430691	0.457597	0.0233127	0.303867	-0.852442	-1.63113	-0.797228	-1.0936	1.13603	-0.859924	1.29895	0.525016	-0.314184	-0.148539	0.0304521	-0.14409	-0.322705	-0.650451	-0.241857	-0.405004	1.44817	1.23335	-0.261067	0.806816	-0.952009	1.36481	0.187842	0.200215	-0.936357	1.85727
84571		-	lactose	-0.690033	-0.265158	-0.805695	-0.586962	0.211495	-0.615878	-0.619939	-0.341441	-1.23668	-1.62208	-0.904193	-1.25432	-0.0342252	-0.485549	1.3544	0.278207	0.953813	0.424054	-0.587642	0.263409	-0.677515	-0.543923	0.357062	-0.288126	0.535124	-0.135268	0.458173	0.286009	-1.24193	-0.0631293	0.27696	-0.342699	-1.65298	-0.543923	1.46186	-0.245016	-0.669206	2.04699	-0.762211	0.205192	-0.15532	1.82749	0.370609	0.680927	-1.1391	2.61641
157355	C13542	Carbohydrates	lactitol	-0.0347028	0.573285	-1.29153	-0.250984	0.45626	-1.60149	-1.81907	-0.9881	-1.16313	-0.2598	-1.04244	-0.821791	0.302206	-0.273076	0.804353	0.277828	-0.410885	0.409373	-1.22631	-0.409274	-1.02301	-0.439617	1.2563	-0.0687754	0.390308	0.546877	0.658888	0.532024	-0.820815	0.0690549	0.804353	0.0175308	-1.18397	1.42924	1.41202	0.55243	-0.637099	1.00455	-1.55059	-0.394381	0.102485	1.71135	0.827606	0.880481	-0.803403	1.64059
612	C01432	Organic acids	lactic acid	-2.18735	-0.408403	-1.73219	-1.44265	-0.366411	-1.38284	-0.49442	-0.74789	-0.732659	-0.185842	-0.987134	-0.635211	-0.1348	0.0798752	0.911671	0.285582	-0.778565	0.65429	-0.453138	-0.192471	-1.36485	-0.295702	0.959996	-0.23352	0.187777	-0.0597724	0.533538	0.220514	-0.414822	-0.522603	0.717915	-0.0731701	-0.881555	1.2154	0.433442	0.255762	0.397357	1.47921	-0.357867	0.506232	0.709478	-0.159258	-0.177825	0.124132	-0.407729	0.808345
811	C00490	-	itaconic acid	0.00923461	0.0725726	-0.517187	-0.145127	0.241742	-1.6654	-1.02898	-0.817543	-0.492017	0.0926351	-0.77774	-0.392374	-0.226263	0.101148	0.966913	0.280599	0.0493747	1.71119	-0.0514627	0.569702	-0.667491	0.723102	2.15574	0.737118	0.840701	-1.52428	-0.338993	-0.340859	-0.66392	-0.550108	-0.365573	-0.526533	0.277963	1.41909	-0.0164853	0.560191	-0.748075	0.335852	-0.222348	-0.211524	-0.273713	0.943425	0.31564	0.32845	-0.138845	2.00134
151152	C00639	Lipids	isothreonic acid	-0.564243	0.859679	-0.853907	-0.186157	0.627342	-1.54267	-0.317607	-0.41098	0.14418	0.705924	-1.45576	-0.201885	-0.463917	-0.48181	1.54515	0.199809	-0.908088	-0.149734	-1.30508	-0.787635	-0.952448	-0.0447482	0.674838	-0.107453	1.52424	-0.527212	0.716186	0.571073	-0.640296	-1.25283	-0.941271	-0.944799	-1.17678	0.711061	1.24391	0.259397	0.0129988	2.05743	-0.997752	0.35756	-1.16437	0.796547	-0.015679	-0.127833	0.14418	2.41315
6306	C00407	Peptides	isoleucine	-0.802005	1.12268	-1.75854	-0.479287	0.740777	-1.45901	-1.50583	-0.741352	-0.405335	-0.447851	2.28721	0.478009	-0.606889	-1.18733	1.10044	-0.231259	-1.15851	0.762241	-1.14922	-0.515164	-0.796755	-0.409478	1.0008	-0.0684771	-0.428953	-0.679454	0.461872	-0.215512	-0.464309	-0.0785739	-0.0340406	-0.192308	-0.661185	0.846625	1.45438	0.546605	0.0600903	1.62991	-1.1162	0.191267	-0.872596	0.512458	-0.209305	-0.189815	-0.0579941	1.46499
164860		-	isoheptadecanoic acid	1.46933	-0.227107	-2.01374	-0.257172	1.26152	-2.09896	-0.214529	-0.350655	-0.153473	1.87583	-1.29904	0.141105	-0.203454	0.582927	0.151586	0.17702	-0.722366	0.21919	-1.22811	-0.577097	-0.82919	-1.32248	0.178257	-0.657804	-0.150828	-0.961115	0.254055	-0.285962	-0.419619	-0.734966	1.4715	0.105637	-0.324959	0.454764	1.15395	0.42792	0.241577	1.1609	-1.13456	0.0893057	-0.278729	1.44421	0.655608	0.607029	-1.26953	0.335392
5318532	C00451	-	isocitric acid	-0.160916	1.26533	0.639835	0.581415	0.0106298	-1.43439	0.778951	-0.214937	-0.318205	1.26743	-0.617804	0.110473	-0.108438	0.686601	1.21614	0.5981	-1.7015	-0.454215	-1.48422	-1.21331	-1.80719	-1.03715	0.979213	-0.621708	-0.324132	0.00105336	0.422516	0.0331458	-1.06579	-0.691481	0.273191	-0.494693	-0.24881	0.440649	1.42508	0.538974	-0.67646	0.991845	-1.54887	-0.411161	1.00936	0.125544	1.11275	0.749216	1.48642	1.91579
7010568	C12H24N2O3	-	ile-ile	-0.282898	1.60232	-2.03134	-0.237304	0.21764	-1.92482	0.0193427	-0.562614	-0.364862	1.93251	-1.43343	0.04474	0.0109182	-0.725118	0.422384	-0.0972721	0.0360695	-0.262999	-1.16384	-0.46359	-0.817995	-1.05109	0.468378	-0.466902	-0.68679	0.202586	0.333582	-0.0502074	-0.930622	-1.14728	0.912095	-0.388602	-0.916137	1.48023	2.25419	0.939426	-0.712248	1.08393	-0.916137	-0.181484	-0.439908	1.46571	0.698745	0.574849	-0.195101	0.481298
785	C00530	Organic acids	hydroquinone	0.285509	-0.713864	-0.401227	-0.276528	0.728404	-0.961463	-0.225219	-0.152759	-0.918908	0.0637931	-0.853083	-0.569399	-1.74561	-0.135688	1.24056	-0.21358	0.0499325	0.557873	-0.0811251	0.17556	-0.318335	-0.0884906	0.859638	0.150937	0.938447	-1.24667	-0.591649	-0.299956	-0.890965	-0.922425	1.57021	-0.0810614	-1.48055	0.572725	0.674119	-0.0779014	-0.0567407	0.947916	-2.09087	-0.399898	-2.16172	1.59776	0.605801	0.0139471	-0.606964	1.6923
12647	C00263	Peptides	homoserine	-1.26118	-0.716305	1.09936	-0.292708	-0.822608	-1.19189	1.04837	-0.322043	-1.124	-1.14395	-0.728938	-0.998961	-1.00772	1.10081	0.587776	0.226957	-0.919666	1.03908	-1.26821	-0.382932	0.619636	0.90753	1.61519	1.04745	1.33585	-0.964674	0.787655	0.386277	0.830973	-0.84983	-0.846667	-0.288508	-1.32396	1.7785	-0.293888	0.0535505	0.678381	-0.180383	0.93839	0.478796	-0.994052	-0.549798	-0.776047	-0.773299	1.58162	1.34214
10465		-	heptadecanoic acid	1.68688	-0.404315	-1.83368	-0.183705	1.14013	-1.34724	0.0423405	-0.0549224	-0.146824	1.84217	-1.83164	-0.0454319	-0.959284	1.31362	0.387661	0.247332	-1.02605	0.142456	-1.34276	-0.742117	-1.07386	-0.629063	0.122108	-0.526939	-0.318395	-0.855594	0.331974	-0.280671	-0.0169434	-0.0706231	1.90855	0.606993	-0.683148	0.10522	0.983596	0.135223	0.800285	0.666211	-1.29166	0.0582774	-0.794781	1.82628	1.07471	0.70207	-0.698929	0.383112
6802	C00387	Nucleic acids	guanosine	0.416093	-0.421065	-1.26354	-0.422838	0.0122587	-1.84388	-1.45706	-1.09623	0.344631	-0.263041	-1.75857	-0.558994	1.09773	-1.60063	1.579	0.358697	-1.55131	0.359184	-1.14656	-0.779563	-0.706553	-0.169214	0.158648	-0.23904	-0.506431	0.524104	0.940403	0.319358	-0.779322	0.315115	0.915137	0.15031	-0.28467	1.37577	1.6219	0.904334	-0.623438	1.02815	0.0567406	0.153818	-0.317681	0.464259	0.549991	0.23219	-0.0806498	1.79445
764	C00242	Nucleic acids	guanine	0.378808	0.452303	-1.73139	-0.300092	0.386315	-1.34796	-1.82077	-0.927474	-0.847637	0.117347	-1.11654	-0.615609	0.53617	-0.661494	0.452303	0.108993	-0.1121	0.237141	-1.21751	-0.364157	-0.985288	0.293767	0.0722401	-0.206427	-0.751801	0.827195	0.371265	0.148887	0.0163378	0.0904391	0.628654	0.245144	-0.880932	0.487795	1.26755	0.291472	-0.646937	1.95668	-2.12433	-0.271529	-0.393327	0.641431	0.722032	0.323379	-1.11654	1.59708
92829		-	glycyl tyrosine	-0.626534	-0.700015	-0.763848	-0.696799	0.878662	-1.61251	-0.857567	-0.530473	-1.24372	0.0909977	-1.70186	-0.951528	0.322392	-0.361469	0.288303	0.0830752	-0.544738	1.23694	-0.956918	-0.0882393	-0.341185	-0.899417	0.737874	-0.167576	-0.0380978	-0.150957	1.06534	0.292093	-0.413296	0.753545	0.395	0.245083	-1.4669	1.34582	1.65631	0.511741	0.452123	1.34945	-1.33308	0.156164	-0.311218	0.159416	-0.0720105	-0.0746041	-0.687539	1.00393
757	C00160	Organic acids	glycolic acid	1.32142	0.546975	-0.652159	0.405413	-0.603027	-0.922291	0.0106315	-0.504896	-0.243521	1.44054	0.416376	0.5378	0.781638	1.00371	-1.16883	0.205506	-0.978834	-0.943027	-1.3451	-1.08899	-0.819273	-1.5404	-0.650762	-1.00348	1.34716	0.254284	-0.844157	0.252428	-1.89792	-0.814971	1.27625	-0.478883	-0.0950887	0.586493	0.584692	0.358699	-0.688597	1.49194	-1.3496	-0.182085	-0.233249	2.09893	1.49186	1.11918	-0.0430025	1.45562
750	C00037	Peptides	glycine	-0.863429	-2.43184	-0.330238	-1.2085	-0.182215	-0.0454391	0.671219	0.147855	0.44612	-1.17289	-0.68781	-0.471527	-1.62451	1.01152	1.59547	0.32749	0.159485	1.21928	0.121397	0.500055	-0.816596	0.138681	1.14738	0.156489	-0.0772666	-0.795683	-1.12309	-0.665346	0.4971	-0.126285	0.0739568	0.148257	-0.934315	1.43614	-0.0303699	0.157152	0.943541	-0.498195	-0.0978137	0.115844	-3.0784	-0.0680175	-0.46756	-1.20466	0.847601	2.19374
754	C03189	Lipids	glycerol-alpha-phosphate	-0.916545	0.96217	-1.74272	-0.565699	0.908155	-1.14296	-0.588775	-0.274525	-0.284337	0.928002	-1.64584	-0.334059	0.269914	-0.931725	0.862604	0.0669308	-1.14296	0.546796	-1.4889	-0.695021	-1.232	0.0415265	1.15351	-0.0123204	-0.857186	-0.336634	0.334804	-0.286339	0.107757	-0.516095	0.857464	0.149709	-0.744523	-0.127341	1.65091	0.259681	-0.552034	1.97337	-1.46766	-0.0154409	-0.435166	1.29756	1.15351	0.67197	0.706624	1.77049
16048618	C05401	Lipids	glycerol-3-galactoside	1.30419	1.94887	-0.0273485	1.07524	1.00391	-0.66214	0.147229	0.162999	0.542158	2.07032	-1.32058	0.430634	0.108018	0.180157	1.15922	0.482466	-1.11525	-1.02263	-0.654614	-0.930832	-1.87835	-0.267071	0.712847	-0.477526	0.378938	0.900189	-0.321108	0.31934	-0.819492	0.16113	0.59584	-0.0208409	-1.15989	0.366999	0.970362	0.0591556	-1.09471	1.03263	-1.11784	-0.393307	-0.527179	0.0203784	1.41067	0.301289	1.37223	0.953904
753	C00116	Carbohydrates	glycerol	0.27023	-0.028175	0.23803	0.160028	-0.0236584	0.24169	0.3643	0.19411	0.216786	0.35355	0.308785	0.293041	0.443097	0.0440746	0.311714	0.266295	-0.108103	0.223321	0.115999	0.0770725	0.264731	0.162662	-0.0752929	0.117367	-1.01811	0.370142	0.181954	-0.155339	0.228769	0.37108	0.24233	0.280726	0.344039	-0.137396	0.0253048	0.0773157	0.372781	-0.760735	0.466611	0.026219	0.250115	0.016289	0.304761	0.190388	0.211759	-6.47425
752		-	glyceric acid	1.10579	1.38909	-0.0368445	0.819347	-0.175186	-1.45085	1.08765	-0.179462	1.71775	2.24615	-0.3609	1.201	-0.277521	0.94875	0.735113	0.468781	-0.69516	-1.72677	-1.19885	-1.20693	-1.95349	-0.378441	-0.329328	-0.887088	0.756168	-0.261377	-1.06373	-0.189648	0.132919	0.194588	-0.89584	-0.189445	0.0878896	1.85212	-0.234827	0.568394	-1.08111	0.340778	-1.22317	-0.654501	0.00726464	0.620247	0.578458	0.40199	0.970123	1.69672
743	C00489	Lipids	glutaric acid	0.148016	-1.71956	-4.17661	-1.91605	0.699098	-0.69649	0.0803597	0.0276559	-0.905401	-0.487075	-0.33041	-0.574295	-0.849537	-1.11788	0.972836	-0.331528	0.656704	-0.242944	-0.0418787	0.12396	-0.283894	-0.091303	0.184626	-0.0635236	1.33651	-0.657232	0.778567	0.485948	0.0103057	-0.41209	-0.397429	-0.266404	-1.05578	1.68475	0.770493	0.466487	0.300842	1.23681	-0.159185	0.45949	-1.06258	0.578027	-0.220556	-0.235038	-0.307015	1.77764
5961	C00064	Peptides	glutamine	0.794333	-0.914673	-1.68688	-0.602406	0.992407	-1.66299	-1.66299	-0.777855	-0.804767	-0.365472	-1.40069	-0.856975	-0.502063	-0.165444	0.571745	-0.0319205	-0.788957	0.887636	-0.44771	-0.116344	-1.04829	-0.221993	0.140414	-0.376623	0.0119778	-0.615121	0.536147	-0.0223322	1.20312	1.10037	0.792461	1.03198	-1.54739	0.11225	1.24438	-0.0635882	1.59132	1.21236	-0.18314	0.873514	-0.333447	0.72205	-0.113224	0.0917931	-0.378418	1.62702
33032	C00025	Peptides	glutamic acid	-0.637241	0.887435	-1.13551	-0.295106	0.519366	-1.324	-1.17703	-0.660552	0.042868	-0.424391	-2.29848	-0.893333	-0.176985	-0.541104	1.72544	0.335784	-0.486147	0.705902	-1.30866	-0.362969	-0.291803	0.166016	1.25119	0.375133	-0.441787	-0.907274	0.461692	-0.29579	0.246769	-0.729151	0.323539	-0.0529477	-1.62953	1.12852	2.09019	0.529727	0.105659	1.31191	-0.919114	0.166153	-0.191814	-0.34021	-0.559863	-0.363962	0.779477	1.57726
94715	C00191	Carbohydrates	glucuronic acid	0.457323	1.56856	-1.72873	0.0990539	0.283453	-1.80525	-0.747773	-0.756522	-0.452053	0.258406	-1.56175	-0.585131	0.100441	-0.915793	1.85271	0.345786	1.48038	0.0820144	-0.704512	0.285959	-1.60792	-0.0425209	0.299962	-0.450158	0.403777	-0.00328916	0.657051	0.352513	-0.489665	-0.807096	1.27569	-0.00702243	-0.868414	0.891336	1.81012	0.611013	0.843167	0.324449	-1.36732	-0.0665681	-0.263586	0.972687	-0.332	0.1257	-0.718819	0.545611
5958	C00092	-	glucose-6-phosphate	-0.530793	0.446416	-1.52781	-0.537394	0.244031	-0.942473	-1.48132	-0.726589	-0.0905453	-0.377556	-2.10875	-0.858952	0.196191	-0.781379	0.392061	-0.064376	-0.557685	0.487973	-1.3919	-0.487204	-1.19616	0.0634348	-0.0193286	-0.384019	0.0298272	0.631298	1.27498	0.645369	-0.159367	-0.230999	1.15408	0.254573	-1.3595	0.770165	0.718551	0.0430707	-0.433463	1.65314	-1.52781	-0.102709	-0.796839	1.74306	0.191776	0.379331	0.124191	1.85961
65533	C00103	Carbohydrates	glucose-1-phosphate	-0.38351	0.973767	0.414789	0.335015	-0.674821	-0.468426	-0.626293	-0.589847	-0.55194	0.928231	1.05485	0.477047	0.727146	1.14805	2.73934	1.53818	0.596274	0.807558	-0.165868	0.412655	-0.403758	-0.377492	1.22065	0.146466	1.35321	0.537619	-1.17578	0.238349	-1.80679	-1.70121	-0.387537	-1.29851	0.200001	-0.121722	0.411348	0.163209	-1.74775	0.43977	-0.29392	-0.533967	-0.581678	-0.664982	-0.113388	-0.453349	1.32875	1.549
64689	C00221	Carbohydrates	glucose	-0.365976	3.9891	-0.826314	0.932269	-0.0954539	-0.481371	-0.351467	-0.30943	0.805633	0.146945	-1.03337	-0.0269314	-0.344283	-0.522694	1.33984	0.157621	-1.24723	0.153793	-0.793504	-0.628979	-2.21401	0.0953781	-1.26363	-1.12742	0.526533	-0.505978	-0.115621	-0.0316887	0.916773	-0.457302	0.262059	0.24051	-0.772162	0.31244	0.428242	-0.0104934	-0.235306	1.18476	-0.505978	0.147824	0.0661967	-0.0589543	0.226432	0.0778916	0.322244	2.13032
6857417	C00800	Carbohydrates	gluconic acid	-0.0589863	0.931871	-0.77342	0.0331551	0.623992	-1.93688	-1.1604	-0.824428	-0.291737	0.714205	-1.10464	-0.227391	0.95926	-1.74	0.328407	-0.150778	-0.409068	0.027753	-1.93688	-0.772731	-1.08646	-0.914553	0.163159	-0.612617	0.405377	-0.0102528	0.695273	0.363466	0.188993	0.15446	0.457255	0.266903	-0.0491273	0.420361	1.27568	0.54897	-0.039325	2.14899	-1.66213	0.149179	0.412885	1.00218	0.95926	0.791443	-1.29806	1.56154
5459879	C02076	Carbohydrates	glucoheptulose	2.15143	0.842186	-0.318774	0.891615	-0.909276	-1.06062	-0.0578011	-0.675899	0.0783343	3.05911	0.122125	1.08652	0.321979	-0.408636	0.776328	0.229891	-1.17871	0.0864029	-1.33098	-0.807762	-1.10857	-0.750579	0.598807	-0.420115	-0.244779	0.234791	-0.892538	-0.300842	-1.2636	-0.511173	-0.0712981	-0.615358	0.384663	1.00421	0.967061	0.78531	-0.549309	0.332073	-1.17871	-0.465315	0.584987	0.684051	2.1832	1.15075	0.835282	1.87784
441476	C08348	Carbohydrates	galacturonic acid	0.432931	-0.0381069	-1.57662	-0.393932	0.292557	-1.44282	-1.57662	-0.90896	-0.390678	-0.0102505	-1.42151	-0.607479	0.122551	-1.6477	1.75029	0.0750464	1.40442	0.105434	-0.625196	0.294885	-1.44282	-0.0102505	0.582154	-0.290304	-0.334	0.62067	0.639604	0.308758	0.338155	-0.977014	0.964192	0.108444	-1.11263	0.857239	1.20532	0.316642	-0.215605	2.25403	-1.04347	0.331655	0.139497	0.979668	-0.00106588	0.3727	-0.0759756	1.42033
128869	C00880	Carbohydrates	galactonic acid	0.20334	0.73478	-0.709163	0.0763189	0.591038	-1.76671	-0.426357	-0.534008	-0.221658	0.383596	-1.29776	-0.378606	0.245154	-0.962559	0.749997	0.0108636	-1.83916	-1.02132	-1.52559	-1.46202	-1.76671	-1.37022	0.585463	-0.850489	-0.141228	-0.811102	0.116351	-0.278659	-0.785013	-0.149971	0.463758	-0.157075	-0.375238	0.396188	1.615	0.545315	-0.365204	1.1429	-1.52559	-0.2493	0.0323185	0.749997	0.899441	0.560585	0.61315	1.97591
5460044	C01507	-	galactitol	0.179938	1.10631	-0.138301	0.382649	-0.417153	0.0468222	0.199741	-0.0568632	-1.23203	-0.245117	0.308506	-0.389547	0.324445	0.288297	-0.385668	0.0756916	-0.0476739	-0.798222	-0.83701	-0.560969	-0.961002	0.576899	0.716758	0.110885	1.76046	-1.07442	-0.37192	0.104709	-0.205505	0.543991	0.177718	0.172068	-1.88332	2.81979	-0.692858	0.0812025	0.123256	0.91207	-2.14288	-0.369183	-1.47528	1.34876	0.814785	0.229424	0.607395	1.91847
11727586	C01235	Carbohydrates	galactinol	-0.0821168	-0.23061	0.377816	0.0216964	-0.187053	-2.28111	0.381304	-0.695618	0.854066	1.13165	-1.54926	0.145487	0.578778	0.145382	2.02075	0.914972	-1.41668	0.113548	-1.50976	-0.937633	-2.20837	0.425094	0.522642	-0.420213	-0.532782	-0.349468	0.717721	-0.0548429	-0.13003	0.254225	-0.202285	-0.0260303	-0.155799	-0.0242612	1.07792	0.299287	0.34606	0.362902	-1.69104	-0.327359	-0.550299	0.104181	0.671594	0.0751587	1.04498	1.97597
444972	C00122	Organic acids	fumaric acid	-0.410461	0.805629	0.502981	0.299383	-0.0191547	0.143436	0.417825	0.180702	-0.0836733	0.641776	1.16364	0.573915	-1.36443	0.462045	0.636651	-0.0885766	0.503628	0.813546	-0.0312466	0.428643	-0.0576852	0.274203	1.17822	0.464914	1.04561	-0.614167	-0.387173	0.0147556	-0.454356	-0.241458	-0.499594	-0.398469	0.461147	-0.246268	0.421562	0.212147	-0.502941	0.285399	0.407716	0.0633915	-3.4487	-0.259056	-0.275598	-1.32778	0.195217	0.913319
439650	C02095	Carbohydrates	fucose	-1.11523	2.2162	-1.58577	-0.161601	0.0341364	-1.60014	-1.25484	-0.940281	-0.704038	-0.0308945	-1.1241	-0.619677	0.0578522	-0.361328	1.30068	0.332402	0.333769	0.489019	-0.805653	0.00571177	-1.43644	-0.361328	0.138194	-0.553191	0.994333	-0.455994	0.243009	0.260449	-0.649918	-0.344118	0.432156	-0.187293	-0.986049	0.92938	1.61963	0.520988	-0.172434	1.01397	-1.41298	-0.19048	-0.681751	1.02495	0.0249527	0.122717	-0.0919218	2.42617
440641	C05345	-	fructose-6-phosphate	-0.4162	-1.29418	-1.13037	-0.946917	-0.360896	-0.864352	0.282606	-0.314214	0.496197	-0.183082	-0.31768	-0.00152158	0.00845967	0.437359	-0.028474	0.139115	-0.00992581	0.836833	-0.360896	0.155337	-0.496161	-0.579294	0.250235	-0.275073	0.616	-0.555204	0.663407	0.241401	-1.05303	-0.427438	1.0422	-0.146089	-1.05303	0.927322	0.444805	0.106366	-0.665861	2.53929	-1.90273	-0.00976725	-0.31768	2.11624	-1.02287	0.258564	-0.90641	1.85635
439709	C02336	Carbohydrates	fructose	0.210991	3.65134	-0.0712531	1.26369	0.376077	-0.14522	0.907738	0.379531	1.20647	0.491943	-1.7414	-0.0143281	-0.671472	-0.780969	0.966961	-0.161827	-0.820969	-1.38701	-0.381616	-0.863198	-1.51969	0.197923	0.0700404	-0.417242	0.326454	-0.565917	-0.71887	-0.319444	0.823021	-0.14745	-0.125904	0.183222	-1.40216	-0.26002	-0.583363	-0.748515	-0.0709932	0.755268	-0.358273	0.108667	-0.425172	0.378473	0.494555	0.149285	0.257529	2.23189
444188		-	flavin adenine	0.444681	1.00623	-1.035	0.138635	-0.21165	-1.17342	-0.382762	-0.589277	-0.573326	0.374475	-1.44705	-0.548635	1.51935	-0.624551	0.961355	0.618718	-0.523618	0.0513073	-1.44705	-0.639788	-1.44705	-1.44705	0.657494	-0.745538	0.0425923	-0.704447	-0.201514	-0.287789	0.374475	-0.349321	1.21853	0.414562	-0.132222	0.899592	0.873171	0.546847	-0.221848	1.79599	-1.46842	0.0352424	0.338239	1.68485	-1.26611	0.252326	0.094216	2.10648
700	C00189	Peptides	ethanolamine	-1.92159	-0.671044	-1.20768	-1.26677	0.663979	-0.941983	-0.897966	-0.39199	-1.22487	-1.35821	-1.04531	-1.20946	-0.651238	0.266432	0.0309638	-0.117947	0.228844	-0.0975168	-0.562043	-0.143572	-1.08115	0.235119	0.490949	-0.118362	1.43197	-0.68582	0.516736	0.420963	-0.129691	-0.137173	-0.0872874	-0.118051	-0.867928	0.724845	-0.441626	-0.194903	0.0442364	1.56278	-0.675084	0.310646	-0.787185	0.342294	-1.16493	-0.536607	-0.093055	2.87266
74190		-	ethanol phosphate	-1.14963	1.89086	-1.61687	-0.291881	0.805641	-1.31757	-0.672225	-0.394718	-0.130147	-1.2038	-1.30779	-0.880579	-1.28841	-0.411157	1.4516	-0.0826553	-0.236023	1.5124	-0.332315	0.314688	-0.434369	-0.130147	1.86829	0.43459	0.785753	0.0105425	1.5124	0.769566	0.0680809	-0.812141	0.144676	-0.199795	-1.72541	0.272892	0.808464	-0.214686	-1.12318	1.19086	0.307282	0.124986	-1.37743	-0.518191	-0.699305	-0.864977	-0.288846	1.255
439574	C01796	Carbohydrates	erythrose	-0.547774	1.10627	-1.65703	-0.366179	0.0657961	-0.340398	-0.806141	-0.360248	-0.749105	-0.565056	-1.13215	-0.815436	-0.682465	0.123213	1.04474	0.16183	-0.786972	0.556878	-0.343549	-0.191215	-0.868567	-1.22712	0.344324	-0.583788	1.04647	-0.185134	0.528917	0.463419	-1.46003	-0.708153	0.397601	-0.590193	-2.13694	1.45046	1.47361	0.262376	-0.864616	1.11301	-1.13658	-0.296064	0.138629	1.34639	0.413576	0.632864	-0.173385	1.64154
523334		-	erythronic acid lactone	-0.849802	-0.398317	-0.893574	-0.713897	0.591861	-0.349689	-0.514915	-0.0909143	-0.26506	-0.105942	-0.843627	-0.404876	0.137514	0.0175333	1.04598	0.400342	-0.611213	0.292745	-1.07211	-0.463525	-1.16417	-1.17143	-0.131589	-0.822398	-0.105942	-0.48383	1.25307	0.2211	-0.418108	-0.931879	1.21858	-0.043803	-1.44403	1.11592	1.72776	0.46655	-0.849802	1.89688	-1.07904	-0.0106544	-0.0514876	0.946213	-0.144538	0.250062	-0.504499	2.24558
2781043		-	erythronic acid	-0.135495	0.0863753	-0.366073	-0.138398	0.41817	-0.418663	-2.51579	-0.838761	-0.797194	-0.0286011	-0.595377	-0.473724	-0.0602956	0.28732	1.14385	0.456957	0.412411	-0.337466	-0.363193	-0.0960828	-2.3071	0.201309	0.836753	-0.423012	0.676061	-0.295339	0.853636	0.411453	-0.0310207	-0.0900233	-2.26795	-0.79633	-0.726382	0.707644	1.47275	0.484671	0.337938	1.30145	-0.0456025	0.531262	-0.380538	-1.49369	-2.18452	-1.35292	0.0931962	1.75638
222285	C00503	Carbohydrates	erythritol	-0.964782	1.07336	0.525221	0.211265	0.747651	-0.480425	0.541156	0.269461	0.83898	-0.198693	-2.23467	-0.531462	-1.07432	1.18486	-0.126977	-0.00548113	0.548255	-0.298798	-0.679481	-0.143341	-1.06527	-0.216649	1.05265	-0.0764209	2.0381	-0.828036	-0.764333	0.148577	-0.617511	0.797932	-0.938068	-0.252549	-1.28838	2.5081	-0.879905	0.113272	-0.509926	-0.183322	-0.224045	-0.305765	-1.05369	0.332419	-0.507051	-0.40944	1.81751	2.00134
8193	C02277	Lipids	dodecanol	-1.7488	0.143777	-1.41313	-1.00605	0.560236	-0.147891	-0.927216	-0.171623	-0.722004	-0.784964	-1.79963	-1.1022	-1.42781	-0.200704	0.338631	-0.429962	0.415496	1.48746	-0.436978	0.48866	-1.76317	0.105444	1.23853	-0.13973	1.39848	-1.33323	1.28375	0.449667	0.306656	0.37301	-0.245065	0.144867	-1.02156	1.11948	1.13982	0.412582	0.766897	1.11948	-0.219164	0.555739	-1.97847	-0.181052	-0.635474	-0.931664	0.934378	1.38763
670	C00184	Carbohydrates	dihydroxyacetone	1.5005	1.52203	-0.504693	0.83928	-1.14906	-0.804217	0.883949	-0.356444	0.490944	1.50694	1.25521	1.08436	1.15174	1.70508	0.0745558	0.977125	-0.7572	-0.383667	-1.16104	-0.767303	-1.71449	0.552786	-0.0499778	-0.403895	-1.41091	-1.23801	-1.2702	-1.30637	-0.437537	-0.286934	0.27629	-0.149394	0.601894	1.64098	0.0282558	0.757043	-0.588556	0.130123	-1.44398	-0.634139	0.107576	1.16942	1.35461	0.877201	0.970516	1.69554
94168		-	digitoxose	0.740742	0.730831	-0.127783	0.44793	-0.4077	-0.687423	0.395077	-0.233349	0.871881	1.30437	0.823932	1.00006	1.24725	1.10582	0.948928	1.10067	-0.35382	-0.417891	-1.02779	-0.599833	-1.41729	-1.50891	0.132028	-0.93139	-0.0968064	-1.60891	-1.11671	-0.94081	-0.994533	-0.640421	-0.178695	-0.60455	0.749391	1.50367	0.387473	0.880178	-1.12754	-0.0486739	-1.04986	-0.742024	2.30911	2.00945	0.993056	1.77054	1.17935	2.22162
439694	C02273	Carbohydrates	digalacturonic acid	-0.547411	-0.393013	-1.04709	-0.662503	1.00782	-1.12429	-1.58855	-0.56834	-0.70347	0.251106	-1.25502	-0.569128	0.143896	0.0300117	0.674214	0.282707	-0.741456	0.526773	-1.58855	-0.601076	-0.846783	-0.260446	1.03225	-0.0249947	-0.91583	1.11295	0.151766	0.116295	0.205926	-2.27016	1.5489	-0.171777	-0.127666	0.668302	0.366402	0.302346	-1.25502	1.00782	-0.819878	-0.355694	-0.290197	0.697672	-1.03203	-0.208185	0.258529	2.72527
5280335	C00319	Lipids	D-erythro-sphingosine	-0.159659	0.635687	-2.28881	-0.604262	0.271389	-0.859368	-0.964528	-0.517502	-0.774002	0.177204	-1.75302	-0.783273	-1.16095	0.136413	0.271389	-0.251048	-0.552555	0.353488	-1.54699	-0.58202	-0.179319	-0.468933	1.10622	0.152655	-0.0925342	-0.933832	0.331476	-0.23163	-0.602196	0.136413	1.65874	0.397651	-0.480637	-0.366977	1.12977	0.0940517	-0.859368	1.39416	-0.260249	0.0915154	-1.26809	1.05814	0.486809	0.0922851	-1.02758	1.34107
9989541		-	conduritol-beta-epoxide	1.48779	1.42397	1.90577	1.60584	-0.999767	-0.823989	0.956492	-0.289088	0.607479	1.34829	-1.22304	0.244243	-0.498719	-0.161097	0.421999	-0.0792723	-1.81181	-0.968556	-0.858071	-1.21281	-2.69536	-1.21281	-0.525504	-1.47789	0.564695	-0.379774	-0.810909	-0.208663	-0.235605	0.0277887	-0.482915	-0.230244	-0.222981	1.03505	1.78696	0.866341	-0.575405	0.285308	-0.689722	-0.326606	0.597521	-0.788805	0.353602	0.0541059	1.05256	0.488186
9750	C00327	Peptides	citrulline	-0.605265	0.0151318	-1.42077	-0.6703	0.671099	-0.845934	-0.515109	-0.229982	-0.21537	3.39633	-1.23798	0.647661	-0.433616	-0.0673508	0.223047	-0.0926398	-0.78611	0.354597	-1.16623	-0.53258	-1.96128	-0.050596	0.392185	-0.539898	0.33381	-0.638021	-0.0339723	-0.112728	-0.161942	-0.00111041	0.526701	0.121216	-1.40492	0.691789	1.43804	0.241638	0.381999	1.80931	-0.977335	0.404657	-0.64353	0.746952	-0.0381161	0.0217687	0.136966	1.99872
311	C00158	Organic acids	citric acid	0.734491	1.25275	1.38232	1.12319	-0.908484	-0.9473	1.23896	-0.205608	0.391903	1.50199	0.344141	0.746012	-0.404031	1.22091	1.29973	0.705535	-1.13227	-0.500873	-1.2223	-0.951814	-1.71149	-0.443447	0.361486	-0.597818	0.398544	-0.963743	-1.35352	-0.639571	-0.574975	0.166002	-0.95591	-0.454961	0.876821	1.31329	0.119264	0.769792	-0.0996676	0.822608	-0.372594	0.116782	0.468169	-1.0822	1.2566	0.21419	1.48639	1.81152
1081	C00815	-	citramalic acid	-0.77173	0.417124	-0.380531	-0.245046	0.136065	-1.56007	-0.183064	-0.535691	0.0754078	-0.0165649	-1.92185	-0.621001	-0.380531	0.756029	1.76758	0.714359	-0.835108	-0.359088	-0.891232	-0.695143	-1.24648	-0.222211	0.246571	-0.407375	-0.144736	-1.29319	-0.132136	-0.523355	0.598616	-0.988768	-0.0224694	-0.137541	-0.919952	1.06497	0.664838	0.269953	-1.23499	1.91518	-0.872333	-0.0640468	-0.387734	0.555978	0.345963	0.171402	1.53007	2.51613
1549111		-	cis-caffeic acid	-1.75162	0.151986	-0.498286	-0.699305	0.702871	-0.165567	-0.873598	-0.112098	-0.71414	0.305989	0.635567	0.0758056	0.128029	0.311452	1.36184	0.600439	-0.549913	0.210544	-0.549913	-0.296428	-1.1183	0.51271	1.39535	0.263254	0.910886	0.0352928	0.109853	0.352011	-0.585158	-0.676352	-0.0557103	-0.439073	-0.407255	-0.0557103	-0.201293	-0.221419	-0.320533	1.82891	-0.585158	0.30774	-1.09466	-0.612043	-0.498286	-0.734996	1.55432	1.24765
5997	C00187	Lipids	cholesterol	-0.0158252	-0.110962	-1.41173	-0.51284	0.616687	-1.88467	-1.28482	-0.850935	-0.541645	-1.19126	-0.841574	-0.85816	1.01103	-0.86538	1.11868	0.421443	-0.517554	1.06802	-1.23986	-0.229798	-1.09971	0.0613047	0.850497	-0.0626345	-0.345926	0.294985	1.09777	0.348944	0.76568	0.665581	-0.465091	0.322057	-0.160486	0.937397	0.539303	0.438738	-0.448111	0.960484	-1.40537	-0.297665	-0.237746	1.15152	-0.857391	0.018793	0.269338	1.62818
1794427	C00852	Phytochemical compounds	chlorogenic acid	0.279348	-0.547643	-1.31169	-0.526662	1.20039	-1.1071	-1.4351	-0.447272	-0.826041	-0.576116	-1.32256	-0.90824	0.119145	0.543076	2.88953	1.18392	-0.690954	-0.207896	-1.1912	-0.696685	-1.766	-0.519617	0.0673858	-0.739412	-0.279348	0.0422004	0.776141	0.179664	-0.623377	-0.421565	1.32694	0.093998	-1.17106	0.743921	0.885328	0.152731	-0.461487	0.44869	-0.660603	-0.224467	0.104509	0.924415	0.211456	0.41346	1.74128	2.06263
10469		-	cerotinic acid	-1.84852	-0.342119	-0.880597	-1.02375	-0.474437	-1.05863	-0.154709	-0.562593	-1.29004	-0.679316	-1.11388	-1.02775	-0.87353	-0.3315	1.9236	0.239525	-0.3315	-0.503209	-0.685691	-0.5068	-0.284436	0.127011	-0.102396	-0.0866072	0.611738	-0.960121	1.43519	0.362268	0.89761	-0.556128	0.232054	0.191179	-1.97051	0.0850025	0.566186	-0.439772	-0.279279	0.440233	-0.0333159	0.0425463	-1.43622	0.499148	-0.480156	-0.472408	0.43671	2.87892
8892	C01585	Lipids	caproic acid	1.03591	-1.10938	-1.75411	-0.609192	0.443947	0.03662	-1.68501	-0.40148	-0.333997	-0.218789	-0.752011	-0.434932	-0.189362	-0.722155	0.515421	-0.132032	-0.713642	0.683938	-1.61379	-0.547832	-0.410237	-0.767732	0.509806	-0.222721	0.929628	0.207652	0.991234	0.709505	-0.77066	0.321221	-0.390609	-0.280016	-0.538812	-0.186079	1.89128	0.388796	-0.393398	2.32719	-0.380421	0.517789	-0.250459	1.66333	0.462524	0.625133	-0.516083	0.681046
273		-	cadaverine	-0.662243	-0.328682	-0.398236	-0.463054	-0.377164	-1.5325	0.00450943	-0.635051	-0.0347686	0.450432	-1.67599	-0.420108	-0.466173	0.180923	1.7312	0.481983	-0.638811	0.753993	-1.30362	-0.396146	-1.8033	0.0224297	0.713805	-0.355688	-0.0500431	-0.634927	0.589172	-0.0319327	-0.697812	-0.198425	-0.264367	-0.386868	-1.30871	1.56772	0.815239	0.358082	0.164118	1.1671	-1.05703	0.0913978	-0.261028	1.3408	0.38447	0.488081	0.225188	2.90293
12025		-	butyrolactam	0.427938	-0.375395	-1.25191	-0.399789	0.674696	-1.27096	-0.931598	-0.509287	-1.37041	0.991341	-1.27895	-0.55267	0.807323	0.0672278	0.648669	0.50774	-0.56192	0.312272	-0.777028	-0.342225	-0.970243	-0.544613	0.510182	-0.334891	0.65671	0.947774	-0.636117	0.322789	-1.48854	-1.38546	1.11985	-0.584718	-0.342626	0.0681	0.898541	0.208005	-0.759234	1.11224	-0.662623	-0.103207	0.608707	1.36963	0.061113	0.679815	-1.0295	2.24653
5460194	C11544	-	beta-mannosylglycerate	-0.0387115	2.93775	-0.423618	0.82514	0.350023	0.00533095	-1.04971	-0.231452	0.048391	0.343943	-0.69568	-0.101115	-0.72724	-0.177208	1.09186	0.0624716	-0.217511	-0.00194003	-0.685274	-0.301575	-1.86393	-0.664628	1.01168	-0.505627	1.40416	0.840568	0.840568	1.02843	-1.54739	-0.594058	0.936997	-0.401482	-0.74857	0.524057	0.456314	0.0772671	-1.06229	0.621412	-1.43706	-0.625978	-0.963905	0.783222	-0.791951	-0.324211	0.51293	1.59167
441422	C08240	Carbohydrates	beta-gentiobiose	-0.596876	0.285098	-1.61479	-0.64219	0.615094	-1.00572	-1.0207	-0.470442	-2.04869	-0.385362	-1.0358	-1.15662	0.42535	-0.451459	0.888502	0.287464	-1.17731	0.83164	-1.09742	-0.481032	-1.02824	-0.0711896	1.24562	0.0487319	0.238607	0.117239	0.767097	0.374315	-1.16917	-0.131971	1.16719	-0.0446507	-1.10526	1.25492	0.436001	0.195218	-0.445864	0.802569	-0.353142	0.00118775	0.0962493	1.06765	-0.062006	0.367298	0.0920239	3.03552
239	C00099	Peptides	beta-alanine	-0.480958	1.46735	-1.7167	-0.243437	2.4769	-0.805275	-0.842994	0.276211	-0.411853	1.07256	-1.73209	-0.357127	-0.266995	0.426764	1.34687	0.502211	0.12089	0.487828	-0.512525	0.032064	-1.97979	-0.295068	-0.0628442	-0.779233	0.0867318	-0.47315	0.758031	0.123871	-0.0690879	-0.723136	0.192791	-0.199811	-1.30644	0.240971	1.42343	0.119323	-0.225673	1.24261	-0.442246	0.191565	-0.126256	0.684795	-0.225673	0.110955	-0.239344	1.61328
243	C00180	Organic acids	benzoic acid	0.0925226	-1.52672	-1.1264	-0.853534	0.606253	-0.98532	-1.05661	-0.47856	-1.20569	0.826772	-1.1123	-0.497074	-0.988357	-0.073684	0.419266	-0.214258	-0.0366845	-0.795952	-0.542818	-0.458485	-0.571573	-0.381279	-0.747968	-0.56694	0.288385	-0.411611	0.433636	0.10347	-0.480373	-0.726712	1.02819	-0.0596309	-1.37562	-0.976675	1.06776	-0.428178	0.846029	1.39597	-0.276759	0.655081	-0.558805	0.776877	4.32316	1.51374	-0.421129	-0.280997
8215	C08281	Lipids	behenic acid	-1.97683	0.169544	-1.19219	-0.999824	1.39142	-1.63798	0.29351	0.0156478	0.119479	-1.52494	-1.29028	-0.898579	-2.05368	1.14362	0.92404	0.00466145	-0.474994	0.145715	-0.840853	-0.390044	-0.363993	-0.0685779	0.0896813	-0.114296	0.29351	-0.336419	0.706122	0.221071	0.304385	0.113361	-0.657188	-0.079814	-0.818298	1.25353	1.35201	0.595747	1.0019	1.38873	-0.812711	0.525974	-0.630517	-0.711949	-1.68628	-1.00958	0.330353	1.46222
19347555	C08261	Lipids	azelaic acid	-0.138752	-1.49891	-3.08642	-1.57469	-0.777785	-0.409602	0.380411	-0.268992	-0.277942	0.121996	-0.202155	-0.119367	-0.0192411	-1.98401	1.24705	-0.252068	0.0878761	0.0529872	-0.188348	-0.0158283	-0.307347	-0.0993232	-0.121104	-0.175925	1.11461	-0.404326	0.65321	0.454497	-1.45677	0.103134	0.338598	-0.338346	-1.4672	0.891932	1.54922	0.324651	0.133205	-1.64436	0.144333	-0.455606	-0.46886	1.25609	0.551488	0.446239	0.0213008	1.7079
5960	C00049	Peptides	aspartic acid	-1.24506	0.903577	-0.873865	-0.405115	0.534151	-1.73008	-0.150664	-0.448864	-0.605651	-1.14307	-1.6905	-1.14641	-0.189837	-0.1214	1.70441	0.464391	-0.934727	1.51673	-0.738713	-0.0522374	-1.6647	0.980124	1.85118	0.388868	0.0606971	-0.427677	0.549736	0.0609188	0.264324	-0.296379	0.0308731	-0.00039395	-1.40736	0.0368867	0.339433	-0.343679	1.20465	0.286421	-0.819016	0.224018	-1.28892	0.0860621	-0.808289	-0.670381	0.833295	2.45242
6992089	C00152	Peptides	asparagine	-0.466798	-0.130566	-1.49667	-0.698012	0.203139	-1.64693	-1.45093	-0.964905	-1.05352	-0.341713	-1.92529	-1.10684	-0.473749	-0.399501	1.67127	0.266007	-0.538418	1.18732	-1.01106	-0.120722	-0.987959	0.321805	0.672993	0.00227963	0.545911	-0.856532	0.786146	0.158508	0.220579	-0.0426925	0.28318	0.153689	-1.56513	0.971065	0.579814	-0.0047518	0.631619	1.37497	-1.04909	0.319167	-0.94664	0.729182	-0.134592	-0.11735	0.171425	2.1204
10467	C06425	Lipids	arachidic acid	-0.262203	0.125214	-1.54738	-0.561456	1.79601	-0.965068	0.616923	0.482621	0.300242	1.25533	-1.24715	0.102808	-1.44191	1.90976	0.310285	0.259378	-1.21997	-0.261087	-1.70654	-1.06253	-0.90174	0.0298182	-0.190974	-0.354299	-0.997266	-0.960538	0.250531	-0.569091	-0.0285707	-0.634061	0.247809	-0.138274	-0.949539	0.549651	1.51524	0.371783	1.0724	1.08926	-1.55481	0.202284	-0.615881	0.568807	0.252524	0.0684833	-1.20384	-0.131751
94154	C01904	-	arabitol	-0.0119169	0.00319394	-0.705561	-0.238095	0.186957	-1.94694	0.0373998	-0.574194	-0.436118	0.91223	-1.04744	-0.190442	-0.380938	1.07711	1.53607	0.744081	1.8184	-0.576856	-1.1111	0.043479	-0.257366	-1.27261	-0.283486	-0.604486	1.08308	-0.499823	-0.983072	-0.133273	-2.20733	-0.385819	1.33074	-0.420802	-1.2288	1.02306	0.910585	0.234949	-1.07325	0.796603	-1.5303	-0.602314	-0.378851	1.74631	1.02676	0.798072	0.455019	1.37934
51	C00026	Organic acids	alpha-ketoglutarate	-1.11805	1.3761	-1.03279	-0.258248	0.398289	-1.42388	0.166291	-0.286434	-0.00330991	-0.643161	-2.44792	-1.03146	-1.34518	0.0884598	2.17388	0.305722	-0.719307	0.648112	-0.298099	-0.123098	-1.09875	0.0278015	0.385685	-0.228422	-0.419074	-0.719307	0.709042	-0.143113	-0.0190691	0.277083	0.0734853	0.1105	-0.996154	0.531413	0.618711	0.0513235	-0.520661	0.723084	-1.04207	-0.279882	-0.354394	0.705514	0.381464	0.244195	1.75077	1.97208
5950	C00041	Peptides	alanine	-1.21976	2.95794	-1.81832	-0.0267145	1.21441	-0.704386	-0.205799	0.101407	-0.225232	-0.514942	-1.45272	-0.730963	-1.49164	0.0698573	1.24336	-0.0594719	-0.908012	0.686101	-0.829067	-0.350326	-1.66107	0.856651	1.24408	0.146552	1.06134	-0.68183	-0.25685	0.0408851	-0.44349	0.191157	-0.378409	-0.210248	-0.634406	-0.0319815	-0.558803	-0.408397	0.232711	1.03999	-0.564257	0.236148	-1.39648	-0.00740049	-0.890319	-0.764732	0.498417	2.51169
196	C06104	Organic acids	adipic acid	-1.08534	0.357574	-1.01304	-0.580269	0.489146	-1.60515	0.0296969	-0.362103	0.410915	-0.134633	-1.16057	-0.294764	-3.73001	-0.611976	1.38142	-0.986855	-0.425191	-0.364263	-0.560997	-0.45015	-0.974633	-0.516515	0.361842	-0.376435	0.323439	-0.85298	-0.300191	-0.276578	0.0436689	0.0562799	-0.289556	-0.0632025	-0.479219	1.63716	1.12551	0.76115	0.798406	1.88569	-0.68179	0.667436	-0.576262	-0.172639	-0.649618	-0.466173	0.0305467	2.17147
60961	C00212	Nucleic acids	adenosine	-0.917348	1.32657	-0.453333	-0.014704	0.829131	-0.929316	-0.780176	-0.293454	0.071839	-0.204054	-1.7164	-0.616206	-0.564768	0.071839	1.32052	0.275863	-0.978086	-0.121408	-1.09345	-0.730981	-2.18622	0.302164	-0.0497394	-0.644598	0.52386	-0.165969	-0.0357753	0.107372	-0.824633	-0.0567665	1.79811	0.30557	-1.73596	1.02203	0.679133	-0.0116017	0.296501	0.363196	-0.858788	-0.0663636	0.422031	0.184994	0.889428	0.498818	-0.085181	1.62898
190	C00147	Nucleic acids	adenine	-0.252386	0.137196	-1.22924	-0.448143	0.504887	-2.05892	-1.01757	-0.8572	-0.539036	0.073261	-1.96502	-0.810266	0.696376	-1.24825	0.623738	0.0239538	-0.600799	1.21566	-1.03415	-0.139763	-1.45245	0.32846	0.924394	-0.0665316	0.221011	1.12728	1.0025	0.783595	-0.503125	0.0894936	1.03793	0.208101	-0.875856	0.264888	1.77367	0.387568	-0.0810284	0.701825	-1.10228	-0.160496	-0.183479	1.63407	-0.468027	0.32752	-0.773943	1.2039
643757	C00417	Organic acids	aconitic acid	-0.901497	-0.656685	-1.07075	-0.876312	-0.26337	-1.57672	-1.29553	-1.04521	0.0132607	-0.26337	-0.931033	-0.393714	-0.570329	-0.534634	0.399142	-0.235274	-1.00722	0.00473569	-1.33294	-0.778475	-0.931033	-0.843937	0.816267	-0.319567	-0.065064	-0.137883	0.371874	0.0563092	-0.656685	-0.829849	1.1503	-0.112077	-0.546448	0.385563	1.06143	0.300182	-0.175508	2.53628	-0.9162	0.481524	-0.223753	2.02249	1.25518	1.01797	-0.14721	2.03278
441480	C08352	Carbohydrates	6-deoxyglucose	-0.389651	1.85646	0.145517	0.537443	-0.478674	-1.83657	-1.0792	-1.13148	-0.555365	0.302936	-0.511151	-0.254527	-0.473317	-0.225906	0.2149	-0.161441	3.17089	-0.752994	-0.336743	0.693716	-1.92271	-0.995622	0.405297	-0.837678	1.19359	-0.329308	-0.23999	0.208097	-1.2262	0.841987	-0.304737	-0.229649	-0.374379	1.633	-0.299862	0.319586	-0.963922	1.65921	-0.697781	-0.000830667	0.23867	0.213059	0.0210032	0.157577	-0.193456	1.50426
439176	C00170	Nucleic acids	5'-deoxy-5'-methylthioadenosine	-0.162219	0.324674	-1.18073	-0.339426	0.0523316	-1.94415	-1.80939	-1.23374	-0.8328	0.150687	-1.94415	-0.87542	-0.302225	-0.554389	1.46134	0.201575	0.363724	0.235647	-0.925515	-0.108715	-1.14453	0.386752	0.0614994	-0.232093	0.622268	0.608842	0.386752	0.539288	-1.56691	0.0338542	0.967903	-0.188385	-0.491054	0.446752	1.8912	0.615634	-0.847923	0.533147	-1.07425	-0.463008	0.763674	1.64809	0.719879	1.04388	-0.204145	1.35791
138	C00431	Lipids	5-aminovaleric acid	-0.269506	1.39369	-1.86374	-0.24652	0.214914	0.15253	-1.22261	-0.285055	-0.410569	0.307659	-0.480591	-0.1945	-0.269506	-0.181522	1.26578	0.271582	-0.768988	0.124059	-1.05771	-0.567547	-2.55883	-0.744998	-0.542971	-1.28227	-0.114246	-0.324548	0.370964	-0.0226098	-0.430285	-0.907284	0.873747	-0.154608	-0.974031	0.758705	1.59078	0.458486	1.11953	1.77853	-0.147554	0.916835	-0.260502	0.449915	-0.147554	0.0139531	-0.106019	1.69155
127	C00642	Organic acids	4-hydroxyphenylacetic acid	0.709684	0.615861	2.73637	1.35397	-0.536714	0.100351	-0.927103	-0.454489	-0.297957	-0.0950722	-1.16833	-0.520453	-1.70693	0.133744	1.58846	0.00509087	1.39439	0.297126	-0.491311	0.400069	0.12303	-0.572202	0.527432	0.0260865	1.06889	-0.207615	0.408489	0.423254	-0.125277	-0.319482	0.349411	-0.0317825	-1.95973	0.776468	1.86538	0.227374	-0.45936	-0.0655273	-0.444406	-0.323097	-1.23334	-1.16073	-1.25754	-1.2172	-0.387614	0.323521
10413	C00989	Organic acids	4-hydroxybutyric acid	-0.424303	-0.338581	-1.47296	-0.745282	-0.111334	-1.48647	-0.799507	-0.799104	-0.715128	-0.27392	-1.52787	-0.838974	-0.707726	-1.04343	1.18868	-0.187489	-0.430228	-0.172935	-1.18542	-0.596195	-0.889858	0.794339	-0.217393	-0.104304	0.0162329	-0.791601	1.52856	0.251063	0.631945	-0.707726	0.92202	0.28208	-1.38221	0.532542	0.139827	-0.236613	1.23947	0.349612	-0.977941	0.203714	-0.197442	-0.222429	-0.608374	-0.342749	0.362445	0.865169
135	C00156	Organic acids	4-hydroxybenzoate	-1.18241	-0.312725	0.595436	-0.299898	0.358931	0.245171	-0.577956	0.00871529	-0.757955	-0.423447	0.270607	-0.303598	-1.63236	0.1954	0.123799	-0.437721	1.32582	0.536412	1.16731	1.00985	-0.0559904	0.046877	0.812462	0.267783	1.3317	-0.591446	-0.933111	-0.0642871	-1.01674	-1.24926	0.0563764	-0.73654	-0.706739	0.572413	0.900838	0.255504	-1.25901	1.26601	0.975143	0.327382	-1.30357	-1.412	-1.68107	-1.46555	-0.949531	1.27693
119	C00334	Lipids	4-aminobutyric acid minor	-0.137879	2.71952	-1.39507	0.395524	2.36031	0.0152265	-1.55901	0.272173	0.625882	0.687269	-1.47064	-0.0524961	-0.573237	0.752822	0.542629	0.240738	0.0784731	-0.123002	0.194892	0.0501211	-1.51422	0.397024	0.786715	-0.110159	0.353652	-0.258122	-0.336553	-0.0803413	0.12986	0.197924	0.63282	0.320201	-1.57729	0.653456	0.795077	-0.0429185	-0.278392	1.0419	-1.32292	-0.186468	-0.214413	-0.487287	0.0653643	-0.212112	1.64382	1.332
68152	C01013	Organic acids	3-hydroxypropionic acid	-1.05123	-0.38589	-1.28437	-0.907163	0.6274	-1.37578	-1.06963	-0.606001	-0.903237	-0.693382	-1.27159	-0.956069	-0.866616	0.0578154	1.72364	0.304947	-0.69194	1.05336	-0.842754	-0.160445	-1.46674	0.472059	0.771969	-0.0742367	0.671415	-1.23721	0.787082	0.0737618	-0.27078	-0.264707	0.240931	-0.0981852	-1.43151	1.11073	0.914214	0.197812	0.406808	1.19049	-0.615997	0.327101	-0.579226	1.37949	-1.69044	-0.296726	-0.139362	1.8967
7420	C00587	-	3-hydroxybenzoic acid	-1.60858	-1.11518	0.452868	-0.756965	0.428493	0.506204	-0.773027	0.0538903	-0.343271	-0.666421	0.10601	-0.301228	-1.93964	0.306012	0.449137	-0.394832	-0.863991	1.57144	1.37714	0.694862	-0.546733	0.634538	0.32794	0.138582	0.809024	-0.522415	-0.123439	0.0543902	-1.06317	-1.17274	-0.29141	-0.842441	-0.832037	-0.69255	-0.0456121	-0.5234	-0.183843	1.05438	0.434145	0.434893	-1.58798	0.119245	-1.57776	-1.0155	-0.766196	1.35581
1662	C03761	Organic acids	3-hydroxy-3-methylglutaric acid	-1.4946	0.124048	-1.62798	-0.999509	0.482541	-1.04566	-0.730921	-0.431348	-0.125988	-0.418899	-1.20055	-0.581812	-0.488762	-0.981082	0.0213275	-0.482839	0.259764	1.18548	-1.41112	0.0113755	-0.385008	-0.873613	0.0648794	-0.397914	-0.373859	0.342172	1.33515	0.434488	-1.07889	-0.34084	0.363976	-0.351919	-1.95847	0.750223	1.08896	-0.0397612	0.334843	0.834553	-0.465156	0.234747	0.509284	0.930554	-0.0143298	0.475169	-0.0785754	2.79704
134508		-	3-Aminopiperidine-2,6-dione	1.5798	-0.27243	-1.07934	0.0760092	0.210842	-1.54437	-0.102404	-0.478643	-0.58563	1.01813	-0.58563	-0.0510437	-1.13185	1.04599	-0.357164	-0.147674	-0.544669	0.51543	-0.57186	-0.200367	-0.974779	-1.53811	1.06844	-0.481483	1.21624	-1.02849	-0.485117	-0.0991213	-1.88515	-1.45298	1.72043	-0.539234	-0.255441	0.21295	0.896082	0.28453	-0.737796	0.89056	0.0113056	0.0546897	-0.36619	1.42967	1.40172	0.821733	-0.301148	0.919341
64956	C05145	Peptides	3-aminoisobutyric acid	-0.629331	-0.0201299	-1.30205	-0.650504	0.622038	-0.687733	-1.32134	-0.462344	-0.652379	0.507923	-1.75534	-0.633267	-0.606684	-0.468363	0.754879	-0.106723	-0.0712072	2.76789	-1.19198	0.50157	-0.640804	-0.298264	0.424188	-0.171627	-0.937131	0.931744	0.102692	0.0324349	0.261861	-0.40916	0.424188	0.0922962	-1.44345	-0.108958	0.835227	-0.239061	0.238604	1.43898	-1.78274	-0.0350511	0.439362	0.754879	-0.316104	0.292712	-0.0490712	1.31671
16069996	C06474	Carbohydrates	3,6-anhydro-D-galactose	-0.184192	1.6852	-0.552779	0.316076	1.55509	-2.10574	-0.941216	-0.497289	-0.40662	0.309156	-1.1845	-0.427321	-0.337301	-0.97202	0.887886	-0.140478	-1.64676	-0.184192	-0.910871	-0.91394	-1.82756	0.0820338	0.00672005	-0.579603	0.25895	-0.527678	0.190019	-0.0262364	0.918741	-0.565447	0.843887	0.399061	-0.0320093	0.64373	1.54161	0.717777	-0.173684	1.7061	-1.08367	0.149582	-0.337301	0.937032	0.671584	0.423772	0.207472	1.97084
547	C01161	-	3,4-dihydroxyphenylacetic acid	-0.897775	0.128548	-0.378032	-0.382419	1.08828	-2.01085	-1.49118	-0.804586	-1.01189	-0.00488123	-0.369633	-0.462136	0.166811	0.283114	0.624457	0.358127	-0.209038	1.09602	-1.61643	-0.243148	-1.37371	-0.111508	-0.610591	-0.698602	1.43164	-0.517736	-0.563594	0.116771	-0.303752	-0.193702	1.31135	0.271299	-1.27657	1.16807	1.0766	0.322699	0.43151	1.60774	-0.591652	0.482532	0.347321	0.702168	-0.320009	0.24316	-0.499699	1.44776
689043	C01197	Phytochemical compounds	3,4-dihydroxycinnamic acid	-0.684261	-0.960325	0.266024	-0.459521	0.176567	0.629257	-1.03635	-0.0768405	-0.4235	0.999585	1.56588	0.713989	-0.104775	-0.254638	1.17356	0.271381	0.163734	1.07315	-0.114432	0.374151	0.188514	0.745531	1.61621	0.850085	0.947117	-0.0650888	-0.698769	0.0610864	-1.35146	-0.426049	-0.255735	-0.67775	0.0479533	-0.256834	0.0802729	-0.0428693	-0.838427	-0.186499	0.69389	-0.110345	0.0420538	-0.75361	-1.03199	-0.581181	0.14305	0.514296
72	C00230	-	3,4-dihydroxybenzoic acid	-0.730426	-0.6342	0.549332	-0.271765	0.0154888	-0.169335	-0.558288	-0.237378	-1.2842	-0.591912	0.184342	-0.563924	-0.00307341	0.465676	2.01052	0.824374	0.0574501	1.15267	0.498218	0.569447	0.329106	0.69053	0.726583	0.582073	1.75572	0.24369	-0.862457	0.378983	-1.16797	-1.21578	0.251776	-0.710655	0.0682332	0.501019	0.805971	0.458408	-1.37163	1.06056	0.22249	-0.0295279	-0.710754	0.194374	-0.581497	-0.365959	0.703046	0.840901
71	C00322	Organic acids	2-ketoadipic acid	1.16147	0.914324	-1.21917	0.285542	-0.648404	-1.11755	0.0723968	-0.56452	-0.0975055	0.886363	0.488846	0.425901	0.65624	1.08869	0.0268702	0.5906	-0.568869	-0.821199	-1.2197	-0.869923	-1.68658	-0.163873	0.0247574	-0.608565	-0.0363649	-1.05644	0.269793	-0.274336	-1.02326	-0.700176	-0.054821	-0.592752	-0.122151	1.34666	-0.0474116	0.392366	0.765461	0.068978	-3.25038	-0.805315	0.389102	1.38	1.11651	0.96187	0.468995	1.39797
43	C02630	Organic acids	2-hydroxyglutaric acid	-1.1335	0.493971	-0.291113	-0.310214	0.384611	-2.21031	-0.794375	-0.873358	-0.944989	-0.232589	-1.54486	-0.907479	-0.0471807	-0.454505	1.56858	0.355633	-0.518751	0.750651	-0.698954	-0.155685	-0.906444	-1.14755	1.02299	-0.343666	0.157976	-0.232589	0.450821	0.125403	-1.23359	-0.618452	-0.584758	-0.812267	-0.770163	1.16736	1.64935	0.682183	-0.128854	1.52717	0.214664	0.537659	-1.0509	0.820121	-0.443962	-0.224913	0.35459	1.54566
150929		-	2-deoxytetronic acid	-1.01664	0.766367	-1.23138	-0.493885	0.481943	-0.805796	-0.799073	-0.374309	0.0533991	-0.174643	-1.35471	-0.491984	-0.386242	-0.308153	0.741515	0.0157065	-0.901926	0.376486	-0.972988	-0.499476	-1.16807	-0.179846	0.266259	-0.360553	1.47283	-1.04618	0.940168	0.455604	-0.726313	-0.496387	0.466013	-0.252229	-1.51144	1.28895	1.23417	0.337227	-0.53223	1.06831	-0.706841	-0.0569209	0.118771	1.31447	0.334679	0.589307	0.49777	1.74517
18302		-	2-deoxyerythritol	0.337471	0.944298	0.451472	0.577747	0.56179	0.327261	0.730205	0.539752	0.786475	0.101389	0.683958	0.523941	0.224732	1.16521	0.333727	0.574555	0.514982	0.233346	0.120157	0.289495	-0.202044	0.110471	0.74703	0.218486	0.650301	-0.0287007	-1.69185	-0.35675	0.385566	0.797017	0.0911577	0.42458	0.469589	1.34991	0.0136137	0.611036	-2.14059	0.475342	-2.02777	-1.23101	0.2144	0.586251	0.243722	0.348125	1.11674	1.5135
23368901		-	2,5-dihydroxypyrazine	-1.51891	-0.861792	-1.01102	-1.13057	0.843889	-1.17369	-0.850807	-0.393536	0.0323666	-0.376731	-1.26775	-0.537372	-0.663716	-0.335094	0.776188	-0.0742074	0.578868	1.49844	0.0820569	0.719787	-0.952157	0.211293	1.15791	0.139015	0.791698	-0.294395	0.833139	0.443481	0.0256368	-0.530513	-0.2118	-0.238892	-1.48748	0.817982	1.2815	0.203999	0.229454	0.52342	0.682565	0.47848	-1.34525	0.0623445	-1.07806	-0.78699	0.0222624	1.46074
2108		-	1-methylgalactose	-0.330242	2.37837	-0.130628	0.639168	0.851298	-0.147375	0.312333	0.338752	-0.709475	1.44898	-0.21752	0.173994	-2.33184	-0.191197	0.91131	-0.537241	-0.0371668	-0.881057	-1.72586	-0.881361	-2.42476	0.463903	0.984543	-0.325437	0.937736	0.913718	-0.868879	0.327525	-0.0718023	0.474213	0.382254	0.261555	-0.959494	0.0380832	0.517278	-0.134711	-0.848132	0.602431	-1.74527	-0.663656	0.164746	-0.248156	0.597823	0.171471	1.3059	0.632104
3016596		-	1,6-diisopropylnaphthalene	-1.22531	-0.131581	-0.942782	-0.766556	-0.11548	-0.786938	-1.33855	-0.746989	-1.62571	-0.637861	-1.22531	-1.16296	-0.81038	-0.408768	1.35058	0.0438102	-0.578411	1.49255	-1.01781	-0.0345568	-1.64076	0.807006	1.05642	0.0742208	-0.133052	-1.04232	1.46379	0.096139	0.522159	0.52167	-0.0988198	0.315003	0.354335	0.318659	0.222585	0.298526	1.22968	0.0943967	-1.02937	0.0982344	-0.351209	0.187426	-0.772597	-0.312126	0.693906	2.38629
13006	C06105	-	1,2-cyclohexanedione	-0.0296766	2.58617	-1.35777	0.399575	0.695959	-1.71234	-0.155954	-0.39078	-0.274377	-0.118984	-0.488276	-0.293879	-0.0247018	0.845947	1.19358	0.671609	-0.816041	-0.603616	-1.84084	-1.08683	-1.70615	0.639661	-0.388788	-0.485092	1.41338	-1.50701	0.8873	0.264558	0.0024226	0.401439	0.0531226	0.152328	-0.719401	1.54412	-0.0801781	0.248179	0.116324	-0.108555	-1.3629	-0.45171	-0.0522312	0.816281	0.0459645	0.270005	0.917345	1.7572
10787	C02814	-	1,2,4-benzenetriol	1.0252	-0.29421	-0.290912	0.146691	0.586696	-0.165968	0.851674	0.424134	0.00592314	0.989289	0.296767	0.43066	-0.790892	1.52102	-0.93217	-0.0673476	0.238854	-0.0675952	0.160287	0.110515	0.452626	-1.39388	-0.0164396	-0.319232	1.19133	-0.849478	-1.62933	-0.42916	-1.42273	-2.05175	1.45967	-0.671602	-0.457875	0.403919	1.20255	0.382863	-0.788969	0.904912	0.0144316	0.0434581	-0.713433	1.47841	0.854508	0.539828	-2.16745	0.632243
		-	521334	-1.07459	-0.117696	-1.27871	-0.823664	0.969351	-1.64788	-0.76108	-0.479871	-0.146816	-0.685972	-1.72262	-0.851804	-2.6154	0.613299	1.16593	-0.278725	0.187321	0.441399	-0.0635019	0.188406	-0.337998	-0.0457146	0.757733	0.124674	0.713421	-1.30394	0.520273	-0.023416	-0.107059	-0.519015	0.260945	-0.121709	-1.19732	1.11989	0.615522	0.179364	0.112669	1.11003	-0.519015	0.234562	-2.26415	0.373357	-0.581389	-0.824061	0.185985	2.16917
		-	521332	-0.312818	0.385805	-1.51972	-0.482246	0.407728	-0.897675	-1.09525	-0.528399	-0.680193	0.0263827	-1.29686	-0.650224	-1.02255	-0.741871	1.18902	-0.191802	0.000102981	0.371063	-0.608477	-0.0791036	-0.994158	0.00889921	1.03262	0.0157883	1.08077	-0.460961	0.718202	0.446003	-1.2486	0.385805	0.0694696	-0.264442	-1.12504	-1.05133	0.561907	-0.538157	-0.754425	2.13055	-0.585102	0.263674	-0.952268	0.851987	-0.0625165	-0.0542658	-1.06587	1.344
		-	521323	0.638077	0.459029	-1.59676	-0.16655	0.292788	-1.41278	-0.851873	-0.657289	-0.528309	1.94467	-1.27716	0.0464014	0.0827203	0.500168	1.37307	0.651985	-0.706167	0.863718	-1.6883	-0.510251	-1.00085	-0.476185	0.953476	-0.174521	-0.537172	-0.224736	0.416753	-0.115051	-1.78568	-0.160876	1.44523	-0.167108	-0.65732	-0.224736	1.11858	0.078842	-0.564072	0.726154	-0.582272	-0.140064	-0.528309	1.25111	1.42566	0.716156	1.50014	1.27575
		-	521322	-1.09755	0.727129	-1.19238	-0.520934	0.916033	-0.968944	-1.38067	-0.477862	0.700168	-0.648129	-1.48385	-0.47727	-0.213677	-0.408013	-0.152269	-0.257987	0.314603	0.792609	-1.25579	-0.0495265	-0.19453	0.290194	1.6088	0.568153	0.460047	-0.514823	0.472636	0.139286	0.173603	0.853042	-0.550091	0.158851	-1.7753	1.17836	0.229315	-0.122544	-0.11562	0.724454	-0.189779	0.139685	-0.680041	-0.706037	-1.11438	-0.833486	1.36824	0.630705
		-	520942	-0.670437	-0.554379	-1.25016	-0.824991	-0.574644	-0.984634	-1.28348	-0.947587	-1.39529	-0.648011	-1.10173	-1.04834	-0.262054	-0.590245	2.17483	0.440843	-0.687968	1.63912	-0.295589	0.21852	-1.27327	0.7991	1.10555	0.210459	0.129158	-0.927741	1.64879	0.283403	0.956111	0.676979	-0.442928	0.396721	-0.99327	0.605917	-0.212548	-0.199967	1.16117	0.129158	-1.29523	-0.00163156	-0.43754	0.6113	-0.353538	-0.0599261	0.737529	2.28659
		-	520868	1.77723	-0.336396	-0.745111	0.231906	0.000137739	-0.44205	-0.605563	-0.349158	-0.498181	2.06478	-0.740523	0.27536	-1.11316	-0.0840842	1.65002	0.150926	0.172812	-0.302954	-0.5891	-0.239748	-0.647629	-0.991739	-0.0372427	-0.55887	-0.479208	-1.21368	-0.0590816	-0.583988	-0.900932	-0.560769	2.02133	0.186545	-1.52031	0.0184434	0.669658	-0.277404	0.26448	1.26316	-1.59628	-0.0228787	-0.254309	0.514104	0.950786	0.403527	1.56614	0.38823
		-	520649	-0.760994	-0.263088	-1.55536	-0.859813	0.425548	-1.29164	-1.6513	-0.839133	-0.608169	-0.295325	-1.07159	-0.658361	-0.804281	-0.851124	1.13905	-0.172118	-0.310988	0.69837	-0.707388	-0.106669	-1.1293	0.70855	0.528323	0.0358582	0.0654185	-1.20209	0.674277	-0.154133	-0.0470731	-0.187805	0.369759	0.0449605	0.0485666	0.755248	1.43356	0.745791	0.319495	-0.186574	-0.663805	-0.176961	-0.661455	0.905372	-0.221953	0.0073216	-0.0373545	2.23991
		-	520648	-1.18124	-0.474731	-0.257358	-0.637776	0.0670455	0.15193	-0.958294	-0.246439	-1.03384	0.508465	-0.108544	-0.211306	0.531062	-0.278536	0.552558	0.268362	0.282895	0.153331	0.514461	0.316896	-0.531988	-0.121699	0.0102463	-0.21448	0.803459	-1.78448	-0.0148315	-0.331952	-0.315511	-0.685269	1.34351	0.114243	-0.44169	-0.0860877	2.00963	0.493951	-0.596438	1.61496	0.117482	0.378667	0.336651	0.886281	-0.463838	0.253032	-0.77151	0.718156
		-	520624	0.681652	-1.13111	-0.268532	-0.239331	-0.634837	-0.060258	-0.952023	-0.549039	-1.60039	0.864827	-0.221602	-0.319055	0.998834	-0.241151	-0.207911	0.183257	0.134671	-0.244879	0.216425	0.0354053	-0.471839	-0.679369	-0.590352	-0.58052	0.658045	0.944644	-0.339797	0.420964	-2.6891	-1.29511	1.61239	-0.790606	-0.428339	-0.49153	1.34599	0.142039	-1.04358	1.37392	0.0224313	0.117588	0.790728	1.97304	1.13409	1.29929	-1.25208	0.603282
		-	519892	-0.56076	-0.792897	-0.230835	-0.528164	0.155812	-0.613198	-0.803731	-0.420372	-0.250406	-0.310196	-0.407596	-0.322732	-0.434933	0.521854	0.83175	0.306223	0.68139	1.32523	0.0162477	0.674288	-0.462618	0.286975	1.74427	0.522875	0.310984	-1.7498	0.997892	-0.146976	-0.732504	-0.247599	-0.616518	-0.532207	-0.814619	1.30606	1.24894	0.580129	-1.01652	0.712303	-0.0416703	-0.115295	-1.56251	1.61573	0.286975	0.113398	1.02309	1.71711
		-	518815	-1.90132	-0.251073	-0.243593	-0.798662	0.456096	-0.281347	-0.318586	-0.0479454	-0.409235	-0.774963	-0.879283	-0.687827	-3.47021	0.369954	1.52949	-0.523586	0.441096	1.09111	-0.216681	0.438506	-0.272343	0.64795	0.72519	0.366932	0.487408	-0.734875	0.354592	0.0357084	0.357863	0.196452	-0.0811142	0.157733	-0.615139	0.653398	0.00311192	0.0137901	0.176198	0.711385	0.289686	0.392423	-2.51689	-1.36334	-1.42719	-1.76914	-0.847369	1.89101
		-	517736	-0.551148	-0.713832	-1.52556	-0.930178	0.222998	-1.35277	-1.44887	-0.859548	-1.35036	-0.468437	-1.53076	-1.11652	-0.275831	-0.21324	1.64958	0.386835	-0.308924	0.797893	-0.828887	-0.113306	-1.30497	0.292457	0.520597	-0.163972	0.260419	-0.383727	0.676622	0.184438	-0.433043	-0.527218	1.06981	0.0365177	-1.03268	0.160971	0.833471	-0.0127474	0.275586	1.13788	-0.874755	0.17957	-0.204327	1.8141	0.0913887	0.567054	-0.434677	1.96965
		-	517730	-0.196143	1.99028	-1.55448	0.0798872	0.189167	-1.57242	-0.429497	-0.604249	-0.947109	-0.561387	-1.55448	-1.02099	-0.983209	-0.911858	0.495385	-0.466561	-0.363631	0.674882	-0.736696	-0.141815	-1.55448	-0.589218	0.382254	-0.587148	0.710699	0.21676	1.3811	0.769519	-0.254904	-0.0717938	0.453956	0.0424192	-0.768017	0.884986	0.694886	0.270618	-0.608063	1.46422	-1.6464	-0.263412	-0.0132865	0.342562	-0.331753	-0.00082563	-0.90029	0.960087
		-	516721	0.228822	-0.192695	-1.50817	-0.490679	0.394916	-1.56661	-1.34894	-0.84021	-0.763087	0.360186	-1.38551	-0.596137	0.207349	-0.24705	1.98609	0.648795	-0.731429	1.07434	-1.15334	-0.270144	-1.64031	0.711265	0.877849	-0.0170663	-0.298104	-0.66094	0.4574	-0.167215	0.0559034	0.259747	0.540984	0.285545	-1.00661	0.846185	1.13943	0.326334	0.298941	0.654169	-1.57863	-0.208506	0.11457	1.75713	0.710651	0.860784	0.127434	1.78069
		-	511927	-0.371538	0.113388	-1.80214	-0.686762	0.790938	-1.07413	-0.672434	-0.318541	-0.58792	0.650101	-1.25151	-0.396442	-0.0197544	-1.4996	1.00277	-0.172195	-0.564693	0.375922	-1.37	-0.51959	-1.28989	-0.599682	0.509247	-0.460107	-0.351652	-0.256299	1.09591	0.162652	-0.284221	-0.210981	0.886876	0.130558	-1.59328	0.370078	1.55454	0.110444	0.427438	1.78525	-0.84457	0.45604	-0.00431151	0.503942	-0.284221	0.0718031	-0.075205	2.13636
		-	509528	-0.377491	4.80106	-0.563225	1.28678	-0.0101497	-0.532968	-0.249932	-0.26435	-0.805062	0.0980736	0.116868	-0.196707	-0.256037	-0.418183	-0.0837298	-0.25265	-0.674688	-0.432018	-0.312235	-0.47298	-1.2792	-0.331489	0.0645528	-0.515379	-0.299547	-0.331489	-0.16719	-0.266075	0.428727	0.889289	1.5142	0.944072	-0.919049	0.98941	1.05233	0.37423	-0.769071	1.21921	-1.61229	-0.387387	-0.0891391	0.406219	0.0645528	0.127211	0.0202194	1.45546
		-	505754	0.00309068	0.03106	-1.74755	-0.571134	0.597534	-1.90364	-0.830999	-0.712368	-0.303558	0.130039	-1.17619	-0.449904	0.746372	-0.72926	0.147464	0.0548585	-0.395022	0.190298	-1.55853	-0.587752	-1.02006	0.0124623	0.156113	-0.283829	0.923627	-0.248672	-0.383331	0.0972081	-0.743446	-0.632979	1.06425	-0.104058	-1.14031	0.68317	1.56489	0.369253	-0.619636	2.22033	-1.0536	0.182362	-0.270425	0.689592	-0.205941	0.0710752	-0.337313	1.87167
		-	486491	-0.245566	-0.142053	-1.1279	-0.505175	0.443891	-0.822506	-2.51473	-0.964448	-0.628869	-0.0470377	-1.16082	-0.612243	-0.113986	-0.544811	1.34785	0.229683	-0.0277082	0.902551	-0.226506	0.216112	-2.44131	0.33359	0.574302	-0.51114	0.352808	-0.0863842	0.872074	0.379499	-0.213024	-0.0397628	-0.289971	-0.180919	-0.31548	0.348982	0.986855	0.340119	0.456505	0.812292	-0.642722	0.208692	-0.373609	1.55677	-1.21882	-0.0118844	-0.31548	1.5825
		-	480022	-0.775666	-0.43605	-1.19504	-0.802251	0.378544	-1.47119	-1.74348	-0.945375	0.037046	0.442836	-0.973115	-0.164411	0.418996	-0.275847	0.672226	0.271792	-0.410452	0.320331	-1.13693	-0.409016	-0.475146	-0.43605	1.07487	0.0545596	-0.714404	0.442836	0.837962	0.188798	-0.775666	0.0171356	0.812453	0.0179741	-1.09921	1.31832	1.21361	0.477574	-0.61199	0.753694	-1.42584	-0.428044	0.0469188	-0.0336301	1.36139	0.458226	-0.760153	3.4783
		-	475793	0.916276	0.274938	-0.660859	0.176785	0.461357	-1.60869	0.678891	-0.156148	-0.199268	0.951958	-0.602655	0.0500114	-0.114712	0.746577	2.23193	0.954599	0.0699799	-0.337092	-1.08348	-0.450198	-0.0165017	-0.294739	-0.439589	-0.250277	0.402182	-0.931822	-0.934003	-0.487881	-1.16073	-1.09078	1.49803	-0.251159	-1.574	0.789971	1.66194	0.292636	-1.26429	0.927486	-2.10871	-0.815171	-0.550072	1.77887	0.835844	0.688213	0.587794	1.1784
		-	475521	-0.33566	-0.394952	-0.558608	-0.42974	0.341346	-0.598515	-0.767323	-0.341497	-0.889043	0.817614	-1.88455	-0.651993	0.40507	-0.767323	1.11262	0.250124	-0.233486	0.459089	-1.29132	-0.355239	-1.99532	-0.545493	0.341346	-0.733156	0.162851	-0.443788	1.21156	0.310206	-0.266923	-0.782109	1.595	0.181989	-0.41921	1.44473	1.25168	0.759069	-0.681001	1.94364	-0.72366	0.17966	-0.612011	1.11797	-1.63349	-0.375844	-0.738101	1.40861
		-	475371	-0.921779	-1.01768	-1.26826	-1.06924	0.173583	-0.921779	-0.998874	-0.582357	-0.895771	-1.09428	-1.30792	-1.09932	-1.02535	-1.09856	-0.667451	-0.930452	0.51048	0.583665	0.190033	0.428059	0.555706	0.211788	0.0960844	0.287859	1.21652	0.467262	1.95846	1.21408	-0.0722878	-0.550259	-0.402173	-0.341573	-1.19524	-0.608434	-0.800643	-0.868107	0.186121	-0.0333211	-0.734572	-0.193924	-0.700187	-0.301601	-0.577725	-0.526505	-0.966276	-0.0926382
		-	474648	-0.00328277	0.0758114	-1.40881	-0.445428	0.967092	-0.664971	0.449245	0.250455	-0.938021	-0.209278	-1.29677	-0.814689	0.245792	-0.633286	0.981324	0.197943	-0.526131	0.296117	-1.34085	-0.52362	-1.50313	-0.014838	1.02343	-0.164846	-1.14963	0.476713	0.97422	0.100435	-0.247906	-0.649066	1.58416	0.229064	-1.67953	1.50357	0.841911	0.221983	-0.14649	1.448	-2.02296	-0.240483	0.849492	1.22806	-0.247906	0.609881	-0.424354	1.17719
		-	473742	-0.126625	-0.598008	-1.84019	-0.85494	0.155795	-1.37958	-0.637329	-0.620371	-1.48628	0.147849	-0.81616	-0.718197	0.0951619	-0.480768	1.25075	0.28838	-0.670286	0.779218	-0.203284	-0.0314506	-0.627234	0.721457	0.607185	0.233803	0.634995	-0.142463	0.615652	0.369395	-0.75178	0.0309955	0.520529	-0.0667517	-0.984247	0.339747	2.07144	0.475646	0.0897087	1.00436	-0.372606	0.240486	0.229022	1.78213	0.688695	0.899948	-1.20294	1.29278
		-	471797	-1.86285	-0.943549	-1.86285	-1.55641	0.122379	-0.717349	0.428482	-0.0554956	-0.766379	-1.31371	-0.548208	-0.876099	-1.5207	0.807262	1.19765	0.161403	0.647079	0.704861	0.148472	0.500137	0.1909	-0.337494	-0.0296179	-0.0587374	1.01703	-1.02526	1.39455	0.462107	0.509224	0.180835	-0.779751	-0.0298973	-2.09315	0.339762	-0.16099	-0.638127	0.754777	0.395692	0.3017	0.484056	-1.68449	-1.18206	-2.25802	-1.70819	0.429891	1.89584
		-	422770	0.235772	-0.553266	-1.28862	-0.535372	0.730968	-1.17708	0.512666	0.0221853	0.0681418	0.0926209	-0.520173	-0.119803	-0.84358	0.243352	-0.0582127	-0.21948	-0.25418	-0.50092	-0.358418	-0.371173	0.267286	-1.38302	-0.249102	-0.454946	1.00773	-0.712494	-0.747087	-0.150616	-0.889343	-1.14328	1.9709	-0.0205738	-1.29452	0.82013	1.70825	0.411286	-0.0712732	1.86111	-0.971095	0.272913	-0.725067	1.75058	0.717123	0.580879	-1.81346	0.698843
		-	422508	0.711826	0.2556	-0.284577	0.227616	-0.408987	-0.00100763	-0.313693	-0.241229	0.397106	0.586312	0.190929	0.391449	0.0731032	0.39988	1.77971	0.750897	0.51294	1.46837	0.130369	0.703893	-0.670722	0.0510198	1.0256	0.135298	-0.438415	-1.03922	-1.08121	-0.852948	0.950584	0.398296	1.08663	0.811836	0.511111	1.04592	2.59521	1.38408	-0.554855	0.967588	-1.10002	-0.229097	-0.14306	-1.2937	-2.0126	-1.14979	0.318157	1.91481
		-	422311	-0.98786	-0.372422	-1.05366	-0.804648	-1.12002	-1.09486	-0.828198	-1.01436	-1.51819	-0.67829	-0.981423	-1.0593	-0.585635	-0.814911	1.72139	0.106947	-0.533789	0.677073	-0.57009	-0.142269	-0.734226	-0.372004	-0.023244	-0.376492	0.106624	-0.272721	-0.0176608	-0.0612525	0.064917	0.392811	0.0929408	0.183556	-0.911302	0.204456	2.57417	0.622442	0.367448	2.61154	-0.7708	0.736064	-0.490414	0.301178	-0.346076	-0.178437	-0.284929	0.90426
		-	418797	-0.0480831	1.66446	-1.47373	0.0475507	-0.816567	-1.21934	-0.444697	-0.826868	-0.951829	-0.519883	-1.06933	-0.847015	-0.347826	0.146609	1.24263	0.347137	-0.125165	0.735432	0.698101	0.436123	-1.48118	-0.405499	-0.704589	-0.863755	1.44615	0.0226078	1.43448	0.967746	-0.576484	-1.38604	0.134873	-0.609217	-1.85005	-0.454593	1.23251	-0.357378	-0.743216	0.826401	-0.880351	-0.265722	-1.34332	0.384754	-1.26683	-0.741798	-0.43484	1.59085
		-	414208	-0.437744	-0.978357	-1.17744	-0.864515	-0.20358	-1.17744	-0.863702	-0.748242	-0.684811	-0.0460852	-1.90052	-0.877138	-0.113047	-0.817025	0.69943	-0.0768809	-0.333069	0.926322	-1.13931	-0.182019	-0.656888	-0.801771	-0.162695	-0.540451	-0.172817	0.304745	0.507947	0.213292	-0.524295	0.48144	0.931342	0.296163	-1.03019	0.196316	2.0768	0.414309	-0.172817	2.26074	-1.62072	0.155735	0.399113	1.31207	-0.575991	0.378398	0.289708	1.46897
		-	407559	0.323006	-0.967046	-1.10787	-0.583971	0.3068	-0.82113	-0.672157	-0.395496	-1.14493	-0.38335	-1.28123	-0.936503	0.394123	-0.643833	1.51438	0.421559	0.290442	0.737377	-0.950216	0.0258674	-1.05372	-1.34306	0.963642	-0.477714	0.469881	-0.457489	1.31629	0.442895	-0.836753	-1.28123	1.59395	-0.174675	-1.66478	0.974774	1.3524	0.2208	-0.420025	1.60171	-0.114811	0.355625	0.0811358	1.18858	-0.0238993	0.415274	-0.521777	1.06136
		-	406851	-1.6717	-0.837641	-2.30233	-1.60389	1.08009	0.0995269	-0.510904	0.222904	-0.807598	-1.63189	-0.312089	-0.917192	0.172735	-0.099464	1.83511	0.636128	0.544428	1.43879	-0.523566	0.48655	-0.1641	0.661683	0.936292	0.477958	-1.13349	-1.65567	0.553726	-0.745145	0.01067	0.117372	-1.00145	-0.291137	-0.357827	0.78195	0.0663404	0.163488	0.215263	1.33703	-1.41699	0.0451015	-0.0242245	0.532737	-0.338627	0.0566285	1.02929	2.20223
		-	404192	-1.36524	-0.319181	-1.77371	-1.15271	0.220622	-0.543525	-1.09725	-0.473384	-0.624101	0.363406	-1.85756	-0.706085	-0.954528	-0.309085	0.857844	-0.135257	-0.339522	0.100441	-0.498862	-0.245981	-1.08252	0.0333493	-0.319181	-0.456118	-0.259338	-0.647715	0.722201	-0.0616174	-0.659625	-0.0626317	1.00643	0.0947245	-1.34847	0.65402	2.821	0.708852	0.925212	0.788192	-1.29896	0.138147	-0.339522	0.100441	0.420679	0.0605324	-0.847086	1.9581
		-	404036	0.365777	0.164814	-0.476552	0.0180129	-0.62679	-0.310494	-1.4826	-0.806628	-1.12629	-0.171822	-0.117162	-0.471757	-0.617095	-0.0339142	1.23524	0.194744	0.0247154	0.264342	0.978562	0.42254	-1.38456	0.102868	0.444891	-0.278932	0.969155	0.205166	0.244792	0.473038	-2.61878	0.698714	0.666512	-0.417852	-1.49697	-0.203675	1.68017	-0.00682498	-1.70863	1.39244	0.225068	-0.0303746	-1.04259	1.0019	-0.503953	-0.181546	-0.840911	1.98876
		-	402249	-0.884339	-0.252966	-0.553807	-0.563704	-0.597276	-1.36249	-2.58819	-1.51598	-0.582663	0.19742	-1.1266	-0.503947	0.388735	-1.22979	1.18283	0.113924	0.4612	0.991925	-1.6636	-0.0701574	-1.27288	-0.470061	0.355512	-0.462478	-0.53956	0.72367	1.38682	0.523642	0.372205	-0.137101	0.872387	0.369164	-0.799627	0.689547	0.703278	0.197733	-0.657017	0.968679	-0.390242	-0.0261933	-0.483736	1.55658	0.619178	0.564007	-0.148339	1.61361
		-	402246	-0.892192	-0.330822	-1.33834	-0.853783	-0.27133	-1.31866	-0.952962	-0.847651	-1.30133	-0.819316	-1.14329	-1.08798	-0.557427	-0.706389	1.80312	0.179767	-0.542222	1.33512	-1.62166	-0.276254	-1.31448	0.825288	1.36439	0.291733	-0.300756	-1.04314	1.58703	0.0810464	1.27475	1.10363	-0.148094	0.743426	-0.438011	0.634321	-0.191872	0.00147953	1.2804	0.596943	-1.09616	0.260395	-0.148992	0.390167	-0.583009	-0.113945	0.601649	1.76831
		-	402069	0.112601	0.467319	-1.12671	-0.182262	1.03828	-1.52938	-1.39841	-0.62984	-1.23796	0.239123	-0.830461	-0.609765	-0.90778	-0.727728	0.843488	-0.264006	-0.526255	0.530277	-1.20007	-0.398683	-1.29639	-0.451826	0.516484	-0.410578	-0.091565	0.649691	0.986338	0.514821	-0.300802	-0.590833	1.29454	0.134301	-0.289715	1.29454	1.51371	0.839512	0.693985	1.29012	-0.84565	0.379485	-1.55221	0.617342	-0.0429954	-0.325954	-0.785682	1.75604
		-	399830	-1.04699	-0.324692	-1.14297	-0.838217	0.519671	-1.36867	-1.38716	-0.745388	-1.22672	-0.189349	-0.639904	-0.685323	0.305509	-0.839859	1.22266	0.229436	-0.58987	0.455686	-0.970468	-0.368217	-1.12664	0.117185	0.168092	-0.280454	-0.412899	-0.970468	0.793308	-0.196686	-0.58987	-0.743993	0.258106	-0.358585	-0.053383	0.047175	1.33175	0.441849	0.047175	1.95444	-1.44372	0.185965	-0.757403	1.46115	-0.470125	0.0778742	0.621859	2.52586
		-	399721	0.946938	0.0937832	-1.23567	-0.0649833	-0.0339933	-1.05268	0.844076	-0.0808672	-0.816784	0.906908	-0.699909	-0.203262	-0.739177	0.211402	2.21896	0.56373	1.09704	-0.301422	0.429092	0.408235	-1.72597	0.25066	0.136241	-0.446358	0.362548	-0.104861	-0.120498	0.0457296	-1.07249	-1.07748	1.89858	-0.0837962	-1.0043	-0.609709	1.87291	0.0862976	-0.994815	1.5067	-0.759209	-0.0824404	-0.735203	1.97431	1.22171	0.820274	-1.89838	-0.110055
		-	395982	-1.64686	0.929861	-1.24539	-0.65413	-0.17206	-0.753414	0.305834	-0.206547	-1.615	-0.827223	-0.531924	-0.991382	0.139228	-0.366395	1.43198	0.401604	0.865885	0.71319	0.836873	0.805316	-0.138418	-0.434984	-0.486179	-0.353194	1.51509	0.0434863	-0.329824	0.409583	-0.329824	-0.640015	-0.155177	-0.375005	-0.819735	1.38064	0.507984	0.356297	-1.48179	1.21322	-1.13997	-0.469516	-0.0779847	1.76255	0.45693	0.713833	-0.849834	1.85832
		-	391843	-0.212473	0.910225	-0.29104	0.135571	0.208077	-1.40187	0.106613	-0.362395	-0.234553	0.834908	0.237793	0.279383	-0.17451	-0.661813	1.47416	0.212613	-1.81183	-0.116516	-1.39087	-1.10641	-2.05292	-0.206997	0.379048	-0.626957	0.715281	-0.537865	0.855516	0.344311	-1.3369	-0.0806145	0.190861	-0.408884	-1.51601	1.07741	1.93611	0.499169	-1.11788	1.10543	-1.03582	-0.349425	-0.00129398	1.17958	0.918705	0.698995	0.870085	1.40781
		-	391842	0.0474653	-0.771108	-1.06047	-0.594706	-0.922303	-1.31886	0.28386	-0.652434	-1.4696	0.204447	-1.52464	-0.929931	0.255712	-0.421908	0.183155	0.00565259	-1.07815	0.915667	-1.21521	-0.45923	-0.0408123	-0.855793	1.77497	0.292787	-0.30466	-0.782942	-0.433867	-0.507156	-1.1434	1.12446	1.32126	0.434108	-0.938544	0.103786	1.15667	0.107304	-0.487546	0.169913	-1.24641	-0.521348	0.325197	1.35794	0.635608	0.772915	-1.13234	2.32591
		-	390198	-1.02264	-1.40829	0.346759	-0.694725	-0.154928	-1.51523	0.529131	-0.380343	-1.05135	-1.38493	0.240869	-0.731803	-0.540524	-1.03404	2.44064	0.288692	0.751818	0.303326	-1.40045	-0.115103	-1.70138	1.05181	-0.333623	-0.327731	1.01609	-0.844033	1.18216	0.451404	0.704234	0.791478	-0.878661	0.205684	-1.53258	0.105065	-0.171352	-0.532955	1.22005	1.76861	-0.706163	0.760833	-0.655231	-0.429109	-0.935217	-0.673186	-0.540524	0.68838
		-	390194	-0.446095	0.695634	-0.993028	-0.24783	1.06483	-1.78461	-1.23658	-0.652123	-0.56723	-1.45614	-1.78461	-1.26933	-0.187762	-0.851798	2.40397	0.454805	-1.12564	0.347852	-0.903562	-0.560449	-0.744163	0.0879963	0.58919	-0.0223258	0.699466	-0.0198711	0.315461	0.331685	0.88552	0.660797	0.366122	0.63748	-0.94778	0.729856	0.84332	0.208465	0.139762	1.2114	-1.42158	-0.023473	0.23447	0.5064	-0.134087	0.202261	-0.00330393	1.75877
		-	390188	-0.207079	-0.51198	0.123842	-0.198406	-0.234667	-0.595211	-1.90929	-0.913057	-1.5234	0.0463056	-0.445162	-0.640751	0.0931192	0.582257	1.22577	0.633716	0.558601	2.1019	0.28834	0.982948	-0.187208	-0.116486	0.567727	0.088011	0.80877	-1.01417	0.380447	0.0583493	-0.543221	-1.38288	0.240964	-0.561714	-0.601056	0.0552912	0.558601	0.00427879	-0.39621	0.726459	0.560429	0.296893	-0.123709	1.63137	0.750258	0.752641	-0.730193	1.62545
		-	390135	-1.13487	-0.68549	-1.60008	-1.14015	-0.53528	-1.0464	-1.29792	-0.959866	-1.30089	-0.765295	-1.33569	-1.13396	-0.626446	-0.576599	1.63326	0.143405	-0.370731	1.32486	-0.666174	0.0959852	-1.2628	0.623565	1.4311	0.263954	-0.272457	-0.762974	1.39499	0.119851	1.19096	1.01655	0.0122222	0.739909	0.0814278	-0.312556	0.385101	0.051324	1.63242	0.194066	-0.776029	0.350152	-1.02051	-0.0765648	-0.883156	-0.660077	0.474754	1.75028
		-	390126	-0.500515	2.71825	-1.95512	0.0875376	0.104533	-0.769284	0.229366	-0.145128	-0.985406	0.488542	-0.952852	-0.483239	0.39142	0.190602	0.986822	0.522948	-1.19456	-0.534057	-0.788756	-0.839123	-1.0753	-1.12203	-0.0235388	-0.740288	0.968956	0.41621	0.371333	0.585499	-0.451375	-1.11023	0.0748777	-0.495576	-0.798574	0.38642	1.16578	0.251209	-0.798574	1.16578	-0.858666	-0.16382	-0.828363	0.826875	0.726699	0.241737	-0.778993	1.88495
		-	390121	-1.06232	-1.06232	-0.296967	-0.807199	-1.06232	0.189452	0.0528223	-0.273347	-1.06232	-1.06232	0.49775	-0.542293	-1.06232	0.285012	-1.06232	-0.613206	0.211103	-1.06232	0.206376	-0.214945	0.433408	-1.06232	-1.06232	-0.563741	0.61193	-1.06232	-1.06232	-0.504234	-1.06232	-1.06232	-1.06232	-1.06232	1.06745	0.114281	1.16027	0.780665	0.709743	0.423355	-1.06232	0.0235942	0.892044	1.69534	1.7904	1.45926	1.73826	1.31931
		-	389988	2.18638	1.06005	-0.294133	0.9841	-0.439052	-0.938041	0.5131	-0.287998	0.613675	2.71243	0.366453	1.23085	0.0933298	0.117639	0.836861	0.349277	-0.832153	-0.277542	-0.96884	-0.692845	-1.70324	-0.718454	0.953853	-0.489282	-0.157412	0.221284	-0.384608	-0.106912	-1.38178	-0.949451	0.0618566	-0.75646	1.05822	1.36138	0.721301	1.04697	-1.03428	0.0434512	-0.949451	-0.646759	1.24854	0.665822	2.21239	1.37558	-0.626644	1.30362
		-	385941	-0.636795	3.30778	-1.12508	0.515302	0.495331	-0.82651	-0.541397	-0.290859	-0.243126	0.428368	-2.87479	-0.896515	-1.04211	-0.47546	-0.0405768	-0.519381	-0.168251	-0.208652	-0.299896	-0.2256	0.0718589	-0.0042003	-0.174913	-0.0357516	0.367948	-0.728811	-0.491689	-0.284184	-0.366295	0.0661362	0.260132	-0.0133422	-1.18714	-0.343851	0.239715	-0.430424	-0.549836	1.2629	-0.919912	-0.0689497	-1.22557	-0.329063	-0.174913	-0.576515	-0.499866	1.30013
		-	384914	-0.0788776	-0.907249	-1.06873	-0.684953	0.701581	-1.61474	-1.40782	-0.773658	-1.13585	0.600489	-1.83293	-0.789429	-0.661398	0.276053	1.25355	0.289403	-0.0182097	0.872592	-0.771019	0.0277878	-1.06298	-0.301821	0.135987	-0.409606	0.612091	-1.00622	0.0482884	-0.11528	0.287646	-0.442486	1.72565	0.523602	-1.52986	0.37687	1.36875	0.071921	0.922793	0.845128	-0.293424	0.491499	-1.19878	1.81835	0.19847	0.27268	-0.838185	1.93728
		-	384902	-0.207102	0.395463	-0.966603	-0.259414	-0.0351877	-1.37946	-1.33275	-0.9158	-0.119369	-0.82921	-1.07256	-0.673711	0.50009	0.375246	1.70861	0.861316	-0.700335	0.611825	-1.31741	-0.468638	-1.21307	-0.515661	0.802272	-0.30882	0.883389	-0.769638	0.13122	0.081657	0.045717	-0.644296	0.899239	0.10022	-1.31741	0.569083	1.70504	0.318907	-0.0684522	1.21144	-1.91541	-0.257475	-0.589728	1.0854	0.00565815	0.167109	0.519135	1.52998
		-	384897	-0.0521561	-0.807293	-1.59494	-0.81813	0.753702	-1.29924	0.0334214	-0.170706	-0.516202	0.563442	-0.911709	-0.288156	-0.188081	1.11677	1.96032	0.963005	-0.168068	-0.0773198	-0.798075	-0.347821	-0.263291	-0.816556	-0.378196	-0.486014	0.41226	-0.699475	-0.027316	-0.104844	-1.08507	-1.08507	1.35106	-0.273028	-2.52203	-0.415552	1.51331	-0.474759	-0.0150148	1.72373	-1.44786	0.0869498	-0.844613	1.66811	0.577027	0.466842	-0.115691	1.09619
		-	384885	1.01245	-0.729242	2.91989	1.0677	-0.586875	-0.567394	-1.12874	-0.761002	-0.418863	-0.119327	-0.403292	-0.313828	-1.42719	0.17128	1.36779	0.0372921	1.53963	0.445936	-0.189891	0.598558	0.164418	-0.584915	0.03351	-0.128996	1.49518	0.9073	0.788471	1.06365	0.702205	-0.31012	0.0472908	0.146459	-1.11436	1.31087	1.95355	0.716688	-0.56933	-0.630714	0.167853	-0.344063	-1.77005	-1.14326	-1.40237	-1.43856	-0.281444	-0.766661
		-	382613	-0.754745	-0.754745	-1.08458	-0.864691	0.692313	-1.21401	-0.937794	-0.486498	1.27871	-0.720215	-1.91151	-0.451006	0.368183	0.874175	0.790522	0.677627	0.931025	0.153749	0.436499	0.507091	-1.48638	-0.825803	-0.214603	-0.842262	1.59742	-0.129846	-0.00958239	0.485996	-1.82658	-0.620335	1.50744	-0.313159	-0.743163	1.91627	1.32452	0.832542	-0.474964	1.37656	-0.899704	0.000630893	-0.138149	0.0364134	-0.0330169	-0.0449174	1.7652	1.40204
		-	382600	-0.359831	-0.123034	-0.543523	-0.342129	0.522409	-1.36905	-1.30584	-0.717493	-1.2853	-0.205225	-0.30292	-0.597816	0.601455	-0.123034	0.99397	0.490797	-0.143198	-0.153373	-0.87267	-0.389747	-1.45732	-0.258778	0.282964	-0.477712	0.713284	-0.0447812	0.614266	0.42759	-0.706968	-1.55064	1.15286	-0.368249	-1.16722	1.3309	1.28923	0.484304	-0.2807	1.19811	-0.721356	0.0653497	-0.359831	0.607873	0.152885	0.133642	-1.6496	1.33501
		-	381425	-0.491587	0.590646	-1.42286	-0.441266	0.73767	-0.985653	-1.13635	-0.461445	1.23011	-0.892333	-1.55302	-0.405081	0.204236	-0.208934	1.78182	0.592373	-0.653441	0.686239	-0.666575	-0.211259	-1.98981	0.0664458	0.280217	-0.547715	0.46279	0.38103	0.720704	0.521508	-0.218955	-0.818408	1.36623	0.109623	-0.627483	-0.479771	1.46685	0.119866	-0.198974	1.45597	-2.04971	-0.264239	-0.456389	0.55332	0.442727	0.179886	-0.433335	1.36238
		-	381422	-0.151883	-1.60428	-0.512747	-0.756302	0.0226648	-0.145571	-0.957136	-0.360014	-2.26555	-0.121458	-1.49575	-1.29425	0.366883	-0.625109	-0.317296	-0.191841	-0.454199	0.591986	-1.40583	-0.422682	-0.656968	0.242398	0.40351	-0.00368675	0.386509	0.988213	0.269548	0.54809	-1.25665	-1.96076	0.913931	-0.767827	0.152631	0.194386	1.23014	0.525719	0.159079	1.59127	0.20465	0.651667	0.437353	1.2369	0.415726	0.696661	-0.988406	1.25805
		-	380601	0.088503	-1.04006	-1.05285	-0.668136	-0.382425	-0.966298	-1.47501	-0.941246	-1.73632	-0.513949	-0.959645	-1.06997	0.501277	-0.778995	0.579069	0.10045	-0.273901	0.729341	-0.711969	-0.0855096	-1.01932	0.234836	0.310842	-0.157879	0.12981	0.347766	0.520286	0.33262	-0.711489	-0.660893	1.51296	0.0468585	-0.065646	-0.0237886	0.374696	0.0950871	-0.114312	1.16034	-1.80422	-0.252732	0.689921	2.10403	1.06469	1.28621	-0.426664	1.33599
		-	380488	-0.0815749	0.599014	-1.0228	-0.168452	0.660989	-0.216486	-0.353345	0.0303856	-0.737909	0.351717	-1.6821	-0.689429	-0.862955	-0.0512387	0.393387	-0.173602	-1.08823	-0.631262	-1.11508	-0.94486	-0.570162	-0.782389	0.296694	-0.351952	2.13932	-0.425855	-0.511054	0.400805	-0.511054	-0.112427	0.0863059	-0.179058	-3.09201	1.24972	0.830513	-0.33726	0.120832	1.26434	-1.08823	0.0989784	0.127659	0.518442	-0.233039	0.137687	0.19455	1.66443
		-	379924	-0.380828	-1.12444	-0.456619	-0.653963	-0.0922305	-0.52403	-1.27884	-0.631699	-1.62973	-0.117007	-0.846735	-0.864492	-0.363368	-0.514061	0.796746	-0.0268942	0.154	1.025	-0.0105903	0.38947	-0.0710157	0.102146	0.369928	0.133686	1.10739	0.204356	0.435242	0.582329	-1.06114	-1.05356	0.975636	-0.379687	-1.73256	-0.0320781	1.45519	-0.103148	-0.734219	1.38851	0.329615	0.32797	-0.451882	1.55186	0.606104	0.568693	-1.03096	0.577028
		-	378590	-1.79834	-1.10907	-1.46923	-1.45888	0.685564	-1.62704	-0.464219	-0.468564	-0.365602	-0.263282	-1.16044	-0.596441	0.292155	-1.32295	0.455415	-0.191793	0.195355	0.771689	-0.687578	0.0931556	-1.71086	-0.667136	1.10025	-0.425914	0.859018	-0.348182	0.69589	0.402242	0.0585543	0.215093	0.472761	0.248803	-1.62704	0.69589	1.02739	0.0320823	0.61711	1.70895	-0.058037	0.756007	-0.870308	0.69589	-1.35136	-0.508593	-0.0730998	2.81807
		-	378571	-1.19537	0.529685	-1.33841	-0.668033	0.601071	-0.409658	-0.5673	-0.125296	-1.01026	0.244833	-1.99396	-0.919798	-1.1543	-0.219316	0.925419	-0.149399	-1.41379	1.07047	-0.640197	-0.327839	-0.817043	-0.289796	0.181454	-0.308462	-0.0689289	-0.650822	0.116091	-0.20122	-0.748958	-1.01026	-0.0608834	-0.606702	-0.98511	1.27921	0.796339	0.363478	-0.0211144	1.29604	-0.184948	0.363327	-0.0132507	1.0517	-0.0369312	0.333839	0.0637991	2.08881
		-	378205	0.212666	1.32462	-0.998473	0.179606	-0.113507	-1.3622	-1.11678	-0.864162	-1.01284	0.0370579	-0.590734	-0.522172	-0.708467	-0.406815	1.43446	0.106394	0.0370579	0.802115	-2.16803	-0.442952	-1.81921	-0.534651	-0.356134	-0.903333	-0.131046	-0.157681	0.898844	0.203372	-1.05665	-0.795746	-0.13988	-0.664092	-0.448421	1.55863	1.34018	0.816797	-0.316597	1.40856	-0.874103	0.0726204	0.488445	1.58246	0.903793	0.991567	0.0767269	1.34018
		-	377778	-0.115102	0.355183	-1.09888	-0.286265	-0.76281	-1.83625	-1.97699	-1.52535	-0.76281	0.187131	-1.83625	-0.803976	-0.385291	-0.493896	1.78015	0.30032	0.392901	0.494339	-0.852362	0.0116261	-1.06391	0.415144	0.100985	-0.182593	0.642626	0.629658	0.415144	0.562476	-1.47188	-0.0368449	0.976472	-0.177418	-0.432721	0.473097	1.86828	0.636218	-0.777417	0.556545	-0.996022	-0.405632	-1.06391	1.63346	0.736908	0.435487	-0.155598	1.35317
		-	376624	-1.3252	-0.375092	-0.519167	-0.739818	1.13221	-0.790349	-0.365384	-0.00784195	0.244388	-1.09973	-1.2417	-0.699014	-1.22592	0.0738337	1.17438	0.00743083	-0.0590811	1.13841	-0.316449	0.254294	-0.691703	0.754559	0.885065	0.315974	0.350751	-1.1565	1.23241	0.142221	0.609184	0.424436	-0.762933	0.090229	-0.861971	0.982907	-2.43357	-0.770878	0.903527	-0.22003	0.157181	0.280226	-3.13487	-0.603581	-1.10526	-1.61457	0.577999	1.07829
		-	369234	-4.94482	0.610223	-0.321201	-1.55193	0.480052	-0.948756	-0.308624	-0.259109	-0.0972129	-0.469277	-0.533481	-0.366657	0.193971	-0.725167	0.801093	0.0899657	-0.285863	0.481758	-0.86539	-0.223165	-1.01159	0.482327	0.273221	-0.0853462	0.13708	-0.786025	0.558582	-0.0301212	0.0323052	-0.0792932	0.0233293	-0.00788625	-0.185584	1.63027	0.508635	0.651106	0.481758	0.770666	-0.257475	0.33165	-0.72124	0.746141	0.163705	0.0628684	-0.381722	1.86208
		-	369161	0.585484	0.432566	0.552665	0.523572	0.881183	0.64671	0.0399231	0.522605	-1.61519	0.345391	0.511388	-0.252804	-1.42424	0.205803	1.26133	0.0142984	0.723955	-1.21202	0.617632	0.0431876	0.636872	0.552725	0.993534	0.72771	-1.40883	-2.05259	-1.01622	-1.49254	0.870825	0.554272	0.868602	0.764566	0.699776	-1.24714	1.05847	0.17037	-1.06695	-1.36075	0.472495	-0.651733	-1.77488	0.944145	0.494508	-0.112075	0.653957	1.35794
		-	366261	-0.528151	-0.920517	-0.935202	-0.794623	-0.315284	-0.873607	-0.995179	-0.728023	-1.45324	-0.32312	-1.31582	-1.03073	-0.268976	-0.519365	1.25497	0.155542	-0.352149	0.659005	-0.522289	-0.0718111	-0.56673	0.246009	-0.170171	-0.163631	0.18007	-0.0116012	1.17751	0.448659	0.564352	0.363896	0.411388	0.446545	-1.0182	-0.0471385	1.25821	0.0642916	0.0210854	1.67139	-0.501922	0.39685	-0.031504	0.671055	0.160204	0.266585	-0.330991	1.21555
		-	365984	-0.688049	-0.260273	-2.48735	-1.14522	0.334551	-0.452702	-1.30277	-0.473639	-0.257259	-0.786343	-0.595584	-0.546395	-0.712048	-0.0648536	-0.803344	-0.526749	-0.221535	0.913233	-0.0489631	0.214245	-0.551329	0.580008	0.680573	0.236417	0.581768	-0.408948	-1.6073	-0.478161	0.517136	0.227958	0.451624	0.398906	-0.842289	0.464948	1.00168	0.208114	0.288545	0.782794	0.361112	0.477483	-0.864353	2.21244	1.64622	0.998102	-2.00443	1.7132
		-	365122	1.2198	-0.330217	-1.54119	-0.217201	0.648017	-0.837593	0.573311	0.127912	-0.095133	-1.18672	-0.402297	-0.561382	-0.647201	1.20128	0.160861	0.238312	-0.179908	-1.29788	-0.654564	-0.710784	0.522659	-1.38263	-1.78189	-0.880621	0.465997	-0.252663	-0.564609	-0.117092	-0.727984	-0.434766	1.71068	0.182642	-1.54359	-0.68727	1.35369	-0.292391	0.285864	1.58547	-2.53477	-0.221148	0.0639167	2.14342	1.29541	1.16758	-1.00015	0.172749
		-	362289	0.0018026	0.0208655	-1.15362	-0.376983	0.491326	-1.67611	-1.32398	-0.836255	-0.477426	0.112822	-2.42242	-0.929006	0.121726	-0.963969	1.61651	0.258089	0.130578	1.73722	-0.686726	0.39369	-1.0559	0.329186	-0.14915	-0.291956	-0.747651	0.139381	0.165493	-0.147592	0.397573	0.0948613	1.79574	0.762725	-1.01847	0.857496	0.427027	0.088683	-0.0469037	2.81105	-0.0469037	0.905747	-0.571604	1.33459	0.352318	0.371767	-0.438748	1.2596
		-	362287	-0.298822	2.18141	-2.02602	-0.0478102	-0.0274249	0.0473708	-1.47265	-0.484235	-0.0788702	0.465984	-0.752741	-0.121876	-0.943161	-0.903616	2.05233	0.0685191	-0.890605	-0.0788702	-0.852065	-0.60718	-1.57915	-0.491669	0.968601	-0.367407	1.11337	-0.0702047	0.795827	0.612999	0.103692	0.249105	0.342899	0.231899	-0.877676	-0.105092	1.40454	0.14059	-0.0529841	1.4943	-1.38799	0.0177781	-0.00218457	1.14682	0.335836	0.493491	1.09401	1.64796
		-	362282	0.292873	0.717156	-0.87928	0.0435833	0.765161	-0.311072	-0.809731	-0.118547	-0.726605	-0.248651	-1.59679	-0.857349	-1.34586	-1.34586	0.518184	-0.724513	-0.429537	0.674904	-1.02752	-0.260717	-1.46671	0.805259	0.0742328	-0.195741	0.210626	-0.107554	1.36347	0.488849	-0.586488	-0.141749	1.83818	0.36998	-0.285829	-0.429537	1.62752	0.304053	-0.499093	1.79808	-1.06668	0.0774347	-0.0851335	1.27054	0.191797	0.459069	-0.616645	2.9719
		-	362065	-1.4884	0.352578	-1.4884	-0.87474	0.300301	-1.37028	-0.642492	-0.570825	-0.173295	-0.617167	-1.61476	-0.801739	-0.327284	-0.144008	0.747819	0.0921758	-0.415098	1.48604	-0.668177	0.134254	-1.97559	-0.642492	0.230791	-0.795764	-0.00428337	0.396217	2.00604	0.799323	-0.629785	0.374529	0.619069	0.121271	-0.993144	1.34272	1.80635	0.718642	-0.284923	2.25412	-0.233329	0.578624	0.322891	0.500923	-0.370659	0.151052	0.521157	0.452813
		-	362023	-0.410634	0.982735	-1.89751	-0.441802	0.519328	-0.611855	-1.8687	-0.653741	-0.242575	-0.771558	-1.53615	-0.850093	0.188706	-0.676401	1.09545	0.202586	-0.91856	0.165965	0.431868	-0.106909	-0.702995	-0.0642085	0.691549	-0.0252183	-0.0553686	0.955511	0.11156	0.337234	-1.16921	-0.282905	0.675167	-0.258981	-0.903213	1.55795	0.87566	0.510133	-0.0730995	1.14482	-1.03049	0.0137456	0.240502	0.707759	0.269336	0.405866	-0.562094	2.75645
		-	357049	-0.754321	-0.0852058	-0.541465	-0.460331	1.30663	-0.568215	-1.29462	-0.185401	-0.914394	-0.251977	-2.2059	-1.12409	-0.623139	-0.595434	-0.105098	-0.441224	-0.816384	-0.554783	-0.48931	-0.620159	-1.71229	0.109578	0.313497	-0.429739	-0.0175247	0.290395	0.679487	0.317452	-0.402055	-0.709351	1.12739	0.00532753	-0.785042	0.845386	2.24535	0.768564	-0.595434	1.58954	-1.98931	-0.331734	-0.451313	0.877602	0.235115	0.220468	-0.274142	2.7098
		-	354256	-0.775647	-0.47463	-0.458823	-0.5697	-0.531434	-0.458823	-0.218019	-0.402759	-1.14883	-0.548106	-0.327775	-0.674903	-0.569234	0.28647	2.20216	0.6398	0.00367764	-0.188669	-0.324209	-0.169733	-0.820939	-0.268375	-0.254765	-0.448026	0.760184	-0.666273	-0.156779	-0.0209561	-0.531434	-0.552305	0.0559475	-0.342597	-1.18171	0.103693	0.17481	-0.301069	0.918639	0.14731	-0.977973	0.0293253	-0.37131	1.94945	0.22105	0.599729	2.47085	1.36015
		-	354252	1.25687	-0.534981	-1.245	-0.174371	-0.254641	-1.47206	1.12562	-0.200359	-0.625249	-0.869307	0.321032	-0.391175	-0.889455	1.71888	2.8799	1.23644	-0.374133	0.378831	0.596122	0.200274	0.378831	-0.173198	-0.247418	-0.0139284	1.91342	-1.18484	-0.138855	0.196576	-0.468989	-0.155948	-0.269171	-0.298036	-1.60779	0.344891	0.997667	-0.0884118	0.0146874	0.484493	-1.77012	-0.423646	-1.10371	-0.381858	-1.04783	-0.844467	0.797206	0.153769
		-	354244	-0.729767	-0.70888	-1.74344	-1.0607	0.412959	-1.41603	-1.04283	-0.681966	-0.616308	-0.406711	-2.63404	-1.21902	-0.802464	-0.24583	1.81633	0.256011	-0.388929	1.37247	-0.505944	0.1592	-1.01745	0.923172	0.41982	0.108514	0.470881	-0.589901	0.819577	0.233519	0.241588	0.270554	0.592992	0.368378	-0.808571	0.924456	0.75134	0.289075	0.569248	-0.109529	-0.677134	-0.072472	-0.649513	0.524932	-1.45188	-0.525486	0.347194	1.75144
		-	353925	-0.801042	-0.487204	-1.40325	-0.897166	0.556267	-1.40325	-0.600122	-0.482369	0.424666	0.173973	-1.35736	-0.252907	0.416603	-1.65308	0.593133	-0.214448	-1.16475	0.219883	-0.556905	-0.500589	-1.70771	-0.784727	0.333819	-0.719538	0.548798	-0.130617	1.2568	0.558328	-1.0856	0.173973	0.375708	-0.17864	-1.38015	1.07376	1.11734	0.270316	1.01196	2.02773	-0.736687	0.767667	-0.433405	0.929965	1.06823	0.521597	-0.955287	1.90282
		-	352123	-1.05392	0.967858	-0.80014	-0.2954	0.561049	-0.604362	0.617392	0.191359	1.03765	-0.945539	-1.04923	-0.319038	-0.654886	1.03929	1.85512	0.746509	-0.834201	1.67104	-1.54924	-0.237465	-0.787714	0.833029	1.40925	0.484854	0.120051	-1.5209	-0.963926	-0.788259	1.3649	1.03836	-0.658991	0.581421	0.105494	1.42127	-0.453464	0.357766	-1.24176	1.37495	-0.714273	-0.193695	-0.915494	0.118653	-0.681636	-0.492825	1.11231	0.23476
		-	351749	-0.134436	0.696745	-1.38086	-0.27285	0.660988	-1.69967	-1.0909	-0.709859	-0.775855	-0.361777	-2.0544	-1.06401	0.097261	-0.521734	1.34883	0.308117	-0.549834	0.806612	-1.01597	-0.253063	-1.33647	-0.250502	-0.311469	-0.632812	-0.374576	0.0267248	0.221342	-0.04217	-1.0909	-0.0360175	1.35375	0.0756094	-1.40348	0.935133	1.39264	0.308097	0.193458	1.44009	-1.33647	0.0990287	0.579728	1.00209	0.430095	0.670638	0.311284	1.16752
		-	351439	-0.799657	-0.367636	-1.26871	-0.812001	0.588029	-1.18704	-1.08652	-0.561844	-0.611372	-0.368404	-1.25164	-0.743804	-0.478137	0.0124746	-1.91241	-0.79269	-0.285574	1.36359	-0.413213	0.221601	-0.777925	0.105698	0.15264	-0.173196	0.695615	-0.0237504	1.27815	0.650004	-1.78826	-0.115089	0.749271	-0.384693	-1.92008	0.787372	1.35273	0.0733405	-0.726879	0.961735	-0.682754	-0.149299	-0.416883	0.90471	-0.243943	0.0812947	-0.0393816	1.43442
		-	351222	-0.997746	-0.45691	-2.21494	-1.2232	0.39444	-0.703967	-1.32718	-0.54557	-0.70944	-0.871074	-0.991162	-0.857226	-0.714933	-1.41955	0.361712	-0.590923	-0.965099	1.26475	-0.0707414	0.0763034	0.903305	1.85287	0.10457	0.953582	1.56174	1.01593	-0.038335	0.846443	-0.268322	-0.227554	0.643335	0.0491533	-1.17211	1.94927	1.49396	0.757041	-0.629291	2.13291	-1.02437	0.159751	-0.829066	0.526336	-0.160607	-0.154446	-0.765261	0.613141
		-	348994	-0.141721	0.650941	-1.66917	-0.386649	1.05705	-0.751435	-0.978456	-0.224282	-0.228901	0.405695	-1.83074	-0.551315	0.127505	-0.904714	0.00873742	-0.256157	-1.0168	0.79575	-1.52391	-0.581652	-1.6093	-0.163025	0.383849	-0.462824	-0.473214	-0.152334	0.942311	0.105588	-0.767682	-0.382909	0.510208	-0.213461	-1.46968	0.756651	0.981582	0.089518	0.957163	1.54031	-1.36698	0.37683	0.455414	1.62014	0.0919945	0.722517	0.245312	1.64478
		-	348833	-0.751902	-1.141	-1.29687	-1.06326	0.829239	-1.67638	-1.42255	-0.756563	-0.782816	-0.64741	-1.12236	-0.850863	-1.1039	-0.64741	2.03448	0.094388	-0.548239	1.01116	-1.01415	-0.18374	-1.01415	0.190152	0.862997	0.0130013	-0.846155	0.180674	0.0832684	-0.194071	-0.467077	-0.127498	1.56841	0.32461	-1.141	0.658523	0.780974	0.0994991	0.454958	3.00511	-0.467077	0.997665	-0.0726306	0.695344	0.495793	0.372835	-1.01415	1.34655
		-	346884	0.692285	0.0492282	-0.6687	0.024271	1.53551	-0.486506	0.509364	0.519455	0.494648	0.856636	-0.287738	0.354515	-1.37806	1.35687	-0.890164	-0.303787	-0.0174934	-0.110493	-0.1477	-0.0918953	-0.0668104	-1.07279	-0.044758	-0.394785	0.889626	-0.909091	-1.70028	-0.573248	-1.6323	-1.60656	1.33864	-0.633409	-0.467354	0.866441	1.63044	0.676509	-0.714758	0.939242	-0.393536	-0.0563507	-0.810816	1.35897	0.564911	0.37102	-2.01986	0.521564
		-	346668	0.201006	-0.721646	-0.868874	-0.463171	2.0432	1.81213	-1.12942	0.908634	-0.743581	-0.478837	-0.2077	-0.476706	-0.17139	-0.974906	-0.186176	-0.444157	1.89659	-0.137716	1.72326	1.16071	-0.325267	1.97566	-0.416849	0.411181	1.89179	-0.676322	-0.290141	0.308442	2.02997	-0.974906	2.03673	1.0306	-0.707579	-0.238606	2.2424	0.432073	-0.56038	0.0455233	-0.0704279	-0.195095	-0.774539	-0.236927	0.264908	-0.248853	-0.834241	-0.117846
		-	346248	-0.534526	0.668008	-1.05758	-0.308033	0.985739	-1.18403	-1.24631	-0.481532	0.502578	-0.170567	-1.09759	-0.255192	-0.385975	-0.96475	1.04717	-0.101185	-0.845593	1.11865	-0.754753	-0.160566	-1.75419	-0.258555	0.973274	-0.346492	-0.886048	-1.1124	1.05295	-0.315168	0.457628	0.381478	-0.479627	0.119827	0.731576	1.25521	1.65122	1.21267	0.464419	1.76148	-1.00281	0.407695	-0.760037	0.0137985	-0.216314	-0.320851	0.624025	1.33396
		-	345205	-0.871927	-0.235426	-0.980362	-0.695905	0.785371	-2.1676	-0.93509	-0.772439	-0.290433	-0.658244	-1.23341	-0.727363	-1.66773	-0.248323	1.56639	-0.116556	0.127048	1.02526	-2.11481	-0.320834	-1.26226	0.905232	0.959303	0.200757	0.493824	-0.672317	0.477502	0.0996697	0.412325	-0.0570391	0.518603	0.291296	-0.832259	0.367977	1.1246	0.220105	0.329991	1.44425	-0.67656	0.365895	-0.768709	0.772071	-0.345926	-0.114188	0.339869	0.870663
		-	345144	0.0470112	-0.434891	-0.10045	-0.162777	0.644284	-0.02168	-0.25124	0.123788	-0.434891	0.668375	0.328243	0.187242	-1.54248	-0.687228	-0.519224	-0.91631	0.325554	1.19536	0.100542	0.540485	-0.255101	-0.426267	1.53665	0.285095	1.58402	-1.55982	-0.938732	-0.304844	-0.869227	-1.26591	0.417097	-0.572678	-2.32772	0.401771	0.90632	-0.339877	-0.456658	0.677046	0.683519	0.301303	-2.05653	0.87796	0.106723	-0.357283	-1.01759	1.76832
		-	345139	0.999343	0.0958488	-1.49298	-0.132598	1.3559	-1.26542	0.543571	0.211353	0.397654	1.2052	-0.528364	0.358164	-0.625465	1.49834	-0.332316	0.180185	-0.398364	-0.613569	-0.555627	-0.52252	-0.0602821	-1.35068	-1.01045	-0.80714	0.736359	-0.888712	-0.651317	-0.26789	-1.14943	-1.19045	1.66889	-0.223664	-1.01501	1.0442	1.76752	0.598904	-0.317318	1.59074	-1.08534	0.0626926	-0.481567	1.76208	0.669306	0.649941	-1.37138	-0.213019
		-	344907	-2.05048	-0.142855	-0.344967	-0.846102	0.491151	-0.17882	-0.718052	-0.13524	0.0801171	-1.40923	-1.57519	-0.968102	-2.00345	0.322786	-0.198531	-0.626398	0.512704	1.25782	-0.210698	0.51994	-0.325483	0.893334	0.852345	0.473399	0.822647	-1.73907	1.17972	0.0877652	0.730927	0.488309	-0.762472	0.152255	-1.22548	1.06368	-0.216831	-0.126213	0.636215	0.347184	0.0719576	0.351786	-2.41195	-1.01661	-1.85441	-1.76099	0.65235	1.47988
		-	344049	0.551849	-1.17656	-0.290776	-0.305162	-0.247834	-0.620315	-1.43499	-0.767712	-1.39322	0.463322	-1.56418	-0.831358	0.942447	-0.509076	0.564102	0.332491	0.25358	0.6026	-0.997969	-0.0472631	-0.625339	-1.1398	-0.054242	-0.606461	0.500924	0.878938	-0.68766	0.230734	-0.758425	-0.932408	1.31811	-0.12424	-0.865522	0.0323396	0.581243	-0.0839799	-0.0123337	0.65422	0.265218	0.302368	-1.25078	2.05841	0.982494	0.596707	-0.770286	1.07924
		-	342949	-1.78409	-0.913737	-0.15393	-0.950584	1.08744	0.0642087	-0.314954	0.278897	-0.882387	-1.74254	-0.365318	-0.99675	0.140602	-0.143441	1.87531	0.624158	0.528468	1.46174	-0.585996	0.468072	-0.210889	0.650825	0.937383	0.459106	-1.22246	-1.76736	0.53817	-0.817216	-0.0285146	0.0828305	-0.695213	-0.213632	-0.413046	0.776325	0.0295782	0.130952	0.18498	1.35556	-1.5183	0.00741514	-1.87887	0.516269	-0.39301	-0.585205	1.03443	2.25841
		-	342320	-2.72554	-0.736796	-0.118828	-1.19372	0.646493	-1.38439	-0.419308	-0.385734	-1.42211	-2.74891	-0.172221	-1.44774	-0.620671	-0.946511	1.13812	-0.14302	0.430595	1.09979	-0.626818	0.30119	-0.922201	-0.26256	-0.295937	-0.493566	-0.109917	-0.131164	0.481096	0.080005	-0.387221	0.317717	0.993907	0.308134	-0.182654	0.685948	1.2241	0.575799	0.240403	1.29928	-0.331311	0.402791	0.182376	1.11779	-0.354475	0.315232	-0.0856661	1.97552
		-	342073	-0.484587	0.380199	-0.598936	-0.234441	1.02429	-1.28465	0.167275	-0.03103	-0.711901	-0.753843	-0.646571	-0.704105	-0.67897	-0.455166	1.52708	0.13098	-0.047079	-0.805363	-0.499461	-0.450634	-1.04535	-0.598936	0.515019	-0.376421	0.974888	-1.04535	-0.260511	-0.110323	-0.779437	-0.0530421	2.42665	0.531389	-1.68732	1.10958	0.598666	0.00697639	-1.29574	2.74121	-0.796683	0.216264	-0.214669	1.24828	0.413583	0.482397	-0.654622	1.05884
		-	341910	0.894455	1.19685	0.00865976	0.699989	-0.293911	-0.324529	0.43706	-0.06046	0.177252	0.779622	0.460332	0.472402	-0.197282	1.56395	1.3044	0.890356	-2.05566	-0.17446	-0.287373	-0.839164	-1.09015	-0.343801	-0.559115	-0.664355	-2.40083	-1.00535	0.0985844	-1.10253	-0.298879	0.682055	-0.452183	-0.0230021	-0.295896	1.59651	1.1119	0.80417	-0.332416	0.154564	-1.42991	-0.53592	-1.12233	-2.45953	1.07256	-0.836435	0.820649	2.15552
		-	341252	0.437111	-0.00769746	-1.03458	-0.201721	-0.0287907	-1.56237	-0.962614	-0.851258	-0.810326	0.0642765	-1.39867	-0.714908	-0.654732	-0.511302	1.65911	0.16436	-0.104587	1.70092	-0.327647	0.422895	-1.58699	-1.51409	-0.206877	-1.10265	0.420578	-0.115675	0.73988	0.348261	-0.843093	-0.417179	0.808365	-0.150636	-1.61195	0.774442	1.16191	0.108133	-0.470371	1.90047	-0.778134	0.217321	-0.0826094	1.31093	0.291592	0.506639	-0.149347	1.5002
		-	334654	2.09221	1.10529	-0.289167	0.969443	-0.416853	-1.03569	0.395328	-0.352405	0.825135	2.77604	-0.0513934	1.18326	0.544967	0.119729	0.694721	0.453139	-0.831246	-0.443141	-1.00441	-0.759597	-1.0642	-0.647515	0.991646	-0.240023	-0.158282	0.422754	-0.764768	-0.166765	-1.20573	-0.724442	-0.358941	-0.763037	0.822588	1.13653	0.657354	0.872158	-1.07676	-0.113645	-1.01598	-0.735464	1.13445	0.508239	2.04454	1.22907	1.57479	1.21069
		-	327529	-2.03019	0.054434	0.728528	-0.415744	0.81585	0.379421	0.693348	0.629539	1.03457	-1.71	-1.13547	-0.603632	-1.87625	0.66594	0.0343788	-0.391977	0.861051	0.678356	0.430323	0.656577	0.239705	0.440457	1.15342	0.611195	0.92772	-1.58347	0.337676	-0.106023	0.42755	0.863156	-1.60801	-0.105769	-1.00287	1.37704	-1.72043	-0.448755	0.223028	-0.248592	0.568491	0.180976	-1.89153	-1.09831	-1.42042	-1.47009	1.23954	0.87043
		-	327448	-0.343152	-0.00608702	-1.0695	-0.472913	0.845954	-1.43532	0.703496	0.0380438	-0.715895	-0.863108	-1.45371	-1.0109	-0.153484	-0.516721	0.610212	-0.0199979	-0.471196	0.415799	-0.737526	-0.264308	-1.0695	-1.74144	0.299419	-0.837173	-0.271769	-0.705208	0.55686	-0.140039	-0.418515	-0.264065	1.09528	0.137568	0.811722	-0.196638	0.479331	0.364805	-0.444599	1.29606	-1.2322	-0.126912	0.406474	0.447938	-0.663285	0.0637091	-1.12642	1.3009
		-	327373	0.163546	0.100262	-2.04789	-0.594695	1.68315	-1.60094	-1.2993	-0.405696	0.0238137	-0.0789669	-1.89723	-0.650795	-0.354918	-0.788621	0.760674	-0.127622	-0.00986418	0.470953	-1.27787	-0.272261	-1.70369	-0.114433	0.575073	-0.414349	0.313527	-0.49412	-0.0212171	-0.06727	-0.237401	0.416792	0.791268	0.323553	-0.465496	0.313527	0.608611	0.152214	-0.409444	1.85994	-0.187305	0.421065	-0.314975	1.13883	-0.354918	0.156312	0.224892	1.02729
		-	327364	1.10065	-0.613993	-1.28557	-0.266304	0.733778	-1.61181	-1.94692	-0.94165	-1.50439	1.18646	-0.242008	-0.186645	1.09252	-0.151328	-0.770279	0.0569698	-1.31179	0.887714	-1.07971	-0.50126	0.0849736	0.790476	-1.5852	-0.236584	0.539054	0.100755	0.84594	0.495249	0.678589	-0.523777	0.755364	0.303392	-0.523624	-0.970333	-0.148522	-0.547493	0.755392	-0.304572	-2.35701	-0.635397	0.605368	1.53042	1.17747	1.10442	-1.0583	-0.390493
		-	326249	-1.68575	-1.39103	-0.759238	-1.27867	1.21248	-0.760104	-0.920709	-0.156112	0.493095	-1.39103	-1.94744	-0.94846	-1.33152	-0.598061	1.4325	-0.165694	0.196994	1.37554	-1.15804	0.138165	-0.274156	0.952791	0.891422	0.523352	-0.172743	-0.514394	1.35052	0.221127	0.932197	0.37991	-0.412819	0.299763	-1.44743	0.837715	0.0723825	-0.17911	0.978575	-0.0349937	0.0838005	0.34246	-1.27377	-0.647557	-1.51754	-1.14629	0.805052	-0.288513
		-	325583	0.00150196	-0.521021	-0.970485	-0.496668	2.03975	1.45528	-1.12016	0.791623	-1.24956	-0.330304	-0.543398	-0.707753	-0.749379	-0.688482	0.174886	-0.420992	1.76276	-0.0645339	1.765	1.15441	-0.415668	-0.468552	1.42188	0.179219	-0.477627	-0.616936	-0.325024	-0.473195	1.76462	-0.793353	2.52133	1.1642	-1.38965	-0.610038	2.23964	0.0799842	-0.150463	0.498457	-0.662893	-0.104966	-0.412805	0.628047	-0.179945	0.0117658	1.50588	0.360718
		-	324892	1.14031	1.35897	0.734474	1.07792	0.701415	-0.418446	0.531494	0.271488	0.867508	1.23888	0.803448	0.969947	1.38943	1.0803	-0.421018	0.682905	-0.471285	-0.529056	-0.9926	-0.664314	-0.716829	0.420589	0.108386	-0.0626181	0.115979	-0.21364	-1.23021	-0.442623	-0.400877	0.454903	0.0627951	0.0389404	0.886194	1.89165	-0.252931	0.841639	-0.979409	0.0171583	-1.55743	-0.839894	-1.71984	1.47762	1.3495	0.369093	1.34624	1.70843
		-	324429	-0.0541909	2.78152	-0.420895	0.76881	0.316161	-0.0122313	-1.01738	-0.237817	0.0287925	0.310368	-1.25954	-0.306792	-0.403707	-0.186138	1.02292	0.144358	-0.224535	-0.0191584	-0.670178	-0.304624	-1.7931	-0.650508	0.946527	-0.499026	1.32045	0.783508	0.783508	0.962487	-1.49152	-0.583275	0.875377	-0.399807	-0.730481	0.481965	0.417425	0.0563031	-1.02936	1.2798	-1.7931	-0.514221	-0.935633	0.728874	-0.77181	-0.32619	0.471364	1.49909
		-	323712	0.679375	1.92283	0.0558651	0.886025	-0.162313	-0.852261	0.778194	-0.0787933	0.81963	0.865418	0.377921	0.687656	0.268899	1.42772	-0.234002	0.48754	-0.369606	-0.847586	-1.18975	-0.802315	-1.68252	-0.665847	0.513231	-0.611711	-0.00731982	-1.29129	-1.0555	-0.784706	-0.4165	0.170061	-0.35896	-0.2018	-0.159783	1.59573	0.0692337	0.501728	-0.759252	0.911078	-1.41573	-0.421302	0.0310893	1.25957	0.907634	0.732765	1.5141	2.55706
		-	319195	-0.977156	2.82901	-1.6285	0.0744535	0.0224709	-1.04445	-0.886594	-0.636192	-0.775879	0.0304814	-1.33887	-0.694756	0.0543221	0.191686	-0.084697	0.0537704	-0.0427959	0.381506	-0.899283	-0.186858	-1.01726	-0.582137	0.427911	-0.390495	0.934566	-0.486697	0.0856736	0.177848	0.511334	-0.670976	0.108869	-0.0169243	-0.799958	0.498724	0.851493	0.18342	0.361284	1.4788	-1.32307	0.172337	-0.659652	0.498724	0.228225	0.0224324	-0.153621	2.01862
		-	232329	-0.121435	-0.0698119	-0.45544	-0.215562	1.36004	-1.05601	-1.16706	-0.287674	-0.885347	0.03864	-1.28569	-0.710798	-0.759931	-0.853135	0.744005	-0.289687	0.104293	-0.100602	-0.72994	-0.242083	-1.72564	-0.57364	-0.790448	-1.02991	0.312257	-0.533341	1.37341	0.384108	0.344624	-0.00982004	1.27762	0.537475	-1.24524	2.03384	1.80717	0.865258	-0.468184	1.36451	-1.98053	-0.3614	-0.821509	1.20093	0.368509	0.249309	-0.601034	0.756704
		-	232320	0.127453	-0.256852	-1.267	-0.465466	0.0385715	-1.60922	-1.84456	-1.1384	-1.12545	-0.0262774	-2.46411	-1.20528	-0.153068	-0.0643764	1.2374	0.339984	-0.311002	0.340416	-0.333112	-0.101233	-1.97444	-0.123031	0.49621	-0.533753	-0.123031	1.11402	1.01983	0.670272	0.236985	0.423649	-0.0357291	0.208302	-0.827051	0.277451	1.31226	0.25422	-0.21464	1.29845	-0.447791	0.212007	-0.769905	1.08833	0.0566914	0.125039	-0.886012	2.23053
		-	231191	2.14051	0.733114	-0.78275	0.696959	-0.574555	-0.0642274	-0.757022	-0.465268	-0.482955	2.45323	0.130549	0.700275	-0.774977	-0.626385	0.151997	-0.416455	-0.283502	-0.238572	-0.403263	-0.308446	-1.66385	-0.624087	-0.285262	-0.857732	0.121611	0.133091	-0.420765	-0.0553545	-0.865966	-0.940194	1.42324	-0.127642	-0.780154	0.472369	1.1707	0.287639	-0.36896	2.21367	-0.148431	0.565428	0.0409662	1.24998	2.04993	1.11363	-0.658993	0.936107
		-	229975	0.750291	0.840726	-0.911568	0.226483	0.167118	-0.389865	-2.76369	-0.995478	0.328921	0.851615	0.656473	0.612337	0.340864	1.24566	-0.76183	0.274899	0.00304304	1.01331	-0.075638	0.313572	-0.611929	0.795562	1.07613	0.419921	0.450697	-0.473436	-1.8116	-0.611445	0.740757	0.508342	-0.557705	0.230465	0.247003	1.66348	-1.03112	0.293122	-0.245251	0.452978	-1.54124	-0.444504	0.395237	1.49321	0.896604	0.928352	0.90575	1.69896
		-	228840	0.10915	0.553686	-1.17384	-0.170334	-0.0747367	0.115659	-0.0394381	0.00049461	-0.830003	-0.132487	0.875264	-0.0290752	-0.245276	0.527179	0.661481	0.314461	-0.0185421	1.01919	-0.315997	0.228218	-1.73806	-2.02563	0.173343	-1.19678	0.337401	-0.191881	0.173343	0.106287	-1.61533	-2.09947	-0.0394381	-1.25141	-1.69118	0.412016	1.41005	0.0436271	-1.31088	1.91365	-0.422578	0.0600645	0.0496372	0.852564	-0.30802	0.19806	-0.447967	2.05428
		-	228439	-0.234819	0.491675	-1.38798	-0.377043	0.784463	-1.45785	-1.7969	-0.823427	-0.164473	0.837661	-1.2773	-0.201371	0.607179	-0.824802	2.11496	0.632446	-1.23488	0.644075	-1.0939	-0.56157	-0.65045	-0.164473	-0.345836	-0.38692	-0.450681	0.226241	1.54265	0.439405	-0.29564	0.0920525	1.0241	0.273506	-1.01808	1.41466	1.66619	0.687591	-0.491644	1.26132	-0.743432	0.00874929	0.507515	1.40038	-0.65045	0.419149	0.665851	1.79325
		-	228433	-0.36594	-1.13807	-1.33095	-0.944989	0.48164	-1.38191	-0.228987	-0.37642	-0.822904	0.359715	-1.63656	-0.699917	0.466761	0.489042	0.0936968	0.349833	-0.249513	0.214025	-0.974893	-0.336794	-2.20464	-0.387781	0.547386	-0.681677	1.50314	0.375327	0.146067	0.674844	-2.28063	-0.890701	0.85598	-0.771784	-1.23242	1.49376	1.75489	0.672078	0.4367	1.48906	0.111291	0.679018	-0.198548	1.55857	-0.618913	0.247035	-0.488821	1.24552
		-	228306	-0.457783	-0.483594	-1.91835	-0.953243	0.414883	-1.35479	-1.29461	-0.744841	0.115095	1.10785	-1.23625	-0.00443677	0.609029	0.398476	1.32888	0.778795	-1.07103	1.36922	-0.345709	-0.0158402	-0.688995	-0.228348	0.208186	-0.236386	-0.216994	0.771931	-0.394721	0.0534053	-0.660317	-0.522968	0.1622	-0.340362	-1.4169	1.58612	0.818907	0.329378	-0.216994	1.42334	-0.935134	0.0904034	-0.183326	1.18619	0.297006	0.43329	-1.01894	1.03807
		-	228290	-1.02339	-0.960634	-0.35774	-0.780588	1.69608	-1.36744	1.16503	0.497891	-0.848118	-0.665393	-1.63061	-1.04804	0.232435	2.04154	1.01926	1.09775	-0.828513	-0.918336	-0.896424	-0.881091	0.493022	0.545827	-0.747229	0.0972065	0.4332	-0.682952	-0.764395	-0.338049	0.786195	0.60863	-0.35774	0.345695	-0.98498	-0.475161	-0.417815	-0.625985	1.21052	1.33353	-0.122307	0.807247	-0.87526	-0.359249	-1.055	-0.763169	-0.948809	1.18619
		-	227939	-0.309583	0.178683	-2.15937	-0.763425	-0.230333	-1.15271	-0.676616	-0.686553	-0.346044	-2.52435	-0.617928	-1.16278	0.0161854	0.474403	2.0566	0.849062	0.0600283	-0.122589	-0.515749	-0.19277	-1.39997	0.240371	0.564512	-0.198363	0.360815	-0.685734	0.5018	0.0589604	0.0658908	0.0942147	0.52439	0.228165	-0.791259	0.717004	1.08491	0.336886	0.221815	1.15299	-0.615319	0.253163	-0.41591	1.43391	-0.4894	0.176199	-0.25213	2.31556
		-	225754	-0.198248	0.598548	-0.45268	-0.0174599	0.0968646	-1.65088	1.60515	0.0170456	-0.706481	0.254474	-1.34552	-0.599177	-0.0503304	-0.358028	2.48831	0.693319	-0.45268	-0.0145086	-1.33194	-0.59971	-1.0307	-0.65661	0.780424	-0.302295	0.274967	-0.288088	-0.00946856	-0.00752979	-0.163936	-0.325783	-0.114062	-0.20126	-0.740791	0.843055	0.262709	0.121657	-0.351516	0.372971	-0.68965	-0.222732	-0.239424	0.492237	0.155943	0.136252	-0.488174	3.75281
		-	220224	-0.477567	0.14887	-1.2794	-0.536032	1.05229	-0.547751	-1.12335	-0.206271	-0.950726	0.119943	-2.73368	-1.18816	0.366394	-0.887435	1.31688	0.265281	-1.08701	1.13383	-0.812291	-0.255155	-1.03427	-1.17977	-0.286626	-0.833555	-0.454963	0.304111	0.366394	0.0718476	-0.535796	-0.596661	1.60255	0.156698	-0.163841	0.443276	1.55812	0.612518	0.402425	1.53023	-0.887435	0.348406	-0.755058	1.7076	-0.228561	0.241327	-0.337005	1.18778
		-	218800	0.165032	-0.567993	-0.0995692	-0.16751	0.518589	-0.285688	-0.79029	-0.185796	-1.14183	-0.761142	-1.28632	-1.0631	-0.141859	0.080587	0.930166	0.289631	0.31559	0.660399	-0.81986	0.0520434	-1.86697	-0.761142	1.1114	-0.505571	1.2402	0.27245	0.281151	0.597933	-0.607871	-1.61018	0.0709849	-0.715689	-1.28632	0.667597	0.961511	0.114261	-1.38212	0.95528	-0.285688	-0.23751	1.01675	0.263711	-0.0479098	0.410849	0.165032	2.71344
		-	217691	-1.16464	-0.432851	-1.36572	-0.987738	0.619218	-1.46062	-1.14276	-0.661386	-0.969998	-0.752111	-1.35245	-1.02485	-0.931974	0.0278349	1.75741	0.284424	-0.750614	1.06148	-0.9072	-0.198778	-1.55506	0.457932	0.769319	-0.109271	0.664917	-1.31675	0.785011	0.0443917	-0.313336	-0.307031	0.217959	-0.134136	-1.51848	1.12104	0.917008	0.17319	0.390184	1.20386	-0.671765	0.307427	-0.633587	1.15905	0.0399669	0.188477	-0.176889	1.93709
		-	215857	1.7792	1.26434	-0.503843	0.846567	0.348722	-1.2774	-0.632341	-0.520339	-0.65812	2.12856	-0.250913	0.40651	-1.04974	-0.183158	1.53335	0.100151	-0.897291	-0.787034	-0.897291	-0.860538	-0.765926	-0.613294	0.505926	-0.291098	0.469677	0.169293	-0.0958567	0.181038	-0.874579	-0.503843	1.78429	0.135289	-1.04132	-0.311537	0.407237	-0.315206	0.787957	1.0871	-1.26759	0.20249	-0.527482	1.70077	1.01456	0.72928	1.129	1.03145
		-	214376	-0.982413	1.30569	-1.40208	-0.359604	-0.349562	-0.531226	-0.499932	-0.46024	-2.73866	1.09073	-1.5692	-1.07237	-0.919365	0.134204	0.744738	-0.0134745	-1.21074	0.340748	-0.110203	-0.326732	-0.0118075	0.200052	-1.5202	-0.443984	1.32448	0.853547	1.17964	1.11922	-0.277917	0.219065	1.4004	0.447184	-1.02109	0.0296917	2.05889	0.355832	-0.282624	0.184727	-1.28246	-0.460119	-1.13436	0.469921	-0.132164	-0.265533	-0.578981	1.5366
		-	214373	-0.298389	0.30713	-1.51194	-0.501065	1.44232	-1.0905	-1.20955	-0.285907	-0.331869	0.731153	-2.82404	-0.808252	0.387018	0.0367808	1.21359	0.545795	-0.483869	0.198213	-0.828073	-0.371243	-0.320646	-0.298389	1.14001	0.17366	0.198213	0.67779	1.43772	0.771242	-0.978202	-0.0589344	1.76014	0.241	-0.886767	0.30713	1.35781	0.259392	-0.138982	0.783116	-1.24492	-0.200261	-0.483869	-0.688523	0.433448	-0.246315	-1.63839	0.83999
		-	213019	0.0545514	0.535203	-1.85281	-0.421019	1.15653	-1.35873	-1.47274	-0.558313	1.08658	0.0646072	-2.14592	-0.331578	0.477149	-0.292689	-1.12943	-0.314989	-0.145296	0.0746195	-0.364012	-0.144896	-1.30377	0.0138863	0.485532	-0.268116	0.502207	0.266288	-0.0170876	0.250469	-0.156307	0.114242	0.716319	0.224751	-1.04694	1.42257	1.57914	0.651591	0.391609	-0.364012	-1.61324	-0.528546	1.15026	1.56342	-1.09608	0.539201	-1.26783	1.55816
		-	210383	-0.377412	-0.693974	-1.11522	-0.728868	-0.293843	-1.62995	-1.05058	-0.991461	-0.0124178	-0.293843	-0.973077	-0.426446	-0.606122	-0.569808	0.641247	-0.178228	-1.05058	-0.0210906	-1.38195	-0.817876	-0.973077	-1.01916	0.804506	-0.39591	-0.0921	-0.166181	0.352411	0.0313768	-0.693974	-0.870139	0.799128	-0.254995	-0.581827	0.366337	1.05392	0.279476	-0.204458	2.55433	-0.957987	0.463961	-0.25354	2.03164	1.25103	1.00971	-0.17567	2.0421
		-	210272	0.0326081	2.12991	-1.03197	0.376851	0.579841	-0.366148	-1.61389	-0.466733	0.252044	-0.227732	-1.22726	-0.400983	0.810716	-0.788528	1.04766	0.356616	-0.110119	0.213992	-1.9438	-0.613308	-1.7176	-0.804916	-1.2068	-1.24311	-0.0429057	-0.94139	0.817714	-0.0555272	0.634489	0.414404	-0.446142	0.200917	-0.724359	-0.501413	1.85605	0.210093	0.280089	2.08037	-1.39943	0.320344	0.555928	0.145504	0.680108	0.460513	-0.473575	-0.156291
		-	210229	0.193477	-0.0881389	-1.47252	-0.455727	1.2623	-1.49239	-0.709191	-0.313093	-0.0246497	1.06778	-1.5741	-0.176991	-0.356167	-0.232144	0.747943	0.0532108	-0.802452	0.93603	-1.13121	-0.332543	-1.1149	-1.2672	0.920195	-0.487301	-0.173167	-0.116042	0.525005	0.0785987	-0.571665	-1.59512	0.505132	-0.553885	-1.32094	0.570548	0.98784	0.0791504	0.0876823	1.27543	-1.16426	0.0662835	0.706681	0.898864	0.232583	0.612709	0.682676	1.96412
		-	209679	0.711625	-0.471152	-1.51914	-0.426223	0.187395	-2.02137	-0.291103	-0.70836	-0.505005	0.614221	-1.11559	-0.335458	0.0202101	-0.84452	1.08503	0.0869084	-0.974653	0.30457	-1.08324	-0.584442	-0.749776	-1.08324	1.06706	-0.255319	-0.119218	0.787848	-0.493645	0.0583283	-0.672572	-0.281084	1.12479	0.0570451	-0.685198	0.666483	1.53407	0.505119	-0.0135887	0.814262	-0.90113	-0.0334854	-0.0568055	2.47026	0.554201	0.98922	-0.574805	1.43881
		-	209677	0.433272	0.160649	-1.33439	-0.246822	-0.0601265	-0.790095	0.248955	-0.200422	-0.361089	0.901428	-2.19816	-0.552606	0.832261	-0.731582	0.776956	0.292545	-0.283126	0.340064	-2.16283	-0.701963	-1.23318	-0.188136	0.426291	-0.331675	-1.25292	0.264502	0.617381	-0.123679	-0.27229	-1.2729	0.690263	-0.284977	-0.731582	1.58316	1.08343	0.645001	0.0496296	1.51704	-0.443023	0.374549	-1.37672	0.494778	-0.384076	-0.422007	-0.349718	1.99326
		-	209171	0.120551	3.92126	-0.449557	1.19742	0.163168	-0.407795	0.299845	0.0184063	0.791243	0.398914	-1.61735	-0.142399	-0.649478	-0.816545	1.22011	-0.0819708	-0.72424	-0.918653	-0.58069	-0.741194	-1.51278	-0.0484532	0.607414	-0.317941	0.197169	-0.272158	-0.537096	-0.204028	0.855691	-0.0466094	-0.12102	0.229354	-0.941848	-0.0331861	0.177827	-0.265736	-0.0289506	1.29481	-0.699993	0.188621	-0.519638	0.575688	0.330914	0.128988	0.422128	2.38224
		-	204436	-0.533453	-0.0755236	-1.62807	-0.745681	-0.396638	-0.388886	-0.961574	-0.582366	-1.68802	-0.71715	-1.30304	-1.23607	0.737157	0.352613	1.46867	0.852814	-0.689806	1.38765	-0.115359	0.194163	-1.18234	0.0205892	1.56326	0.133838	1.66936	-0.373475	0.30471	0.533531	-0.101988	-0.459808	0.603552	0.0139187	-1.55566	0.71117	1.60203	0.252511	-0.0429481	1.98131	-1.24174	0.232208	-1.61337	0.612755	-0.525129	-0.50858	-0.726352	1.60203
		-	204435	0.0737462	1.50399	-1.88716	-0.103142	-0.00991833	-1.90174	-0.640555	-0.850737	-1.52894	-0.777759	-1.09377	-1.13349	-0.916077	0.0627906	2.20592	0.450879	-0.0443868	0.80299	-0.426206	0.110799	-1.2147	-0.121166	0.0517748	-0.428031	0.931671	-0.219886	0.998215	0.57	-0.632769	-0.28415	-0.317071	-0.41133	-0.541624	0.241353	1.36834	0.356022	0.446549	1.7576	-1.50478	0.233122	-1.20434	0.33462	0.256371	-0.204451	0.578208	0.673598
		-	199109	0.0812271	0.938543	-1.40418	-0.128135	-0.0499547	-0.652939	-0.652939	-0.451944	-0.170394	-0.749367	0.476419	-0.147781	-1.05521	-0.521196	1.70431	0.0426336	1.12324	-2.58525	-0.467055	-0.643023	-0.931762	0.428068	1.54358	0.346629	0.316612	-0.436064	-0.115944	-0.0784652	-0.238651	-0.179763	0.351832	-0.0221938	0.352994	0.326662	0.58881	0.422822	-1.73626	-0.916323	0.785268	-0.62244	0.904322	2.31717	0.648377	1.28996	-0.128831	-0.529746
		-	196278	-0.174037	-0.0854069	-1.80308	-0.687507	0.416938	-1.80308	-0.94417	-0.77677	0.914267	1.07498	-1.53264	0.152201	0.242392	-0.910654	0.780826	0.0375215	-0.87771	0.466362	-1.44301	-0.618118	-0.927339	-0.415267	-0.415267	-0.585957	0.474477	0.425264	0.242392	0.380711	-0.428158	-0.129212	0.553806	-0.00118815	-1.44301	1.08681	1.16761	0.27047	0.01994	1.88593	-1.25537	0.216835	0.224036	1.0809	0.167894	0.490944	-0.174037	0.881763
		-	190007	0.480154	-0.783008	-1.13781	-0.480222	0.383383	-0.86161	-1.77343	-0.750552	-0.333313	-0.394906	-1.04706	-0.59176	0.526732	-1.48395	1.2601	0.100961	-0.10534	0.623856	-1.50644	-0.329309	-0.537969	-0.926948	0.534384	-0.310178	-1.02942	0.601884	1.40967	0.327378	-1.25284	-0.321233	-0.000952658	-0.525008	-0.565193	2.03217	1.55266	1.00654	-1.13781	0.75055	-0.977488	-0.454917	-0.204521	1.21281	0.526732	0.511673	-0.511134	2.16819
		-	189981	1.08969	-0.252475	-1.75398	-0.305589	1.52428	-1.50621	0.290804	0.102959	-0.0364092	1.61283	-1.59644	-0.00667383	-0.73176	1.68381	0.593666	0.515238	-1.0465	-0.208427	-1.01215	-0.755692	-0.99984	-1.1043	0.114571	-0.663191	-0.547367	-1.09778	-0.0313148	-0.55882	-0.426408	-0.301739	1.00469	0.0921798	-1.6053	0.533582	1.40059	0.109624	0.0737465	0.856981	-1.88562	-0.318297	-0.660465	0.792719	0.248495	0.126917	-0.660465	1.00379
		-	189938	-0.314329	0.486126	-2.44308	-0.757094	0.430642	-0.956005	-0.815144	-0.446836	0.617187	0.972842	-1.81522	-0.0750642	-0.336631	-0.860775	0.784774	-0.137544	-0.87627	0.212265	-0.417153	-0.360386	-1.56093	-0.270607	-0.464993	-0.765511	0.552957	-0.845424	0.910746	0.206093	0.679011	-0.815144	0.873414	0.24576	-0.685362	0.857153	1.94864	0.706811	0.380515	1.95145	-0.347897	0.661357	-0.956005	1.278	0.0517353	0.124576	-0.539457	0.998041
		-	189936	-0.489542	0.212971	-0.538109	-0.27156	0.63884	-0.986222	-0.187233	-0.178205	-0.0163268	1.06697	-1.06291	-0.00408924	-0.28343	0.388576	1.09623	0.400457	-0.971202	0.667316	-1.14238	-0.482089	-0.39553	-0.316461	1.00119	0.0963986	1.10203	0.674378	0.521072	0.765827	-0.912135	-0.868859	-0.305395	-0.695463	-1.36365	0.273087	0.528622	-0.187314	-1.29315	2.23465	-0.638605	0.100964	-0.477567	1.78376	-0.651499	0.21823	0.653124	1.2532
		-	189241	0.259855	-0.326114	-1.12392	-0.396728	0.213125	-1.07049	-0.348349	-0.401905	-0.293327	-0.348349	-1.87043	-0.837369	0.521463	0.046788	1.09254	0.553596	-0.428676	-0.198787	-1.39974	-0.675734	-2.37253	0.189243	-0.0432926	-0.742192	-0.219322	0.156838	-0.0998602	-0.0541146	-0.428676	-0.513216	1.54482	0.200978	-0.615593	1.37343	1.31865	0.692162	-0.696881	1.58244	-0.936105	-0.0168495	0.0555253	0.763427	-0.602434	0.0721727	-0.576436	2.09859
		-	189028	-0.550607	0.361598	-1.47715	-0.555388	-0.241858	-1.19369	-0.42478	-0.620108	-0.579534	-0.638512	-0.50789	-0.575312	-0.653497	-0.565025	0.608168	-0.203451	0.342231	0.989956	-1.33103	0.00038548	-0.699052	-1.01078	0.0742678	-0.545188	0.608168	0.0742678	1.68557	0.789336	-1.41338	0.48364	0.0633068	-0.288812	-1.75168	0.608168	1.06914	-0.024788	0.546752	1.51745	-1.15592	0.302762	1.15251	1.34226	0.0412259	0.845332	-0.479849	1.37962
		-	187301	-0.425673	-0.528635	-0.614983	-0.523097	0.421418	-1.32148	-1.22953	-0.709864	-1.32148	0.486177	-1.43436	-0.756552	0.256899	-0.456011	1.65901	0.486632	-0.280503	0.597728	-1.156	-0.279592	-0.787634	0.691933	-0.0680751	-0.0545921	-0.127746	-0.110515	0.486177	0.0826388	-0.486814	0.278216	1.60499	0.465466	-0.659591	0.49254	1.09214	0.308364	-0.836298	1.60134	-2.00621	-0.413722	-0.79969	0.787408	-0.162657	-0.0583131	0.093245	2.55077
		-	171968	-1.02522	2.14643	-0.623968	0.165747	0.100837	-0.385967	-0.288441	-0.19119	-0.974716	-0.139218	-0.336625	-0.48352	-0.312392	-1.3178	-0.100828	-0.577006	0.311307	0.885409	0.105756	0.434157	-1.57944	-0.589217	1.58508	-0.194523	1.16762	-0.999813	-0.893208	-0.241799	-0.652199	-0.695287	0.243519	-0.367989	-0.35499	0.355287	0.858341	0.286213	0.566012	0.977435	0.329012	0.624153	-0.695287	0.0710714	-0.688042	-0.437419	-0.645105	2.97614
		-	171596	0.396221	0.0846681	-1.55632	-0.358477	0.768844	-1.25077	-0.629568	-0.370498	0.30433	-0.860895	-1.48124	-0.679267	0.323074	-1.45687	1.15243	0.00621159	-1.166	0.323074	-1.83095	-0.891293	-0.950994	-0.494704	0.30433	-0.380456	0.440522	1.07928	1.18795	0.902584	-1.12502	0.167569	1.47042	0.170989	-0.598745	1.09784	1.14043	0.546508	-0.494704	0.903384	-0.598745	-0.0633551	0.275857	0.875855	0.768844	0.640185	-0.423789	1.54454
		-	170915	-0.90965	1.41148	0.816533	0.439453	-0.0905526	-1.59956	1.14792	-0.18073	0.482985	-0.117117	0.704735	0.356868	-0.86467	1.45494	0.144218	0.24483	-1.73311	-0.77103	-1.94346	-1.48253	-1.33611	-0.171987	0.342023	-0.388693	0.970663	-0.951553	-0.179658	-0.0535162	-0.466453	0.549397	-0.683873	-0.200309	0.35551	1.87908	0.110044	0.781543	-0.419045	0.181346	-1.36208	-0.53326	-0.672442	-0.88696	-0.205571	-0.588324	1.76394	2.92071
		-	170783	0.873153	-0.151513	-1.01617	-0.0981757	0.129372	-1.5587	0.302897	-0.375477	-0.352161	0.672893	0.733248	0.351327	-1.16699	0.764778	1.24845	0.282079	-1.42163	0.719891	-1.24283	-0.64819	0.657509	0.73569	0.805716	0.732972	-0.705356	-1.45267	1.03433	-0.374563	0.975996	0.467082	1.00917	0.817416	-1.48033	-0.272826	0.888864	-0.288099	1.24021	0.57759	-1.2367	0.193699	-1.41325	1.41475	1.02204	0.341182	0.667951	-1.12162
		-	170766	-1.38037	0.977029	-1.26954	-0.557625	-0.0226705	-0.83736	-0.613394	-0.491142	-0.551482	-1.28494	-1.44703	-1.09449	-0.452969	-0.138532	1.13345	0.180649	-0.433921	0.278363	-1.17987	-0.445142	-1.0808	-0.744274	0.315643	-0.503144	1.10639	-0.521336	0.904165	0.496407	-0.396441	-0.130562	0.655094	0.0426968	-0.923123	1.07097	0.877699	0.34185	-0.531327	1.26984	-1.80426	-0.35525	-0.561649	0.161458	-0.405736	-0.268642	-0.511403	2.02966
		-	170725	0.997863	0.871487	0.416426	0.761925	-0.673403	-0.270642	-0.182013	-0.375353	-0.72858	-1.63475	-1.05195	-1.13843	-0.00491925	0.861453	-0.850717	0.00193907	0.440989	-1.10117	-0.128407	-0.262862	-0.865549	-0.626251	-0.465765	-0.652521	1.2077	0.493271	-0.792382	0.302863	-0.865549	-0.639618	-0.225874	-0.577014	-2.46551	0.262894	0.730164	-0.490816	-1.23816	1.65289	0.200119	0.20495	0.293612	1.79033	-0.721605	0.454113	-0.560622	0.888107
		-	170625	-2.3612	-1.03132	-0.769253	-1.38726	0.602377	-0.0114104	0.301909	0.297625	-0.955082	-0.454848	-0.209455	-0.539795	0.00700809	0.69844	-0.445806	0.0865472	1.07214	0.746828	0.872322	0.897097	0.443393	0.15475	0.279521	0.292555	1.67378	-0.152234	-0.0555057	0.488681	-0.117584	-2.99823	0.549012	-0.8556	-0.818131	-0.360566	1.34261	0.054636	-0.176476	1.07391	-0.416154	0.160426	-0.102517	-0.582996	-3.46013	-1.38188	-0.277507	1.5018
		-	170496	-2.06674	0.977424	-1.59244	-0.893919	-0.324396	-1.01121	-0.419449	-0.58502	-2.0291	-1.17935	-0.749543	-1.31933	0.0433622	-0.553986	1.57063	0.353336	0.362215	0.721447	0.867567	0.65041	-1.02843	-0.344488	-0.695499	-0.689473	-0.0275283	-0.0697476	-0.51078	-0.202685	-0.672661	0.256421	-0.304451	-0.24023	-0.627551	1.50998	0.479014	0.453815	-0.118812	1.31218	-1.4679	-0.0915091	-0.213255	2.35576	-0.175084	0.655807	0.30983	2.07432
		-	170492	-2.09339	0.570484	-1.75031	-1.09107	1.09038	-1.61608	-1.87255	-0.799414	0.723704	-0.708153	-0.708153	-0.230867	-0.0836056	-0.37295	1.5538	0.365749	-0.425263	0.398143	-0.708153	-0.245091	-0.951631	-0.252431	1.09556	-0.0361678	0.0133113	-0.38331	0.0811122	-0.0962955	-0.393721	-0.20417	1.02195	0.141353	-1.37071	0.860823	0.917779	0.135964	0.047483	2.03571	-1.56105	0.174045	-0.884797	-0.393721	0.249407	-0.343037	-0.511746	1.74473
		-	170469	-0.654754	0.275185	-1.22854	-0.536035	1.12224	-1.61686	-0.909602	-0.468075	-1.06198	0.663208	-1.22854	-0.542435	-0.488521	-1.48623	0.39363	-0.52704	-0.562173	0.585718	-1.02265	-0.333035	-1.20685	0.0866241	0.529408	-0.196939	0.0970595	-0.284167	0.632613	0.148502	-1.08197	0.265741	1.00086	0.0615425	-0.873452	1.04428	1.00086	0.390562	-0.532348	1.99975	-0.459887	0.335838	-1.14332	1.04428	0.312471	0.0711449	-0.417779	1.96711
		-	170468	-0.589125	0.0627779	-1.46987	-0.665406	0.308925	-1.60368	-0.753891	-0.682882	-0.967573	0.786078	-1.24792	-0.476472	0.194325	-1.46987	1.24382	-0.0105767	-0.438297	0.736864	-1.30577	-0.335733	-1.28627	-0.277072	0.0352631	-0.509361	-0.48717	0.511089	1.41384	0.479254	-0.37903	0.64733	0.386497	0.218266	-1.42741	1.25318	1.06626	0.297345	-0.550206	2.07639	-1.06761	0.152858	0.496875	0.227826	-0.129217	0.198495	0.00731732	1.36627
		-	170467	0.235793	0.223652	-1.51138	-0.350644	0.76401	-1.45386	-1.1889	-0.626252	0.38721	0.496301	-1.96868	-0.361725	0.569247	-1.1889	1.19579	0.192044	-0.746077	-0.0782644	-1.39797	-0.74077	-0.575044	-0.556919	-0.036181	-0.389381	-0.503515	-0.0782644	1.00809	0.142103	-0.451511	0.330331	1.29051	0.389776	-0.706777	0.958254	1.96552	0.739001	0.18678	1.712	0.0320343	0.643604	-0.786172	0.639608	0.619758	0.157732	-1.1889	1.19579
		-	168793	-0.625904	0.133122	-1.97261	-0.821797	-0.974554	-1.55184	-0.486541	-1.00431	0.0595775	-0.0505332	-1.39922	-0.463391	-0.0790584	-1.41054	1.37066	-0.0396475	-0.000214174	0.590669	-0.784201	-0.0645821	-0.825864	0.701675	0.981289	0.2857	0.178979	0.333829	0.977946	0.496918	0.228701	-0.056205	-0.0848137	0.0292275	-1.66496	0.472976	1.09483	-0.0323838	0.0966957	1.88289	-1.22639	0.251066	-0.610757	0.850055	-0.529486	-0.0967294	-0.851295	1.71134
		-	168764	0.502339	0.19407	-1.79643	-0.366675	1.00694	-1.06606	-1.44859	-0.502569	-0.815551	0.19407	-1.68683	-0.769436	1.2076	-0.739372	1.38775	0.61866	0.279821	0.550856	-1.17396	-0.114428	-1.12691	-0.143853	0.426966	-0.281265	-0.057332	-0.630934	1.65019	0.320642	-0.992833	-0.143853	0.592242	-0.181481	-1.28889	0.465055	1.59478	0.256981	0.754052	1.08378	-1.09622	0.247204	-1.17396	1.07935	-0.00738496	-0.0339979	-0.143853	1.69142
		-	163872	-1.7788	-1.59147	-0.749605	-1.37329	0.341272	-1.23604	-0.481517	-0.458761	-1.0548	-1.90299	-0.822973	-1.26025	-1.37047	0.190967	1.17484	-0.001552	0.334658	0.857227	-1.36569	-0.0579365	-0.764085	0.0921673	0.822092	0.050058	0.637509	-0.478324	0.841485	0.333557	-0.174706	-0.242481	0.883216	0.155343	-0.973456	0.673787	1.55265	0.417661	0.249111	1.35588	-0.191456	0.47118	-0.576191	1.29384	0.242214	0.319954	-0.868193	1.87846
		-	163410	-0.373071	0.400541	-1.36486	-0.445796	-0.175885	-0.694311	-0.818508	-0.562901	1.08134	-0.152945	-1.52474	-0.198781	-0.435763	0.155094	1.28865	0.335994	-0.355624	0.951401	-1.16011	-0.188111	-0.672782	-0.727188	0.142652	-0.419106	-0.355624	-1.52474	-0.2308	-0.70372	-0.482183	-0.92827	1.131	-0.0931502	-0.830319	0.880088	1.19166	0.413811	-0.0291175	0.994773	-1.08817	-0.0408387	-0.0861333	2.92663	0.111094	0.983864	-1.20497	1.09807
		-	161878	0.396508	-0.194553	-0.683132	-0.160392	0.180811	-1.40968	0.100239	-0.376211	-0.349534	0.130871	0.581259	0.120865	-1.26611	0.638506	1.73834	0.370245	-0.879334	0.756412	-1.38709	-0.503339	0.472821	0.865485	1.09659	0.811633	-0.253639	-1.40568	1.06567	-0.197882	1.22585	0.549778	0.662464	0.812698	-1.15087	-0.444844	0.706173	-0.296514	1.60181	0.0726756	-1.44903	0.0751551	-1.39678	1.25454	0.800755	0.219505	1.11984	-1.04791
		-	161875	-1.01356	-0.540172	-1.02258	-0.858771	0.331978	-1.35763	-1.31785	-0.781169	-0.975479	-0.323156	-0.909339	-0.735991	-0.70211	1.17233	2.35863	0.94295	0.131485	0.960577	-0.86382	0.0760807	-1.38023	0.506787	0.648397	-0.0750139	1.21836	-1.29323	0.724953	0.216694	-0.265233	-0.789328	0.270056	-0.261501	-1.74761	0.723626	0.865293	-0.0528975	-0.204787	0.912026	-0.495608	0.0705438	-0.77463	1.53611	-0.159303	0.200726	-0.453539	2.41468
		-	161365	-0.62125	0.586386	-1.69591	-0.576925	-0.690526	-1.21723	-1.05955	-0.989103	-1.75185	-0.655619	-0.226397	-0.877954	-1.32371	0.48493	0.133353	-0.235144	-0.456935	1.69001	-1.57061	-0.112513	-0.31379	-0.991408	0.364069	-0.31371	0.632197	-0.835893	1.02872	0.27501	-0.00883534	-0.510372	0.758122	0.0796383	-0.786376	1.25535	1.70206	0.723679	1.37454	0.189362	-0.198012	0.455297	0.471046	-0.133152	-0.255149	0.0275818	-0.151491	2.81698
		-	146430	-0.665631	-0.0837161	-0.946997	-0.565448	0.760395	-0.294754	-1.47444	-0.336267	-0.946997	-1.28474	-0.697024	-0.976254	0.278646	-0.875076	0.479682	-0.0389159	-0.245527	-0.04737	-0.996703	-0.429867	-0.488612	0.0906691	1.7925	0.464854	0.348349	0.376564	0.319655	0.348189	-1.19732	-0.934796	0.266744	-0.621789	-1.5958	0.913757	0.786941	0.0349644	-0.362703	0.331191	-0.424486	-0.151999	-0.910654	1.60851	0.0299424	0.242598	-0.0545769	3.11448
		-	145951	1.15159	-0.542136	-1.17933	-0.189958	0.78672	-1.03776	0.597781	0.11558	-0.126803	1.63896	-0.618189	0.29799	-0.514569	1.18636	-0.438483	0.0777704	-0.291774	-0.776408	-0.57451	-0.547564	0.217112	-1.16465	-0.904307	-0.617282	0.510374	-0.542476	-0.686923	-0.239675	-0.926348	-1.31929	2.18962	-0.018672	-1.43308	0.379362	1.56053	0.168939	-0.296785	1.37526	-1.10706	-0.00952917	-0.29567	2.38818	1.54804	1.21352	-1.43517	-0.122675
		-	135867	-0.0758617	-0.331217	-1.85358	-0.753552	-1.22113	-0.956403	-0.915492	-1.03101	-0.807108	-0.956403	-1.33016	-1.03122	-0.042835	-0.722592	1.63031	0.288295	-0.00390813	0.433117	-0.249685	0.0598413	-0.915492	-0.62391	0.813203	-0.242066	0.834462	-0.271594	1.13622	0.566364	-1.00875	-0.731808	0.3433	-0.465751	-0.580612	0.237912	0.606256	0.0878523	0.354078	2.0952	-1.00875	0.480179	-0.935843	0.825985	0.84711	0.245751	0.391351	1.79143
		-	135253	-0.254828	-0.659355	-0.889997	-0.601393	-0.352444	-0.708014	0.111538	-0.316307	-0.732867	0.0569431	-0.931619	-0.535847	0.752061	-0.659355	1.59483	0.562511	-1.85645	0.928227	-1.8806	-0.936275	-1.22142	-0.809646	0.34795	-0.56104	0.230205	0.407181	0.904134	0.51384	-0.862796	-0.683513	0.975428	-0.190294	-0.90376	0.788761	1.80587	0.563622	-0.708014	0.725361	-0.809646	-0.2641	0.0805525	1.61102	1.08808	0.926549	0.676236	0.555869
		-	135231	-0.234235	0.533009	-0.773715	-0.158314	0.242734	-1.6208	-1.32924	-0.902434	-0.501401	-0.163358	-0.845243	-0.503334	-0.600256	-0.0388266	0.33493	-0.101384	-0.537827	0.429663	-1.88925	-0.665805	-0.234235	-0.163358	-0.193386	-0.196993	-0.114417	-0.759751	0.964327	0.0300532	-0.935083	-0.787791	1.24489	-0.159328	-1.04602	1.04127	1.83296	0.609402	0.274003	1.49861	-1.34854	0.141357	-0.787791	0.457818	0.499227	0.056418	0.833801	1.57816
		-	134887	0.109151	-0.096647	-1.12122	-0.369573	0.0922784	-1.51188	-1.1581	-0.859235	-0.508924	-0.164977	-1.73693	-0.80361	0.703957	-0.948699	0.571708	0.108988	-0.884621	-0.195186	-1.19585	-0.758554	-0.572115	-0.58506	0.468092	-0.229694	0.364391	-0.0219984	1.36807	0.570154	-1.19585	0.514259	1.72654	0.348316	-0.998516	1.32966	1.54388	0.62501	-0.378176	1.19589	-1.29437	-0.158884	0.0229337	-0.366807	-0.205385	-0.183086	-0.355519	1.96498
		-	134882	-0.232117	-0.695688	-1.08815	-0.671987	0.418532	-0.82327	-1.63211	-0.67895	-0.357204	0.0697086	-1.63211	-0.639869	0.199637	-1.01386	1.12408	0.103286	-1.10719	0.622697	-1.3301	-0.604863	-1.63211	0.228408	-0.0366076	-0.480104	-0.561644	0.366111	1.05118	0.285216	-0.422953	-0.34432	2.51476	0.582495	-1.22555	1.63384	0.855779	0.421358	-0.463515	1.2786	-0.995726	-0.0602139	0.330348	1.46695	0.469555	0.755616	0.72818	1.78312
		-	134642	-0.749481	-0.821355	-1.77228	-1.11437	-1.13025	-0.836054	-0.241305	-0.73587	-0.749481	0.0489914	-0.330192	-0.343561	0.934489	-0.139064	1.84647	0.880631	-1.21208	0.383181	-0.997524	-0.608809	-0.898531	-0.120267	0.224696	-0.264701	-0.637528	-0.0748864	0.768616	0.0187336	-0.523293	-0.502474	0.841447	-0.06144	0.610703	1.37043	0.705206	0.895446	0.521159	0.0458719	-1.4033	-0.278756	-0.0632922	1.87283	-0.263148	0.515462	0.687343	3.15404
		-	133910	1.15058	1.17511	-0.726447	0.53308	0.647931	-0.666519	-0.675744	-0.231444	0.892608	1.04005	-0.745176	0.395826	1.00143	-0.514579	0.798868	0.428572	-0.356149	0.352736	-0.510915	-0.171443	-1.55347	0.384339	0.784245	-0.128297	-1.24342	-0.0369887	-0.229886	-0.503432	0.48097	0.87929	0.691991	0.684084	0.658177	1.32077	1.02733	1.00209	-0.309323	0.27145	-1.82996	-0.622612	0.913644	1.20275	1.12809	1.08149	0.803945	1.42766
		-	133339	-1.01861	-0.597342	-1.16124	-0.925731	0.425144	-1.3151	1.39185	0.167296	0.099393	-1.19322	-1.11832	-0.737383	-1.243	-0.326713	1.54131	-0.00946646	-0.795391	0.571005	-1.27554	-0.499976	1.4366	0.74012	0.974618	1.05044	-0.678855	-1.63831	0.818703	-0.499488	0.352204	0.362302	-0.54518	0.0564418	0.0904727	1.02091	0.935918	0.682433	0.604806	1.06025	1.59875	1.08794	-0.795391	-0.42156	-1.02015	-0.745699	0.445182	1.47611
		-	132258	-0.0930923	-0.879734	-1.01195	-0.661592	0.417079	-0.589513	-1.71639	-0.629609	-0.809931	-0.28327	-1.57004	-0.887746	0.215494	-0.436131	1.20818	0.329181	-0.170948	-0.262367	-1.47176	-0.635025	-0.893995	0.439068	1.0327	0.192592	0.822173	-0.470485	0.311095	0.220928	-0.639207	-1.32403	0.263873	-0.566454	-1.17005	-0.251998	1.46702	0.0149906	0.132133	1.7112	-0.996815	0.282174	0.0361814	2.36656	-0.391236	0.670502	-0.436131	1.83726
		-	131558	0.14364	1.39705	-0.90177	0.212973	-0.0463302	-0.789442	-1.60083	-0.812201	-0.509786	0.560351	-1.28804	-0.412491	-0.111606	-1.07747	0.429808	-0.253089	-0.304345	-0.0224485	-1.69829	-0.675029	-0.876197	-0.249704	0.770815	-0.118362	0.638759	0.289071	-0.136706	0.263708	-0.980742	-0.672326	0.660548	-0.33084	-0.0224485	0.889094	0.328556	0.3984	1.14648	1.59134	0.26226	1.00003	-0.341714	1.21943	-0.661022	0.0722302	0.537308	3.12465
		-	131497	0.774455	0.900362	0.176538	0.617118	-0.144614	-1.72904	0.756853	-0.372267	-0.696514	2.38913	-0.26885	0.474588	-0.109093	1.41876	1.54333	0.950998	-0.839282	-0.315075	-0.532767	-0.562374	-1.13853	-1.244	-0.21878	-0.867104	-0.921899	-1.23184	-0.36917	-0.840971	-0.438574	-1.03076	-0.129269	-0.532868	1.23281	1.23802	0.634691	1.03517	-0.866229	0.813795	-1.82181	-0.624749	0.78688	0.341261	0.659534	0.595892	1.52961	1.84967
		-	131471	0.109711	1.41683	1.512	1.01285	-0.74658	-1.72315	-1.1783	-1.21601	-0.0510179	2.56636	-1.20789	0.435817	-0.391887	-0.845692	1.65864	0.140353	-0.768893	-0.445627	0.464253	-0.250089	0.341557	-0.235746	0.0314378	0.0457498	0.450714	-0.731881	-0.58545	-0.288872	0.282045	-0.0369657	0.405875	0.216985	-1.24824	-0.230451	0.683767	-0.264973	0.176104	1.11235	-1.44412	-0.0518871	-0.368591	0.29714	0.755167	0.227905	1.29193	1.19848
		-	131464	0.266564	-0.493301	-0.83152	-0.352752	-0.717619	-0.791251	0.297227	-0.403881	1.45726	-0.150792	-1.19242	0.0380149	-0.809659	-0.986747	-0.477045	-0.757817	0.819229	1.45726	0.0145458	0.763677	-1.49377	-1.44394	2.07026	-0.289151	0.874358	-1.09284	0.836701	0.206075	-1.20551	-1.63848	0.173157	-0.890276	-1.6645	1.97156	-0.169965	0.0456969	0.170557	-0.0853163	0.656154	0.247132	-0.70627	0.72279	0.389898	0.135473	-0.429634	0.348409
		-	131168	-1.1177	0.946914	-0.872266	-0.347685	0.369395	-1.44799	-0.81176	-0.630119	-1.61511	-0.791966	-0.885948	-1.09768	-1.1641	0.127503	1.98544	0.316279	-0.280514	0.764891	-0.145347	0.11301	-0.194417	-0.370231	0.863898	0.0997501	1.27261	-1.21154	0.687502	0.249526	-0.646021	0.239758	-0.0504686	-0.152244	-1.71394	1.08757	-0.0926429	-0.239671	1.00429	0.0269897	0.0269897	0.352758	-1.1563	1.16772	-0.0926429	-0.0270728	0.161384	2.71686
		-	131166	-0.497654	1.02137	-0.842141	-0.106141	-0.708192	-1.43338	-0.708192	-0.949921	0.14841	-0.6504	-1.26675	-0.589579	-0.497654	0.40221	0.213457	0.0393378	-0.959521	0.382892	-1.29888	-0.625171	-0.0951636	-0.780038	0.440246	-0.144985	0.103725	-0.13767	0.69192	0.219325	-0.290046	-0.337385	0.751108	0.0412259	-0.880438	1.20386	2.08854	0.803986	-0.780038	1.56659	-1.38178	-0.198408	-1.34817	0.844019	0.0809678	-0.141061	0.452751	1.88357
		-	130599	-1.37203	-1.25277	-1.03988	-1.22156	-0.212892	-1.79393	-0.99714	-1.00132	-0.252699	0.497598	-1.54847	-0.434525	-0.842706	-0.734872	0.854265	-0.241104	-0.135014	1.25691	-0.252699	0.289731	-0.496067	-0.734872	0.557489	-0.224483	0.0287203	-0.150409	-0.220806	-0.114165	0.662021	-1.24113	0.806137	0.0756756	-1.14981	0.95821	1.67386	0.494086	0.216849	2.32469	-0.0593432	0.827399	1.68941	0.62763	0.557489	0.958176	-0.089355	1.65036
		-	130597	-0.116363	-0.251232	-0.151921	-0.173172	0.341726	-0.932745	-0.209024	-0.266681	-0.734608	0.0354347	-0.20487	-0.301348	-0.132059	0.185589	1.89539	0.649642	-0.795618	-0.636434	-0.581642	-0.671231	-1.0541	-0.277159	-0.710904	-0.68072	0.533461	-0.264138	-0.409444	-0.046707	-0.783209	2.12602	0.443413	0.595409	-0.919113	-0.188371	1.05405	-0.0178107	-0.981491	0.662283	-0.795618	-0.371609	-0.681808	0.93231	-0.104702	0.0486	0.280677	1.11381
		-	130558	-0.617244	0.0741801	-1.14191	-0.561659	-0.352444	-0.704806	-0.87714	-0.644797	-0.00557105	-0.574989	-1.06747	-0.549342	0.596487	-0.132142	1.7358	0.73338	-0.291842	0.918036	-1.77072	-0.381507	-0.37726	-0.315842	-0.078333	-0.257145	-0.37726	0.829959	0.353963	0.268887	-1.56792	-0.631548	1.84984	-0.116542	-0.781128	0.566947	1.83132	0.539047	-1.32143	1.02537	-0.704806	-0.333623	0.682342	1.09914	0.112785	0.631421	-1.61655	1.51947
		-	127720	-0.514084	0.5148	-2.44377	-0.814351	-0.339932	-0.277155	-0.339932	-0.319006	-0.34791	-0.703718	-1.45416	-0.835263	-0.85029	0.038547	0.142679	-0.223021	-0.164204	1.02913	0.46623	0.443719	1.12346	-0.135067	0.608745	0.532379	-0.840199	-1.14251	0.394062	-0.529548	-0.063918	-0.675574	-0.0709271	-0.27014	-1.8839	1.63789	0.608745	0.120911	0.405325	1.03332	-1.38809	0.0168536	-1.14251	1.40142	0.0452062	0.101374	-1.42749	1.69082
		-	127640	1.07908	3.46328	-0.180381	1.45399	0.242133	-0.696758	-0.776481	-0.410368	-1.05614	-0.15625	-0.76008	-0.657491	-0.40045	-0.666377	3.59406	0.842412	-0.566041	-0.0912993	-0.220093	-0.292478	-0.945419	-0.0645652	-0.666377	-0.558787	0.0991415	-0.579842	-0.151485	-0.210728	-0.455071	-0.89846	0.350912	-0.334206	1.54435	-0.161035	0.604058	0.662457	-0.256022	1.73553	-1.00447	0.158347	-0.955049	0.0161526	-0.161035	-0.366644	-0.889297	0.928414
		-	127629	-0.203941	-0.698201	-2.29977	-1.0673	0.95303	0.0938439	-1.5942	-0.182443	-0.781848	-0.578883	-0.944812	-0.768514	-0.182665	-0.684591	1.77061	0.30112	-0.839599	0.0659635	-0.578883	-0.45084	0.13043	-0.767664	0.393529	-0.0812352	0.385555	-0.382732	-0.225444	-0.0742069	-1.35381	-0.151164	0.583287	-0.307229	-1.17324	1.26549	0.696004	0.26275	0.244957	0.866739	-0.914188	0.065836	0.425113	2.32375	0.668409	1.13909	0.393529	1.9552
		-	127451	-0.179079	0.9387	-0.257302	0.16744	0.239629	-1.36327	0.138608	-0.328344	-0.201062	0.863713	0.269214	0.310622	-0.141283	-0.626451	1.50017	0.244145	-1.77143	-0.0835424	-1.35231	-1.0691	-2.01146	-0.173628	0.409851	-0.591747	0.74461	-0.503045	0.884231	0.375265	-0.782805	-0.0477983	0.222487	-0.202705	-1.4769	1.10515	1.96009	0.529446	-0.470304	1.13305	-0.998823	-0.112026	0.0311748	1.20687	0.947143	0.728396	-1.78548	1.4341
		-	127358	-1.46199	0.360093	0.491577	-0.20344	0.499816	-0.678355	-0.957101	-0.378547	-0.48415	-1.54788	-0.824384	-0.952139	-0.170109	0.183646	1.3999	0.471145	-0.357056	1.43625	0.647303	0.575499	-0.490375	-1.13822	-0.398672	-0.675754	0.965235	-0.644867	0.197693	0.172687	-0.143022	-0.760701	-0.079243	-0.327655	-2.43203	1.13491	1.90798	0.20362	-1.38816	1.31091	-0.964696	-0.347316	-0.00184912	1.53677	0.584642	0.706522	-0.904606	2.13987
		-	127346	0.403714	-0.908308	0.00248384	-0.16737	-0.35209	-0.143339	2.2564	0.58699	-1.54575	0.748512	0.207214	-0.196675	0.127595	0.653794	-0.452975	0.109471	-1.31948	0.57311	0.125298	-0.207025	-0.923295	-1.16198	0.358283	-0.575663	1.03999	0.163704	-0.22749	0.325402	-1.34143	-2.46623	0.687893	-1.03992	0.31087	1.13981	-0.710211	0.246822	-0.850346	1.38334	0.134457	0.222485	0.348028	0.805928	-1.0015	0.0508203	0.571586	1.88227
		-	127343	-0.594188	-0.768877	-1.0533	-0.805456	0.920084	-1.31977	-1.86427	-0.75465	0.125392	-0.446275	-1.19816	-0.506347	-0.0222074	0.187189	1.01236	0.392448	-0.501691	0.959535	-1.4897	-0.343952	-0.174089	0.125392	0.561459	0.170921	0.511759	0.747214	0.380942	0.546638	-1.52982	-0.202319	0.585789	-0.382116	-0.547327	0.633453	3.35619	1.14744	-0.330217	1.20054	-0.350753	0.173189	-0.15552	0.998113	0.35356	0.398718	-0.468231	1.71858
		-	125960	-1.19505	-0.741373	-0.652445	-0.862957	0.623755	-1.83956	-0.441342	-0.552382	-0.231541	-0.0698957	-1.57904	-0.626824	0.153292	-0.344035	-0.125379	-0.105374	-0.474926	1.49293	-1.59942	-0.193807	-2.03565	-0.60345	0.499909	-0.713062	1.0908	0.323486	0.559587	0.657959	-0.715534	-0.344035	0.899155	-0.0534714	-1.77098	0.826914	0.751796	-0.0640898	-0.754426	2.33066	-0.876157	0.233358	0.209128	-0.0608051	0.0449969	0.06444	-0.430279	1.33961
		-	125870	-0.585314	0.164779	-1.87189	-0.76414	0.114134	-1.09242	-1.25411	-0.74413	-0.348509	0.485869	-1.19185	-0.351497	0.309081	-1.38509	0.825072	-0.083647	-0.11468	0.860048	-0.821994	-0.0255424	-1.13157	0.144682	0.336672	-0.216738	-0.600208	0.79662	0.839139	0.345184	-0.600208	-0.00227884	0.354845	-0.0825472	-2.15474	0.693541	0.0301842	-0.477006	0.47741	0.535848	-1.75853	-0.248423	0.803773	1.36258	0.390678	0.852342	-0.0916616	1.39945
		-	125816	-1.08263	-0.277611	-0.589348	-0.649864	0.020484	-1.32205	-1.40953	-0.903697	-0.479304	0.505819	-1.63871	-0.537398	0.613448	-0.316176	1.83015	0.709142	-0.447566	0.692909	-0.426715	-0.0604573	-0.406104	-0.845072	0.310708	-0.313489	0.175169	-0.268098	-0.212056	-0.101662	-0.375624	-1.22242	1.09418	-0.167954	-0.939112	1.36554	2.06704	0.831154	-0.50078	0.946195	-1.22242	-0.259	-0.458083	2.11541	-0.139958	0.505788	-0.911737	1.52602
		-	125802	-0.466828	0.351435	-0.643696	-0.25303	0.415506	-1.68611	-1.11614	-0.795581	0.318636	-0.13236	-1.0189	-0.277542	0.137304	-0.337794	0.828508	0.209339	-1.40043	0.776236	-1.20084	-0.608342	-0.971951	-0.528266	-0.00275478	-0.50099	0.19954	0.391712	1.76578	0.785678	-0.910971	-0.430827	1.60853	0.0889108	-1.62146	0.285306	1.48099	0.0482787	-0.292808	1.52286	0.119171	0.44974	-0.0815417	0.929232	0.391712	0.413134	-1.23572	2.73874
		-	125798	-0.226918	-0.933254	-1.80511	-0.988427	0.648574	-1.63219	-1.09517	-0.69293	-1.3922	0.29003	-1.4543	-0.852156	0.648574	-1.06151	0.958433	0.181833	-0.9802	0.221989	-1.31284	-0.690349	-0.785676	0.897815	0.369587	0.160575	0.543787	0.151052	0.472296	0.389045	-0.933254	-0.465421	1.70865	0.103326	-1.27453	1.44166	0.312107	0.159748	-0.0543447	1.8306	-0.278205	0.499349	0.159085	1.14147	0.142981	0.48118	-0.309752	1.65726
		-	125793	-0.859385	-0.544909	-0.710453	-0.704916	0.493945	-1.70779	-1.17605	-0.796632	-0.454163	-0.367255	-0.51857	-0.446663	-0.343085	-0.249151	1.53225	0.313338	-1.66163	0.556924	0.0194402	-0.361754	-1.23084	-1.32552	0.370388	-0.728655	-0.0109973	0.0887553	0.706412	0.26139	-0.938104	-0.653777	1.12851	-0.154457	1.15765	0.202398	1.30826	0.889437	-0.843996	1.92605	-0.126626	0.318475	-1.30623	0.832241	0.310083	-0.0546351	0.0294867	2.2325
		-	125788	-0.562741	-0.500402	-0.83741	-0.633518	0.892446	-1.2253	-0.875036	-0.402631	-0.952843	-0.0222291	-0.862403	-0.612492	-0.0772318	-0.00683088	0.00843105	-0.0252105	-0.325862	0.288331	-1.78998	-0.60917	-2.40479	-0.552193	1.94566	-0.337106	0.648448	0.500767	0.76008	0.636432	-0.812775	-1.03433	0.910553	-0.312183	-0.694614	0.896991	0.963759	0.388712	1.13408	-0.0772318	-0.150629	0.302073	0.418905	0.424883	0.147057	0.330281	-0.117622	3.15832
		-	125472	-0.437613	-0.0038446	0.152913	-0.0961817	0.709012	0.274884	-0.187092	0.265601	0.0960284	-0.0121769	-0.232034	-0.0493941	-0.690464	-0.223376	0.782325	-0.0438382	0.534634	2.30831	-1.18985	0.551033	-1.26621	-1.47367	0.618156	-0.707243	-1.149	1.94409	-0.833701	-0.0128686	1.95654	0.240481	-0.00332724	0.731231	-0.0718601	0.477331	0.772421	0.392631	-1.04431	-0.348247	-1.16042	-0.850993	-0.556936	-0.0254061	-0.276299	-0.286214	0.324041	0.929043
		-	125070	0.285219	0.351966	-1.18734	-0.183387	0.292751	-1.34016	-0.625867	-0.55776	-0.221809	0.423491	-0.00787355	0.064603	0.769297	-0.34373	1.39331	0.606292	-0.375466	1.69008	-1.30513	0.00316088	-1.58502	-0.625867	0.763431	-0.482484	-0.451636	-1.25376	0.200338	-0.501686	-1.23694	-0.914125	0.8213	-0.443254	-0.451636	0.558975	1.46381	0.523716	-0.900034	2.28499	-0.650346	0.244871	-1.37585	0.904943	0.231642	-0.079755	1.03159	2.31912
		-	124996	-1.03966	1.59822	-1.11993	-0.187125	0.381582	-1.14049	-1.64541	-0.801441	0.206529	-0.556531	-0.752341	-0.367447	-1.31285	-0.609082	1.72374	-0.0660619	-0.450353	0.188539	0.0618493	-0.0666549	-2.11829	0.304472	0.294199	-0.506541	0.118704	-0.358786	0.930116	0.230011	0.0771647	-0.435621	-0.200079	-0.186179	-0.763785	0.177668	1.5183	0.310729	0.940176	1.13171	-1.02008	0.350604	-1.4126	1.49735	-0.344693	-0.0866479	0.542917	2.22113
		-	124662	-0.00504095	0.275387	-1.28091	-0.336855	0.481589	-1.16857	-0.906255	-0.53108	-0.19161	0.547775	-1.90693	-0.516921	1.04713	-0.777504	1.11383	0.461153	-0.737052	0.228954	-1.34059	-0.616229	-0.672086	-0.723819	1.35624	-0.0132216	-0.527296	0.138482	0.109446	-0.0931223	-1.01512	-1.16857	1.54202	-0.213892	-0.646908	1.37444	1.36537	0.697635	-1.46802	1.13539	-1.44597	-0.592867	-0.0617935	1.24185	0.641616	0.607224	-0.646908	1.98509
		-	124564	0.877489	1.50632	-0.887043	0.498922	-0.414677	-1.15105	-0.417258	-0.660994	1.20453	3.13022	-0.607574	1.24239	0.859328	-0.565451	0.189166	0.161014	-0.681051	-0.153924	-0.758429	-0.531135	-1.16493	-0.386852	1.36392	-0.062622	-0.276232	-0.187425	-0.309081	-0.257579	-1.10438	-0.591092	-0.482041	-0.725836	1.13735	1.45763	0.71244	1.10247	-0.681051	-0.334119	-0.942242	-0.652471	1.46481	0.816656	2.38395	1.55514	0.703789	1.53328
		-	124356	0.332344	0.744569	-1.51961	-0.147568	0.475156	-1.30736	-0.850607	-0.560938	-0.151822	1.37591	-0.796388	0.142566	0.256072	-0.503585	0.424628	0.0590385	-1.20205	0.30501	-1.36262	-0.753222	-1.23642	-0.70555	0.0921903	-0.616594	-0.503585	0.600937	1.12612	0.407824	-0.207095	-0.492433	0.985631	0.0953679	-0.583807	0.657653	0.760373	0.278073	-0.160908	1.48804	-1.13536	0.0639224	0.227449	0.728613	0.646463	0.534175	-0.459419	2.00291
		-	124285	-0.67875	-0.917577	-0.439338	-0.678555	1.22269	-1.52941	-1.00417	-0.436962	-1.07632	0.523763	-1.99906	-0.850538	0.701348	-0.60523	0.292275	0.129464	-0.374178	0.199043	-1.37351	-0.516216	-2.08964	0.150698	0.693954	-0.414997	-0.361404	-0.493081	1.31101	0.152175	0.0399196	0.701348	1.03926	0.593509	-0.562414	0.523763	0.641398	0.200916	-0.0340032	2.0738	-0.850974	0.396273	0.664096	0.474646	0.273982	0.470908	-0.42613	1.82921
		-	122221	-1.45259	-0.458248	-0.847428	-0.919421	-0.435851	-0.792134	-2.11638	-1.11479	-1.31936	-1.13662	-0.882886	-1.11295	-0.144137	-0.153598	1.33468	0.345647	-1.14491	1.12193	-0.911773	-0.311584	-1.41349	0.217336	0.768154	-0.142666	0.590479	-0.153598	0.977803	0.471561	0.934739	0.49447	-0.144137	0.428358	0.00074771	0.546322	0.593592	0.380221	1.14485	1.16747	-1.32855	0.327923	-0.266207	0.501035	-0.89727	-0.220814	0.533501	1.59658
		-	120954	-0.391334	-0.499621	-1.34491	-0.745288	0.956507	-1.18316	-1.69057	-0.639077	-0.588008	-0.970086	-0.266345	-0.608147	0.812367	-0.233546	-0.0372406	0.180527	-0.893717	-0.462882	-1.30784	-0.888147	-1.34491	0.306411	-0.148577	-0.395692	-0.0870959	0.786225	0.549346	0.416158	-1.16596	0.195243	1.05686	0.0287135	-0.627094	0.664252	2.78457	0.940575	-0.512015	1.8252	-0.575145	0.246013	-0.707587	1.22273	0.466417	0.327185	0.443202	0.876292
		-	120562	-0.199036	-0.953201	0.0244614	-0.375925	-1.0925	0.0830807	-1.7869	-0.932106	-1.59673	-0.184261	-1.66473	-1.14858	-0.00717504	-1.46165	0.482601	-0.328741	0.470993	0.600853	0.488896	0.520247	-1.69104	0.997893	1.39254	0.23313	1.08082	-0.964103	-0.642495	-0.175258	-0.662532	-0.564902	0.417076	-0.270119	-1.10746	-0.147147	0.822892	-0.143906	1.10401	-0.0862225	0.477336	0.498373	0.0568434	-0.289096	0.34283	0.036859	-0.0100842	1.90014
		-	120463	-0.713053	-1.70836	0.133543	-0.762624	-0.452926	-0.799014	-0.909692	-0.720544	-1.35738	-0.52802	0.633756	-0.417213	-0.134451	-0.40446	2.76971	0.743599	-1.96617	0.0376162	-0.790842	-0.906465	-0.544251	-0.242264	2.48346	0.565649	-0.21792	-0.330794	-0.0700847	-0.206266	-0.429257	2.02589	-0.180592	0.472015	-0.807262	-0.109134	1.75945	0.281019	-0.243717	0.185908	-0.516041	-0.191283	-0.423884	-0.151308	1.32954	0.251451	2.11301	0.0997708
		-	120462	-0.59681	-1.8598	-0.045493	-0.834036	-0.161969	-1.76299	0.147066	-0.592631	0.267892	0.796049	-1.4587	-0.131586	0.808601	1.33782	2.04005	1.39549	-1.90472	1.29427	-1.72859	-0.779682	-1.77174	-0.646601	1.5395	-0.292948	-0.297775	-0.881769	0.0824357	-0.365703	-0.640839	0.929952	-0.357221	-0.0227025	0.360275	1.1331	-0.360864	0.377502	-0.934833	0.611641	-0.4449	-0.25603	0.801644	1.8769	-1.00734	0.557068	1.21116	0.454497
		-	119054	-0.154013	0.97656	-0.914809	-0.030754	0.031198	-1.14337	-1.30753	-0.806567	-1.0595	0.608217	-0.537345	-0.329544	0.619482	-0.914809	-0.21419	-0.169839	0.199844	0.0691639	-1.01893	-0.249974	-1.115	0.424421	0.539178	-0.0504666	0.315471	0.579757	0.241468	0.378899	0.220771	-1.18674	0.031198	-0.311591	-0.666039	0.227695	1.08931	0.216989	-0.547741	1.31593	-0.436424	0.110588	-0.699632	0.411925	0.990451	0.234248	-0.889652	4.34891
		-	119023	-2.20174	0.124776	-1.40461	-1.16052	-0.0854598	-1.55937	0.0534972	-0.530443	-0.601737	0.138783	-0.361123	-0.274692	0.889111	0.415599	1.57652	0.96041	-0.344007	0.0486696	0.326805	0.0104891	-1.75511	-0.0249257	-0.745057	-0.841698	0.300824	-0.478436	1.02835	0.283581	0.15271	-0.496535	0.777359	0.144511	-1.18558	0.252454	1.52199	0.196289	-0.94798	1.32223	-0.472433	-0.0327271	-1.21801	1.18429	1.18127	0.382519	-0.813122	2.93928
		-	118854	-2.04525	-0.385929	-1.43436	-1.28851	0.810178	-1.1016	-1.29547	-0.528964	-0.710403	-0.495657	-0.920886	-0.708982	-0.636601	-0.199296	1.67677	0.280291	-0.0622253	-0.404856	-0.730225	-0.399102	-1.07327	0.503772	0.706187	0.0455637	0.212868	-0.861471	1.35346	0.234953	0.228281	-0.0990073	-1.1016	-0.324107	-0.958246	0.977488	1.14486	0.388035	0.785412	1.12201	-0.618867	0.429519	-0.412266	1.37682	0.0441944	0.33625	-1.19695	1.6338
		-	117982	-0.311766	-0.0115971	-1.41358	-0.57898	0.0916629	-1.35639	2.07597	0.270412	-0.643546	2.02293	-1.71169	-0.110769	0.905992	-1.21201	1.45702	0.383667	-0.628332	-0.852264	-1.56989	-1.01683	-0.605871	-0.526969	-0.576569	-0.569803	-0.109963	0.539418	0.216699	0.215385	0.376095	0.732007	-0.486045	0.207352	-0.347018	-0.00264051	0.0106688	-0.112996	-0.834147	0.705283	-1.63868	-0.58918	-0.420826	0.995866	-0.249739	0.108434	1.56776	1.43862
		-	115944	-0.28899	0.748194	-1.21449	-0.251761	0.534091	-1.44789	-0.824408	-0.579403	0.162273	0.656951	-0.976517	-0.0524308	-0.00270772	-0.354559	0.111836	-0.0818103	-0.992482	-0.195027	-2.35444	-1.18065	-1.49001	-0.411143	0.687898	-0.404419	-0.0488412	-0.0302415	0.350623	0.0905133	-1.07457	-0.388289	0.742257	-0.2402	-0.592788	1.25858	1.09149	0.585762	0.718306	1.34072	-1.36658	0.230817	-0.795511	1.2092	0.631794	0.348494	-0.246604	0.444762
		-	115913	-0.98164	-0.512244	-1.49568	-0.99652	0.343755	-1.34904	-1.49568	-0.833653	-0.813923	-0.698876	-1.63185	-1.04822	-1.04537	-0.152373	1.94959	0.250614	-0.180026	1.33849	-0.737636	0.140276	-1.25	0.793855	0.913047	0.1523	0.297604	-0.966309	1.00436	0.111886	0.174523	0.0187764	0.456605	0.216635	-1.20641	0.765252	0.89036	0.149733	0.386099	0.952873	-0.821694	0.172426	-0.88189	0.650115	-0.575712	-0.269162	0.160458	1.77548
		-	113513	-0.383344	0.569591	-1.21237	-0.342041	1.06413	-0.945936	-0.395464	-0.0924227	-0.656758	-0.156651	-0.670874	-0.494761	2.05358	-0.670874	1.12785	0.836853	-1.29062	1.25378	-0.359346	-0.132063	-1.66731	-0.656758	0.0823558	-0.747238	0.783963	0.190925	1.73722	0.904036	-0.221713	-0.371305	0.342408	-0.0835366	-1.17448	0.217074	1.33464	0.125742	-0.929501	0.98117	-1.79496	-0.581098	0.0255128	1.51168	0.839924	0.792372	0.31803	1.35314
		-	112501	-1.39644	-0.827242	-1.41035	-1.21134	-0.321056	-0.337719	0.464244	-0.0648435	-0.505883	-0.624764	2.17774	0.34903	-0.0712535	-1.02603	0.97799	-0.0397641	-0.54196	0.0104473	-0.668474	-0.399996	-1.28438	-0.39504	0.753519	-0.308635	-0.888328	-0.518873	0.0351049	-0.457366	-1.13142	-0.861757	-0.725516	-0.906232	-0.474024	-0.323817	-0.228324	-0.342055	1.7852	0.88153	0.0289891	0.898573	-0.631936	0.523298	-0.586083	-0.231574	1.85798	3.31848
		-	111732	-0.629686	0.0113353	-1.26955	-0.6293	-0.0286358	-1.13549	-0.886464	-0.683531	-1.06073	-1.00794	-1.36139	-1.14335	-0.428243	-0.389317	0.131686	-0.228625	-1.19526	0.0991066	-0.505339	-0.533831	0.380034	-0.453322	-0.0492036	-0.0408305	-0.356396	0.561715	1.98833	0.731217	-0.605961	-0.173988	0.00148351	-0.259489	-1.07893	0.18292	0.25019	-0.215273	0.0747647	1.24793	-1.4887	-0.0553369	-0.605961	-0.356396	-0.834229	-0.598862	-0.521458	0.495643
		-	111057	0.241064	4.2901	-0.836107	1.23169	0.0075821	-0.0308885	-0.240045	-0.0877838	0.479522	-0.148066	-1.68752	-0.452022	-0.426275	-1.0985	0.351864	-0.390971	-0.230086	-0.148066	-1.03695	-0.4717	-1.53465	-1.37439	-0.24505	-1.05136	0.31129	-0.66619	0.262488	-0.0308042	0.341826	-0.851198	1.46805	0.319559	-0.148066	-0.00512944	1.2304	0.359069	-0.111002	1.6299	-0.569208	0.316562	-1.14411	0.341826	0.193541	-0.202914	-0.205482	1.60177
		-	110607	0.311434	-0.383779	-2.87592	-0.982754	0.794204	-1.25245	-0.487589	-0.315278	-1.35165	-0.406272	-1.25245	-1.00346	0.961408	-1.02012	1.02275	0.321346	-0.499551	0.799537	-0.759782	-0.153266	-1.14101	-0.429086	0.607427	-0.32089	-0.372651	-0.174725	1.20623	0.219618	0.689348	-0.0796369	1.18964	0.599782	-0.0251876	0.375184	1.46827	0.606088	0.0446392	1.2308	-0.788298	0.162381	0.700715	0.282263	-0.1456	0.279126	-1.05374	1.75009
		-	110604	-1.34322	-0.0999318	-0.722307	-0.721819	0.0196782	-0.639725	1.90809	0.429347	0.889255	2.83932	-1.40204	0.775513	-0.733089	2.14033	2.15457	1.18727	-1.12775	-0.376513	-0.400125	-0.634795	-0.82346	-0.0527885	-0.227682	-0.367977	0.852535	-0.701061	-0.136693	0.00492699	0.0277348	0.575849	0.0799598	0.227848	-0.847288	-0.659785	0.0196782	-0.495798	0.361085	0.287956	-0.581692	0.0224499	-0.46152	0.16332	-0.453129	-0.250443	2.23557	1.17787
		-	110359	-0.428324	0.853523	0.10265	0.17595	0.0406808	-0.584339	-0.900888	-0.481515	-0.31188	-0.850642	-1.56017	-0.907565	-0.378962	-0.448422	1.1608	0.111137	-0.850642	0.0719103	-1.95333	-0.910687	-2.25894	-1.40609	0.899755	-0.921757	1.0275	-0.813785	-0.19308	0.00687732	-0.40843	-0.256153	0.507639	-0.0523146	-1.13009	1.23064	1.45716	0.519235	-1.0461	1.64289	-1.26323	-0.222147	0.117841	1.29392	0.140409	0.517392	-0.14924	1.98915
		-	110265	0.0417568	0.0367519	-1.37311	-0.431533	-0.318069	-1.2671	-0.702477	-0.76255	-1.38647	-0.651937	-1.66373	-1.23405	-0.625587	-0.396389	2.31616	0.431396	-0.398455	-0.151501	-0.956724	-0.502227	-0.832027	0.777255	0.755831	0.233687	0.287421	-0.878554	0.749949	0.0529385	-1.91396	0.306538	0.26464	-0.447594	-1.69728	1.87273	0.139892	0.105115	0.80267	-1.33026	0.0802706	-0.149107	0.193186	1.62739	0.240091	0.686888	-0.0871976	1.08761
		-	110230	-0.890546	-0.466073	-1.05574	-0.804119	0.465119	-0.591494	-0.932066	-0.352814	-0.87205	-0.591494	-0.660006	-0.70785	-0.452154	0.685504	0.682925	0.305425	-0.943594	0.270633	-0.886828	-0.51993	-0.88312	-0.0367082	0.485892	-0.144645	0.902071	-0.913049	0.03286	0.00729387	-0.685725	-0.966922	0.333986	-0.439554	1.02693	0.450102	0.81022	0.762419	-0.786341	0.708511	-0.505757	-0.194529	-0.890546	-0.0578053	-0.850155	-0.599502	-1.19065	3.25295
		-	110134	-1.15654	0.360418	-0.640789	-0.478972	0.441661	-1.00121	-1.20528	-0.588278	-0.653649	0.876394	-0.827771	-0.201675	0.188706	-0.157231	-0.105933	-0.024819	0.473365	-0.692668	-1.55986	-0.593053	-0.927337	-0.263419	0.00302142	-0.395911	0.250285	-0.157231	0.816232	0.303095	-0.420904	0.250285	0.954222	0.261201	-0.456112	-0.209707	1.93854	0.42424	-0.329587	1.49148	-1.76019	-0.199432	-0.855778	1.14379	-0.00667142	0.0937813	0.12542	1.73954
		-	110123	-0.391308	3.68477	-0.990628	0.767611	0.201261	-1.16804	-1.15236	-0.70638	-0.594804	0.492075	-0.262289	-0.121673	0.515724	-0.303977	0.666668	0.292805	-0.245958	0.183502	-0.820997	-0.294484	-0.896722	-0.594804	0.319596	-0.390644	0.110101	-1.19995	0.286802	-0.267681	-0.513727	-0.726054	0.940645	-0.0997121	-1.10635	0.286802	1.20692	0.129125	-1.0765	1.61623	-0.584407	-0.0148928	-0.574087	1.65186	-0.0779563	0.333271	0.561848	1.15168
		-	110086	1.89194	1.35563	-0.486199	0.920459	0.401877	-1.29197	-0.62005	-0.503382	-0.646903	1.49006	-0.222735	0.206808	-1.05484	-0.152158	1.63585	0.142953	-0.896036	-0.781186	-0.896036	-0.857752	-0.759199	-0.60021	0.56563	-0.264593	0.52787	0.214974	-0.0612195	0.227208	-0.872378	-0.486199	1.89724	0.179554	-1.04606	-0.285884	0.46283	-0.289705	0.859408	1.17102	-1.28176	0.249554	-0.510824	1.81024	0.007002	0.435472	1.21466	1.11305
		-	110009	-0.513123	0.0346218	-0.872994	-0.450498	-0.349446	-1.24029	1.27863	-0.103702	-0.696185	-0.773733	-1.07004	-0.846654	-0.527992	-0.199702	0.277487	-0.150069	1.68861	-0.108081	1.31464	0.965056	-0.85493	-0.306161	2.07835	0.305753	-0.355778	2.36581	-0.0675216	0.647503	-0.759624	-0.676585	0.201071	-0.411712	-1.01198	0.227775	0.0476616	-0.245514	-0.558381	-0.0603131	-0.426388	-0.34836	2.26818	-0.332227	-0.156821	0.593044	-0.178042	0.428214
		-	110001	-0.600431	-0.441582	-1.15242	-0.731477	0.470435	-1.04036	-0.0747056	-0.214877	-0.268275	-1.67088	-0.781266	-0.906805	-0.176213	1.68531	1.56935	1.02615	-0.542037	0.959785	-0.909321	-0.163858	-0.638833	-0.315842	-0.634532	-0.529735	0.931122	-0.740235	-0.128241	0.020882	-0.364494	-0.45734	1.48839	0.222184	-1.80795	0.165647	1.00207	-0.213413	0.0504155	1.45802	-1.29985	0.069529	-0.669187	2.14666	-0.717777	0.253231	0.352075	1.39264
		-	109464	1.07133	1.84092	0.132508	1.01492	0.52465	-0.267125	0.650325	0.302617	1.2841	1.32531	0.974168	1.19453	1.05485	1.64965	-0.267125	0.81246	-0.508697	-0.730501	-0.775561	-0.671586	-1.02479	0.4306	0.332089	-0.0873671	0.613293	-0.562929	-0.893009	-0.280882	-0.661527	0.690049	-0.213698	-0.0617253	0.932867	0.339705	-0.832801	0.14659	-1.16712	-0.121875	-1.45972	-0.916241	0.889613	1.58602	1.21471	1.23011	-1.63643	2.3236
		-	107110	-1.46173	-0.83055	-0.528538	-0.940273	0.679447	-0.99696	-1.69559	-0.671034	-1.16081	-0.366283	-1.20632	-0.911137	-0.445725	-1.11634	1.21015	-0.117305	-0.770709	0.651205	-0.698399	-0.272635	-1.7194	0.00851463	-0.227608	-0.646163	0.526397	0.0907755	-0.261364	0.118603	-0.483511	-1.15184	-0.0213665	-0.552238	-1.3595	0.437204	1.13945	0.0723847	0.0379453	2.09471	-0.61502	0.505879	-0.135018	0.183314	0.327019	0.125105	-0.156412	2.38738
		-	106953	-0.948623	0.08876	-1.21005	-0.68997	-0.0084005	-1.36833	-1.16727	-0.848001	-0.362851	-0.488757	-0.804806	-0.552138	0.405863	-1.21005	0.565897	-0.0794289	-1.27618	-0.362851	-0.170821	-0.603286	-1.12549	-0.704024	0.287532	-0.513993	-0.417723	0.449378	1.06264	0.364764	-1.14626	0.629238	0.249497	-0.0891738	-1.02509	1.18091	1.71643	0.624083	0.315539	1.58422	-0.704024	0.398579	0.379239	1.77083	-0.170821	0.659748	-0.822166	2.61396
		-	106475	-0.363782	-1.1748	-1.93574	-1.15811	-0.992168	-0.0939033	-0.978927	-0.688333	-1.37014	-0.805378	-0.462677	-0.879398	-0.243385	-0.021709	1.16044	0.298447	0.158132	-1.72936	0.456652	-0.371525	0.251055	0.199272	0.266852	0.239059	1.22208	-0.00657851	0.595251	0.603586	-0.416318	-0.525808	0.905718	-0.0121356	-1.49056	-0.0960055	1.52597	-0.020199	0.474817	0.884143	0.708717	0.689226	-0.471572	1.77084	0.735742	0.678338	-0.597818	1.04634
		-	106397	-0.48545	1.24443	0.609636	0.456207	0.511332	0.295002	1.01103	0.605788	1.0115	-1.43695	0.895554	0.156703	-0.611666	1.94715	-0.801402	0.178029	0.626577	-0.358557	-0.311266	-0.0144154	-1.04205	-0.676718	0.855938	-0.287608	0.801887	-0.771204	-0.90113	-0.290149	-0.00373728	0.91274	-0.63182	0.0923942	0.293788	2.16988	-1.22733	0.412113	-1.12863	0.261204	-0.909936	-0.592453	-0.544439	0.173833	-1.39649	-0.589031	1.68117	2.48262
		-	106213	-0.452703	0.0774769	-1.15352	-0.509581	1.29929	-1.47643	-1.72328	-0.633474	-0.911689	1.03086	-1.47643	-0.452421	-0.186795	0.135598	1.76748	0.572095	-1.08562	-1.05266	-1.84842	-1.3289	-0.957403	-0.660379	0.434511	-0.394423	0.269051	0.191812	0.364525	0.27513	-1.56214	0.461725	0.74709	-0.117775	-0.867162	1.03569	1.46495	0.544494	-0.341345	1.58474	-1.13629	0.0357031	0.51489	0.724077	0.0859014	0.441623	1.04052	1.30755
		-	105630	-0.644442	0.676498	-0.739186	-0.23571	-0.44832	-1.6021	-1.43149	-1.16064	-1.16398	-0.290695	-0.357919	-0.604198	0.00350454	-0.945578	0.581745	-0.120109	0.00350454	0.724661	-0.458659	0.0898355	-0.262656	-0.490046	2.02693	0.424742	0.729931	0.0660987	0.87142	0.555817	-1.88213	0.0583956	0.309689	-0.504683	-1.25958	0.463289	0.947421	0.0503773	-0.739186	0.282727	-0.094789	-0.183749	-0.878432	0.786886	0.564479	0.157644	0.517587	3.39773
		-	105366	0.292362	2.07921	-0.573025	0.599517	0.244246	-0.747057	-0.976856	-0.493222	-0.683633	0.0372986	-1.69623	-0.780856	-0.229262	-1.11747	0.551016	-0.265238	-0.388301	1.21853	-0.673282	0.0523158	-1.83117	-1.06501	-0.0114409	-0.969207	0.999534	-0.00439419	1.21504	0.736726	0.0780181	-1.17154	0.880897	-0.0708766	-1.97742	1.28022	0.829343	0.0440475	-1.21323	1.67881	-0.683633	-0.0726862	0.504365	0.611336	0.838042	0.651248	-0.135808	1.05787
		-	105081	-0.978981	0.98803	-1.44097	-0.477308	0.518861	-0.853038	-1.33123	-0.555137	0.0220121	-0.0620055	1.18903	0.383012	0.537309	-0.272017	0.997469	0.42092	-0.423892	0.455926	-0.625387	-0.197784	-1.74969	0.0220121	0.193812	-0.511287	-0.105572	-0.205401	-0.0967716	-0.135915	-1.79527	-0.907901	0.0625598	-0.880205	-0.69804	0.940057	1.06216	0.434726	0.525032	1.33863	-0.423892	0.479922	0.301998	1.08021	-0.233642	0.382856	0.649853	2.64624
		-	104922	-1.70426	0.743162	-1.06971	-0.676936	0.446069	-1.18504	-1.34921	-0.696061	-1.37785	1.19345	-1.37785	-0.520747	0.226743	-0.996141	1.08266	0.10442	-0.561499	0.260446	-0.756969	-0.352674	-1.08222	0.0935869	0.678182	-0.103483	1.21065	-0.948469	-0.0330339	0.0763833	-0.767771	-1.05727	0.694613	-0.376808	-0.493771	-0.320089	0.902402	0.0295139	0.975385	1.99118	-1.03261	0.644654	-1.4812	0.994433	-0.27664	-0.254469	0.352075	1.91865
		-	104365	-0.550753	0.522366	-1.71258	-0.580322	-0.0151877	-1.50272	-1.57807	-1.03199	-1.3402	-0.081081	-1.40774	-0.943006	0.878292	-0.903047	0.95319	0.309478	-0.838367	1.17072	-1.00554	-0.224394	-1.29678	0.108604	-0.081081	-0.423087	0.554369	-0.243367	-0.16006	0.0503139	-1.25458	-0.120058	0.579495	-0.265046	-0.854281	0.982145	1.15374	0.4272	-0.499227	2.16849	-1.21351	0.15192	-0.0524906	1.90876	0.634555	0.830274	-0.499227	2.07126
		-	104135	-0.884047	-0.246173	-1.31541	-0.815208	-0.175737	-0.916764	-1.16145	-0.751319	-0.446583	0.183744	-0.668404	-0.310414	-0.0524963	-1.35574	0.719886	-0.229451	0.604212	-0.916764	-0.835917	-0.382823	-1.50343	-0.210657	0.0944727	-0.539872	-0.639346	0.523355	1.46248	0.448829	-0.258148	-0.820118	-0.0743668	-0.384211	-0.554535	0.174012	1.36031	0.326597	-0.394639	1.78277	-1.14299	0.0817144	0.14454	0.0327543	1.07735	0.418214	-1.86039	1.78277
		-	103159	0.116535	2.23895	-0.0244656	0.777008	0.558918	-0.305006	-0.204879	0.0163443	0.46115	1.68637	-1.25401	0.297836	-1.53259	-0.875878	-0.140799	-0.849756	-1.16472	-0.491966	-0.737341	-0.798011	-1.85743	-0.819964	0.337788	-0.77987	0.516588	1.24954	-0.743078	0.341017	-0.921024	0.43496	0.572015	0.0286502	2.60227	-0.487201	-0.151888	0.654392	-0.766273	0.777183	-1.23733	-0.408808	-0.506365	-0.170576	0.73549	0.0195162	2.41652	1.04236
		-	103149	-0.809538	-0.0758912	-1.59506	-0.826829	-0.125689	-1.33794	-1.0978	-0.853811	-0.538973	-0.474777	-1.81199	-0.941913	-0.462241	-0.605855	0.682715	-0.128461	-0.905455	-0.330471	-1.02515	-0.753693	-0.425213	-0.619574	0.535847	-0.169647	-0.319013	-0.37714	0.210621	-0.161844	-0.262926	0.0467593	0.694871	0.159568	-0.262926	0.601366	1.96673	0.768392	-0.0857274	1.41406	-1.44972	-0.0404632	0.259062	1.37892	0.633146	0.757044	-0.462241	2.4266
		-	103129	1.7241	-0.536463	-1.78593	-0.19943	0.873621	-1.33839	-0.555614	-0.340128	-0.521056	1.93665	-1.84649	-0.143632	-1.31264	1.02547	0.492829	0.068551	-1.07704	0.483334	-1.49094	-0.694881	-1.47082	-0.0933942	0.697588	-0.288874	-0.460816	-1.0535	0.753568	-0.253581	0.0460573	-0.338857	1.73283	0.480011	-0.283418	-0.151278	0.864182	0.143162	0.727768	0.613015	-1.42816	-0.0291257	-1.12721	1.51074	0.592648	0.325391	-0.632813	0.906286
		-	102870	-1.31312	-0.677509	-1.07072	-1.02045	0.770971	-0.805334	-1.61571	-0.550025	-0.338382	0.0893408	-1.61571	-0.621584	0.219516	-0.63169	1.14571	0.244513	-1.08979	0.64338	-1.31312	-0.586512	-0.708675	0.170489	-0.500457	-0.346214	-0.543211	0.386306	1.07268	0.305258	-0.404257	-0.325475	2.53903	0.603101	-1.20838	0.726902	0.876904	0.13181	-0.444896	1.30053	-0.978117	-0.0408284	0.350475	1.37614	0.489946	0.738852	0.749063	1.80601
		-	102809	0.0721063	-0.0581319	-1.01271	-0.332912	0.0527123	-1.26968	-0.0685792	-0.428516	0.355456	0.246017	-1.10697	-0.1685	-0.0581319	-1.49796	1.2892	-0.0889612	0.75946	0.981562	-1.47369	0.0891114	-1.70578	-0.0685792	-0.390928	-0.721762	-0.442448	0.237298	0.605044	0.133298	-0.390928	0.0721063	1.40249	0.361223	-0.940914	2.07641	0.68066	0.605384	-0.773749	0.981562	-0.340934	-0.0443736	0.816235	1.04774	0.822427	0.895468	-0.822183	2.3449
		-	100927	-0.901139	1.15692	-1.46177	-0.401996	0.0664758	-1.15184	-1.38815	-0.824504	-0.318	0.410055	-1.28306	-0.397002	0.416699	-0.0499391	0.881785	0.416182	-0.609384	0.0175006	-0.681064	-0.424316	-1.49974	-0.730484	0.599444	-0.543593	0.000875595	0.369669	0.307343	0.225963	-0.681064	0.000875595	0.824515	0.0481087	-1.26613	0.544685	2.39181	0.55679	-0.632963	2.7325	-1.74603	0.117835	-0.431093	1.25954	0.403387	0.410611	-0.288348	2.17017
		-	100906	0.0511395	-0.313055	-0.449656	-0.237191	-0.116556	-1.86994	-1.12026	-1.03559	-0.449656	-0.269804	-1.22796	-0.649139	0.757001	-0.217208	1.4189	0.652899	-1.36264	0.994639	-0.280517	-0.216173	-1.38276	-1.53052	0.162936	-0.916781	-0.572294	0.35963	1.92479	0.570709	-0.970266	-0.106803	0.602291	-0.158259	-1.17328	0.733152	1.32747	0.295783	-0.302141	0.381806	0.103631	0.0610987	0.727139	1.16197	-0.637011	0.417367	0.329614	2.45564
		-	100897	-0.725965	-0.209767	-0.522759	-0.486163	0.326439	-2.6037	-0.588486	-0.955249	-1.25325	0.53129	-1.41335	-0.71177	-0.540496	1.0211	0.960786	0.480462	-0.129171	1.10865	-1.2943	-0.10494	-1.39595	0.145424	0.549691	-0.233612	0.205964	0.0238828	1.40848	0.546109	-0.693978	0.136642	-0.114374	-0.223903	-1.57624	1.89196	0.835116	0.383612	0.0787091	-0.194435	-0.804632	-0.306786	0.776203	1.28746	-0.879229	0.394812	-0.424795	2.05216
		-	100107	0.896247	0.834881	-2.05928	-0.109382	1.57468	-1.32643	-0.953172	-0.234972	-0.669334	0.761901	0.80334	0.298636	0.399298	-0.181211	-0.0255856	0.0641673	-0.605253	0.861455	-1.62439	-0.456062	-1.49527	-0.239257	0.387701	-0.448941	-0.308137	-0.34366	-0.781859	-0.477885	-0.0330353	-0.445391	1.26933	0.263635	-1.96287	0.15739	1.6861	-0.0397933	-0.164986	1.12908	-0.389143	0.191652	0.316393	0.532582	-0.222468	0.208836	-0.953172	2.03766
		-	99881	-4.53292	0.0025977	-0.753653	-1.76133	0.435301	-0.741443	-0.253359	-0.1865	-0.342364	0.26091	-0.304055	-0.128503	0.308594	0.698447	1.909	0.972014	-0.0967588	0.757673	-0.537271	0.0412145	-1.10254	0.562427	0.746258	0.068715	0.10801	-1.09731	0.103053	-0.295415	0.362086	0.427586	0.455009	0.414894	-0.583188	0.839731	1.09207	0.449538	-0.0128701	0.175444	-1.41916	-0.418863	0.0765837	1.42084	0.550705	0.682709	0.38226	1.83446
		-	99861	-0.776536	0.759858	-0.34661	-0.121096	1.24888	-0.296958	-0.335332	0.205529	0.401683	-0.656674	-1.84553	-0.700175	-0.530847	-0.767627	1.03683	-0.0872151	0.47305	2.0489	-1.41664	0.368435	-1.7483	-0.110936	1.86809	0.0029484	1.12825	-1.13504	0.120891	0.038033	-0.420698	-0.517469	0.113398	-0.274923	-1.56017	1.66702	0.431255	0.179369	-0.190747	0.235682	-1.49172	-0.482261	-0.778536	0.617624	0.939722	0.259603	-0.552337	1.11218
		-	94724	-0.93432	-0.354282	-1.24639	-0.844997	0.140026	-0.970918	-0.820956	-0.550616	-0.229084	2.99732	-1.15855	0.536563	-0.707892	-0.314044	1.1397	0.0392548	0.00308581	0.486248	-0.794023	-0.101563	-0.56783	0.296942	0.673993	0.134368	0.381118	-0.83921	-0.0875898	-0.181894	-0.287179	-0.445363	-0.171472	-0.301338	-0.860819	0.598958	0.0865704	-0.0584299	0.205823	0.780295	-0.424844	0.187091	-1.19381	4.0067	-0.802942	0.669985	0.182789	1.53662
		-	92727	-1.07658	0.0859027	-0.680561	-0.557078	0.749677	-1.2607	-1.05774	-0.522921	0.113924	-0.753826	-1.48222	-0.707375	-1.81872	-0.64803	1.94268	-0.174688	-0.668658	1.18436	-1.05026	-0.178185	-1.24805	0.54408	0.752203	0.0160763	0.161403	-1.15018	0.900622	-0.0293835	0.325831	0.249067	0.388249	0.321049	-1.80105	0.845461	1.13497	0.0597931	0.359731	1.18339	-0.810974	0.244049	-0.801312	0.354931	-0.475696	-0.307359	0.17038	1.9991
		-	89252	-0.892488	0.80967	-0.0569334	-0.0465837	0.670549	-0.208083	-1.48782	-0.341783	-1.13917	-1.08171	-0.12667	-0.782516	-0.0313848	-0.283284	2.12002	0.601783	-0.401553	0.540513	-0.615314	-0.158785	-0.391431	-0.411725	1.29595	0.164263	1.30476	0.688467	0.346115	0.77978	-1.6684	-0.570732	1.68102	-0.186037	-0.984907	-0.804075	1.63668	-0.0507669	-0.264222	0.854012	-1.64961	-0.353272	0.11553	1.21029	-0.302525	0.341099	-1.03966	2.03577
		-	89221	2.54653	1.15288	-0.801745	0.965886	0.565722	-0.566773	-0.213185	-0.0714117	0.0737295	-0.131199	-0.267966	-0.108478	0.150739	2.52304	0.900705	1.1915	-0.971563	-0.513194	-0.411741	-0.632166	-1.67948	0.153446	0.499061	-0.342324	-0.14767	-0.936949	-0.699835	-0.594818	-0.342802	0.365157	-0.444972	-0.140872	-0.629454	0.856861	0.124008	0.117138	-0.396548	0.766771	-1.2949	-0.308225	0.164215	3.42951	0.438531	1.34409	-0.036933	1.20138
		-	89212	-0.827674	-0.46741	-1.64468	-0.979921	0.623847	-1.4357	-0.965659	-0.592504	-0.704229	-0.737101	-1.50634	-0.982555	-0.434166	-1.3365	1.67213	-0.032846	-1.28974	1.23951	-0.570341	-0.206856	-1.15545	0.682803	0.302894	-0.0565829	-0.435032	-0.496823	1.59131	0.219819	0.334989	-0.601629	0.504305	0.0792216	-0.617978	-0.174616	1.42101	0.209473	0.72418	0.725049	-1.19312	0.0853694	-0.681997	0.641752	-0.291409	-0.110551	0.414737	1.47861
		-	89209	-0.00554427	1.18615	-0.115015	0.355195	0.0582644	-1.49957	-0.540658	-0.660653	-0.71886	-0.654337	0.682869	-0.230109	-0.857317	0.525399	1.7402	0.469427	-1.01057	0.518447	-0.299744	-0.263954	-0.287475	0.0725952	1.35911	0.381409	0.951306	0.413674	0.443349	0.602776	-0.686236	-0.526159	-0.164613	-0.459003	-0.181534	2.95352	0.599723	1.1239	-1.20511	3.13285	-0.435323	0.49747	-1.06202	-0.181534	-0.735454	-0.659668	-1.06202	0.996961
		-	89204	-0.529121	0.912152	2.08219	0.821741	0.150805	-0.482517	0.094781	-0.0789771	0.65865	0.437953	1.96229	1.01963	-1.48783	-0.85171	0.207075	-0.710823	2.54731	-1.34384	-0.369793	0.277891	-1.34384	-0.340502	-0.223273	-0.635872	2.79923	-0.147883	-0.728866	0.640827	-0.0097471	-0.394807	-0.210346	-0.204967	-1.76953	-0.826525	-0.0301898	-0.875416	-0.872278	0.527321	2.35432	0.669788	-0.478872	-0.359943	-0.0798324	-0.306216	0.220707	0.632265
		-	88961	-1.22387	-0.476844	-1.00649	-0.902401	0.0993856	-0.74225	0.739241	0.0321254	-0.413708	-0.524992	-0.685189	-0.541296	-0.423014	1.20226	-1.16803	-0.129593	-0.448248	-0.744373	-0.538257	-0.576959	1.18766	-0.0332937	-0.904918	0.0831506	-0.77967	0.409157	-0.223343	-0.197952	-1.30944	-1.41752	0.153472	-0.857826	-1.1723	0.390377	1.04217	0.0867469	0.842367	3.16821	-0.494499	1.17202	-0.0762441	0.258163	-0.426656	-0.081579	-1.36851	2.14436
		-	88847	-1.33828	-0.432624	-1.08537	-0.952089	-0.092466	-2.37992	-0.652731	-1.0417	-0.0667564	0.543667	-0.889328	-0.137473	-0.652731	0.231253	0.39737	-0.00803585	-0.97081	1.53298	-0.391584	0.0568627	-1.27173	-0.539401	0.18728	-0.541284	0.549772	0.805502	-0.700085	0.218396	-0.583902	-0.432624	1.07191	0.0184604	-1.47903	1.46741	1.4071	0.465158	0.0566826	1.54369	-0.92962	0.223584	0.943504	0.329961	-1.01294	0.0868415	0.39737	2.30317
		-	88786	0.566	1.3	0.547	0.804472	0.0848	-0.817	0.304	-0.142692	0.899	0.875	0.506	0.760343	2.21	2.19	-0.12	1.42662	-0.321	-0.308	-1	-0.543662	-1.29	-0.212	0.768	-0.244849	-0.364	-1.06	-0.472	-0.630801	-0.312	0.663	-0.00525	0.115152	-0.422	2.08	9.93e-05	0.554324	-1.09	0.324	-1.51	-0.760425	0.0577	1.17	0.852	0.691854	1.05	2.26
		-	85133	-0.931966	1.51391	1.15017	0.577372	-0.831725	-1.76057	0.798803	-0.597832	0.90492	-0.980308	1.01483	0.313146	-0.717012	1.53105	0.856256	0.556765	-1.48766	-1.01979	-1.92634	-1.47793	-0.00187045	0.752188	-1.01614	-0.0886083	0.499681	-0.948996	-1.07211	-0.507141	0.359043	0.48812	-0.449093	0.13269	0.845702	2.19281	-0.577644	0.82029	0.197248	-0.245318	-1.55583	-0.534634	0.322665	-0.359876	-0.577644	-0.204952	1.42155	2.27404
		-	85129	-0.432123	0.0655283	-3.0214	-1.12933	0.20574	-1.0014	-0.469599	-0.421753	-0.53401	0.0285379	-1.09088	-0.532116	0.907436	-0.835765	0.822818	0.298163	-0.457013	0.247228	-0.933146	-0.380977	-1.53054	-0.0977293	-0.0285452	-0.552273	-0.148979	0.271631	0.476436	0.199696	-0.223503	-0.312994	1.48627	0.31659	-1.10937	0.154542	1.76399	0.269723	0.271631	1.77054	-0.789142	0.417676	0.84581	1.4785	0.410943	0.91175	-0.212649	1.86878
		-	85117	-1.00217	-0.377766	-1.49257	-0.957501	0.251836	-1.21117	-1.77729	-0.912208	-0.816007	-0.389171	-1.85656	-1.02058	0.472629	-0.845657	1.27318	0.300049	-0.544818	0.321126	-1.06903	-0.430908	-1.05207	0.251836	0.982036	0.0606006	0.0782905	-0.204961	0.486379	0.119903	-0.675028	-0.459247	1.12442	-0.00328604	-0.675028	0.59899	1.15707	0.360345	-0.519928	0.786953	-1.49257	-0.408514	0.195927	1.77125	0.069569	0.678916	0.10419	2.30161
		-	85113	0.0797676	1.3619	-1.87011	-0.142813	0.975197	-1.54757	-1.80631	-0.792892	-1.19336	-0.119784	-1.47002	-0.927723	-0.141214	-1.68601	0.125918	-0.567101	-0.241454	0.430727	-1.44501	-0.418578	-1.03282	0.265067	-0.0168293	-0.261527	0.0514095	0.453024	0.600789	0.368407	-0.0268252	0.0029731	0.948544	0.308231	-0.940249	1.15004	2.14699	0.785594	0.222898	1.05756	-1.83788	-0.185809	-0.229994	0.453024	0.573698	0.265576	0.322259	1.20119
		-	84925	0.0706068	-0.426948	-1.65127	-0.669204	0.861461	-1.00851	-2.4628	-0.869949	0.204586	0.313303	-1.28778	-0.25663	1.14908	-0.629633	0.692752	0.404068	-0.380033	0.913978	-1.30824	-0.258099	-0.537798	0.0706068	-0.0851599	-0.184117	0.550238	0.436133	0.379498	0.45529	-0.512496	-0.602855	0.46372	-0.21721	-0.438893	0.893177	1.1084	0.520895	0.893177	2.34344	-1.09632	0.713433	-0.225843	1.82133	0.0441928	0.546559	-1.04306	1.51833
		-	84923	-1.1429	-0.250676	-2.12998	-1.17452	0.57414	-1.12033	-1.92976	-0.825316	-0.671628	-0.848701	-1.25996	-0.926762	-0.378766	-0.183807	-0.171505	-0.244693	0.0319807	0.349036	-0.762122	-0.127035	-1.08366	0.362942	0.540348	-0.0601235	0.955945	-0.453412	0.801879	0.434804	-0.0102176	-0.0655896	0.150354	0.024849	-0.745178	1.10488	-0.300099	0.0198688	0.310365	1.56483	-0.784772	0.363474	-0.524102	0.859214	-0.423325	-0.0294042	-0.123767	2.60455
		-	84607	1.62715	0.697024	-1.01993	0.434749	0.291967	-1.07574	-0.470884	-0.418219	0.3021	1.24673	0.477147	0.675326	1.32882	0.678904	-0.0102717	0.665816	-0.673364	-0.279255	-1.31932	-0.757314	-1.58062	-0.244084	-0.0595253	-0.628076	0.610765	0.21399	-0.374252	0.150168	-0.705012	-0.381784	-0.293529	-0.460109	-0.247569	1.33296	-0.842782	0.0808682	-1.54288	1.8849	-1.01993	-0.225967	1.47693	1.77903	1.22631	1.49409	0.176341	1.53176
		-	84605	-0.604759	0.769597	-1.79129	-0.542149	0.646931	-1.34082	-0.894095	-0.529328	0.4556	-0.483418	-1.03858	-0.355466	-0.435592	-0.804343	1.2725	0.010854	-1.07898	0.832273	-1.15315	-0.466619	-1.80529	0.940336	0.916903	0.0173153	-0.344999	-0.804343	0.879341	-0.0900004	0.649912	0.607958	-0.172763	0.361702	0.379958	1.10169	1.0842	0.855285	0.878776	0.843554	-1.87908	-0.0522514	-0.628538	-0.364856	-0.385196	-0.45953	0.826875	1.68942
		-	84583	-0.277297	0.399279	-1.21297	-0.363662	0.460889	-0.411413	-0.547465	-0.165997	-0.929761	-1.45903	-1.77874	-1.38918	-1.05407	-0.24714	0.740815	-0.186798	-1.27802	0.865998	-0.610378	-0.3408	-0.763003	-0.307967	0.0987414	-0.324076	-0.11735	-0.619548	0.0423302	-0.231522	-0.704244	-0.929761	0.683746	-0.316753	-0.908053	0.335489	0.629413	0.0189497	-0.0760836	1.06068	-0.217479	0.255705	-0.0692969	2.3187	-0.427868	0.607178	-0.00279963	1.74487
		-	84390	-0.475619	0.26221	-2.42045	-0.877954	0.275659	-1.24093	-1.34499	-0.770087	-0.598485	-1.04561	-0.579162	-0.741085	0.30233	-0.56956	1.26871	0.333828	0.282355	0.179869	-0.16531	0.0989713	-1.76591	-0.494111	1.49151	-0.256168	1.29065	-1.34499	0.437627	0.127764	0.953265	-0.790372	0.547743	0.236879	-1.78185	-0.222547	1.70615	-0.0994131	-0.197847	0.897207	-0.367599	0.110587	-0.247507	1.01294	0.165863	0.310433	-0.0241869	2.17949
		-	84223	-1.54248	-1.00292	-1.21077	-1.25206	-0.258637	-1.21265	-0.690316	-0.720536	-0.840169	-0.673764	-1.4938	-1.00258	-0.763016	-0.691429	0.026179	-0.476089	-0.689204	0.118023	-0.739354	-0.436845	-0.778704	-0.370602	-0.534141	-0.561149	-0.0720491	1.32648	1.55317	0.935866	-0.575887	-0.606089	-0.646777	-0.609584	-1.12614	-0.13551	0.419206	-0.280813	1.25967	2.06125	0.347161	1.22269	-0.700381	-0.612241	-0.310382	-0.541001	-0.76902	0.394151
		-	84209	-0.730432	0.160079	-1.32366	-0.631339	0.0536539	-0.960394	-1.47115	-0.792631	-1.40641	-0.452354	-1.22549	-1.02808	-0.00210654	-0.477001	0.708777	0.0765564	-0.380441	0.385659	-0.896036	-0.296939	-1.04435	-0.202062	-0.730432	-0.658947	0.276526	1.29887	1.39447	0.989955	-1.13256	-0.24497	1.30778	-0.0232494	-0.592457	0.495449	1.12023	0.341075	1.32986	1.56356	-1.32366	0.523252	0.194153	1.08523	-0.0992105	0.393389	-0.759392	1.0953
		-	84193	-1.70918	1.10775	-1.20832	-0.603246	1.2935	-1.10878	-1.0295	-0.281592	-0.0556922	-0.408003	-1.60247	-0.688723	-1.0295	-0.489054	0.243165	-0.42513	0.0550257	1.2935	0.0369986	0.461843	-2.04282	-0.0274252	0.763578	-0.435557	0.948871	-0.330149	0.627386	0.415369	-1.0451	-0.234361	0.885094	-0.131457	-1.29528	1.10248	1.29829	0.368499	0.414924	1.21532	-0.754316	0.291974	-0.0747643	0.988409	0.159862	0.357836	0.60714	1.60736
		-	84105	-0.675281	-0.223239	-1.01912	-0.639215	-0.459025	-1.20247	-0.682636	-0.781376	-1.57106	-0.608597	-0.828238	-1.00263	-0.742553	-0.423447	1.61612	0.150041	-1.61626	1.3125	-0.380697	-0.228151	-1.51534	0.791487	1.25452	0.176889	0.483899	-1.4087	1.55496	0.210053	0.942252	0.772272	-0.520448	0.398026	-0.812361	0.802259	0.274251	0.0880497	1.08308	0.909794	-1.35495	0.212642	-0.467208	0.251029	-0.444388	-0.220189	0.304767	2.09232
		-	66919	-0.864393	-0.15175	-1.73525	-0.91713	0.169537	-1.15554	-1.44902	-0.811676	-0.43966	-0.0824941	-1.39345	-0.638533	0.162197	-0.811659	1.00053	0.117022	-0.558646	0.721983	-1.1241	-0.320254	-1.80333	0.427446	-0.536389	-0.637425	-0.43966	0.849756	-0.3284	0.0272323	-0.536389	-1.15554	0.000317466	-0.563871	-0.773146	1.06688	0.70599	0.333242	1.83405	2.74418	-0.0405883	1.51255	0.154826	1.37212	-0.536389	0.330187	-0.650683	2.15668
		-	64643	-0.150695	0.522863	-0.999828	-0.20922	1.72586	-0.908422	-0.505653	0.103927	-1.39543	0.735123	-0.908422	-0.52291	-0.542438	-0.505653	0.0334244	-0.338222	-0.908422	0.471613	-1.11209	-0.516299	-0.592572	-0.0808545	-0.223089	-0.298839	0.184802	-0.764871	0.293225	-0.0956146	-1.12866	0.486392	1.04132	0.133019	-0.481503	-0.0808545	2.79032	0.742654	0.655634	1.74154	-1.11209	0.428362	0.132686	0.824	0.40371	0.453465	-0.120461	2.44164
		-	64612	-0.656936	-0.905745	-0.223354	-0.595345	0.0287602	-1.26714	-0.339732	-0.526036	-1.04671	0.257696	-1.19614	-0.661718	-0.690995	0.984356	-0.0495291	0.0812773	-0.167141	0.46736	-0.525171	-0.0749842	0.43119	-0.369696	0.460168	0.173887	1.09843	0.647418	-0.67959	0.355419	-0.472261	-1.02048	1.59242	0.0332259	-1.52488	0.752086	1.03634	0.0878466	-1.07322	1.49925	-0.130358	0.0985561	-1.83038	1.71292	0.667381	0.183307	-1.67295	1.18068
		-	62348	-0.368272	0.406027	-1.36094	-0.441061	-0.170911	-0.689798	-0.814105	-0.558271	1.08743	-0.14795	-1.52096	-0.193827	-0.431019	0.160362	1.29493	0.341423	-0.35081	0.957377	-1.15601	-0.183148	-0.66825	-0.722704	0.147909	-0.414348	-0.35081	-1.52096	-0.225875	-0.699215	-0.477481	-0.923964	1.13714	-0.0881024	-0.825927	0.886001	1.19785	0.419309	-0.209967	1.00079	-1.08401	-0.0977291	-0.0810793	2.93436	0.116323	0.989869	-1.20091	1.10418
		-	62304	-0.624185	2.03704	-1.43734	-0.00816296	0.122792	-1.09758	-1.37656	-0.783785	-0.686864	0.356657	-1.17728	-0.502495	0.101417	-0.355094	-0.101952	-0.118543	-0.319438	0.253118	-1.3031	-0.456473	-0.613927	-1.94351	0.381728	-0.725235	0.305555	-0.466029	0.21287	0.0174652	-1.19088	-0.65528	-0.0940403	-0.646732	-1.11065	1.04855	1.0351	0.324334	-0.573409	1.26833	-1.17728	-0.160785	0.871189	0.406489	1.28031	0.852662	-0.125876	1.45549
		-	53954	0.610231	-0.382759	-0.252488	-0.00833867	1.07843	-0.204519	0.193226	0.355714	-0.103792	0.836661	0.317983	0.350284	-1.56367	0.979607	-0.752801	-0.445623	0.300267	0.474723	-0.583214	0.0639253	0.0248521	-1.01063	0.629176	-0.118867	1.52767	-0.664778	-1.57025	-0.235786	-1.66881	-1.71691	1.24211	-0.714535	-0.275247	0.645119	1.41675	0.595542	-0.877436	1.24508	-0.0274127	0.113412	-1.10417	0.951203	0.307673	0.051567	-2.08005	0.681956
		-	48608	0.778582	1.29481	0.746013	0.939801	0.564207	-0.292826	0.659259	0.310213	0.739909	0.732892	0.710677	0.727826	0.719616	1.11912	-0.222623	0.538704	-1.218	-0.595966	-1.88135	-1.23177	-0.328513	-0.108973	-1.16901	-0.535498	0.131621	-0.122094	-0.18411	-0.0581945	-0.730255	-0.150738	0.59944	-0.0938511	0.27935	2.03389	0.667683	0.993641	-1.45092	0.0457058	-1.66783	-1.02435	0.442255	1.42362	1.25188	1.03925	1.47926	1.94013
		-	47358	-0.498241	-1.57023	-0.688756	-0.919074	0.806431	0.0435966	-1.69707	-0.282347	-1.01856	-2.56377	0.0897785	-1.16418	-1.34912	0.200918	1.14358	-0.00153948	0.743563	0.72124	0.147945	0.537583	-1.48299	-0.15004	0.614747	-0.339429	0.927986	-1.50754	0.390364	-0.0630652	0.0435966	-0.688756	-0.0519773	-0.232379	-0.470618	0.377155	1.30737	0.404635	-0.0540161	1.19108	-0.570262	0.188933	-1.02507	0.733826	-0.628662	-0.306636	-0.399514	2.11883
		-	46492	-0.734665	-0.0895002	-0.972696	-0.598954	0.272858	-1.14726	-0.467756	-0.447387	-0.507843	-0.966219	-1.25924	-0.911102	-1.07868	0.594602	1.87822	0.464715	0.00556849	0.991775	-0.791333	0.0686702	-1.75622	0.854022	0.918894	0.00556624	0.728078	-1.85108	0.707426	-0.138524	-0.0443126	-0.0420744	-0.301093	-0.12916	-1.52558	1.2744	0.446264	0.0650305	0.256031	0.796248	-0.682136	0.123381	-1.15946	0.814595	-0.935678	-0.426848	0.136011	2.39172
		-	46362	-1.44129	-0.895671	-1.53308	-1.29001	-0.398642	-1.18892	-1.13328	-0.906946	-0.406238	-0.109848	-1.40321	-0.639767	-0.338898	-0.338898	1.29307	0.205091	-0.429202	1.42147	-1.21162	-0.0731171	-0.925098	-0.556371	1.27029	-0.0703929	0.360745	-0.614675	0.635667	0.127246	-0.985294	-0.581149	-0.0773372	-0.547927	-1.57375	0.543474	0.46651	-0.187923	2.29349	1.51911	-0.331554	1.16035	-0.564597	0.193542	0.130658	-0.0801321	-0.346268	2.08333
		-	46210	-0.613126	-0.509358	-3.12856	-1.41702	0.281069	-0.90681	-0.73951	-0.455084	-0.682183	-1.17696	-1.3942	-1.08445	-1.24762	-0.22041	1.6591	0.0636919	-0.369737	1.17475	-0.706912	0.0326996	-0.917211	0.9419	0.822802	0.282497	0.0953014	-0.681274	-0.0400639	-0.208679	0.768384	0.312872	0.547349	0.542868	-0.835724	0.448387	1.34957	0.320745	0.785239	0.878101	-0.216596	0.482248	-0.93662	0.806125	0.0857518	-0.0149145	0.0912566	1.26781
		-	44174	-1.82042	-0.542598	-0.312612	-0.891875	0.867627	-0.829581	-0.308461	-0.0901385	-0.218836	-2.36939	-1.99657	-1.52827	-1.72268	0.200015	1.28786	-0.0782676	0.274787	1.31207	-0.410134	0.392242	-0.624446	0.917967	0.746142	0.346554	0.173235	-1.27962	1.25475	0.0494546	0.343699	0.226323	-0.84731	-0.0924293	-1.26158	0.763866	-0.557214	-0.351644	0.915359	-0.142739	0.54093	0.43785	-1.38172	-0.882543	-1.66726	-1.31051	0.140277	1.61694
		-	42161	0.480654	-1.12526	-1.13818	-0.59426	-0.461085	-1.17814	-1.56454	-1.06792	-1.82844	0.598386	-1.639	-0.956352	0.606704	-0.861599	0.50997	0.0850251	-0.351482	0.661736	-0.793906	-0.161217	-1.10431	0.162314	0.239076	-0.234306	0.0562433	-0.0442658	0.450602	0.154193	-0.793421	-0.742322	1.15246	-0.12776	-0.229586	-0.0988823	0.958921	0.210151	-0.228532	1.09702	-0.700004	0.056161	0.621924	2.05009	1.00042	1.22415	-0.505764	1.27441
		-	41989	-1.46528	0.319742	1.36272	0.0723956	0.795329	-0.850471	-0.423403	-0.159515	-0.293016	-0.727639	-1.20636	-0.742338	-0.359493	0.95018	1.65081	0.747164	0.649147	1.58853	-0.740831	0.49895	-0.530114	1.18171	1.02013	0.557242	0.554578	-1.86509	0.908119	-0.134132	0.123668	-0.975814	-0.158564	-0.336903	-1.01463	-0.219589	0.76714	-0.155691	0.703859	0.995656	-0.601364	0.36605	-0.815396	0.910485	-0.186441	-0.0304506	0.350209	2.05546
		-	41924	1.27534	-0.0198235	-0.810472	0.148348	0.499398	-0.718751	1.06485	0.281832	0.269155	1.21024	0.0981155	0.525837	-0.0626278	1.0681	-0.870232	0.0450787	0.0253323	-1.15117	-0.163424	-0.429753	0.508381	-1.61314	-1.30698	-0.803914	0.58098	-0.269897	-1.16999	-0.286301	-1.1221	-1.32846	1.86685	-0.194568	-0.987786	0.634031	1.30832	0.318189	-0.580017	1.155	-0.648185	-0.0244017	0.0428064	1.96106	1.4707	1.15819	-1.5796	-0.579866
		-	41880	-2.1013	-0.138409	0.641773	-0.532645	0.841181	0.0671869	0.648762	0.519043	1.15021	-1.85515	-1.77548	-0.826805	-1.7295	0.598387	-0.151854	-0.427656	0.983406	0.643174	0.277323	0.634634	-0.237238	0.240161	1.41368	0.472201	1.0654	-1.54536	0.156728	-0.107747	0.373447	0.914241	-1.39082	-0.0343789	-1.63169	1.86354	-0.812343	-0.193495	-0.091699	0.00787936	0.355373	0.0905178	-1.34669	-0.810576	-1.48482	-1.21403	1.53989	1.02336
		-	41821	0.596999	0.123524	-0.550913	0.0565366	1.51977	-0.379757	0.59308	0.577697	0.374283	0.720512	-0.193029	0.300589	-1.21731	1.47751	-0.758962	-0.166252	-1.93556	-0.0393167	-0.0719738	-0.682282	0.014515	-0.930523	0.157829	-0.252726	0.913013	-0.776742	-1.52	-0.461244	-1.45614	-1.43196	0.652773	-0.745111	-0.419283	0.891232	1.78567	0.752541	-0.594181	1.38049	-0.813031	-0.00890676	-0.890048	1.35392	0.607969	0.357281	-1.82022	0.567248
		-	41805	-0.0160762	1.02624	-1.33347	-0.107768	-1.3052	-0.318655	0.506353	-0.372501	1.1934	0.842209	-0.491726	0.514629	-1.29002	-0.500258	0.946625	-0.281218	-1.25646	-0.68453	-1.23453	-1.05851	-2.17621	-0.474818	0.29974	-0.783762	0.608702	-0.815032	0.584057	0.125909	-0.751238	0.52491	-0.799028	-0.341786	0.108138	0.973838	0.087723	0.389899	-0.0150694	0.381945	0.326373	0.231083	-0.168116	1.88783	1.78283	1.16751	0.525251	3.37276
		-	34183	-0.433449	-0.170133	-1.60423	-0.735939	0.925854	-1.3857	0.31588	-0.0479894	-0.43943	0.353062	0.222098	0.0452434	-1.09566	1.65362	1.10175	0.553237	0.303338	-0.196616	-0.543812	-0.145697	0.348963	-0.607748	0.0112121	-0.0825242	1.14979	-0.885117	-0.494039	-0.0764541	-0.741822	-0.207304	-0.29484	-0.414655	-2.15205	1.11883	1.81808	0.261619	0.146625	1.87606	-1.17084	0.283947	-1.17084	-1.10388	-0.556443	-0.94372	-0.805089	0.990176
		-	34169	-1.42557	-0.106332	-1.58702	-1.03964	1.29084	-1.08356	-0.942097	-0.244938	-0.195262	-0.717841	-0.572773	-0.495292	-0.172627	-0.673118	0.369751	-0.158665	-1.02924	-0.139184	-0.517777	-0.562067	-1.63585	-0.106332	0.713754	-0.342809	-0.39969	-0.779198	-0.0528402	-0.410576	-0.572773	0.720719	0.671406	0.273117	0.108659	0.301315	0.955492	0.455155	-0.438224	1.61386	-1.63585	-0.153403	-0.195262	0.967703	0.0195503	0.263997	-0.79486	1.09698
		-	34113	-0.506763	-0.883343	-1.61908	-1.00306	-0.0978357	-1.26417	-1.20547	-0.855826	-1.30926	-0.159345	-0.946602	-0.80507	0.522721	0.170622	1.51536	0.736233	-0.278448	1.39736	-1.02505	0.0312882	-1.30926	0.170622	1.12534	-0.00443243	0.353847	-0.972434	0.332664	-0.0953076	-0.0212451	-1.38658	0.796912	-0.203637	-0.692545	0.814009	1.50302	0.541494	-0.0464744	0.802626	-1.07897	-0.107607	0.044625	0.69138	0.108543	0.281516	-0.0464744	1.31795
		-	34089	-0.503673	-1.16394	-0.630489	-0.766033	-0.356901	-1.37961	-0.239829	-0.658781	0.0551461	-0.275951	-0.931289	-0.384031	-0.167527	0.135989	2.00613	0.658199	0.131731	-0.769276	-0.536884	-0.391476	-1.18466	-0.623347	0.0596314	-0.582791	0.564531	-0.530181	0.22668	0.0870097	-0.365844	-0.0936334	-0.40524	-0.288239	-1.44663	1.5001	0.131731	0.0617338	0.716833	0.614513	-0.692635	0.212904	-0.888016	1.72941	-0.27314	0.189418	2.25968	1.38556
		-	34059	-0.438647	-0.447428	-0.797585	-0.56122	0.182987	-1.01905	-1.35603	-0.730698	-0.619483	2.75998	-1.13711	0.334462	-0.757279	2.28092	1.78263	1.10209	-0.526312	-0.33644	-0.641778	-0.50151	-0.957564	1.17349	-0.325023	-0.0363663	-0.804508	-0.706564	-0.212561	-0.574544	-0.359785	-0.536136	0.0928901	-0.267677	-0.884983	-0.137656	0.53334	-0.1631	-0.571518	-0.053068	-0.592475	-0.405687	0.775747	0.577699	1.82394	1.05913	-0.313769	0.297036
		-	34012	1.05321	1.75828	0.140193	0.983896	0.0448116	-0.447327	0.563765	0.0537501	0.629867	1.01954	0.514033	0.721147	0.774375	1.34906	-0.442731	0.560234	-0.343805	-0.736495	-0.866444	-0.648915	-1.43455	-0.514882	-0.0644628	-0.671298	0.0410117	-0.892456	-0.911484	-0.587643	-0.889309	0.11823	0.323457	-0.149207	-0.0320456	2.42185	-0.390931	0.666292	-0.932931	0.0577628	-1.33787	-0.737681	0.619784	1.50924	1.13793	1.08899	1.53714	2.27582
		-	34007	-0.0244798	-0.318589	-2.11575	-0.819607	0.82405	-0.88762	-0.526572	-0.196714	-1.00132	0.0955992	-2.42323	-1.10965	0.0706471	-0.10695	1.1634	0.3757	-0.826241	-0.340354	-0.872043	-0.679546	-1.1799	-0.454067	0.0873269	-0.515548	-0.154757	-0.98455	0.813751	-0.108519	-0.477857	-0.526572	0.597724	-0.135569	-0.796448	1.09612	1.95061	0.750094	0.0107978	1.10896	-0.362433	0.252443	0.0790097	0.0367338	0.12825	0.0813311	-0.0882366	2.42198
		-	33468	1.14946	0.948913	-0.131839	0.655511	0.282926	-0.532492	-0.402063	-0.217209	0.196609	0.752802	0.576656	0.508689	0.795579	1.357	1.53757	1.23005	0.453359	0.519332	-0.0955496	0.292381	-0.831053	-0.792717	0.55424	-0.35651	0.0413894	-0.936949	-1.17631	-0.690623	0.0947985	0.542589	0.491461	0.376283	-0.153841	-0.26736	1.73868	0.439159	-1.45903	-0.762135	-1.62067	-1.28061	0.899944	1.88481	1.18546	1.3234	-0.232443	2.04927
		-	33387	-0.761665	3.64193	-1.26801	0.53742	-0.055223	-0.357237	-0.613724	-0.342061	-0.288508	-0.623122	-1.75889	-0.890175	-0.222943	-0.962223	0.349681	-0.278495	0.000626769	-0.0679372	-1.5636	-0.543637	-1.28292	-0.349435	0.24085	-0.463834	-0.0426213	0.886821	0.423914	0.422705	0.0127459	-0.642108	0.281394	-0.115989	-0.237254	0.46403	0.944431	0.390402	-0.69071	1.22276	-1.3758	-0.281248	0.117413	1.17555	0.578012	0.623658	-0.372972	1.66306
		-	33386	-1.0562	1.60179	-0.569567	-0.00799196	0.680738	-1.7301	-0.704014	-0.584458	0.393626	-0.0448941	-0.83268	-0.161316	-1.18301	-0.00862623	1.49291	0.100426	-0.66055	0.895807	-1.26909	-0.344613	-0.653399	-0.508969	0.580797	-0.193857	0.232544	-1.14593	0.950006	0.0122059	-0.987271	-1.55272	-0.51561	-1.01853	-1.497	1.80696	0.463411	0.25779	-0.225559	1.58141	0.18663	0.51416	-1.9389	0.401967	-0.174609	-0.570513	1.13298	1.45928
		-	31408	-0.771427	-0.23117	-1.35704	-0.786547	0.134123	-1.1261	-1.75523	-0.915733	-0.888035	-0.123372	-1.62634	-0.879249	-0.635908	-0.583183	2.23408	0.338331	-0.737855	0.731019	-1.14087	-0.382567	-0.659686	0.861251	1.13061	0.444059	-0.295313	-1.16781	1.21214	-0.0836609	0.917168	0.413423	0.0829518	0.471181	-0.789081	0.459177	0.796004	0.155367	1.81371	0.914795	-1.02922	0.566428	-0.785534	0.463944	0.206295	-0.0384319	0.473434	1.25851
		-	31292	-2.0738	0.0455979	0.648863	-0.459778	0.975695	0.305371	0.482113	0.587726	1.21843	-1.81771	-1.57631	-0.725196	-1.66667	0.67279	-0.180388	-0.391423	0.82931	0.702888	0.0290377	0.520412	0.0967716	0.559646	1.24783	0.634749	0.871842	-1.63693	0.479707	-0.0951276	0.477482	0.902914	-1.68771	-0.102438	-1.01374	1.41741	-1.52952	-0.375283	0.353604	-0.110644	0.469123	0.237361	-1.78994	-1.08806	-1.46068	-1.44623	1.25288	0.939
		-	31268	-1.78509	0.64397	0.661943	-0.159727	0.804384	0.319037	0.834042	0.652487	1.02551	-1.77893	-0.261357	-0.33826	-1.27396	1.65824	-0.345275	0.012999	0.739556	0.0573164	-0.113775	0.227699	-0.741156	-0.335487	1.04063	-0.0120028	0.904498	-0.89905	-0.311333	-0.101962	0.258388	1.00206	-1.62983	-0.123126	0.0981885	2.03202	-1.77699	0.117739	-0.615124	0.546325	-0.473223	-0.180674	-1.50523	-0.653315	-1.49431	-1.21762	1.62927	2.37587
		-	26989	0.713078	0.0765946	-0.716047	0.0245418	1.46761	-0.713357	0.57966	0.444637	0.52897	0.866179	-1.00233	0.130939	-1.47202	1.45668	-0.761046	-0.258795	0.0518869	-0.0347463	-0.0694061	-0.0174218	-0.792464	-0.931168	0.148058	-0.525191	0.856748	-0.778677	-1.5157	-0.479211	-1.45238	-1.42841	1.31519	-0.521867	-0.367179	0.763186	1.76226	0.719421	-0.597647	1.36047	-0.298414	0.154803	-0.687129	0.600113	0.535097	0.14936	-2.51653	0.473915
		-	26987	-0.54658	-0.768831	0.615018	-0.233464	-1.51404	0.80276	0.797606	0.0287748	0.418074	-0.867447	1.16349	0.23804	-0.917227	0.536897	1.18204	0.267238	1.3244	-0.0375066	0.838403	0.708433	0.21314	1.02075	0.00247343	0.412123	-1.60966	-0.325	0.274307	-0.553449	-0.14754	0.338416	0.684126	0.291667	-0.599428	1.72856	1.12151	0.750215	-0.145267	0.365394	-0.654005	-0.144626	-0.92084	-1.11228	0.979608	-0.35117	0.486339	1.20646
		-	26713	0.706786	-0.346242	-0.234266	0.0420924	1.14756	-0.482031	0.305068	0.323533	-1.47638	0.736349	0.341578	-0.132818	-1.43625	1.00622	-0.619895	-0.349975	-0.82489	0.61593	0.439796	0.0769453	0.0559517	-0.879465	0.598911	-0.0748673	1.52693	-0.531276	-1.44287	-0.149072	-1.5421	-1.84085	1.33201	-0.683644	-0.255098	0.565229	1.21524	0.508457	-1.11499	1.1827	0.110399	0.0593679	-0.973644	1.05274	0.393254	0.157451	-1.95612	0.678367
		-	25926	-0.703519	0.0463748	-0.680078	-0.445741	0.917317	-0.321434	-1.54143	-0.315182	-1.16957	-0.591029	-0.903124	-0.887906	-0.639074	-0.996727	-0.549683	-0.728495	-0.339122	-0.279607	-0.795224	-0.471318	-1.10429	0.184709	0.225113	-0.23149	2.42721	0.767947	0.270604	1.15525	-0.491936	0.674816	0.170374	0.117751	-1.00009	0.248091	0.415869	-0.112042	0.0162396	1.88655	-0.314054	0.529578	-2.96987	0.211138	-0.188399	-0.982377	-0.23392	0.0799998
		-	22444	0.254652	-0.252672	-1.65736	-0.551794	0.329663	-1.3979	0.174489	-0.297917	-0.877378	0.726937	-0.75482	-0.301753	0.801127	0.681871	2.29985	1.26095	-0.609134	-0.0368906	-0.758117	-0.468047	-1.66272	-0.825326	0.0590907	-0.809653	0.569032	-0.741688	-0.37209	-0.181582	-0.649161	0.455777	2.40263	0.736414	-1.32933	1.21946	2.18294	0.691024	-0.920095	0.607411	-1.22038	-0.511022	0.533141	2.36981	0.822396	1.24178	0.448895	0.569032
		-	21709	0.423913	1.34592	-0.690986	0.359617	0.901482	-1.74128	-1.58045	-0.80675	-1.41146	-0.133094	-1.09439	-0.879649	0.415947	-0.286759	0.240716	0.123301	-0.791707	-0.635669	-1.29362	-0.907	-1.27465	-0.219425	0.249424	-0.414885	0.367456	0.151438	-0.791707	-0.0909379	-0.392297	-0.516623	2.05927	0.383448	-1.51537	-0.286759	0.649023	-0.384368	-0.34469	1.32091	-0.241615	0.244867	0.876385	1.13625	0.431848	0.814827	0.187637	1.78911
		-	21704	0.135358	1.419	-0.935269	0.206363	0.756676	-0.82023	-1.65119	-0.571582	-0.53383	0.56212	-1.33085	-0.434188	0.105574	-1.11521	0.428428	-0.193735	-0.323433	0.214869	-1.751	-0.619856	-0.909078	-0.267474	0.777661	-0.132964	0.642418	0.284297	-0.151751	0.258321	-1.01615	-0.70029	0.664734	-0.350567	-0.0347372	1.26134	0.324734	0.517111	1.16239	1.61798	0.256838	1.0124	-0.361704	1.23709	-0.688714	0.0622252	0.538521	3.18827
		-	21511	-0.718541	0.493836	-1.48015	-0.568285	0.99805	-0.773248	-0.853872	-0.20969	0.453863	-0.375031	-0.727182	-0.216117	-0.53076	-0.711599	1.48521	0.080952	-1.4455	1.0852	-1.29432	-0.551542	-0.840938	1.01535	0.975369	0.38326	-0.457475	-0.617366	0.71587	-0.119657	0.510089	0.730077	-1.34026	-0.0333633	0.608554	0.996031	1.29047	0.965018	0.927695	0.89836	-1.67259	0.051155	-0.540232	-0.00780796	-0.52831	-0.358783	0.878834	1.53057
		-	20282	-0.525272	2.02552	0.210092	0.570113	0.901873	-0.834784	-1.0425	-0.325138	-0.877378	0.249601	-0.712581	-0.446786	0.194049	-0.585629	0.42122	0.00988016	-0.920973	0.355945	-0.17956	-0.248196	-1.3307	0.38524	0.538577	-0.135629	0.667753	0.52515	-0.111824	0.36036	-0.995991	-0.219408	-0.0649136	-0.426771	-2.11879	0.37796	1.68768	-0.0177155	0.0862444	1.43768	-1.38656	0.0457882	-0.219408	0.435419	-0.793148	-0.192379	-0.229505	1.59169
		-	18520	-0.630186	-0.630186	-0.922549	-0.72764	0.652456	-1.03727	-0.792437	-0.392418	1.17223	-0.599579	-1.52597	-0.317774	0.365154	0.813656	0.991297	0.723369	-1.49076	0.175084	-1.11848	-0.811385	-1.27869	0.504831	-0.151416	-0.308426	1.45472	-0.0762885	0.414863	0.597765	-1.58024	-0.609718	1.01032	-0.393215	-0.61992	1.73735	1.21283	0.776753	-0.382194	1.25896	-1.95012	-0.357784	-0.736548	0.0710803	-0.254535	-0.306668	1.60344	1.28155
		-	18488	-0.648802	0.553846	-1.21672	-0.437225	0.324917	-1.24651	-0.482663	-0.468085	-0.627199	0.0262319	-2.26125	-0.954074	-0.0586191	-0.47276	1.43754	0.302053	-1.02065	0.96376	-1.62883	-0.561906	-0.74927	-0.267317	0.185067	-0.277173	-0.424021	-0.180989	0.894396	0.096462	0.226116	0.525296	0.908479	0.553297	-1.57424	0.74222	1.77373	0.313904	0.226116	0.95466	-1.74309	-0.187439	-1.07458	0.700825	-0.512698	-0.295484	1.13279	1.98119
		-	18361	0.941909	0.108543	-1.30801	-0.0858536	-0.14074	-0.953559	-1.91944	-1.00458	-0.554162	0.923802	-1.26836	-0.299573	0.565293	-0.905612	1.45774	0.372475	0.816594	-0.103499	-0.859639	-0.048848	-1.39181	0.513802	-0.0719008	-0.316636	-0.00286631	-0.7647	0.777749	0.00339445	0.468087	1.04643	0.760981	0.758498	-0.468443	-0.388835	0.557719	-0.0998532	0.373623	0.912795	-1.33525	-0.0162783	-0.494125	2.14382	0.834533	0.828077	-0.610379	2.86937
		-	18345	0.303634	0.25406	-1.18987	-0.210724	0.464676	-0.678681	-0.502241	-0.238749	-0.137583	-0.25022	0.950125	0.187441	-0.997473	0.0381993	0.506109	-0.151055	0.257643	0.782185	-1.46252	-0.140896	-0.259516	-0.486485	0.828215	0.0274045	-0.0269218	-0.924197	-0.550282	-0.500467	-1.13087	-0.231758	0.669418	-0.231069	-1.68069	1.87523	0.610506	0.26835	-1.03171	1.19343	1.77874	0.646819	1.70312	1.46671	-0.878953	0.763627	-0.496975	2.20654
		-	18318	-0.704985	0.52018	-1.77386	-0.652889	0.409062	-1.6327	-0.938724	-0.720789	-0.266063	0.503456	-1.33556	-0.366056	0.703666	-0.415467	0.4866	0.258266	-0.0598557	0.948998	0.0673481	0.31883	-1.16424	-0.428401	1.11299	-0.159883	1.16292	0.593863	1.10032	0.95237	-0.467679	-0.115172	0.921552	0.1129	-1.33556	0.617871	0.245016	-0.157558	-0.719798	-0.314715	-1.31583	-0.783449	0.391443	1.14433	0.52018	0.685319	0.177663	1.73357
		-	18305	-0.857861	0.158854	-1.24177	-0.646926	-0.00213569	-0.539554	-0.390027	-0.310572	-0.9409	2.50651	-0.9409	0.208235	-1.65634	0.275129	1.79005	0.136281	-0.715734	-0.857861	-0.917884	-0.830493	-0.407351	-0.609338	0.548087	-0.156201	-0.097957	-0.401558	0.258955	-0.0801868	-0.204157	-0.0590367	0.520047	0.0856179	-0.0881507	0.299131	0.739687	0.316889	0.495162	1.3457	-1.04405	0.265605	-0.778357	0.234428	-0.577294	-0.373741	-0.355854	2.72816
		-	18263	-0.35805	0.232268	-0.990499	-0.372094	-0.376251	-1.39022	-0.695342	-0.820605	-0.193647	-0.340028	-0.842845	-0.45884	0.810736	-1.13725	0.921648	0.198378	-0.201939	0.382993	-1.28177	-0.366905	-0.46049	-0.479751	0.290262	-0.216659	0.747712	-0.261069	0.533319	0.339987	-0.915175	-0.78469	-0.610174	-0.770013	-1.62868	1.52319	1.12505	0.339854	-0.0969773	1.38953	-0.831064	0.153831	-0.0126586	1.90276	0.943927	0.944676	0.36482	2.56789
		-	18259	0.1398	-0.23196	-1.66426	-0.585475	-0.15977	-1.05352	-0.509509	-0.574265	-0.544973	-0.454631	-0.657298	-0.552301	-0.320337	-0.281331	0.51589	-0.0285925	-0.127707	0.1398	-0.223432	-0.0704461	-0.622612	-0.464753	0.20744	-0.293308	1.86897	0.0731655	-0.938268	0.334622	-0.977252	-1.16238	0.561103	-0.526175	-1.01739	-0.055717	0.638267	-0.144947	1.74956	0.188755	-0.266622	0.557231	-1.16806	-0.611244	-0.287259	-0.688853	-0.555795	1.1536
		-	18257	-0.233616	-0.934997	-0.410409	-0.526341	1.11399	-0.0909872	-0.438801	0.194735	-1.15428	0.398396	0.484241	-0.0905489	-1.48008	1.28183	-0.796697	-0.331648	-0.0874615	0.530014	-0.200777	0.080592	0.127354	-0.166078	0.822158	0.261145	1.33425	0.0524593	-1.41194	-0.00841046	-1.80837	-2.2687	0.846605	-1.07682	-0.689696	-0.39778	0.820398	-0.0890256	-0.0921639	0.787715	0.0146241	0.236725	-0.766321	0.940501	-0.224081	-0.0166337	-2.10773	1.43167
		-	18252	-0.306876	0.252068	-1.23634	-0.430384	0.113473	-1.35119	-1.25883	-0.832181	-0.472721	0.160672	-0.618633	-0.310227	0.160672	0.195403	0.676901	0.344325	0.307276	-0.13946	-1.37491	-0.402365	-2.43203	-0.00927279	0.827512	-0.53793	0.80169	-0.221537	-0.618633	-0.0128269	0.704259	-0.830012	0.686059	0.186769	-0.924619	-0.0475073	1.30159	0.109821	0.113473	1.7238	-0.306876	0.510131	-0.152924	1.13026	0.630517	0.535951	0.361101	2.5239
		-	18176	0.198319	0.309195	-1.01386	-0.168782	0.416702	-1.06369	-0.241881	-0.296291	0.104892	-0.104418	-2.4911	-0.830207	-0.469467	0.232861	2.02989	0.597763	-0.0487735	0.0703196	-0.493991	-0.157482	-1.79344	0.0722538	0.425025	-0.432054	0.761735	-1.22331	-2.99503	-1.1522	0.312685	0.670821	0.530609	0.504705	-0.998501	1.40484	1.34628	0.584206	-1.09859	1.42764	-1.13077	-0.267236	-0.404514	1.4545	0.0430708	0.364354	0.305699	1.04825
		-	18174	-1.46298	0.00879791	-1.34359	-0.932593	0.94981	-2.01918	-1.57939	-0.88292	-1.00833	-0.333687	-1.12511	-0.822377	-0.550108	-0.905934	1.99095	0.178304	0.295018	1.29896	-0.299887	0.431363	0.0370902	-1.24951	0.45196	-0.253485	-0.0786842	-0.144455	0.00404151	-0.0730325	-0.772648	0.295018	0.241103	-0.0788425	-1.69175	0.735009	0.463227	-0.164505	0.607424	2.07006	-0.0936622	0.861273	0.115048	-0.0199198	-0.73021	-0.211694	0.878852	1.37014
		-	18173	0.00181124	0.439996	-1.54227	-0.36682	-0.166708	-1.10422	-2.51019	-1.26037	-1.27383	0.288041	-0.529944	-0.505243	-0.831609	-0.582076	2.25242	0.279578	-0.113914	0.591823	-0.870497	-0.130862	-1.0517	0.437165	0.564753	-0.0165952	0.258859	-0.834267	0.270429	-0.10166	-0.418703	-0.100004	0.075148	-0.147853	-0.163845	0.739735	1.74501	0.773633	0.0878175	0.826814	-1.09361	-0.0596594	-0.303031	0.523114	0.291089	0.17039	0.00532282	2.47958
		-	18169	-0.119579	-0.131564	-0.387037	-0.212727	0.270666	-1.09625	-1.37468	-0.73342	-1.26477	0.00899714	-0.801967	-0.685912	0.225185	-0.0957604	0.588644	0.239356	-0.0526097	1.49957	0.00518597	0.484047	-0.697251	0.535449	-0.352181	-0.171328	0.771647	0.00518597	2.09014	0.955658	-1.39969	-1.69763	0.68912	-0.802735	-0.926616	0.771647	1.6756	0.506877	-0.245959	1.51968	-0.212798	0.35364	-0.807052	1.10799	0.622536	0.307825	0.329055	1.92348
		-	17833	-0.0614309	0.928298	-1.0583	-0.0638109	0.902657	-1.16251	-1.31033	-0.523397	-1.29126	0.333085	-0.486526	-0.481566	-0.338688	-0.386782	0.298644	-0.142275	-0.632193	1.52558	-0.350605	0.180926	-1.68841	-0.374651	0.0593139	-0.667915	-0.0203803	-0.234465	1.02774	0.257633	-0.849319	-0.338688	0.727608	-0.153466	-1.31033	0.783093	1.37279	0.281851	-0.687864	1.53032	-0.461127	0.127109	-1.90757	1.19645	0.126571	-0.194849	-0.578008	1.93291
		-	17775	-0.1767	-0.641078	-1.83989	-0.88589	0.669579	-1.63245	-1.1839	-0.715588	-0.754178	-0.0462446	-1.32075	-0.707058	-0.387271	-0.813661	1.41931	0.0727927	-0.262224	0.294301	-0.725194	-0.231039	-1.2219	-0.435109	-0.208273	-0.621759	-0.783661	0.0385743	0.213234	-0.177284	-0.375518	-0.560906	2.18111	0.414894	-0.560906	0.302201	0.982452	0.241249	-0.0754787	0.364115	-0.251297	0.0124465	0.624486	1.09018	0.47449	0.729718	0.792229	1.0346
		-	17748	-0.77953	0.104774	-1.33836	-0.671039	0.821835	-0.609762	-1.48969	-0.425871	-0.269357	0.095915	-2.28199	-0.818477	-0.19395	-0.336772	0.532101	0.000459693	-0.609762	-0.38325	-1.18048	-0.724498	-1.55891	0.095915	0.504402	-0.319532	0.174026	1.0491	1.33717	0.853432	-0.19395	-0.609762	1.50778	0.23469	-1.55891	0.64502	0.816035	-0.032619	-0.505341	1.00809	-0.984902	-0.160718	0.889931	0.732681	-1.29749	0.108373	-0.348272	1.34144
		-	17651	-1.55053	-1.21378	-1.00258	-1.25563	0.277125	-1.48921	-0.553357	-0.588482	-0.915254	-0.178663	-0.960499	-0.684805	-0.143029	-1.00684	1.76115	0.203762	-0.625355	1.55675	-0.510107	0.14043	-0.711097	0.533872	1.56678	0.463186	0.307413	-0.580466	0.460001	0.0623156	0.162552	0.0724931	-0.355341	-0.0400984	-0.0763118	0.18785	0.224061	0.111867	0.886436	0.798804	-0.108046	0.525731	-1.77887	0.741497	-1.02828	-0.688549	0.710449	1.4249
		-	17466	-0.559823	-0.17904	-1.36243	-0.700431	0.137443	-1.33187	-1.557	-0.917142	-1.42507	0.484718	-2.2766	-1.07232	-0.146496	-0.949267	1.77007	0.224769	-0.961671	1.69589	-0.727918	0.00210057	-0.806468	0.245252	0.836006	0.0915966	0.365728	0.277712	1.34413	0.662522	-0.297598	0.623586	1.42275	0.582911	-0.738941	0.686766	0.513324	0.153717	0.634265	0.974262	-0.829527	0.259667	-0.986728	0.303283	-0.297598	-0.327014	-0.631522	2.35957
		-	17463	-0.257998	0.455005	-1.1244	-0.309132	0.197915	-1.38184	0.180126	-0.334598	-0.0169725	-0.0872781	-1.48252	-0.528923	0.088707	-1.00722	0.74402	-0.0581638	-0.791771	-0.213921	-0.97497	-0.660221	-0.92756	-0.821153	0.359398	-0.463105	0.892932	-1.02354	1.35293	0.407439	-1.28602	-0.257998	1.92478	0.126923	-1.44163	-0.0975283	1.18797	-0.117064	-0.821153	1.31295	-0.943238	-0.150479	-0.314509	1.32804	0.012412	0.34198	-0.597446	1.03725
		-	17425	0.464673	0.7271	-1.0587	0.0443586	0.103155	-1.26483	-1.61625	-0.925974	-0.88735	-0.794453	-1.10421	-0.928672	0.282356	-1.21512	0.157292	-0.258491	0.358878	1.09697	-0.339747	0.372034	-1.01431	-0.598574	0.594706	-0.339391	0.239202	0.7271	0.0714716	0.345925	-0.251547	0.209846	1.54985	0.502716	-1.85626	1.00427	1.14159	0.0965328	-0.0440341	2.29521	-0.621924	0.543084	-0.32973	1.01376	1.24436	0.642796	-0.970984	2.12754
		-	17349	-1.40622	-0.224039	-1.51525	-1.0485	1.12943	-1.30341	-1.36439	-0.512791	0.288002	0.978519	-1.51525	-0.0829084	0.468447	-0.878228	0.220741	-0.0630132	-0.698198	-0.801015	-1.30341	-0.934209	-1.07829	-0.547636	0.868398	-0.25251	-0.831504	0.132968	0.995307	0.0989237	-0.325573	-0.560815	0.279731	-0.202219	-0.894076	1.33903	1.78142	0.742125	0.0406921	2.13622	0.407714	0.861542	-0.771034	0.263073	0.105779	-0.134061	0.123951	1.42439
		-	17225	-2.10172	-0.298973	-1.62076	-1.34048	0.822243	-0.211431	-0.868099	-0.0857622	-2.01784	-0.308904	-0.971354	-1.09936	0.816087	-0.36939	0.942107	0.462934	0.1912	0.828384	-0.89349	0.0420313	-1.37332	-0.269428	1.16491	-0.159279	0.324112	-0.00149947	0.109352	0.143988	-0.818125	-0.945111	0.361814	-0.467141	-0.338952	-0.201903	2.08517	0.514773	0.0158989	1.17551	0.270291	0.487235	-0.662683	-0.0995647	-1.05189	-0.604712	-1.22174	1.79502
		-	17174	-1.14333	-1.03974	-1.89445	-1.35918	0.703351	-1.20705	-0.0119514	-0.171885	-0.19855	-0.925437	-2.10798	-1.07732	-0.575659	-0.673891	1.42656	0.0590018	-0.798442	1.67743	-1.03269	-0.0512346	-1.45298	0.968442	1.47577	0.330411	-0.113914	-0.589864	1.11824	0.138153	0.493879	0.582342	-0.178453	0.299256	-2.34845	0.201879	-0.0410044	-0.729192	0.947635	0.535427	0.155786	0.546283	-0.984521	-0.373535	-0.925437	-0.761164	1.04806	0.475331
		-	17143	-0.523098	1.52202	-0.940545	0.0194577	0.356098	-1.01783	-0.536154	-0.399296	-1.1245	-0.656624	0.545716	-0.411803	-0.0582679	0.673335	1.37086	0.661976	-0.189012	-0.721305	-0.185186	-0.365168	-1.71285	0.588939	-0.139697	-0.421204	1.22639	-0.363051	0.700882	0.521408	-0.566867	-0.510107	-0.294453	-0.457142	-0.831103	2.7191	0.34359	0.743861	-0.860507	-0.135941	-1.12995	-0.708799	-0.326514	0.42386	-0.773252	-0.225302	-0.0292644	1.81704
		-	17062	0.563294	-0.313342	-2.08174	-0.610595	0.253536	-0.676618	-0.412999	-0.278693	0.246315	0.680268	-1.90905	-0.327489	-0.302685	-0.932419	0.454825	-0.260093	-0.883833	0.156693	-1.5134	-0.746847	-0.676618	-0.761786	-0.345797	-0.594734	-0.292106	0.0528302	0.077475	-0.0539337	0.109689	-0.220164	1.04232	0.310615	-1.05263	0.884339	1.9981	0.609936	0.557479	1.30369	-1.72599	0.0450579	-0.170901	1.47945	0.289109	0.532552	0.316945	2.06275
		-	17044	0.270273	1.14112	-0.9746	0.145596	0.910845	-0.714926	-1.69581	-0.499963	-1.53198	0.71026	-1.2246	-0.682108	0.239566	-0.441659	0.069692	-0.0441335	-0.931171	-0.779902	-1.41774	-1.04294	-1.39935	-0.376383	0.0781343	-0.565867	-1.0955	-0.0168569	0.838786	-0.0911908	-0.543971	-0.664495	0.816053	-0.130804	-0.916911	1.43114	0.465518	0.326584	-0.497819	1.79883	-0.397894	0.301041	0.68593	1.40615	0.254982	0.782353	0.0182362	2.31297
		-	16872	-0.250296	0.137786	-1.56204	-0.558183	0.212128	-1.96834	-1.34176	-1.03266	-0.122087	0.520165	-1.5047	-0.368873	0.641951	-0.476136	1.27953	0.481783	-0.581159	0.375712	-1.0962	-0.433883	-0.122087	-1.00571	0.581969	-0.181943	0.900636	0.900636	-0.0105035	0.596923	-0.877094	-0.605252	0.712942	-0.256468	-1.99215	1.77567	1.33635	0.373293	0.220223	1.07779	-1.41257	-0.0381872	-0.0470228	0.968887	0.307207	0.409691	0.769239	1.9209
		-	16833	0.101779	-0.400781	-1.12014	-0.473048	0.976589	-1.38237	-1.15729	-0.521021	-0.523995	-0.211504	-1.36027	-0.698588	0.848318	-0.455386	0.330898	0.241277	-0.88551	0.343228	-1.52321	-0.688499	-0.855113	0.200917	-0.500732	-0.384976	-0.53578	0.130862	0.668477	0.0878529	0.367552	0.355445	0.701746	0.474914	-0.455386	0.968923	2.17305	0.89553	0.552949	1.41576	-1.5482	0.14017	-0.369057	1.26437	0.788085	0.561132	0.0720505	1.76294
		-	16794	-1.1233	0.0173591	-1.82129	-0.975744	0.184032	-0.971996	-0.562644	-0.450203	0.295157	0.0587888	-2.11522	-0.587093	-0.205406	2.29488	1.08669	1.05872	-1.02103	0.752712	-1.1233	-0.463873	-1.45446	0.354056	0.382799	-0.2392	-0.723828	-0.0538799	0.509413	-0.0894316	-0.468766	0.825536	0.852104	0.402958	-0.810169	0.632685	1.07508	0.299199	0.504089	0.676821	-1.0335	0.0491359	-0.143259	1.24896	-0.702874	0.134276	-0.810169	2.16603
		-	16747	-1.00756	1.1003	-0.739141	-0.215469	0.250131	-1.15985	-1.46501	-0.791576	-0.619508	0.106783	-1.93055	-0.814425	0.971434	-0.867981	0.350123	0.151192	-0.0295752	0.292522	-1.12046	-0.285837	-1.61498	-0.166977	0.0302286	-0.583911	-1.00756	0.38217	0.757388	0.0439975	-0.0295752	-0.754714	1.10546	0.107057	-0.678257	0.429118	1.41931	0.390058	-0.590889	1.69443	-0.953849	0.0498971	0.152911	1.24384	0.533802	0.643518	-0.83483	2.22964
		-	16594	1.05439	1.76346	-1.81655	0.33377	0.903876	-0.363318	-0.708846	-0.056096	-0.51122	2.74448	-0.894815	0.446149	-0.887459	0.26455	1.12049	0.16586	-0.970635	-0.627563	-0.865623	-0.821274	-1.35497	-0.424764	0.135045	-0.548228	-0.116506	-0.0041104	0.0745288	-0.0153625	-0.880141	-0.696023	1.13401	-0.147386	-2.00177	0.196339	0.634492	-0.390313	-0.761369	0.958455	-1.1014	-0.301438	-0.539394	1.34551	1.24848	0.684867	1.22822	1.03284
		-	16588	-0.553345	1.16194	-1.50286	-0.298088	1.31532	-0.707281	-0.411557	0.0654931	-0.580371	-0.649768	-2.05797	-1.09604	0.296397	-0.00309073	0.130103	0.141136	-0.859669	1.55058	-1.59621	-0.301769	-0.707281	0.254105	0.102381	-0.116932	-0.781861	-0.0531575	-0.212311	-0.34911	-0.621686	-0.957715	0.965668	-0.204578	-0.212311	-0.291698	1.9282	0.474731	0.254105	0.965668	-0.766695	0.151026	0.271141	2.94798	0.821801	1.34697	-0.707281	1.44343
		-	16551	-0.911602	-0.698216	-1.26943	-0.959748	0.00411214	-1.01712	-1.4957	-0.836236	-0.148885	-0.482386	-1.51461	-0.715292	-0.362808	-0.531034	1.29158	0.13258	0.0179029	0.858145	-0.976677	-0.0335428	-0.976677	-0.052352	-0.407681	-0.478903	-0.0168142	-0.398599	-0.0168142	-0.144076	-0.777641	-0.743087	0.620522	-0.300068	-0.302154	0.371074	0.47587	0.181596	-0.371676	0.862065	-1.03084	-0.180151	-0.444569	0.505935	-0.141235	-0.0266232	0.670258	1.57738
		-	14743	-0.680688	-0.570182	-1.3664	-0.872422	0.611579	-0.556338	-1.14891	-0.364555	-1.16932	-0.762542	-0.95845	-0.963437	0.225647	-0.607723	0.337388	-0.014896	-0.726192	0.935411	0.0961428	0.101787	-0.783707	-0.326383	0.721303	-0.129596	0.750983	-0.515538	0.244845	0.160096	-0.116061	-0.399272	-0.165111	-0.226815	-0.92304	0.916176	0.407603	0.13358	0.228404	1.35276	-0.680688	0.300159	-0.437057	0.412498	-0.147413	-0.057324	-0.646205	1.16273
		-	14741	-1.72275	-0.260388	-0.142142	-0.708428	0.892971	-1.14699	-1.01874	-0.424253	-1.001	-0.364951	0.247189	-0.372919	-0.166532	0.205913	2.16251	0.733965	0.147912	0.332494	-0.574949	-0.0315145	-0.726524	0.272611	1.2157	0.25393	0.794577	-1.40617	0.475662	-0.0453089	-0.957226	-0.254009	0.0663634	-0.381624	-0.880496	0.347222	0.842336	0.103021	-1.34369	2.02606	-1.11889	-0.145508	-0.191185	0.400426	0.806611	0.338617	-0.687675	2.06094
		-	14740	-0.6206	1.11259	-0.895816	-0.134608	0.738723	-1.71824	-1.42398	-0.801168	-1.60729	0.925968	-1.938	-0.873107	-0.526344	-0.537847	0.711027	-0.117721	-1.04415	0.0686277	-1.13971	-0.705078	-0.924478	0.413018	0.399685	-0.0372581	0.193764	0.155628	1.76668	0.705358	-0.657322	-0.119802	1.14327	0.122047	-0.682246	1.09034	0.974556	0.460884	-0.281005	1.81438	-1.13971	0.131221	-0.839887	1.46335	0.439377	0.354279	-0.331443	0.89112
		-	14726	-0.784	0.835	-0.9	-0.283306	-0.544	-1.96	-1.75	-1.41677	-1.42	-0.121	-0.433	-0.658301	0.00984	-1.15	0.718	-0.141641	-0.131	0.894	-0.557	0.068571	-0.316	-0.595	1.44	0.17759	-0.173	0.0866	1.07	0.328842	-1.36	-0.386	1.73	-0.0054094	-1.1	0.573	1.17	0.212133	-0.9	0.352	-0.111	-0.21963	-1.07	1.35	0.215	0.165205	0.64	1.56
		-	14717	-0.461859	0.243927	-1.21511	-0.477682	1.5551	-1.52226	-1.23312	-0.400093	-0.14111	0.280835	-1.56382	-0.474699	0.37051	0.206397	1.29834	0.625083	-0.174548	0.31714	-0.851971	-0.23646	-0.718966	-0.82172	-0.398865	-0.646517	0.666338	-0.022634	-0.266255	0.125816	-1.32538	-0.361907	0.850827	-0.278821	-1.76108	0.674019	1.01461	-0.0241522	-0.219929	1.22774	-1.46135	-0.151179	-0.254583	1.1794	0.396722	0.440513	-0.690459	1.41124
		-	14703	-0.952208	0.399195	-0.140902	-0.231305	0.417421	-0.99204	2.66705	0.697478	-0.220305	0.0494808	-0.0718104	-0.0808781	0.512153	0.862314	0.552349	0.642272	-0.285958	0.0351302	-0.273498	-0.174775	-1.58112	-2.14239	0.0387266	-1.22826	1.05161	-1.3063	-0.486421	-0.247038	-0.0121668	-0.419024	0.703511	0.0907734	-1.26042	1.88202	1.358	0.659865	-0.691926	1.61286	0.38696	0.435965	-0.847596	0.8199	0.112924	0.0284096	-0.180245	1.83965
		-	14702	-0.0878498	-0.157367	0.932891	0.229225	-0.42221	-1.76707	-1.28706	-1.15878	-1.5571	0.241364	-0.275886	-0.530541	0.535503	0.212293	0.298241	0.348679	-0.294775	0.114711	1.37117	0.397036	0.182783	-2.46125	0.491568	-0.595634	2.67089	0.667487	0.152821	1.16373	-1.72718	-0.257178	0.886768	-0.365862	-1.70753	0.497905	1.32613	0.0388348	-1.12091	0.812785	-0.647409	-0.318513	0.0521456	1.04604	-0.184087	0.304701	-0.658808	1.67081
		-	14701	-0.233822	0.743454	-0.974024	-0.154797	0.541718	-1.32579	-0.738314	-0.50746	0.191376	0.657482	-2.42817	-0.526438	0.0359246	-0.295604	0.143852	-0.038609	-0.89668	-0.145287	-2.17997	-1.07398	-1.36547	-0.34892	0.68664	-0.342584	-0.00754417	0.0099812	0.368847	0.123761	-0.0888004	-0.00754417	0.882606	0.262087	-0.520072	1.22436	1.06692	0.590405	0.715292	1.30176	-1.24917	0.255961	-0.752098	1.17783	0.052996	0.159577	-0.193884	0.457549
		-	14696	0.356371	-0.776313	-0.654587	-0.358176	0.158773	-2.23001	-0.375082	-0.815438	0.489168	0.264393	-1.08572	-0.110719	0.873636	0.40298	1.16062	0.812412	0.268866	1.04066	0.456753	0.58876	-1.38892	-0.75431	-0.761619	-0.968284	-0.0232205	-0.39956	0.666375	0.0811982	-1.31127	-0.866724	-0.155837	-0.777945	-1.79122	1.25743	0.756722	0.0743092	-0.913442	1.25186	-1.14646	-0.269347	-1.16414	2.23819	0.0524838	0.375511	2.28972	1.54786
		-	14688	-0.745633	-0.0500191	-0.775195	-0.523616	-0.561941	-1.34368	1.32681	-0.192937	-0.455565	-0.820239	-1.0592	-0.778336	-1.45978	-0.775195	0.296381	-0.646197	0.398457	-0.481716	-1.25107	-0.444778	-0.944696	-0.366233	0.767911	-0.181006	0.0255376	0.0780748	0.238801	0.114138	-0.494901	-1.21502	1.01165	-0.232757	0.361843	0.925877	2.3505	1.21274	-0.0500191	1.03262	-1.6028	-0.206733	-0.805129	0.334008	1.00462	0.177832	-1.45978	0.969149
		-	13188	-2.12171	-0.400474	0.539289	-0.660965	0.793452	-0.0154194	0.528956	0.435663	1.13341	-1.72066	-1.63583	-0.741029	-2.03409	0.687408	0.198766	-0.38264	0.905045	0.628827	0.250198	0.59469	-0.23258	0.305053	1.42683	0.499769	1.103	-1.61561	0.205028	-0.102528	0.371439	0.967144	-1.41256	-0.0246576	-1.61561	1.86299	-0.802576	-0.185065	0.0106677	-0.186412	0.267125	0.0304602	-1.4084	-0.778871	-1.46155	-1.21627	1.51031	1.16923
		-	13146	-0.54846	-0.634501	-1.33821	-0.840389	1.21701	-1.25473	-0.239004	-0.0922399	-1.13608	-0.387368	-1.76791	-1.09712	0.0775222	-0.54846	-0.755717	-0.408885	-0.275011	0.156209	-1.38138	-0.50006	-1.38138	-0.101504	-0.988705	-0.823862	-0.413275	0.732373	1.4193	0.579468	-1.04263	-0.70934	1.6285	-0.0411559	-0.146228	0.645326	1.24959	0.582895	-0.576705	0.374238	-1.13608	-0.446182	0.136844	1.18386	0.767485	0.696064	0.725271	1.49638
		-	13130	-0.388505	-1.14641	-1.62341	-1.05278	0.908718	-1.44426	-0.478779	-0.338106	-1.64698	0.159237	-1.42296	-0.970233	0.807565	-0.532262	1.26317	0.512825	-0.0106298	0.197185	-0.338698	-0.0507142	-0.254424	-0.338698	-0.0316007	-0.208241	0.549423	-0.629458	0.0509902	-0.00968165	-0.196339	-0.439588	0.525658	-0.0367565	-1.24083	2.37023	0.855409	0.661603	-1.55433	1.55925	-0.855217	-0.283431	0.376789	0.992413	0.100923	0.490042	-1.42296	1.43193
		-	11303	-0.324218	1.22992	2.06035	0.988686	-0.490128	-0.757753	-0.599415	-0.615765	2.39565	-0.490128	-0.487407	0.472706	-0.848835	-0.251559	-0.232693	-0.444362	-0.319969	-0.295023	-0.635648	-0.41688	-0.632273	-0.826005	-0.363716	-0.607331	-0.322091	-0.328494	-0.203566	-0.284717	1.83063	2.22022	-0.324218	1.24221	-0.666816	2.8115	-0.278892	0.621932	1.50666	-0.295023	-0.765916	0.148573	-0.41293	0.108724	-0.290954	-0.198387	2.69609	-0.168843
		-	7543	-0.106622	0.313382	-1.16552	-0.319587	0.282721	-1.72045	-1.01983	-0.819187	-1.69557	0.25139	-1.08276	-0.842313	0.744867	-1.08276	1.39976	0.353957	-0.779507	-0.345056	-0.374176	-0.49958	-1.48916	-0.252056	0.378609	-0.454201	-0.307128	-0.297801	0.264005	-0.113641	-0.740987	-1.53252	0.282721	-0.663596	-1.08276	0.780332	0.784704	0.160759	0.384394	1.39121	-0.654943	0.373555	0.378609	0.689967	0.618242	0.562273	-0.234159	2.75979
		-	7128	-0.924549	-0.447751	0.410259	-0.32068	-0.342575	0.539526	-0.894266	-0.232438	-0.813433	-1.07498	0.491349	-0.465686	-0.894266	0.869242	-0.76428	-0.263101	-0.176233	2.08092	0.446787	0.783825	-0.523538	-0.853149	2.12257	0.248629	1.32472	0.253737	-0.943104	0.211786	-1.11763	-1.33163	-0.277385	-0.908881	0.516578	-0.270361	0.620548	0.288921	-0.830289	0.103782	0.630291	-0.0320719	-1.14696	0.80004	-0.924549	-0.423824	-1.13956	2.47794
		-	6485	-1.35309	0.454707	-1.47702	-0.791801	0.500496	-2.16366	-1.43481	-1.03266	-1.18113	-0.304183	-1.27473	-0.920015	-0.25867	-0.0663598	0.869431	0.181467	-0.350814	-0.00635073	-0.616369	-0.324511	-1.27473	-0.589418	-0.339048	-0.7344	0.0802529	0.500496	2.18967	0.923474	-0.576084	0.47774	0.734335	0.211997	-0.339048	1.49366	1.98014	1.04492	-0.214221	1.93814	-0.990113	0.244604	-0.801534	0.610365	-0.304183	-0.165118	0.631596	1.60228
		-	6404	2.7088	1.64445	-0.303351	1.34997	1.1343	-0.0740686	-0.0131829	0.349016	0.446152	1.07771	-0.585797	0.312687	-1.14135	-0.599289	0.98841	-0.250742	-1.54278	-1.04233	-0.546226	-1.04378	-1.52475	-0.390927	0.615138	-0.433513	0.566843	0.767949	-0.988201	0.11553	-0.632317	-0.00989114	0.343696	-0.0995042	-1.19868	-0.388656	0.191976	-0.465121	-0.869688	0.596646	-1.1285	-0.467182	-0.406947	0.322831	2.2319	0.715928	1.81765	1.08356
		-	6300	-0.141223	-0.322487	-0.839875	-0.434528	0.200141	-0.458092	-1.09597	-0.451306	-0.464736	-0.140282	-0.818525	-0.474514	0.0793724	-0.0555802	1.54874	0.524176	0.159355	1.30193	-0.233713	0.409189	-0.62767	-1.18823	1.77447	-0.0138108	0.579157	-0.444873	-2.40186	-0.75586	-0.113187	-0.199488	0.679726	0.12235	-0.456987	1.72726	1.13533	0.801868	0.35387	1.06617	-0.435016	0.328341	-0.304	1.28921	0.0445645	0.343259	-0.0901254	1.77874
		-	6283	-0.369106	-1.74735	-1.36152	-1.15933	1.34817	-1.01277	-1.07639	-0.246993	-0.688068	-1.15957	-1.88086	-1.24284	-0.985415	-0.444553	1.51149	0.0271755	0.19603	0.759914	-0.316191	0.213251	-0.329584	0.220873	-0.0902302	-0.0663136	0.449495	-1.85293	1.04858	-0.118284	0.840087	-0.0954653	-0.14843	0.198731	-0.527201	-0.0295553	1.84179	0.428345	0.155874	0.613641	-0.837944	-0.0228097	-1.03937	0.190434	-0.0944997	-0.314478	-0.0359401	1.26384
		-	5990	-0.579531	-1.3012	-0.419729	-0.766821	1.8661	-0.339382	-1.12691	0.13327	-1.47503	-0.97248	-0.667531	-1.03835	-0.472396	-0.27514	0.776779	0.00974772	-0.134954	0.586247	0.150524	0.200606	-0.0324238	-0.211441	-0.0183674	-0.0874108	1.09384	-0.261676	0.273856	0.368673	-0.626279	-0.723707	0.550122	-0.266621	-1.58218	-0.341252	1.10205	-0.273796	1.62024	0.530924	0.396419	0.849194	-0.675446	1.31994	0.39887	0.347789	-0.787785	0.675248
		-	5346	-0.657033	-0.80423	-1.17365	-0.878304	-0.434816	-1.70613	-1.28598	-1.14231	-1.14227	-0.59774	-1.37299	-1.03767	-0.889663	-0.621215	1.59735	0.0288255	-0.322291	1.28147	-1.21721	-0.0860121	-1.26618	0.616009	1.77935	0.376393	0.112564	-0.615317	1.20503	0.234094	0.372295	-0.550584	0.0674255	-0.0369547	-0.631884	0.233052	0.14671	-0.0840404	0.878792	0.539516	-0.603579	0.271576	-0.775584	0.876297	-0.204011	-0.034433	0.436178	2.07009
		-	5244	-1.98441	-0.354105	0.0902982	-0.749404	0.983805	-0.334547	-0.260032	0.129742	0.165674	-1.82511	-0.923589	-0.861008	-2.07398	0.178331	0.685563	-0.403362	0.42907	0.967078	0.240066	0.545405	-0.401477	0.453599	0.413784	0.155302	1.03907	-1.92789	1.05093	0.0540358	0.632313	-0.224855	-1.44764	-0.346729	-0.288915	0.815336	-0.430297	0.0320414	0.844105	0.0162269	0.507383	0.455905	-1.97836	-1.3663	-1.79857	-1.71441	-0.0390985	1.45572
		-	5121	-1.50943	-0.434373	-1.23081	-1.0582	0.240942	-1.2378	-1.18251	-0.726456	-0.420336	-0.858959	-1.58715	-0.955481	-1.24482	-0.142148	2.01033	0.207788	-0.57286	0.973644	-0.484289	-0.0278349	-1.12704	0.536597	0.857475	0.0890118	0.455399	-1.21689	0.939021	0.0591776	0.0994227	0.103018	-0.521945	-0.106502	-1.37558	1.0225	0.533701	0.0602065	0.587314	1.22075	-0.266683	0.513795	-0.71621	0.306909	-1.74998	-0.719759	0.322263	2.17194
		-	4983	-2.02668	0.447123	0.333867	-0.415228	1.03409	0.204852	0.412623	0.55052	0.654174	-0.00868174	0.508133	0.384541	0.331546	1.34896	2.21449	1.29833	0.514559	0.644343	0.0582018	0.405701	-0.117632	0.793196	1.25694	0.644167	0.701009	-1.58127	-1.82126	-0.900509	0.607245	-0.492017	-0.334139	-0.0729703	-0.685009	1.63135	-0.31825	0.209363	-0.362713	-0.822742	-0.398513	-0.52799	-2.63527	0.667179	0.356027	-0.537353	0.875541	0.631133
		-	4937	-0.148393	-0.132896	-0.270368	-0.183886	0.260299	-2.1674	-1.77332	-1.22681	-0.408348	-0.127785	-2.30359	-0.946575	-0.195073	-1.5711	1.38907	-0.125699	-1.80186	0.994338	-0.337682	-0.381735	-2.22183	0.715452	0.53682	-0.323185	-1.16353	-0.0708777	0.989554	-0.0816187	0.573819	0.578116	0.296248	0.482728	-0.0684782	0.00086284	0.564546	0.165644	0.463108	0.442179	-0.00472873	0.300186	-0.141906	0.648945	0.0800344	0.195691	0.527182	1.64326
		-	4930	-0.0122951	-0.145709	-1.16746	-0.441821	0.470079	-1.13777	-0.491525	-0.386405	-0.611778	0.20329	-0.560019	-0.322836	0.247809	0.794435	2.47994	1.17406	-0.249687	0.909829	-0.857896	-0.0659181	-1.59186	0.632393	0.89613	-0.0211108	0.0471617	-1.55049	0.0607923	-0.480847	0.351849	0.396528	0.500108	0.416162	-0.937148	0.98532	1.32625	0.45814	-0.162185	0.126172	-2.05783	-0.697949	-0.0891871	1.77044	0.594825	0.758692	0.367243	2.32927
		-	4850	-0.596542	-0.0462755	-1.50026	-0.714359	0.204168	-0.116057	-0.957262	-0.289717	-0.357892	0.853813	0.204168	0.233363	0.696679	-0.851254	0.839765	0.228397	-1.03788	-0.107154	-1.54613	-0.897052	-1.3097	-0.411348	0.76747	-0.317859	-0.685403	0.0285137	1.42713	0.256745	-1.14074	-0.179914	-1.64232	-0.987659	-0.808031	0.67582	1.08637	0.318054	0.461595	1.64245	-1.66737	0.145559	0.0285137	1.32536	0.393371	0.582416	1.72265	1.60349
		-	4837	-1.12288	0.425909	1.09108	0.13137	-0.595075	-1.32755	-1.21852	-1.04705	1.5116	-0.953953	-1.35017	-0.264173	-0.930155	1.19592	0.850055	0.371939	-1.00384	1.15445	0.886458	0.34569	0.544746	0.925285	1.71929	1.06311	-0.626198	-1.19466	0.854487	-0.322125	0.972274	1.39392	-0.637621	0.57619	-1.26855	-0.297857	-0.639926	-0.735444	0.716917	-0.453921	0.898439	0.387145	-1.02624	-0.491169	-1.0187	-0.845371	-0.399488	1.53696
		-	4818	-0.323075	0.537631	-2.45622	-0.747221	0.552433	-1.73238	0.0231894	-0.385584	-1.68626	0.117206	-1.57546	-1.04817	-0.158159	-1.09876	0.484937	-0.257327	-0.0255448	0.430805	-1.29456	-0.296434	-1.22111	-0.277739	0.775369	-0.241159	-0.686968	0.0423526	0.206968	-0.145882	-1.11578	0.653063	1.03445	0.190576	-1.09876	1.20607	1.00532	0.370876	-0.686968	1.1138	-0.999581	-0.190918	0.198173	0.715158	-0.465651	0.149227	-0.200813	1.24805
		-	4787	-0.363634	0.537511	-1.08355	-0.303226	0.411106	-0.990697	-0.853837	-0.477809	-0.64241	-0.64241	-1.67103	-0.985282	-0.88682	-1.64214	0.482034	-0.68231	-0.10228	-0.170686	-1.22483	-0.499266	-0.744143	-0.363634	0.806189	-0.100529	0.0511542	0.16601	0.902597	0.373254	0.806189	-0.14096	1.02732	0.564182	-0.483533	0.82108	1.03582	0.457787	-0.656499	2.46311	-1.76142	0.0150642	0.19717	1.14968	-0.211328	0.378507	-0.68511	2.10984
		-	4766	-0.15479	1.26186	1.365	0.824024	-1.08283	-0.673171	-1.55073	-1.10225	-0.328987	2.59519	0.104374	0.790193	-1.09086	-1.19025	1.52393	-0.252392	-0.210864	-1.23347	-1.28686	-0.910399	0.0964835	-0.529194	-0.239622	-0.224111	1.12649	-1.0669	-0.308712	-0.083042	0.0319849	-1.11516	0.166191	-0.30566	0.26916	0.635988	0.467368	0.457505	-0.0828341	0.931869	0.0113081	0.286781	0.22946	0.0483442	0.544752	0.274185	1.12649	2.10685
		-	4746	-0.0849194	0.61973	-1.9092	-0.458131	0.903608	-1.02494	-0.325453	-0.148927	-0.677704	0.598101	-2.00237	-0.693992	-0.206798	-1.52982	1.07204	-0.221525	0.16415	0.933825	-2.56083	-0.48762	-1.32312	-0.0115458	0.280928	-0.351247	-0.0530974	-0.0530974	0.885225	0.259677	-0.400696	-0.0956563	1.43137	0.311672	-0.301072	-0.139272	0.438741	-0.00053449	0.0978968	0.885225	-1.28032	-0.0990644	0.145474	0.897502	0.998527	0.680501	0.703677	1.41322
		-	4745	-0.354766	0.0952642	-0.653037	-0.304179	0.239075	-0.553746	2.50957	0.731633	1.28459	3.59972	-1.4703	1.13801	-0.666	0.431487	1.69639	0.487292	-1.14051	-0.237278	-0.265667	-0.547819	-0.774657	-0.195827	-0.0583339	-0.342939	1.24045	-0.627492	0.0510648	0.221339	0.248762	-0.810568	0.311554	-0.0834175	-0.803306	-0.577865	0.239075	-0.380699	0.25518	0.561634	-0.483971	0.110948	-0.339484	0.41178	-0.329396	-0.0857	-0.956894	1.63161
		-	4735	-0.889798	1.24331	-1.38911	-0.345199	-0.365877	-0.542486	-0.512063	-0.473475	-2.68849	1.03434	-1.55158	-1.06858	-0.919825	0.559057	0.697973	0.112402	-1.20309	0.305224	-0.133179	-0.343683	-0.0375209	0.168443	-1.50394	-0.457672	1.26158	0.803754	1.12078	1.06204	-0.296226	0.186927	1.33539	0.408699	-1.01872	0.00282353	1.97556	0.319889	0.885987	0.153545	-1.27282	-0.0777613	-1.12883	0.430803	-0.154528	-0.284186	-0.588913	1.4678
		-	4732	-0.356201	2.06914	-2.04517	-0.110745	-0.0908112	-0.0176708	-1.50405	-0.53751	-0.141118	0.391677	-0.800075	-0.183172	-0.98628	-0.94761	1.94292	0.00300931	-0.934887	-0.141118	-0.8972	-0.657735	-1.6082	-0.544781	0.88317	-0.423269	1.02474	-0.132644	0.714221	0.535439	0.037404	0.179598	0.271317	0.162773	-0.922245	-0.166759	1.30946	0.0734855	-0.115805	1.39724	-1.42126	-0.0466086	-0.158175	1.05745	0.26441	0.387893	1.0058	1.5475
		-	4729	-0.707198	-0.171455	-1.46812	-0.782256	1.17497	-1.15999	-1.35411	-0.446377	-1.06125	0.0665186	-1.44868	-0.814468	-0.0098345	0.466223	-0.0392016	0.139062	-0.693672	0.31372	-0.818681	-0.399544	-1.42942	-1.07738	1.28768	-0.406374	-0.346627	0.795019	-0.550386	-0.0339983	-0.550386	-0.707198	0.891944	-0.12188	0.99662	1.60687	2.16279	1.58876	-0.762196	1.73305	-1.246	-0.0917166	0.14018	1.54311	0.149208	0.610834	0.254606	1.68175
		-	4723	-0.491075	3.74409	-1.45125	0.600589	-0.0409293	-1.13338	-1.47917	-0.884492	-0.960353	0.0689127	-1.02889	-0.64011	-0.0126045	-0.525002	0.635732	0.0327087	-0.740977	-0.406724	-1.09059	-0.746097	-0.895184	-0.109472	-0.798836	-0.601164	0.897492	0.496924	0.00133433	0.46525	-0.815841	-0.0553218	0.729734	-0.0471432	-1.03898	-0.0845839	1.08779	-0.0119232	-0.192405	1.40843	0.0242451	0.413422	-0.457995	0.222221	-0.298134	-0.177969	-0.375658	1.66513
		-	4722	-0.268327	1.19024	-0.877412	0.0148348	1.66597	-1.00381	-0.480566	0.0605297	-0.614707	0.75518	-0.221223	-0.0269166	-1.87729	-0.480566	0.462944	-0.631636	-0.115484	0.0848701	-0.462959	-0.164524	-1.77271	-0.125315	0.953436	-0.314862	0.644741	-0.52227	-0.377193	-0.0849076	-1.38347	-1.28373	0.11565	-0.850517	-0.691893	1.25266	0.907164	0.48931	-0.422472	2.7748	0.51712	0.956482	-1.24	0.976172	0.495627	0.0772658	0.414763	1.79157
		-	4721	-0.488158	0.983085	1.43468	0.643204	-0.102767	0.956226	-0.731001	0.0408194	-0.804678	-0.496193	-1.36488	-0.888584	-0.855014	-0.715882	0.494665	-0.358743	-1.32777	-0.524828	-1.34616	-1.06625	-1.16788	-0.907962	2.14634	0.0235013	0.338108	0.18049	-0.325708	0.0642966	-0.746347	1.74218	-0.0389618	0.318957	-1.44341	2.50945	0.00393583	0.356658	-0.92624	0.840022	-0.815651	-0.300623	-1.00281	-0.0519297	-0.772449	-0.609063	2.21485	0.506815
		-	4716	0.061168	1.79634	-1.3489	0.169537	0.0973211	-1.23262	-0.541147	-0.558817	-0.901982	0.896434	-1.09144	-0.365664	-0.35827	-0.178982	0.422356	-0.0382988	0.629787	1.03657	-0.846755	0.273199	-1.99623	-0.30404	0.0151442	-0.761708	0.0244245	-0.874199	0.902711	0.0176455	-0.402616	0.294634	-0.0701473	-0.0593764	-1.01667	1.09487	1.57973	0.552645	-0.0413562	0.982766	-1.97362	-0.344069	0.343383	0.976708	0.375306	0.565132	0.86478	2.37641
		-	4713	-0.367923	2.4029	-0.723124	0.437285	1.60003	-1.43811	-0.253141	-0.0304073	-0.358029	0.465451	-1.86665	-0.58641	0.107474	-1.81558	0.95541	-0.2509	-0.290471	-0.137649	-0.773805	-0.400642	-0.965412	-0.735641	0.150768	-0.516762	0.331957	0.997308	1.00144	0.776901	-1.51906	-0.812928	0.997308	-0.444893	-1.03998	0.803891	1.27663	0.346847	-0.0871004	1.82699	-0.710707	0.34306	-0.0301271	0.247342	1.12809	0.448434	-0.674039	0.817869
		-	4708	-0.0604679	-0.594577	-1.18913	-0.614726	0.3593	-0.485406	-0.361951	-0.162685	-1.22704	0.339198	-1.77744	-0.888425	0.298166	-0.607213	0.805033	0.165328	-1.17054	0.106097	-1.4546	-0.839679	-0.947689	0.175405	0.385689	-0.128865	0.325645	1.02526	0.263092	0.538	-1.24635	-0.72601	1.27971	-0.230885	-1.54674	0.255978	2.15439	0.287876	-0.0693028	2.02663	-1.11609	0.280412	-0.132651	1.11631	0.255978	0.413211	-0.151254	1.72488
		-	4707	-0.239354	0.608609	-1.29102	-0.307257	0.675873	-1.88551	-1.08521	-0.764948	-0.766694	0.570719	-1.88551	-0.693828	0.337663	0.223248	1.46022	0.673711	-0.347697	1.16869	-1.13882	-0.105941	-1.29102	-0.0328119	-0.537515	-0.62045	-0.550143	-0.167569	0.381278	-0.112145	-0.562869	-0.682093	1.16425	-0.0269022	-0.723846	0.808165	1.94183	0.675382	-0.695893	1.59882	-0.682093	0.0736117	0.0570697	1.45279	1.37262	0.960826	-0.118158	0.971063
		-	4609	-0.812152	3.10134	-0.962548	0.442213	0.54346	-0.685054	-0.420072	-0.187222	-0.14286	0.481224	-2.58871	-0.750117	-0.885429	-0.35879	0.045389	-0.39961	-0.0732709	-0.11082	-0.195621	-0.126571	-2.20064	0.0791972	-0.0794628	-0.733634	0.425071	-0.594253	-0.373873	-0.181018	-0.257332	0.144568	0.324867	0.0707008	-1.02022	-0.236473	0.305891	-0.316934	-0.427915	1.62837	-0.771862	0.142865	-1.05594	-0.222729	-0.0794628	-0.45271	-0.381473	1.29144
		-	4550	-1.68157	-0.925242	0.178382	-0.809476	0.576654	-2.65691	0.427656	-0.550866	-0.499683	-1.54026	-0.275751	-0.771897	-1.83871	0.964444	0.797535	-0.0255762	0.525748	-0.0237272	0.343226	0.281749	0.080214	0.0222739	0.550093	0.217527	0.822784	-0.820277	1.40653	0.469678	-0.0474635	0.698722	-0.906349	-0.0850304	-1.45515	0.173674	0.00318521	-0.426098	0.70896	0.22664	-0.235237	0.233455	-1.64048	-1.59309	-2.02183	-1.7518	0.749462	1.79289
		-	4219	0.372879	-0.789993	-1.63229	-0.683136	-0.0306631	-1.37721	-1.09195	-0.833273	0.223851	-0.550299	-0.524236	-0.283561	0.260541	0.284668	1.2863	0.610503	-0.60336	0.284668	-0.166094	-0.161595	-1.68995	-0.550299	-0.218149	-0.819465	0.349697	-0.648568	0.217677	-0.027065	0.0969779	-1.2419	0.979506	-0.0551388	-1.06975	0.908184	1.62574	0.488056	-0.630375	1.95145	-0.741844	0.193078	-1.12567	2.37073	0.664226	0.636432	-1.06975	2.29928
		-	3781	-0.596321	0.591684	-0.330925	-0.111854	-1.34247	-1.37585	-1.77377	-1.49736	-0.173648	-0.478162	-0.981431	-0.544414	0.0800826	0.096162	2.04799	0.741411	0.0800826	0.930463	-1.19731	-0.0622558	-0.768488	-0.145393	-0.249289	-0.387723	0.916398	-1.14039	-0.127885	-0.117291	-0.407394	-0.571437	-0.312148	-0.430327	-1.5374	1.08043	0.878521	0.140515	-1.2395	0.783856	-0.706945	-0.387529	-0.986256	2.10256	-0.0932151	0.341028	0.524389	2.62614
		-	3423	-1.06581	0.915349	-0.262319	-0.137593	-0.322894	-1.1566	1.11617	-0.121108	-0.705329	-0.0130929	-1.44441	-0.720943	-0.152624	-0.471718	0.171654	-0.150896	2.60821	0.355637	-1.56701	0.465615	-1.34008	-0.435278	1.43511	-0.113418	0.955689	-0.48648	-0.35041	0.0395995	-0.371295	-0.895605	0.128392	-0.379503	-1.55441	1.46919	0.437023	0.11727	0.061713	0.717027	-2.00251	-0.407924	-0.664471	0.761478	0.350746	0.149251	0.160925	1.42649
		-	3294	-1.52031	-0.0869555	-0.894109	-0.833791	0.626747	-1.05354	-1.59511	-0.673967	-1.14898	0.315245	-1.78354	-0.872427	-0.0869555	-0.657567	0.633678	-0.0369482	-0.423936	0.0835317	-0.571415	-0.30394	-1.3355	-0.476104	-0.599653	-0.803751	-0.0659925	-0.516303	1.24377	0.220492	-0.599653	0.489412	1.57693	0.488895	-0.748294	0.734407	1.19964	0.395253	0.563067	1.36068	-0.911106	0.337548	-0.543637	2.38147	0.194392	0.677407	-0.489399	1.53663
		-	3270	-0.31932	-0.665932	-1.37432	-0.786525	1.14288	-0.890296	-1.15729	-0.301571	-1.11162	-0.212519	-1.20449	-0.842878	-0.501283	-1.52666	1.87195	-0.0519977	-0.890296	0.70716	-1.72038	-0.634504	-0.491604	0.639681	-0.481991	-0.111305	-0.310811	-0.181223	0.389803	-0.0340769	0.440468	-0.293945	0.604689	0.250404	-1.39249	0.55511	2.16225	0.441623	0.0794057	0.986405	-1.05295	0.00428802	0.208362	0.802679	-0.048405	0.320879	-0.158198	2.16956
		-	3248	-0.15269	1.17425	-1.04562	-0.00802218	0.06469	-1.31388	-1.50655	-0.918582	-1.21545	0.74193	-0.602601	-0.358708	0.755151	-1.04562	-0.223319	-0.171264	0.262627	0.10925	-1.16783	-0.265317	-1.28058	0.52621	0.660899	-0.0311586	0.398338	0.708526	0.31148	0.472781	0.287189	-1.36479	1.13017	0.0175243	-0.833217	0.735289	1.30658	0.402885	-0.614802	1.57256	-0.484151	0.157868	-0.793074	0.511544	1.19055	0.303007	-1.0161	2.99307
		-	3247	-0.476131	-0.386962	-1.20927	-0.690786	0.748716	-2.12189	-1.84374	-1.0723	-0.722035	-0.419853	-1.86959	-1.00383	0.922742	-0.722035	1.02956	0.410089	-0.476131	0.0921659	-1.24492	-0.542962	-0.546228	-0.116575	0.603847	-0.019652	0.484816	0.00829323	-0.261436	0.0772243	-0.302254	-0.631852	1.19101	0.0856347	-1.24492	0.897496	1.79006	0.48088	0.187622	1.25399	-0.775809	0.221934	0.307065	0.748716	1.02956	0.695113	-1.17435	2.09691
		-	3232	-0.449792	1.9911	-0.986574	0.184911	0.0883712	-1.33677	-0.654812	-0.634403	-0.0726157	0.376034	-1.21659	-0.304389	0.336185	0.76595	0.247477	0.449871	0.336185	-0.750952	-0.563871	-0.326212	-1.53485	-0.140057	-0.404451	-0.69312	0.878133	-0.163152	-0.593642	0.0404465	-0.806836	-0.554063	1.44353	0.0275427	-0.486965	0.796897	0.729871	0.346601	-0.761981	1.29391	-1.2756	-0.247893	-0.761981	3.5406	-0.949057	0.609854	0.330415	1.19315
		-	3208	-1.01937	1.70784	0.688859	0.459109	0.431471	-0.818365	-0.0392585	-0.142051	-0.666323	0.646838	-1.17973	-0.399738	-0.756015	-0.212574	1.32496	0.118792	-0.370798	0.223259	-1.14145	-0.429663	-1.87866	-0.882929	-0.0600409	-0.940543	0.787665	-0.0461596	0.885526	0.542344	-0.705641	-0.220167	-0.346169	-0.423992	-1.12887	1.6325	0.646838	0.383492	-0.464071	1.66247	-0.797343	0.133685	-0.786923	0.199252	-0.0881256	-0.225265	1.40453	2.81153
		-	3205	-1.18447	1.77676	-0.234087	0.119401	-0.634434	-1.21599	-0.581892	-0.810773	-0.446711	0.241645	-1.87734	-0.694135	-0.923611	-1.01578	0.863395	-0.358665	-0.688593	-0.0553338	-0.996955	-0.580294	-1.97248	-0.270884	0.20892	-0.678149	0.90519	0.199457	0.318675	0.474441	-0.00133952	0.282845	0.843766	0.37509	-1.6873	0.273773	0.936677	-0.158949	-0.720306	2.01203	-0.406092	0.295211	-0.760769	0.0766679	-0.86185	-0.515317	0.612024	1.29413
		-	3189	-0.813658	-0.00649101	-1.08825	-0.636135	-0.59115	-1.53292	-1.07674	-1.06694	-0.922227	0.0312002	-0.690667	-0.527231	-0.444326	-1.23693	0.108623	-0.524211	0.251968	0.0912414	-0.400521	-0.0191037	0.343635	-0.406671	-0.217571	-0.0935357	1.06978	0.545609	2.05642	1.22394	-0.473452	-1.27752	-0.207262	-0.652746	-1.16624	-0.265218	0.0187817	-0.470894	-0.0837638	-0.116287	-1.03737	-0.412475	-0.769651	-0.739877	-0.670805	-0.726777	-0.249101	0.1898
		-	3188	0.305585	0.391617	-2.22783	-0.51021	1.31351	-2.01019	-1.14527	-0.613983	0.313579	0.0288176	-1.18173	-0.279777	0.737637	-0.538995	1.30895	0.502529	-0.137739	0.172554	-1.07451	-0.346564	-1.14527	-0.439017	0.466389	-0.372632	0.99501	1.09563	0.774993	0.95521	-0.87763	-0.526188	0.321538	-0.36076	-0.686291	0.973085	0.922749	0.403181	-0.551895	1.69759	-1.76442	-0.206243	-1.12731	1.90886	-0.321429	0.153374	-0.957044	1.15139
		-	3182	-0.240815	1.18271	-1.54529	-0.201132	0.219046	-1.6644	-1.24152	-0.895622	-1.17621	0.525376	-0.355346	-0.335393	0.646488	-0.61805	1.43671	0.488383	-0.142034	0.381724	-0.52276	-0.0943568	-0.113316	-0.0295275	0.586838	0.147998	0.90374	0.90374	0.0596769	0.622385	-1.7693	0.266875	0.971612	-0.176938	-2.0212	1.77392	1.33704	0.363254	-1.09743	1.07991	-0.948505	-0.322008	-0.038668	0.672446	0.313599	0.315792	0.773071	2.0335
		-	3178	-0.513872	0.356381	-1.19692	-0.45147	-0.153393	-0.957459	-1.69242	-0.934426	-1.29019	-0.207172	-2.36063	-1.286	0.428337	-0.618957	0.564672	0.124684	0.34002	-0.16403	-1.09064	-0.304883	-1.66903	-0.673725	0.746019	-0.532246	0.564672	0.765888	0.542608	0.624389	-1.07348	-0.273749	0.942094	-0.135045	-1.42882	0.451739	2.43902	0.487311	-0.354439	0.960053	-0.39008	0.0718449	0.113656	0.451739	0.948099	0.504498	1.85851	1.49751
		-	3173	0.964532	2.15114	0.679051	1.26491	-0.248283	-0.335382	0.65401	0.0234485	-0.462967	0.153973	0.701642	0.130882	0.225708	-0.225383	1.36558	0.455303	-0.40634	0.578487	-0.767139	-0.19833	-1.42633	-0.59274	0.505934	-0.504378	0.118279	-0.750906	-0.517212	-0.38328	-0.927791	0.214459	-0.323202	-0.345511	-0.964581	0.872868	1.10946	0.339248	-1.51333	0.681118	-0.734848	-0.522353	0.136232	0.979842	0.996671	0.704248	1.6516	1.75085
		-	3166	1.4681	2.3884	-0.891284	0.988404	0.861024	-1.04263	0.120645	-0.0203194	0.617953	2.29607	-1.39104	0.50766	-1.06801	-0.399956	0.556775	-0.303729	-1.36995	-0.767883	-0.796004	-0.977945	-1.93739	0.173111	1.34686	-0.139141	0.510634	0.293266	-0.615822	0.0626927	-0.733468	-0.0923872	0.660905	-0.0549834	-0.30027	0.413787	0.169425	0.0943139	-0.953127	0.804504	-1.95285	-0.70049	0.435522	0.385364	0.970106	0.596998	1.8061	1.07768
		-	3161	1.75791	2.097	-0.538818	1.10537	0.736744	-0.378241	0.133447	0.163983	0.986535	2.83373	-0.484736	1.11184	-0.14465	-0.262014	0.706634	0.09999	-1.25903	-1.2096	-0.65356	-1.04073	-1.60119	-0.271577	1.18925	-0.227838	0.359726	0.577162	-0.87452	0.0207894	-0.477254	-0.0122906	0.165131	-0.108138	0.688803	0.989102	0.200202	0.626036	-1.01033	0.0867481	-1.4411	-0.788226	0.19137	-0.10147	1.36784	0.485912	1.62416	0.952522
		-	3143	-2.02855	0.139982	-0.338095	-0.742223	0.518923	-0.301278	-0.112966	0.0348932	0.00606219	-2.47578	-0.46881	-0.979509	-1.4334	0.391758	-0.442654	-0.494766	0.16193	1.14947	0.186615	0.49934	-0.36913	-1.13566	0.929963	-0.19161	0.488158	-0.722392	-0.841346	-0.358527	-1.82015	-1.65945	-0.765869	-1.41516	-0.190144	0.644834	0.900278	0.451656	0.739943	1.41711	0.0587801	0.738611	-0.636453	0.794365	-0.133786	0.00804207	0.924443	1.8144
		-	3122	0.191592	3.63183	-0.0985307	1.24163	-0.479152	0.150735	0.423841	0.0318083	0.971308	0.44247	-1.32039	0.0311291	-0.980885	-0.790119	0.266556	-0.501483	-0.167359	-0.51958	-0.0320576	-0.239666	-0.992575	-0.082139	-2.84421	-1.30631	0.516111	0.121489	-0.263841	0.124586	0.84657	0.0810435	0.270246	0.399287	-0.663003	0.122564	0.575288	0.0116166	-0.313117	1.70773	-0.0422235	0.450796	-0.26966	0.425877	0.315381	0.157199	0.437383	1.4098
		-	2575	-0.618392	-0.00413838	-0.281308	-0.301279	0.865982	-0.316466	-0.948186	-0.13289	-1.21038	-0.401477	-0.251584	-0.621147	-1.58647	-0.391008	1.45627	-0.173736	-0.222231	0.769057	0.455425	0.334084	-0.186046	-0.035368	0.523708	0.100764	-0.745432	-1.76671	0.392606	-0.706513	-0.419911	-0.835149	-0.110662	-0.45524	-0.326609	0.377579	1.43592	0.495629	-0.517062	1.30361	0.50057	0.429039	-1.21779	0.783376	-0.766777	-0.400396	-0.506067	2.35914
		-	2551	0.181998	-0.0113382	-1.22878	-0.352706	0.713076	-1.82954	-1.74321	-0.953224	-0.931406	-0.863806	-0.437313	-0.744175	-0.0892324	-0.344133	1.33059	0.299074	0.24971	0.419296	-1.11932	-0.150106	-1.03028	-0.314062	0.189642	-0.384899	0.466036	-0.21713	0.343443	0.19745	-1.08918	-0.0542179	0.775735	-0.122553	-1.64053	-0.0542179	2.28159	0.195614	-1.10419	1.7224	-0.811407	-0.0644005	0.498731	1.09952	-0.0369497	0.520433	0.0471123	1.123
		-	2438	-1.20643	0.554271	-0.573809	-0.408655	0.824047	-1.38333	-0.767432	-0.442239	-1.71313	-1.22328	-0.929251	-1.28856	0.513531	-0.655729	0.932591	0.263464	-0.70444	1.11401	0.501703	0.303758	-0.474147	0.453522	0.643765	0.207714	1.10581	0.210246	-0.197864	0.372732	-1.32823	-1.04672	0.990914	-0.461345	-0.929251	0.610773	1.34273	0.341416	-0.43172	1.40556	-0.234602	0.246414	-0.390361	0.397576	-0.539913	-0.177566	0.774523	1.08096
		-	2403	-1.13356	-0.877806	-1.04869	-1.02002	0.645662	-0.886902	-1.10449	-0.448578	-0.549117	-1.29301	-2.15325	-1.33179	-1.19939	-1.55496	1.84808	-0.302088	0.168286	1.12458	-0.407682	0.295062	-1.16043	0.746804	0.674218	0.0868635	0.670242	-0.482508	0.987742	0.391825	0.019786	-0.750974	-0.363957	-0.365048	-1.4884	0.42665	0.863481	-0.0660907	0.480506	1.44292	0.0974701	0.673631	-0.570778	0.703535	-0.444782	-0.104008	-0.284205	1.14123
		-	2193	-0.132412	2.25854	-0.282596	0.61451	1.26688	-1.15702	-0.446178	-0.112106	-0.513951	0.806345	-1.38009	-0.362565	1.09052	-1.02208	0.630047	0.232832	-0.813252	-0.399256	-1.12923	-0.780578	-1.33325	-0.205968	0.0358741	-0.501116	-0.860292	-0.90857	0.603419	-0.388481	0.498556	0.521136	1.28916	0.769618	-1.54545	1.16311	1.53091	0.382856	-0.140441	1.38971	-1.39597	-0.0488995	-0.380819	0.393359	0.504227	0.172256	0.692419	1.28176
		-	2189	-0.747292	-0.0195813	-0.516261	-0.427711	-0.272622	-0.755012	-0.559467	-0.529033	-0.486555	-0.924193	-0.624797	-0.678515	0.0327276	-0.222545	0.409119	0.0731004	-0.381428	-0.218121	-1.45528	-0.684945	-0.778554	-0.709603	-0.00182424	-0.49666	0.0086734	0.194626	-0.585065	-0.127255	-0.0711356	3.82328	0.279502	1.34388	-1.15325	0.392976	0.562944	-0.0657754	2.82692	0.132513	3.33558	2.09834	0.0693423	0.352596	0.0224929	0.148144	0.0758511	0.433946
		-	2083	-1.27438	-1.66811	0.554497	-0.796	0.979416	0.572996	-1.27737	0.0916814	-0.984845	-1.25103	-1.37495	-1.20361	-1.38929	-1.04988	0.470887	-0.656095	0.72321	1.15278	0.70731	0.861098	-0.479611	0.337149	0.176011	0.011183	0.978924	0.991292	1.08675	1.01899	0.179923	-0.0645772	1.06962	0.39499	-1.73652	-0.714768	-0.555665	-1.00232	0.902207	1.32503	0.741937	0.989724	-1.29254	-0.923099	-0.970545	-1.06206	0.00198495	-0.541996
		-	2068	-0.697279	-1.00375	-1.2544	-0.985141	0.520102	-0.834309	-1.49046	-0.601556	-0.9395	-0.640727	-1.34189	-0.974037	-1.11772	-0.59195	1.62659	-0.0276928	-0.222122	1.04922	-0.798115	0.0096599	-1.14109	0.746752	0.689834	0.0984978	0.120041	-1.16236	0.951427	-0.0302966	0.475336	-0.036944	0.537282	0.325225	-1.05844	0.190201	1.61614	0.2493	0.651496	1.39065	-0.414722	0.542473	-1.34093	1.03479	0.0641147	-0.0806762	-0.313756	1.18173
		-	2021	0.400196	-0.232077	-1.57714	-0.469674	0.511686	-1.73252	-1.87841	-1.03308	-0.610359	0.00385465	-1.16652	-0.591007	0.367844	-1.21686	1.49401	0.214998	-0.575312	0.751046	-0.0457419	0.0433306	-0.140723	-1.25129	1.28643	-0.0351951	0.238787	0.0755667	1.24467	0.519675	-0.658275	-0.865163	1.81732	0.0979591	-1.59847	0.55309	0.719656	-0.108573	-0.507371	0.730185	-1.37779	-0.384992	-0.0373718	0.61613	0.252856	0.277205	0.904363	2.12867
		-	2017	-0.315391	0.827624	-1.63865	-0.375474	-0.00291829	-1.05778	-1.0423	-0.700999	-0.894407	-0.389186	-1.34321	-0.875602	0.854969	-1.51466	0.908454	0.08292	-0.119689	0.365916	-0.523105	-0.0922923	-0.770862	-0.367794	0.515827	-0.20761	-0.378459	0.70217	0.515827	0.279846	-1.16994	0.163253	1.3916	0.128306	-1.07338	1.91169	1.99186	0.943388	-0.731477	0.654316	-1.08912	-0.388761	-0.336172	-0.0558823	0.623754	0.0772335	-0.357192	2.6194
		-	1981	0.658406	1.15853	-1.00144	0.27183	0.664792	-1.18521	0.374168	-0.0487489	0.780348	0.230881	-2.02278	-0.337184	-0.353723	0.231686	1.72077	0.532913	-0.800264	-0.247644	-1.09106	-0.712988	-2.10296	0.150253	0.330423	-0.540763	0.340318	-0.959733	-0.579736	-0.399717	0.474292	1.6557	-0.362565	0.589144	-1.13082	1.85491	0.773745	0.499276	-0.717989	0.489767	-1.46777	-0.56533	-0.252858	1.50334	0.804751	0.685077	1.29379	1.86128
		-	1875	-0.421545	-0.520325	-0.92648	-0.622783	-0.529284	-0.988351	-1.12954	-0.882391	-1.47535	-0.690029	-1.16618	-1.11052	-0.324241	-1.84002	1.6909	-0.157787	-0.763266	1.39853	-0.748885	-0.0378744	-0.682727	-0.932981	1.73777	0.0406873	0.151293	-0.442141	1.09809	0.269081	0.941075	0.38052	-0.0429561	0.426213	0.161371	0.299067	-0.00914896	0.15043	1.12812	0.412425	-1.32447	0.0720235	-0.4155	0.38095	-0.0371691	-0.0239062	-1.49136	1.87079
		-	1846	-0.73181	-0.509507	-1.86223	-1.03452	0.626627	-1.42923	-0.670203	-0.490935	-0.877377	0.559899	-1.10712	-0.474868	1.31422	0.317712	1.3378	0.989911	0.373984	0.0223303	-0.860698	-0.154795	-0.610343	-0.257863	0.230386	-0.212607	0.69131	0.551408	1.06272	0.768478	-1.1448	-0.779226	1.49041	-0.14454	-1.08854	0.57678	1.9754	0.487882	-0.41327	1.64795	-1.03373	0.0669834	-0.581037	1.00175	0.24027	0.220326	-0.360186	0.792366
		-	1830	-0.126933	-0.591266	-1.62921	-0.782471	0.882861	-0.777728	-0.536808	-0.143891	-0.777728	-0.741237	-1.38797	-0.968979	0.430487	0.399161	1.1419	0.657182	0.0586882	-0.343917	-0.658909	-0.314713	-1.38797	-0.58024	0.853766	-0.371481	-0.473594	0.737583	0.6244	0.29613	-0.891943	-0.878882	2.37079	0.199989	-0.658909	-0.00369194	1.63228	0.323225	-0.412561	1.72133	-0.196347	0.370807	-0.624765	1.85399	0.126334	0.451854	-0.463275	1.50498
		-	1753	0.782617	0.0997677	-0.56591	0.105491	1.01005	-1.03929	-0.745106	-0.258116	-0.373432	-0.211217	-1.7789	-0.78785	-0.0376197	-1.03929	1.50285	0.141982	-1.05924	-0.110131	-0.317844	-0.495738	-2.12761	0.248679	0.328919	-0.516672	0.396514	0.751235	0.603398	0.583716	-0.629179	0.470994	0.348473	0.0634293	-1.7789	0.62039	1.32867	0.0567193	-0.401833	1.77805	-1.45849	-0.0274237	0.0550411	2.0396	-0.0140375	0.693536	-0.550409	0.790383
		-	1746	-0.195483	-0.700653	-1.35087	-0.749002	0.395441	-1.62711	-2.02069	-1.08412	-0.867208	0.668393	-1.56862	-0.589146	0.287838	-0.788557	1.33839	0.279223	-0.60484	0.126403	-0.664166	-0.380868	-2.04509	-0.628353	0.409348	-0.754697	0.791701	-0.342888	0.581607	0.343474	0.0776995	0.11837	1.55732	0.584465	-0.89415	-0.415707	1.41001	0.0333856	0.00227175	0.745646	-0.469446	0.0928239	-0.991506	1.29059	0.250602	0.183229	-0.204969	1.90399
		-	1744	1.96933	0.224237	-1.5751	0.206153	0.00779008	-1.33712	-1.10892	-0.812749	-1.07307	2.07287	-1.49896	-0.166387	-0.416624	1.67341	0.578416	0.611733	-0.257456	0.813719	-0.760846	-0.0681943	-1.21301	-0.066587	-0.271566	-0.517054	-0.30997	-0.846795	-0.207009	-0.454591	0.340833	-0.824761	2.07438	0.530152	-0.876775	-0.448801	0.425932	-0.299881	-0.193588	0.194996	-0.846795	-0.281796	-1.00424	1.67652	1.17838	0.616883	-0.454243	1.61724
		-	1725	-0.869664	-0.392974	-1.48302	-0.915219	-0.677322	-1.34075	-1.91692	-1.31166	-1.00386	-0.467965	-1.36609	-0.94597	-0.371614	-0.768166	1.59147	0.150565	-0.370531	1.27687	-0.57777	0.109524	-1.22926	0.700817	1.39531	0.288956	-0.572621	-0.780533	1.37232	0.00638736	1.2004	1.08412	0.0187891	0.76777	0.254092	-0.0925924	0.275371	0.145623	1.61957	0.187159	-0.926568	0.293388	-0.831806	-0.0688001	-0.670355	-0.523654	0.59959	1.67837
		-	1704	0.435706	-1.7435	1.09642	-0.070459	-0.487199	-0.538379	-0.523506	-0.516361	-1.37297	-1.45762	-0.469496	-1.10003	-1.13972	-0.0890368	0.287561	-0.313732	1.41015	0.511607	0.00302449	0.641593	-0.626107	0.755189	0.812076	0.313719	1.43818	-0.419746	-0.868941	0.0498299	-0.527205	0.270059	1.44736	0.396738	-1.06689	-0.54401	-0.596062	-0.735655	1.14752	-0.147273	0.926678	0.64231	-0.929163	2.92159	0.418939	0.803788	-1.46646	-0.204722
		-	1690	0.266155	0.0528534	-0.843864	-0.174952	0.416343	-1.22548	0.23475	-0.191463	-1.10032	-0.36797	0.0267496	-0.480513	0.0354879	-0.127802	0.971164	0.29295	-0.604013	0.186722	-1.10032	-0.50587	-0.8573	1.74415	-0.346846	0.180002	0.693587	-0.939821	0.459334	0.071033	-1.88601	-1.07019	1.08921	-0.622327	-1.24168	1.38939	1.12539	0.424367	-0.389315	1.39389	-0.522274	0.160767	-0.0175095	-0.284747	0.648829	0.115524	-0.510858	1.92182
		-	1684	-0.724694	0.33866	-0.797047	-0.39436	0.479694	-1.03566	-1.17883	-0.578268	-0.655418	0.159759	-1.03566	-0.510441	0.682658	-1.12366	0.367861	-0.0243801	0.80883	-0.782317	-0.842055	-0.271847	-1.01862	-0.392911	0.5588	-0.284244	-0.628513	0.382268	0.723874	0.15921	0.0840294	-1.25543	1.31265	0.0470813	-1.14184	1.26748	1.3566	0.494078	-0.696629	1.2253	-1.29513	-0.255485	-0.64191	1.69685	0.33866	0.464532	-1.73011	1.64155
		-	1675	-0.679693	-0.292149	-0.579236	-0.517026	0.207348	-0.917023	0.23468	-0.158332	-1.14588	-0.726611	-0.529698	-0.800731	-0.876944	0.710361	-0.0364817	-0.0676883	0.474677	-0.4987	-0.331232	-0.118418	0.0390475	-1.00057	-0.245415	-0.402312	1.08336	-0.787417	-0.526222	-0.0767586	-0.714742	-1.00057	3.84094	0.708544	-1.6779	1.995	0.722422	0.346507	0.00541092	0.564146	0.232595	0.267384	-0.582838	0.407576	-0.540175	-0.238479	-1.05403	-0.0141566
		-	1380	1.77327	0.35298	-0.450768	0.558495	-0.199287	-0.778645	-1.16331	-0.713746	-0.558346	1.87083	0.44003	0.584171	1.73371	0.595745	0.130012	0.819822	-0.710648	0.0125519	0.158166	-0.179977	-0.921522	0.654142	-0.193794	-0.153725	-0.512386	0.366171	-0.212672	-0.119629	-0.662952	0.309513	1.24988	0.298815	0.19541	0.0799576	0.513084	0.262817	-0.653388	0.640022	-1.99964	-0.671001	1.34862	2.16841	1.84336	1.7868	-0.464656	0.421753
		-	592	-0.467996	0.668712	-1.01252	-0.270603	1.03628	-1.4736	-1.25501	-0.564108	-0.588598	-1.4736	-1.80063	-1.28761	-0.210798	-0.871915	2.36954	0.428942	-1.14455	0.32246	-0.923452	-0.581847	-0.764753	0.0637467	0.562736	-0.0460902	0.672528	-0.0436463	0.290211	0.306364	0.857763	0.634028	0.340649	0.610814	-0.967475	0.702784	0.815749	0.183686	0.115285	1.18221	-1.43919	-0.0472323	0.209576	1.29868	-0.15736	0.4503	-0.027152	1.72717
		-	479	-1.03405	-1.76588	-0.561834	-1.12059	0.584707	-0.489641	-0.568858	-0.157931	0.031935	-0.658964	-1.22658	-0.617871	-0.600797	0.106866	0.273048	-0.0736276	-0.0119032	0.148027	0.0101449	0.0487561	-0.93725	0.637006	1.12304	0.274264	0.73914	-0.318985	1.03068	0.483613	-1.40791	-1.28767	0.608236	-0.695781	-1.95587	1.39516	0.421481	-0.046407	0.76769	1.36488	-0.00409171	0.709493	-0.521954	0.649855	-0.169744	-0.0139478	-0.604379	1.74817
		-	228	0.351805	-0.255931	-0.755188	-0.219771	-0.101142	-1.3981	-0.394424	-0.631224	-0.0353053	0.372716	-0.398349	-0.0203128	0.221166	0.0448866	2.13338	0.79981	-0.900215	0.105849	-1.07998	-0.624781	-1.08375	0.0847376	1.40445	0.135145	-0.506179	-1.83198	0.0654293	-0.757575	0.556568	0.282179	0.122765	0.320504	-1.16294	1.38944	0.517694	0.248065	1.11726	0.507243	-2.4021	-0.2592	0.331543	1.48589	0.658919	0.825451	0.919334	1.98056
		-	168	0.229731	-1.18301	0.448776	-0.168168	1.84389	-0.510454	-1.66765	-0.111404	-1.34762	-0.775068	-0.608136	-0.910274	-0.320357	-0.0693171	1.11683	0.242387	-1.67408	-0.0468093	-0.640683	-0.787191	-1.21276	-0.745837	0.595921	-0.454225	1.07261	0.161803	0.572677	0.602362	0.332969	-0.62253	1.22912	0.313186	-0.586758	0.722584	1.05403	0.39662	0.383507	1.42312	-1.03889	0.255913	-1.49038	0.685152	0.217258	-0.195989	-1.77	1.67854
		-	137	-0.326743	-1.1538	-1.34422	-0.941588	1.40527	-0.959459	-1.00768	-0.18729	-0.451489	-1.14173	-0.950837	-0.84802	-1.03505	-0.389142	1.53739	0.0377324	-0.806232	-0.00719216	-0.00233023	-0.271918	-0.423495	0.0778422	0.0154393	-0.110071	0.39941	-2.73892	1.10414	-0.411789	0.761264	-0.313406	-0.113669	0.111396	-0.52912	0.352244	1.95043	0.591185	0.227521	-0.54125	-0.382682	-0.232137	-0.961009	0.120589	0.216781	-0.20788	-0.085534	1.40067
[truncated: 82 more columns]
