# Supplementary material for: Exometabolomic-enabled discovery of compounds associated with Escherichia coli O157:H7 population dynamics in the lettuce phyllosphere
Source: BMC Plant Biol. 2026 May 9;26:1114. doi: 10.1186/s12870-026-08917-9 (PMC13326550; doi:10.1186/s12870-026-08917-9)
Supplement: Supplementary file 5 — Supplementary Material 5: Dataset S2. Polyphenol and flavonoid metabolite abundance values measured via exactive tandem mass spectrometry (MS/MS) from exudates in the apoplast (A) or on leaf surface (S) of E. coli O157:H7-inoculated (A_E, S_E) or mock-inoculated (A_M, S_M) plants at one day post inoculation (1 DPI). The numbers on the column title indicate the lettuce genotype code. Results are shown as normalized values (sum normalized, Log10 transformed, and auto-scaled) calculated with MetaboAnalyst 6.0 (https://www.metaboanalyst.ca/) for three biological replicates (BR) and their average. Normalization was performed across treatments within sample type (leaf surface and apoplast). Metabolite identifications were annotated according to the PubChem database utilizing the OMU R package. [file 12870_2026_8917_MOESM5_ESM.xlsx]

## Sheet: data_normalized
DATASET S2 Polyphenol and flavonoid metabolite abundance values measured via exactive tandem mass spectrometry (MS/MS) from exudates in the apoplast (A) or on leaf surface (S) of E. coli O157:H7-inoculated (A_E, S_E) or mock-inoculated (A_M, S_M) plants at one day post inoculation (1 DPI). The numbers on the column title indicate the lettuce genotype code. Results are shown as normalized values (…
Metabolite Annotation				A_E_31_BR1	A_E_31_BR2	A_E_31_BR3		A_E_36_BR1	A_E_36_BR2	A_E_36_BR3		A_E_38_BR1	A_E_38_BR2	A_E_38_BR3		A_E_39_BR1	A_E_39_BR2	A_E_39_BR3		A_E_44_BR1	A_E_44_BR2	A_E_44_BR3		A_E_45_BR1	A_E_45_BR2	A_E_45_BR3		A_E_46_BR1	A_E_46_BR2	A_E_46_BR3		A_E_59_BR1	A_E_59_BR2	A_E_59_BR3		A_M_31_BR1	A_M_31_BR2	A_M_31_BR3		A_M_36_BR1	A_M_36_BR2	A_M_36_BR3		A_M_38_BR1	A_M_38_BR2	A_M_38_BR3		A_M_39_BR1	A_M_39_BR2
PubChem ID	KEGG ID	Class	Identification	BR1	BR2	BR3	Average	BR1	BR2	BR3	Average	BR1	BR2	BR3	Average	BR1	BR2	BR3	Average	BR1	BR2	BR3	Average	BR1	BR2	BR3	Average	BR1	BR2	BR3	Average	BR1	BR2	BR3	Average	BR1	BR2	BR3	Average	BR1	BR2	BR3	Average	BR1	BR2	BR3	Average	BR1	BR2
4670740		NA	.beta.-Casomorphin (1-3)	1.31471	0.609267	1.14101	1.02166	-1.04815	0.0239785	-1.29391	-0.772694	1.70854	-0.372349	0.229944	0.522045	0.57619	-1.41796	0.532835	-0.10298	0.564855	1.3325	-1.06961	0.275914	0.162277	0.176274	-0.986999	-0.216149	0.267972	0.776874	-1.11433	-0.023162	-1.79621	-1.29391	0.939164	-0.716984	-2.30209	1.3959	1.51296	0.202255	-1.85173	0.590138	-0.0161248	-0.425905	0.96561	-0.293986	0.659008	0.443544	-0.136273	-0.0963592
1491		NA	.beta.-Resorcylic acid	0.0980382	0.254378	0.220356	0.190924	1.70186	-1.83597	0.769651	0.211846	-0.134216	-0.550325	-0.456965	-0.380502	-0.456965	0.276449	0.474417	0.0979668	0.982319	-1.75383	1.15376	0.127416	-0.040856	0.993236	-1.36438	-0.137333	-0.575055	-0.055838	-1.83597	-0.822289	-0.930421	0.329634	1.34396	0.247723	0.456252	1.11592	-0.167324	0.468283	0.931699	0.593289	-0.167324	0.452555	1.20361	0.647931	0.30869	0.720076	0.0169763	-1.41987
443024	C10890	Phytochemical compounds	(-)-Syringaresinol-4-O-.beta.-D-glucopyranoside	-0.440868	0.693933	-0.133202	0.039954	-0.115811	-0.253869	0.35177	-0.00596997	-0.391574	0.187677	0.94039	0.245498	0.0592348	0.0915139	0.469036	0.206595	0.734829	0.426496	0.313648	0.491658	-0.931169	-1.46315	-1.89644	-1.43025	0.549602	1.31081	1.51995	1.12679	0.198144	0.765816	1.18093	0.714964	1.13215	1.38655	1.24244	1.25372	-0.45056	-1.83388	-2.43714	-1.57386	1.66621	-0.19928	0.785953	0.750962	-0.982375	-1.96596
9064	C06562	Lipids	(+)-Catechin	-0.268545	0.629965	-0.292362	0.0230196	-1.09907	-0.542115	0.727548	-0.304545	-0.034018	0.322621	-1.28924	-0.333544	0.465982	0.175329	1.10842	0.583245	-1.54777	0.0731963	0.322137	-0.384146	-1.93086	-1.54777	1.20779	-0.756948	0.346413	1.59638	1.47869	1.1405	0.046679	-1.28924	0.706572	-0.178662	0.434349	0.444926	0.186103	0.355126	-0.222216	0.207145	-0.322106	-0.112392	0.891802	-0.201786	-0.99113	-0.100371	0.184914	0.798814
44559173		NA	(10E,15Z)-9,12,13-Trihydroxyoctadeca-10,15-dienoic acid	0.464297	-0.629955	0.469983	0.101442	1.58446	-1.0478	-0.201925	0.111578	0.158254	0.0224642	-0.199156	-0.00614567	0.82809	-1.05175	0.943012	0.239784	1.24763	1.25688	-0.32998	0.724843	-0.277544	0.693143	1.3506	0.588734	-0.660933	-1.78575	-0.337683	-0.928123	0.815812	-0.442054	1.30294	0.558899	0.641992	1.31858	-0.770922	0.39655	0.543746	0.955832	-1.01521	0.161455	-1.96606	0.351132	-2.83234	-1.48242	0.704791	-1.47753
		NA	(12Z,15Z)-7,9,10-Trihydroxyoctadeca-12,15-dienoic acid	-1.5151	-0.215477	-1.21244	-0.981006	0.23607	0.285903	-1.56085	-0.346292	-0.430291	0.169288	1.13684	0.291946	-0.708459	0.581074	-0.275487	-0.134291	-0.0659055	0.97293	1.33243	0.746486	-0.23807	0.510942	1.17023	0.481035	-0.233909	1.10099	1.28534	0.717472	-1.95256	-0.194928	1.37114	-0.258784	0.871223	1.43283	-1.69031	0.20458	-1.1117	-0.691451	0.369978	-0.477723	1.54966	0.635627	-1.49987	0.228473	-0.761167	0.62538
45360249		NA	(2R,3R,4S,5S,6R)-2-Octoxy-6-[[(2S,3R,4S,5R)-3,4,5-trihydroxyoxan-2-yl]oxymethyl]oxane-3,4,5-triol	-2.17415	0.867836	-1.01575	-0.774021	0.226058	-1.02371	0.757131	-0.0135065	0.103225	-0.308063	0.53427	0.109811	-0.501111	-0.310639	-1.69736	-0.836371	0.210448	0.54719	0.680619	0.479419	-2.84985	0.704598	0.70391	-0.480448	0.516466	0.714312	0.214199	0.481659	-1.27249	0.417659	-0.913768	-0.589534	0.685063	1.32579	0.554207	0.855019	0.532467	-0.619936	0.858624	0.257052	0.627021	-0.443298	-0.316692	-0.044323	0.308521	-2.09628
53385591		NA	(2Z)-2-(.beta.-D-Glucopyranosyloxy)-3-phenyl-2-propenoic acid	-0.20852	-1.17814	-1.25548	-0.880713	-1.64204	-0.440665	0.789439	-0.431089	-0.182909	0.0154823	0.237359	0.0233111	0.480389	-1.10855	1.051	0.140947	-1.81298	-2.70137	0.345056	-1.38976	-0.390268	0.101931	1.4627	0.391456	0.351676	1.73051	1.68093	1.25437	0.0515176	-1.06445	-0.743497	-0.585477	-1.47627	-1.30309	-0.205125	-0.994826	-0.0079203	0.521278	0.0677156	0.193691	0.591114	-0.515863	0.0491724	0.0414744	0.0420893	-1.30309
		NA	(3E)-4-(1-Hydroxy-2,2,6-trimethyl-4-oxocyclohexyl)but-3-en-2-yl .beta.-D-glucopyranoside	0.369377	0.103419	0.937662	0.470153	-1.11771	-0.918808	0.68883	-0.449229	1.13019	1.04201	-0.362657	0.603179	-1.02497	-0.154619	0.329805	-0.28326	-0.320853	0.782938	0.499452	0.320512	-1.30316	-3.23207	0.644275	-1.29699	-0.33538	0.615619	-0.45721	-0.0589906	0.716506	0.940505	1.28598	0.980997	0.0933879	1.06265	0.90804	0.688026	-0.380188	-0.526398	0.49497	-0.137206	0.680863	0.866457	1.49188	1.01307	0.100608	-0.685093
		NA	(4E)-8-(.beta.-D-Glucopyranosyloxy)-2,7-dimethyldec-4-enedioic acid	0.312821	-1.97368	0.473398	-0.395819	-1.61595	0.199798	0.792434	-0.207907	0.324454	0.962273	-0.950611	0.112039	-0.415189	-2.16901	-1.37972	-1.32131	-0.384472	-0.534934	-0.884148	-0.601185	-0.37135	-1.0448	-0.389762	-0.60197	-0.323006	0.939071	0.894744	0.503603	-3.01192	-0.872257	1.01421	-0.956657	0.947521	1.17295	0.213873	0.778115	-0.0299553	0.579009	0.350372	0.299809	-0.988341	-0.462328	1.10806	-0.114201	0.0222997	0.148236
		NA	(5Z)-3-(.beta.-D-Glucopyranosyloxy)oct-5-enoic acid	0.422055	0.133474	0.857421	0.470983	0.315238	0.347759	-0.102559	0.186813	-1.52313	-2.71853	0.783921	-1.15258	0.518287	0.144596	-0.539585	0.0410992	-1.70191	-1.61099	-1.48107	-1.59799	0.0764984	-0.734131	-1.44543	-0.701022	0.134623	0.850825	1.00193	0.662458	-0.294333	1.0455	1.10497	0.618711	0.88085	-1.23486	-0.297382	-0.217132	-0.918718	0.863667	0.746473	0.230474	1.05254	0.519751	-0.457847	0.371483	0.202545	0.173714
5353370		NA	(9E)-9-Octadecenamide	0.678834	1.03628	-0.290179	0.474977	-1.51732	-1.51732	0.123507	-0.970375	0.931195	-0.22737	0.331411	0.345079	0.515062	0.743956	0.230122	0.49638	0.815059	0.873747	-0.824262	0.288181	1.13314	-0.306329	-1.51732	-0.230169	1.35206	0.553893	-0.964464	0.313831	0.796253	-0.341793	-0.964464	-0.170002	0.510859	-1.07575	0.365093	-0.0665984	-0.151548	0.974797	-1.51732	-0.231356	0.660062	-0.166125	0.0843648	0.192767	1.69948	1.69948
24096399		NA	(9Z)-5,8,11-Trihydroxyoctadec-9-enoic acid	-0.230447	-1.22326	-0.200463	-0.551391	1.48808	-0.658036	-0.735059	0.0316605	-2.20833	-0.645005	-0.959318	-1.27089	0.236197	0.908413	0.78653	0.643713	1.25923	-0.436898	-0.045399	0.258978	0.238668	1.17866	1.44439	0.953908	0.31226	1.46592	-0.188197	0.529995	0.995493	1.32102	-0.318871	0.66588	0.0118369	0.912676	0.0392701	0.321261	-0.786583	1.24614	-0.517466	-0.0193036	-0.889338	-0.189369	-1.66132	-0.913342	0.718321	-0.537102
		NA	(E)-3,10-Dihydroxy-4,9-dimethyldodec-6-enedioic acid	0.00499061	1.06835	0.1531	0.408813	-1.45111	-0.295608	-0.342249	-0.696323	-0.231745	-0.288299	0.381115	-0.0463095	-0.0329744	-1.59379	-1.10759	-0.911454	0.491045	-0.93327	-1.07881	-0.507012	-0.367421	0.0832389	-0.41639	-0.233524	-0.643319	0.36477	-0.893665	-0.390738	-0.0149129	-0.97564	1.10598	0.0384746	0.815709	1.0389	1.46191	1.10551	-0.258089	0.378698	0.038046	0.0528849	1.53972	1.17883	1.33254	1.35036	-4.34289	-0.831658
121396	C05829	NA	(S)-2-Ureidopentanedioic acid	0.104719	0.838357	-0.631283	0.103931	1.06429	0.430033	-0.805573	0.229584	-0.0707634	-0.324201	0.278443	-0.0388405	0.2441	-1.59828	-1.14825	-0.834144	0.489196	0.423713	0.308169	0.407026	1.74053	1.19442	-2.49719	0.145923	0.439899	0.290617	0.237776	0.322764	-0.779533	0.615851	0.452602	0.0963064	-0.22502	-1.7946	-0.106661	-0.708761	0.754421	0.840011	-0.945775	0.216219	-0.913912	-0.602355	-1.12919	-0.88182	0.721934	-0.404587
104301		NA	1-(2-Hydroxyethyl)-2,2,6,6-tetramethyl-4-piperidinol	0.0929967	1.43038	-0.611648	0.303911	-0.557949	-1.37179	1.30413	-0.208535	-2.15674	0.780326	-0.267203	-0.547872	0.0938215	1.86325	1.19002	1.04903	-0.995736	0.499626	-1.53474	-0.67695	1.03489	0.67327	1.38446	1.03087	1.34462	-0.349375	-0.0425791	0.317555	1.19002	-0.053019	-1.56024	-0.141079	-0.746033	0.038601	-0.0467333	-0.251388	0.217061	-0.081046	0.0564102	0.0641416	-0.108135	-1.70713	-2.12249	-1.31258	1.34981	-1.74138
8926		NA	1-Hexadecylamine	0.455052	0.37896	-0.942991	-0.0363267	0.285396	-1.11239	0.658554	-0.056147	0.354764	-2.27185	0.53333	-0.461252	1.03844	0.770333	0.298468	0.702414	0.105103	0.778479	-0.820776	0.0209352	0.869671	0.176877	-1.20027	-0.0512416	-0.992983	0.759903	0.732649	0.166523	-1.94748	0.88076	-2.44278	-1.16983	0.719764	-1.14764	-0.0963193	-0.174732	0.356351	-0.848167	0.763833	0.0906723	-0.640957	-1.55031	0.233298	-0.652658	1.0494	-2.31073
45359580		NA	1-O-(3-Hydroxy-4,5-dimethoxybenzoyl)hexopyranose	-1.66429	0.457482	0.261922	-0.314961	0.787387	0.0760626	0.696565	0.520005	-0.370851	-0.493339	-0.0490805	-0.304423	-0.483961	-1.9074	-0.164679	-0.852014	0.757206	0.0122673	-0.116791	0.217561	0.784699	0.701328	1.05451	0.846847	-1.56982	0.594221	0.231184	-0.248137	-1.58102	1.15627	1.40518	0.326806	1.14824	-0.231404	0.228175	0.38167	0.893272	0.311755	0.483646	0.562891	1.17389	-0.771033	-0.546006	-0.0477149	-0.376116	-2.41351
2733532		NA	1-O-Octadecyl-sn-glyceryl-3-phosphorylcholine	-1.7042	0.211777	0.153184	-0.446413	-1.65463	-1.38807	-0.253169	-1.09862	-0.0231664	-1.91593	1.05061	-0.296159	-0.621437	1.53329	1.75716	0.88967	-0.21358	0.965866	0.608616	0.453634	-0.342119	1.02269	1.06519	0.581921	-1.56096	-0.619892	1.00392	-0.392311	0.747656	-0.628424	0.900377	0.33987	-0.614506	0.0995178	-0.205873	-0.240287	-1.08006	0.808597	-1.3569	-0.542788	0.550307	0.104231	-0.0480035	0.202178	-2.14585	-0.475177
460602		NA	1-Palmitoyl-sn-glycero-3-phosphocholine	-1.31906	0.0686774	0.211173	-0.346403	0.261354	0.381234	-1.43791	-0.265109	0.162963	0.350191	1.22587	0.579676	0.877223	0.314459	-0.271412	0.306757	-0.245212	0.301571	0.63555	0.230636	-0.551463	0.0283836	0.030822	-0.164086	0.877223	1.10019	0.319229	0.765546	-0.784476	-1.58242	0.303196	-0.687899	-1.07765	0.889537	0.331785	0.0478912	0.480438	1.09471	0.351702	0.642285	-0.752482	-1.69954	-1.92557	-1.4592	0.979492	-0.192291
7409	C07112	NA	1-Phenylethanol	0.370285	0.562572	-1.45457	-0.173904	-0.0407355	0.337141	0.441822	0.246076	-0.491144	-0.757429	-0.319351	-0.522641	0.212189	0.0969821	0.0149376	0.108036	1.3072	0.0665431	1.4255	0.933083	-0.352328	-0.507772	0.44547	-0.13821	-0.0364045	-0.259653	1.55583	0.419924	0.770482	1.28359	1.21673	1.09027	-2.26381	0.186413	-0.986478	-1.02129	0.540653	0.872557	0.803252	0.738821	0.0450694	-2.1406	-1.26751	-1.12101	-0.893496	-1.038
17429		NA	1-Piperidinecarbaldehyde	-1.13173	0.764988	0.863435	0.165565	0.207431	0.816046	0.585664	0.53638	0.630864	-1.18551	0.964513	0.136622	-1.10704	-0.933914	0.752247	-0.429568	-0.979083	-1.23866	0.592309	-0.541812	-1.10704	-1.10891	-1.19379	-1.13658	0.739107	0.764413	0.542113	0.681878	-1.08307	0.662281	0.517371	0.0321954	1.06214	-0.745187	0.860371	0.392442	-0.693833	0.732557	1.03322	0.357316	0.818562	-1.14143	-0.762224	-0.361696	-1.14534	0.0574458
88220		NA	1,2-Hydrazinedicarboxylic acid, bis(1-methylethyl) ester	-1.32962	-1.07565	0.299597	-0.70189	0.117477	0.190972	0.729014	0.345821	-1.48871	1.023	-1.0965	-0.520737	0.432397	0.496239	0.568286	0.498974	1.13777	0.66707	0.304642	0.703162	-1.62391	0.0596032	-0.695235	-0.753181	-0.0795874	-2.34255	0.794261	-0.542625	-1.4374	-1.34411	-0.664672	-1.14873	-0.326773	-0.407796	1.86908	0.37817	0.457484	0.265084	0.454737	0.392435	1.4152	0.171258	1.42871	1.00505	0.13023	1.18611
6474640		NA	1,3-Dicaffeoylquinic acid	0.17391	0.0274381	-0.581224	-0.126625	-0.256783	-0.727487	-0.364269	-0.449513	1.15911	1.79835	0.0674625	1.00831	0.0927647	-0.953083	-0.146759	-0.335692	0.499126	-1.87582	1.66967	0.0976583	0.162954	-0.302247	-0.000773372	-0.0466888	-0.953083	0.168457	-0.0303449	-0.271657	-0.290562	-0.494673	0.379557	-0.135226	3.04439	-0.0303449	0.898256	1.3041	-0.165351	-0.802702	-2.0523	-1.00679	0.250377	2.08173	1.01205	1.11472	-0.0228173	2.1641
5283036		NA	11,15-Dioxo-9S-hydroxy-5Z-prostenoic acid	-1.06837	0.451881	-0.852253	-0.489581	0.147745	0.317979	0.555382	0.340369	-2.85202	-0.753644	0.65313	-0.984177	-0.0684122	0.591546	0.712563	0.411899	1.06678	0.961408	0.208182	0.745458	-1.81089	-0.90184	-0.352644	-1.02179	0.763967	1.41138	1.54847	1.24127	0.844754	1.3245	1.63444	1.2679	0.042039	-0.346892	-1.53919	-0.614681	-1.22213	0.861336	0.633877	0.0910291	1.0375	-0.0927626	-2.58404	-0.546434	0.476073	-0.19005
5280719	C04707	NA	15-Ketoprostaglandin E2	-0.201048	1.29628	-0.0852352	0.336667	1.73647	0.241159	0.998368	0.991999	-0.536397	-1.27851	1.32319	-0.163904	0.640773	0.447657	-1.59185	-0.167808	-0.152255	-0.305626	1.51825	0.353455	-1.88609	0.351901	1.22888	-0.101768	1.32675	1.17252	1.45048	1.31659	0.721105	-0.1571	0.189958	0.251321	-0.142276	1.45924	-0.00449927	0.437487	-1.22904	-0.532872	-0.986798	-0.916238	0.268302	-0.508089	-0.279739	-0.173175	-0.832994	0.616715
10466	C18218	NA	16-Hydroxyhexadecanoic acid	0.91753	0.099695	0.516155	0.511127	0.0263087	-0.704486	-1.99919	-0.892457	-2.18885	0.0852106	0.625437	-0.492733	0.575699	0.613836	0.202017	0.463851	-0.772683	1.1311	-0.502126	-0.0479037	-0.1191	-0.84305	-0.904022	-0.622058	0.465422	-0.413497	-0.717152	-0.221742	0.835081	0.635537	0.283219	0.584612	-0.0541423	0.722744	0.502638	0.390413	0.970402	-0.863794	0.838284	0.314964	0.119815	-0.0843881	-0.172075	-0.0455496	0.245501	-0.429351
728521		NA	2-(1H-Pyrrol-1-yl)benzoic acid	0.0282672	0.821322	0.104417	0.318002	1.38584	-1.67082	1.69575	0.470255	-2.06695	0.121974	-0.382135	-0.775703	-1.63546	-0.0801761	-1.03818	-0.917939	0.0958212	0.425535	0.838122	0.453159	0.232135	1.36242	1.96816	1.18757	-0.124442	-0.0601666	-1.76815	-0.650919	-0.103281	0.30376	0.466024	0.222167	0.715856	1.15952	1.34725	1.07421	0.782191	0.412199	-1.79513	-0.200245	-0.629626	0.460069	0.59693	0.142458	-0.133902	-0.730716
5319943	C17563	NA	2-(3,4-Dihydroxyphenyl)-5,7-dihydroxy-4-oxo-4H-chromen-3-yl 6-deoxy-4-O-.beta.-D-glucopyranosyl-.alpha.-L-mannopyranoside	0.812109	-2.11761	0.531864	-0.25788	-1.2537	-1.14961	0.280903	-0.707469	0.80377	1.67609	0.523516	1.00113	1.18397	-0.563352	1.26982	0.630146	-0.751374	-1.42943	-0.700043	-0.960283	-0.372008	-0.670988	-0.399669	-0.480888	-0.262613	-0.0280563	0.202069	-0.0295333	-0.0491232	-0.0157032	-0.312461	-0.125763	1.69403	1.15068	0.102363	0.98236	-0.0675598	-2.11761	-0.356278	-0.84715	-0.810197	2.15908	1.83403	1.06097	-0.336215	1.15381
16745399		NA	2-(3,4-Dihydroxyphenyl)-5,7-dihydroxy-4-oxo-4H-chromen-3-yl hexopyranosyl-(1->2)hexopyranosyl-(1->2)hexopyranoside	-1.01594	0.525757	0.449423	-0.0135872	-0.758423	-0.911801	0.12904	-0.513728	0.965115	0.81393	0.537194	0.77208	0.493548	1.54082	1.49346	1.17594	-1.07947	-1.02791	-2.07166	-1.39301	-0.448141	-1.06598	-2.53837	-1.35083	-0.315957	-0.208177	-0.0811336	-0.201756	-0.194303	0.0227233	0.600545	0.142989	0.656126	0.376365	1.29665	0.776379	0.0247659	-0.522511	-0.500904	-0.332883	0.775689	1.59598	0.917919	1.09653	0.483978	2.28798
796581		NA	2-[(6-Ethoxy-1,3-benzothiazol-2-yl)thio]-1-phenylethanone	0.0906497	0.619128	0.269094	0.326291	0.244368	0.316699	0.999438	0.520168	0.0607449	0.0708179	0.285228	0.13893	-1.23882	1.01814	0.518211	0.0991779	0.524452	0.269094	0.02987	0.274472	2.25761	0.663154	0.347162	1.08931	-1.56707	0.774673	-2.41168	-1.06803	1.27893	-0.466899	-1.56707	-0.251679	0.347162	-2.41168	-0.290415	-0.784979	0.596327	-0.116865	-0.0129189	0.155515	-0.154199	-0.415433	-0.0239235	-0.197852	0.984207	0.999438
70250		NA	2-[2-[2-(2-aminoethoxy)ethoxy]ethoxy]ethylamine	0.976236	0.484919	0.518894	0.660017	0.989305	0.806651	1.00869	0.934883	-0.886742	-0.285824	-1.20371	-0.792092	1.09609	1.06693	0.681954	0.948325	-1.32202	0.807167	0.094144	-0.140236	1.91415	0.354626	0.751071	1.00662	-0.291734	-1.04238	-1.62024	-0.984784	1.40368	-0.403561	-0.87913	0.0403296	-1.35342	-0.3775	-0.679838	-0.803588	-0.968412	0.0628623	0.0737402	-0.27727	-0.580679	0.244152	0.560748	0.0747402	0.885189	0.15458
7979		NA	2-{2-[2-(Methacryloyloxy)ethoxy]ethoxy}ethyl 2-methylacrylate	0.430426	-1.67299	0.44676	-0.265267	0.158366	0.114414	0.470778	0.247853	0.382673	0.0723856	0.438626	0.297895	-1.51296	0.405424	-0.208863	-0.438799	-0.0387882	-3.47571	-0.224407	-1.2463	1.34501	0.36234	0.207356	0.638235	-2.23732	-1.57006	-0.219199	-1.34219	1.68245	-0.753208	0.862253	0.597164	-1.04609	0.332569	0.0762788	-0.212415	0.329544	0.08787	-0.144122	0.0910972	-0.432192	-0.129749	-1.31203	-0.624657	0.640447	0.721937
1000	C02735	NA	2-Amino-1-phenylethanol	0.909545	-0.500998	0.849588	0.419378	0.763995	-2.16729	-0.654676	-0.685992	0.874211	0.779194	0.84922	0.834208	0.621682	0.628018	-0.596096	0.217868	0.696775	-0.756693	0.652425	0.197502	-1.04396	0.70955	0.481407	0.0489982	0.472634	-0.870317	-2.08643	-0.828036	0.5009	-0.785116	0.670657	0.128814	-0.520617	-0.561687	-1.92328	-1.00186	0.708064	0.809483	0.726854	0.748134	0.599444	0.691677	0.544841	0.611988	0.589541	-1.26888
4068950		NA	2-Amino-3-cyclohexylpropan-1-ol	-0.500656	-1.71913	-0.696965	-0.972251	-1.14959	0.223037	1.38665	0.153366	0.128374	-0.996025	-2.52724	-1.13163	0.534653	0.750236	0.458885	0.581258	0.377282	0.14475	0.963636	0.495222	-1.07003	0.12009	-0.367505	-0.439148	-0.387448	0.586788	1.2483	0.482547	1.72546	-0.15893	-0.478488	0.36268	0.245439	0.412575	0.534653	0.397556	0.899824	-0.407775	-0.478488	0.00452025	0.458885	-0.214457	0.434438	0.226289	-1.9856	1.09745
749275		NA	2-Amino-4H-3,1-benzothiazin-4-one	0.324105	0.471313	-1.38704	-0.197208	0.242836	0.38859	0.866741	0.499389	-3.19565	0.186164	0.265871	-0.914538	1.08892	-1.2791	-1.19532	-0.461832	-0.412894	1.33311	0.0983703	0.33953	1.26523	0.241668	0.183668	0.563521	-0.0567761	0.443065	0.283867	0.223385	-0.395646	-0.262492	0.885838	0.0759	-0.993512	-0.128989	-0.235715	-0.452739	0.225149	-1.66476	-1.36435	-0.934653	0.771382	-0.237746	-0.196072	0.112521	-0.960106	0.878025
279973		NA	2-Amino-6-methylbenzonitrile	0.0261417	0.405263	0.762992	0.398132	-0.479938	0.212615	0.536558	0.0897452	-0.0200245	0.116493	-3.33853	-1.08069	0.877899	0.500063	0.280112	0.552691	-2.30701	-0.83064	0.162714	-0.991645	1.40784	0.60555	0.466552	0.826647	-0.282695	0.448582	-0.111508	0.0181259	-2.42833	-0.312824	1.35753	-0.461209	-1.45238	-0.467822	0.154477	-0.588577	-0.00519898	-0.0503968	-0.440147	-0.165247	0.772677	-1.48738	0.0285098	-0.228731	0.869245	0.891204
2760357		NA	2-Anilinopropanoic acid	0.568408	0.760747	0.363025	0.56406	0.564953	-1.94466	0.885991	-0.164572	-1.31838	-1.23312	0.600352	-0.650383	-1.01845	0.904292	-0.982043	-0.365402	-2.33164	0.834007	1.07198	-0.141885	-2.24949	-0.586475	0.763261	-0.6909	1.08779	0.915991	0.878266	0.960681	-0.334486	1.19389	0.910815	0.590072	0.17169	0.442905	-1.4969	-0.2941	-1.58607	1.19991	1.52597	0.379938	0.281854	0.0531857	-1.33543	-0.333463	0.665498	-0.149018
92779		NA	2-Hydroxy-4-methylpentanoic acid	0.40775	-0.0608941	0.187261	0.178039	-0.191994	0.0577175	-1.11747	-0.417249	0.247304	-0.237474	-0.143468	-0.0445461	-0.123967	0.113414	-0.287257	-0.0992702	0.549532	0.40308	0.245726	0.399446	0.0754907	-1.05781	-0.420191	-0.467502	-0.0333234	0.532387	-2.4472	-0.64938	-2.4472	0.0104679	-0.0524702	-0.829735	-1.32051	-1.26196	-0.257648	-0.946706	0.60907	0.539674	0.68773	0.612158	-0.136887	-0.560566	-0.460934	-0.386129	-0.318631	-0.546141
24094157		NA	2-Propenoic acid, 3-[2-(.beta.-D-glucopyranosyloxy)-4-methoxyphenyl]-, (2Z)-	-1.67915	-2.46606	0.328366	-1.27228	-0.102256	-1.45191	1.04063	-0.171178	0.333809	0.228289	0.285068	0.282389	0.478425	0.330725	-0.549346	0.0866012	-1.10956	-1.29959	-0.960269	-1.12314	-0.588092	-0.769886	1.18728	-0.0568982	-1.08544	1.23388	1.01823	0.388889	-0.251818	0.800985	1.19404	0.58107	-1.08782	-1.24051	0.0139268	-0.771467	0.233235	0.28664	0.157266	0.225714	1.37793	0.139554	0.367117	0.628199	0.684299	0.492256
172623		NA	2,3-Dimethylbenzene-1-sulfonic acid	1.26437	0.139491	-2.32867	-0.308271	-0.0864317	0.307911	0.307207	0.176229	-0.792326	-1.92283	0.861646	-0.617838	1.8879	0.221961	1.49091	1.20026	-0.169961	-0.0807768	-1.97713	-0.742623	0.625494	0.815037	0.221571	0.554034	-0.831979	-0.0476381	-0.409406	-0.429675	0.141215	-0.306932	-0.165577	-0.110431	1.28227	0.174964	0.0869339	0.514723	0.267904	0.106027	0.781048	0.384993	0.0203969	0.608317	-0.276371	0.117448	-0.744352	0.631458
224533		NA	2,4-Di-tert-butyl-6-[(dimethylamino)methyl]phenol	-1.08116	0.144069	1.56708	0.209997	1.36534	-1.49951	-0.237004	-0.123725	0.503485	1.29371	0.071693	0.622963	-1.37769	-1.48078	-1.13026	-1.32958	0.553462	0.162677	1.44055	0.718895	1.10091	0.616363	0.291678	0.669651	-1.33879	0.548139	1.5123	0.240547	0.0461951	-1.21409	-1.50906	-0.892319	0.328262	0.428559	0.0363928	0.264404	0.951006	-0.389013	-1.98342	-0.47381	-0.0448385	-1.59049	0.648635	-0.328899	-1.03029	1.30468
8572	C14215	NA	2,4-Dihydroxybenzophenone	0.72111	-2.47413	-1.00429	-0.919106	0.361373	-1.06715	-1.06715	-0.590974	0.707571	0.71437	0.328875	0.583605	1.06374	0.952034	0.00492787	0.673567	1.02824	-3.01838	0.306437	-0.561234	-0.430353	0.753971	0.0214604	0.115026	0.894993	-0.74875	0.488463	0.211569	-0.204446	0.497438	-1.00429	-0.237101	-0.891921	-1.61145	-0.204446	-0.902606	-0.946098	-0.706293	0.441984	-0.403469	1.06374	0.382315	-1.06715	0.126302	-0.706293	-0.627701
76014		NA	2,6-Di-tert-butyl-4-(4-morpholinylmethyl)phenol	-2.3311	-0.101665	0.751538	-0.56041	1.47581	-0.218466	1.64884	0.968727	0.583211	-0.578529	0.0697033	0.0247952	0.205896	-1.56636	0.0487438	-0.437239	-0.855183	0.27948	0.856227	0.093508	0.873171	0.194895	1.1853	0.751122	-1.53609	0.788737	0.805849	0.0194998	0.862866	0.711066	0.691422	0.755118	0.149066	0.773881	-0.901223	0.00724101	0.994874	-0.661923	-2.86163	-0.842892	-1.21077	-0.101665	-0.291312	-0.534582	-0.103554	0.422038
9338		NA	2,6-Dihydroxybenzoic acid	-1.4141	-0.011367	0.719992	-0.235159	1.19881	0.760093	-0.926657	0.344083	0.413763	-1.51399	1.52156	0.140446	-0.238545	0.0560022	-1.82636	-0.669635	0.494515	0.85078	0.937571	0.760955	-0.131322	-0.478611	0.163709	-0.148741	-0.357586	-1.02565	0.384214	-0.333008	0.744312	1.9326	0.845802	1.17424	-1.38982	0.322299	-0.238218	-0.435245	0.692508	0.863701	0.668612	0.741607	0.594137	0.626559	-0.376776	0.281307	-1.70807	-0.692067
162450		NA	2',3'-Dideoxy-3'-fluorouridine	-2.56577	0.591076	-2.00929	-1.328	-0.625188	0.330078	1.02809	0.244328	-1.4257	-0.590414	-1.96967	-1.32859	-0.140999	0.0654291	0.324601	0.0830102	0.845158	0.560677	0.978007	0.794614	0.838398	-0.675354	-0.822579	-0.219845	1.24168	1.01686	0.628906	0.96248	0.974022	0.771804	-0.668469	0.359119	-0.143839	0.0113977	-0.203003	-0.111815	-0.94897	0.76554	0.806401	0.207657	-0.0503234	-0.248678	-0.835303	-0.378101	0.266203	-1.77763
11130338		NA	2S-Amino-4E-octadecene-1,3S-diol	0.970378	0.0756049	0.300158	0.448714	0.363772	0.792637	0.692434	0.616281	0.469302	0.446408	0.0236676	0.313126	0.971751	0.796879	0.156161	0.641597	0.422865	0.265627	0.638945	0.442479	-1.58634	-0.256627	0.177813	-0.555051	-0.842219	1.28276	0.300158	0.246901	-0.806566	-2.94	0.322906	-1.14122	-3.44416	0.705758	-0.0203513	-0.919584	0.804459	0.602343	0.0107048	0.472503	0.41084	-0.134005	0.555053	0.277296	0.139544	-0.379357
100640816		NA	3-(2-(.beta.-D-Glucopyranosyloxy)-3-hydroxyphenyl)propanoic acid	-0.236768	0.368149	-2.82173	-0.896783	-0.525247	-1.14559	0.521635	-0.383069	0.513696	0.693812	0.909309	0.705606	0.196834	-2.30862	-0.630447	-0.914079	-0.259654	0.546973	0.477129	0.254816	1.11329	-0.550025	0.764119	0.442462	-0.66814	0.907306	0.224346	0.154504	0.704246	-0.186946	0.0666481	0.194649	-0.113903	-0.166398	-1.99037	-0.756889	0.655652	0.288514	-0.785694	0.052824	0.899639	-1.90175	-1.57956	-0.860556	-0.170457	-0.393342
5291187		NA	3-(2-Nitro-1-propenyl)indole	1.15056	0.474996	-1.21266	0.137631	0.714308	-0.76034	-0.713443	-0.253158	-0.747044	0.474635	0.595908	0.107833	0.410986	0.543338	0.714308	0.55621	-0.980097	0.912756	0.689101	0.207253	-1.85192	-1.32346	0.325014	-0.950121	0.300972	0.247201	0.873777	0.473983	0.260116	0.765336	-0.922707	0.0342482	-2.73567	0.914388	-1.0129	-0.944728	0.680211	0.892914	-0.920102	0.217675	0.68761	0.513159	-1.37702	-0.0587514	0.645632	-1.75197
57509323		NA	3-(4-((1,3-Dihydroxy-1-(4-hydroxy-3-methoxyphenyl)propan-2-yl)oxy)-3-methoxyphenyl)propyl hexopyranoside	-0.474025	-0.0208639	-0.420999	-0.305296	0.571931	-1.30683	-0.861196	-0.532032	-0.435752	-0.679976	-2.22983	-1.11519	-1.77058	0.352576	0.022583	-0.46514	-1.11912	0.624848	0.645209	0.0503133	-1.71253	-0.990628	0.719453	-0.661234	1.48285	1.69259	1.43464	1.53669	0.46487	0.622314	-1.22348	-0.0454321	-0.169761	0.369052	0.423615	0.207635	0.869404	-0.723239	1.03169	0.392618	0.649701	-0.0208639	-0.92114	-0.0974344	-0.913821	-1.91782
		NA	3-[5-(2-Methylpropyl)-3,6-dioxopiperazin-2-yl]propanoic acid	-2.4513	0.55371	-1.2015	-1.03303	0.503752	0.853525	0.811223	0.722834	0.218743	-1.31798	0.523526	-0.191905	0.485868	0.730139	-0.769568	0.148813	0.603858	-1.13732	0.744874	0.0704712	0.768271	-0.798117	0.605718	0.191958	-1.97057	0.661593	-0.848063	-0.719012	-0.605368	0.886951	0.630301	0.303961	0.154263	0.472778	-1.4637	-0.278886	1.25511	0.998997	1.38069	1.2116	-0.847728	-0.359204	-1.54107	-0.916	0.595495	-1.60726
22244		NA	3-Aminonaphthalene-2-carboxylic acid	-2.71032	0.426057	0.544581	-0.579893	0.565115	-1.06203	0.709228	0.07077	0.692756	0.472613	-1.43372	-0.0894497	0.193836	0.410686	0.620852	0.408458	0.732212	0.739362	0.5177	0.663092	-0.0151263	0.410686	0.172778	0.189446	-1.36225	0.18301	-1.22749	-0.802244	-1.51183	0.62042	-1.0847	-0.658705	-1.03067	0.794468	0.718497	0.160765	0.538893	0.751267	0.688786	0.659649	0.625584	0.581097	-1.3854	-0.059574	0.547411	0.0191083
816972		NA	3-Aminoquinoxaline-2-carboxamide	1.68516	0.0287203	2.05761	1.25716	-0.428496	0.126064	0.0762563	-0.0753919	1.95803	-0.967801	0.320698	0.436976	-0.715139	0.528239	0.0465232	-0.0467922	0.19922	0.184185	-2.25501	-0.62387	0.75572	-0.287346	0.760336	0.40957	-0.316879	0.211912	-0.610984	-0.23865	0.364383	0.49651	-0.565514	0.0984597	-1.02307	0.840722	-1.29628	-0.492878	-0.200779	-2.50688	-0.738669	-1.14878	-1.02307	1.41335	0.951732	0.447337	0.168898	0.299955
637541	C12621	NA	3-Coumaric acid	-0.398459	-1.2912	-0.354014	-0.681224	-0.416948	-0.821564	0.316221	-0.307431	0.107093	0.102204	-0.0136378	0.0652201	-0.559846	-0.197358	0.199107	-0.186032	2.90887	1.84608	0.979188	1.91138	-1.2912	1.14132	1.43675	0.428959	-0.0723675	0.910407	1.0812	0.639748	0.00870366	0.312454	-2.32694	-0.668595	0.707263	-1.09527	-0.90287	-0.430291	-1.63128	-0.445504	-0.371499	-0.816093	0.681432	1.1332	0.0923364	0.635656	-0.109781	0.760899
24871190		NA	3-Hydroxy-2-((9Z,12Z)-octadeca-9,12-dienoyloxy)propyl 2-(trimethylazaniumyl)ethyl phosphate	-0.771572	-0.356074	-0.191641	-0.439762	0.0459277	-0.578661	0.450064	-0.0275565	-0.0222926	-0.142463	-0.376181	-0.180312	1.30451	-0.0509757	-0.261325	0.330735	-0.771572	1.30087	0.500953	0.343418	1.06769	0.289532	-0.261325	0.365298	0.580278	0.492654	0.602869	0.5586	1.33308	-1.05211	-1.27992	-0.332979	-0.974052	0.18107	-2.79934	-1.19744	0.299744	0.785611	-0.396711	0.229548	-0.937249	-1.64998	-1.09361	-1.22694	1.30087	1.14325
222943		NA	3-Methyl-N-(2-naphthyl)butanamide	0.107792	0.254149	0.107354	0.156432	0.523525	0.678976	1.36506	0.855852	-0.138847	-0.379877	-0.242211	-0.253645	-2.16552	0.186275	-3.82852	-1.93592	0.862672	-0.484303	0.706551	0.36164	-0.091191	0.666916	0.161517	0.245748	-0.0465554	0.572826	0.861393	0.462555	0.556834	0.387354	0.507823	0.484004	-0.0227777	0.210925	0.0810902	0.089746	0.498959	0.244293	0.383543	0.375599	0.0758765	-0.773869	-2.13547	-0.944486	0.660822	-2.2833
12292		NA	3-Methyladipic acid	1.09393	0.609615	1.17113	0.958226	0.543833	0.764421	-1.02872	0.0931769	-0.771595	0.195029	-1.14831	-0.574958	1.20294	1.27805	-0.925829	0.518388	1.29927	0.602429	-2.78694	-0.295082	1.15285	-2.2202	-0.935033	-0.66746	0.284201	0.807235	0.340243	0.477226	0.576559	0.325681	0.508934	0.470391	0.19151	-1.15764	-1.29106	-0.752397	-0.831494	0.514161	0.548509	0.0770589	0.170039	-1.66964	-1.92954	-1.14305	0.319775	-0.212846
6441280	C12208	NA	3-O-p-Coumaroylquinic acid	0.271253	0.939526	-0.662794	0.182662	-1.11588	0.297855	1.16587	0.115949	-1.96662	0.398651	0.53367	-0.344765	-0.845682	-2.04294	0.793105	-0.698505	-2.60621	-0.424891	-0.449904	-1.16033	-1.27422	-0.00708579	1.24215	-0.0130524	-0.689927	1.06128	1.03326	0.468205	-1.11286	0.772213	1.00859	0.222647	-0.481793	-0.580018	0.454081	-0.202577	0.59084	-0.658837	0.495998	0.142667	1.20568	-1.03195	0.625997	0.266573	-0.637572	-0.807336
8768	C16700	NA	3,4-Dihydroxybenzaldehyde	0.0585667	0.766821	-2.27576	-0.483456	-1.83986	0.212495	-0.77462	-0.800663	-0.806474	0.800534	-0.797692	-0.267877	0.901693	-0.709614	-0.609271	-0.139064	-2.46837	0.768421	-1.17899	-0.959645	-0.352155	0.213926	0.901399	0.25439	-1.74599	-0.608436	0.733345	-0.540361	0.208447	-1.31947	0.739663	-0.123786	1.04197	0.726342	-0.383886	0.461476	-1.0233	0.0645345	0.0950245	-0.287915	1.19449	-0.748708	0.9835	0.476427	-1.51742	0.807121
95946		NA	4-(Butylamino)benzoic acid	-2.26624	0.185346	-0.287822	-0.789573	-0.713897	-0.953597	0.529704	-0.379263	-0.734279	0.249928	-0.331061	-0.271804	-1.04794	0.937965	-0.797177	-0.302385	-0.0376311	0.182366	0.529601	0.224778	0.616922	1.7266	-0.0586309	0.761632	-0.150687	0.569586	0.147165	0.188688	-0.759755	-0.437995	-3.06355	-1.42043	-1.4932	-1.53799	-0.113732	-1.0483	1.14702	-1.3045	0.300684	0.0477341	0.411695	-1.28764	1.03643	0.053492	0.661146	-0.304628
		NA	4-(Hydroxymethyl)-4,6a,9,12b-tetramethyl-4a,6,6a,12,12a,12b-hexahydro-4H,9H-benzo[f]pyrano[2,3-b]chromene-1,11(5H,10H)-dione	0.768904	1.08673	1.07087	0.975503	-1.36815	-0.582072	-1.27412	-1.07478	-0.118996	0.383831	1.46217	0.57567	0.481603	0.188907	1.02084	0.563784	0.289526	-1.47792	-0.31056	-0.499652	0.20755	-1.15431	0.587639	-0.119707	-0.61337	-1.19187	-0.34161	-0.715616	0.533967	-0.61337	-0.0611903	-0.0468643	1.98491	0.29357	0.732723	1.00373	0.0977755	-0.566966	-0.457191	-0.308794	1.26881	1.97904	2.69733	1.98173	0.264726	0.0410923
4886	C07892	NA	4-[3-(4-Butoxyphenoxy)propyl]morpholine	0.0392478	-1.4611	-0.617657	-0.679837	-0.0539082	-0.785347	0.0662117	-0.257681	0.687104	-0.41145	-1.1896	-0.304649	-0.569342	1.24332	-0.638655	0.0117741	1.51638	1.46297	1.62526	1.53487	0.329744	-1.33088	1.51354	0.170804	0.863558	0.123406	-0.109592	0.292457	-0.347623	0.655001	-0.191986	0.0384641	0.0104328	0.0172601	0.556275	0.194656	-0.430684	1.28113	1.07999	0.643478	-0.057939	-0.940592	0.567078	-0.143818	2.65261	-1.39096
854774		NA	4-Ethoxy-N-(2-methylphenyl)benzamide	0.136321	0.538391	0.401702	0.358805	0.348381	0.272025	-0.805512	-0.0617021	0.104961	-1.34876	0.419999	-0.274599	0.715386	-0.888031	0.476041	0.101132	0.589898	-2.72991	0.550352	-0.529887	1.91765	0.603006	0.550682	1.02378	-0.716427	0.816362	0.238367	0.112767	1.12316	-0.158059	0.358639	0.441247	0.381865	-1.66416	-1.41666	-0.899653	0.535705	0.247062	0.24757	0.343445	0.124915	-1.51675	0.111779	-0.426684	1.05294	1.69838
3610	D04441	NA	4-Hexylresorcinol	-0.252224	0.690634	0.486379	0.308263	1.89984	-1.04171	1.08612	0.648083	-1.48236	-0.0700368	-1.21506	-0.922489	1.22688	-0.545632	1.21364	0.631629	0.476831	-0.762513	0.459526	0.0579478	2.04862	0.912945	-1.03714	0.641475	0.275075	-2.35559	0.420955	-0.553186	1.54095	0.0249447	-1.17249	0.131135	0.609359	0.557274	-0.531222	0.211804	0.441428	-1.2099	0.302473	-0.155332	-1.03668	-0.317841	-0.0379736	-0.464165	1.351	-0.511588
126	C00633	NA	4-Hydroxybenzaldehyde	0.458949	0.869183	0.926336	0.751489	-1.6753	0.281254	0.807256	-0.195596	0.82742	-1.65802	0.310212	-0.173463	0.588219	0.733414	0.254512	0.525382	-3.11645	1.04422	0.618186	-0.484683	0.425868	-0.381384	-0.771417	-0.242311	0.0161605	0.713413	-1.03336	-0.101263	0.384727	0.182388	-1.25918	-0.23069	0.431312	0.601381	0.292266	0.441653	0.404565	0.528263	0.432215	0.455015	-1.98329	-0.160138	-0.383764	-0.842396	-0.104098	-0.513586
69141	C06343	NA	4-Hydroxyquinoline	0.816891	0.672204	-1.07973	0.136456	-1.57341	0.192416	0.589469	-0.26384	0.510927	0.57151	0.79028	0.624239	1.55276	0.564563	0.823568	0.980297	-0.688761	0.77731	0.530266	0.206272	-0.627491	-1.43826	0.29663	-0.589709	-2.17177	2.13437	-1.24949	-0.428967	-1.388	1.91496	0.725391	0.417449	-1.1207	0.939311	0.56369	0.127435	0.326441	0.611577	0.547374	0.49513	-0.976713	0.334595	0.707682	0.0218547	0.0467185	-0.194321
170307		NA	4-Methyl-1-phenylpentan-3-one	-1.23532	0.321139	-0.836895	-0.583692	1.47178	-2.03463	0.551193	-0.00388796	-1.20602	-0.929061	0.351309	-0.594591	-0.127187	0.56419	-1.37827	-0.313755	0.785361	0.736319	1.29547	0.93905	0.0612837	0.628256	1.10346	0.597665	1.90898	1.14854	1.10039	1.38597	0.884662	0.846228	1.06832	0.93307	-0.299763	0.696133	-0.283291	0.0376929	0.164726	-1.21245	0.278035	-0.256563	-1.1933	-2.54161	-1.16837	-1.63442	0.328924	-0.401383
980	C00870	NA	4-Nitrophenol	0.67982	0.096909	0.744727	0.507152	0.16555	-0.991017	-2.5974	-1.14096	0.958064	-0.204952	-0.0964668	0.218882	-0.742693	-1.14485	-0.135009	-0.674185	0.0953948	1.44952	-1.61883	-0.024636	0.783258	0.810981	0.0847061	0.559649	-0.414829	0.445119	0.251828	0.0940393	1.27557	-0.420988	0.600111	0.484898	0.0899175	-0.625427	-1.06236	-0.532622	0.507277	-1.16877	-3.05109	-1.23753	0.19176	-0.985602	-0.859656	-0.551166	0.584696	0.253292
		NA	4-O-Caffeoylquinic acid	-0.0749867	-1.20826	-0.902524	-0.728592	-0.033746	-0.777349	-1.38207	-0.731056	0.296891	1.44267	-0.14343	0.532045	1.68516	1.27062	0.353512	1.1031	-1.5962	-0.79963	0.568148	-0.609227	-0.00628616	-0.969533	0.208337	-0.255827	-0.0646135	0.550341	0.650801	0.378843	-0.0226231	-0.14426	1.05403	0.295717	0.191674	-0.0840112	1.04938	0.385682	-0.0358528	-0.996547	-0.999619	-0.67734	0.998055	1.34857	0.462767	0.936463	0.687579	2.45646
9840292	C04415	NA	4-O-D-Glucopyranosyl-p-coumaric acid	0.245406	-0.780945	0.502651	-0.0109627	-1.32055	0.0333342	1.11925	-0.05599	0.420328	-0.960114	0.572079	0.0107644	0.929435	0.674164	-0.294427	0.436391	-1.85992	0.467405	0.597089	-0.265141	-0.1756	-1.07812	-1.43524	-0.896321	-0.965137	0.627656	0.431205	0.0312415	0.318865	0.7509	-0.521365	0.1828	-1.0792	0.465698	0.071147	-0.180786	-1.28726	-0.764059	-1.13754	-1.06295	-0.778159	-1.91557	0.224462	-0.82309	0.466635	-0.96148
	C10441	NA	4-O-p-Coumaroylquinic acid	-0.635068	1.2457	-0.100815	0.16994	0.0403208	-0.176353	-0.40847	-0.181501	-2.0876	0.200235	-1.43454	-1.1073	-1.6655	0.209259	-0.788383	-0.748209	-0.613422	0.608349	0.684633	0.22652	-0.505184	-0.35239	-0.541039	-0.466204	0.53978	1.26356	0.993473	0.932272	0.00817942	0.411166	1.07668	0.498676	0.777418	0.57203	0.355204	0.568217	0.192771	-1.2302	-0.0744415	-0.370624	1.60722	-1.58615	1.09007	0.370378	0.468599	0.942588
351627		NA	4,4-Dimethylnorvaline	0.667511	1.19735	0.352266	0.739043	2.10311	0.382925	1.2744	1.25348	-1.28798	0.360077	0.262776	-0.221709	-1.40647	-0.406751	1.02006	-0.264387	2.35532	1.14043	1.29275	1.59616	-0.166138	0.892211	0.805294	0.510456	0.248953	-1.15653	1.06519	0.0525347	-1.1889	-0.00839525	1.41905	0.0739178	-0.180156	0.621803	-0.697864	-0.0854058	-1.58497	-0.184902	-0.347891	-0.70592	-1.11101	-0.219204	-0.848216	-0.726145	-1.94476	-0.3077
6626	C14216	NA	4,4'-Sulfonylbisphenol	-0.101611	-0.451779	0.256273	-0.0990391	-1.02242	-0.10528	1.86943	0.247244	-1.25045	-0.550763	-0.148563	-0.649926	0.543282	0.627454	-1.25924	-0.0295	1.06263	1.2535	0.642652	0.986262	-0.396719	0.447767	0.192088	0.0810454	-2.12457	-1.73954	0.396039	-1.15603	0.589503	0.711709	1.02259	0.774599	-0.493187	-0.890915	-2.2549	-1.213	0.997505	1.44925	1.21359	1.22011	-0.676505	-0.854399	-1.44523	-0.992045	-0.120193	0.473378
21670038		NA	4'-O-.beta.-D-Glucosyl-5-O-methylvisamminol	-2.29825	1.69056	-0.757769	-0.455152	0.250979	-0.496817	0.874654	0.209605	-1.04426	1.44631	1.11709	0.50638	0.149276	-0.166817	-2.1968	-0.738114	0.489351	-1.2464	0.0601287	-0.232308	-0.571969	-1.42352	1.38414	-0.203784	-0.35854	0.718827	0.580594	0.313627	-0.0312421	-1.17632	0.721806	-0.16192	-1.60007	1.31728	1.75361	0.490276	-0.197638	0.252497	0.109046	0.0546351	-0.779231	-0.0139676	0.434775	-0.119474	0.14661	0.75901
11075054		NA	5-(6-Methyl-7-oxooctyl)furan-2(5H)-one	-0.74778	-0.658896	-2.29667	-1.23445	0.147915	0.543604	0.419267	0.370262	1.15696	-0.349864	1.42998	0.745695	-0.985884	0.362794	-1.08707	-0.570052	0.0361943	-0.997642	0.182571	-0.259626	-1.35848	-0.22394	0.602445	-0.326658	0.23216	-0.0391763	1.59999	0.597657	-0.38665	0.00415038	1.2939	0.303801	-0.496239	0.387563	-0.782151	-0.296942	0.645345	0.996287	-0.420439	0.407064	0.24552	-0.33139	-2.91489	-1.00025	-0.692786	-0.959684
23930375		NA	5-(Hydroxymethyl)-3-(1-hydroxy-4-methylhexyl)oxolan-2-one	-0.322219	-0.476805	-1.78312	-0.860713	1.65963	-3.20829	0.96368	-0.194994	-0.702657	0.0024059	1.1439	0.147882	0.6023	0.470642	0.936586	0.669843	0.991028	-0.816998	-0.121685	0.0174485	-0.260604	0.313225	1.06145	0.371357	-0.495423	-2.16958	-1.85255	-1.50585	0.845578	0.907265	1.32135	1.02473	-0.871362	1.36094	-0.607199	-0.0392063	0.202518	0.535826	0.12719	0.288511	1.53338	0.464146	-0.52737	0.490052	0.660249	0.612522
129211	C07124	NA	5-[(2R)-2-{[2-(2-Ethoxyphenoxy)ethyl]amino}propyl]-2-methoxybenzenesulfonamide	-0.10568	1.28599	0.428847	0.536386	0.761222	0.0840392	0.946132	0.597131	-0.248026	-0.280694	0.684814	0.0520313	0.185509	-0.0930046	-0.692607	-0.200034	0.894363	0.83457	-0.966894	0.254013	-1.68713	0.418078	1.16305	-0.0353353	0.100211	-0.0933773	-0.0474145	-0.0135268	-1.00243	0.743056	-0.259809	-0.17306	1.3961	-0.295886	1.62778	0.909329	-0.327992	0.482907	-2.81317	-0.886085	-1.08343	-0.0194594	1.36749	0.0881979	0.45004	1.21125
439176	C00170	Nucleic acids	5'-S-Methyl-5'-thioadenosine	-2.01644	-0.839177	0.0838597	-0.923919	1.11119	0.141429	0.174571	0.475729	-1.64642	-1.25825	-0.180057	-1.02824	-1.27791	0.0949961	0.0722697	-0.370214	0.177307	-0.171129	0.284402	0.0968596	-2.59299	1.24513	0.316892	-0.343656	-0.17076	-0.175577	1.15697	0.27021	-0.750944	1.00524	1.26024	0.504843	-0.269401	-0.392126	-2.03888	-0.900136	0.429958	1.34748	-0.614949	0.387496	-0.403322	-0.749057	-0.809381	-0.65392	0.284049	-0.411445
3478764		NA	6,8-Dihydroxy-8a-methyl-3,5-dimethylidenedecahydronaphtho[2,3-b]furan-2(3H)-one	0.694529	-0.893984	0.587009	0.129185	0.739107	-1.41098	0.639709	-0.0107217	0.43938	0.647954	0.566317	0.551217	0.830036	0.865433	0.758028	0.817832	1.1182	0.959267	0.643525	0.906998	-0.211198	-2.75971	-1.28873	-1.41988	-1.66084	0.645426	0.55435	-0.153688	0.447526	-1.1058	-1.07267	-0.576981	-1.4447	0.340138	0.263356	-0.280403	0.615108	0.0441382	0.146017	0.268421	0.901634	0.201893	0.790892	0.631473	0.664195	-1.53579
5282159	C12638	Phytochemical compounds	6''-O-Malonylisoquercitrin	1.35193	0.428061	-0.818731	0.320421	-0.770613	-0.712467	0.288587	-0.398164	1.4631	1.76865	0.639368	1.29037	1.60027	0.703955	0.531105	0.945109	-1.39597	-0.712048	-0.917264	-1.00843	-0.36376	-1.76094	-2.22414	-1.44961	-1.24694	-0.0492932	-0.863497	-0.71991	-0.160781	0.14731	0.589104	0.191878	1.38355	0.314254	1.22616	0.974653	0.202406	-0.267165	-0.2085	-0.0910865	0.664152	0.553911	1.70025	0.972771	0.465431	1.00207
10018535		NA	7-Oxoabieta-8,11,13-trien-18-oic acid	-0.275169	-1.20014	0.417527	-0.352593	0.900954	0.427718	-0.96718	0.120498	-0.00317378	-0.483186	0.447079	-0.0130936	0.664704	1.13164	0.60989	0.802079	0.960208	0.93944	0.466006	0.788552	1.27859	1.02062	0.88143	1.06021	0.43176	0.71858	0.189006	0.446449	1.15854	0.126781	1.09224	0.792521	-1.49602	0.958767	0.813174	0.0919743	0.809311	-1.62318	-1.483	-0.765623	-1.85902	-0.147394	-0.113438	-0.706617	-1.34613	0.326703
		NA	8-C-(2-Rhamnosyl-6-deoxyhexopyranosulyl)luteolin	0.448375	1.44132	0.967926	0.95254	-1.67699	-1.04914	0.623575	-0.700854	1.06769	1.05035	-1.30242	0.271872	0.189773	-0.168304	0.7926	0.271356	-0.715539	-0.514004	-0.488946	-0.57283	-0.889702	-0.578794	-1.13218	-0.866893	-0.603437	0.31448	0.596772	0.102605	-1.76429	-0.165925	-0.096216	-0.675477	1.71903	0.244296	1.97377	1.31236	-0.357285	-0.245942	-1.87907	-0.827432	1.89766	1.92585	-0.160852	1.22089	0.5985	0.74424
442196	C09392	Phytochemical compounds	8-Deoxylactucin	-0.584649	-0.0919018	-0.441375	-0.372642	-1.78777	-1.46213	-0.271654	-1.17385	0.435299	-0.33044	0.913613	0.339491	0.732	1.08015	2.52757	1.44657	1.3116	-0.084203	-0.664331	0.187689	-0.904159	0.805874	0.495151	0.132289	-0.317944	1.15439	1.26732	0.701255	-0.153023	-1.09204	-0.388315	-0.544459	-0.89005	-0.899183	-0.735398	-0.841543	-1.35782	-0.960234	-1.04331	-1.12046	1.81998	-1.85692	0.069673	0.0109115	0.403178	-0.565668
45783154		NA	9-(2,3-Dihydroxypropoxy)-9-oxononanoic acid	1.03851	0.292515	-2.2085	-0.292492	0.450846	0.745917	0.52331	0.573358	0.902542	0.0931519	0.787776	0.59449	-0.320704	1.45717	0.974514	0.70366	0.971501	-2.68294	-1.61851	-1.10998	1.14493	0.648435	0.374722	0.722695	-0.134507	0.508016	0.228017	0.200509	0.615911	-1.18667	0.231525	-0.113078	0.199633	-1.60914	-0.00349459	-0.471	-1.07296	0.397668	-0.940283	-0.538524	-0.189762	-0.352807	-0.288252	-0.27694	0.460818	-1.51959
5283011		NA	9-Oxo-10(E),12(E)-octadecadienoic acid	-0.475555	0.813711	-0.553781	-0.071875	-0.194549	-2.36059	1.4569	-0.36608	-2.48387	-0.640444	-0.460328	-1.19488	-1.54709	0.280162	-1.48076	-0.915896	0.338705	1.76579	0.324126	0.809541	0.226653	0.738907	1.28536	0.750307	1.04919	-0.112913	1.67873	0.871666	0.921751	0.751302	0.0372309	0.570095	-0.577945	1.14615	0.297245	0.288485	0.55814	1.08391	0.0592444	0.567097	0.646132	-1.31431	-0.856335	-0.508169	-0.590366	-0.844894
9839084	C14766	Lipids	9-Oxo-10E,12Z-octadecadienoic acid	-0.529723	0.68718	-2.97271	-0.938417	0.196362	0.57041	-0.555058	0.0705716	-1.95796	-1.59235	0.736914	-0.937799	0.261241	0.813669	0.851046	0.641985	1.06938	-0.349423	-1.11908	-0.133039	0.118639	-1.63603	-2.68602	-1.40114	0.587251	1.37141	1.28075	1.0798	-0.245737	1.09268	1.30683	0.717926	0.339218	-0.291249	0.329976	0.125982	-0.676476	0.881871	0.678328	0.294574	-0.377985	0.168682	-0.681393	-0.296899	0.744095	-1.08805
12097313		NA	9(10)-Epoxy-12Z-octadecenoic acid	-1.40067	-0.424696	0.141133	-0.561411	0.407492	-0.459041	0.782578	0.243676	-0.691787	-1.23673	-0.906234	-0.944916	-0.736567	-0.348678	-2.29748	-1.12757	0.0435284	1.35754	1.44506	0.948708	0.411409	1.38808	0.951076	0.916855	0.919559	0.977759	1.09041	0.995909	0.951681	-0.708847	0.558848	0.267227	-1.35792	0.0286535	-0.985739	-0.771669	0.755937	0.901294	0.413356	0.690196	-1.66755	-1.77883	-1.61982	-1.68873	-0.204778	-0.992397
6439873	C16326	Lipids	9S-Hydroxy-10E,12Z,15Z-octadecatrienoic acid	0.161632	0.578268	-0.105001	0.211633	1.08247	-0.0405719	1.41782	0.819904	-0.285559	-0.979173	-1.54556	-0.936764	-1.56259	0.251486	-1.89375	-1.06829	0.443847	1.70285	0.422824	0.856508	0.179265	0.84435	1.285	0.769538	-1.42509	-1.34021	1.63115	-0.37805	-0.47178	-1.54138	1.13255	-0.293536	-0.892092	-0.0594166	0.0673226	-0.294729	-0.263766	1.16616	-0.733817	0.0561915	0.31741	-1.36712	-1.27157	-0.773758	-0.816634	-1.16359
190	C00147	Nucleic acids	Adenine	-2.34932	-0.400953	0.188463	-0.853938	0.901768	0.109577	0.917755	0.643033	-0.74514	-2.16385	0.315806	-0.864396	-0.0342656	-0.430221	0.861552	0.132355	1.1936	0.300904	0.720763	0.738422	-2.39287	-0.531195	0.30744	-0.872208	0.403426	0.449996	0.330795	0.394739	0.843078	0.786951	1.38259	1.00421	0.557061	-1.12283	0.507429	-0.0194469	0.696995	-0.0243159	-1.26443	-0.197251	-1.19008	-1.52006	-0.248578	-0.986241	-1.63104	0.847565
447270		NA	Adenosine	-1.24772	-0.0397938	-0.668279	-0.651931	-1.1483	0.744548	1.00958	0.201943	-0.327167	0.172043	-1.7109	-0.622009	-0.324961	-0.908457	-0.853191	-0.695536	-0.986165	0.118194	1.01539	0.0491406	0.740849	0.783726	0.289922	0.604832	0.326308	1.06147	0.978837	0.788873	0.944777	0.788562	0.559505	0.764281	-1.16097	-1.03152	-1.46751	-1.22	-0.613173	1.07192	0.972824	0.477191	-0.820637	-2.28941	-1.55822	-1.55609	0.757443	-1.12206
259583		NA	Ala-Leu	0.419108	0.465913	0.261598	0.382206	0.394587	-0.817232	0.685311	0.0875552	-1.35444	0.257865	0.502717	-0.197952	0.257124	0.610366	-1.49129	-0.207933	-1.1749	0.663142	-2.87763	-1.1298	0.612364	0.777399	-1.26649	0.0410902	0.855806	0.661112	0.658404	0.725107	-0.876015	0.965567	0.79023	0.293261	-1.77174	-1.28066	0.115378	-0.979007	1.13608	1.04445	1.42953	1.20335	0.50739	-0.161546	0.27968	0.208508	-1.44447	-0.547479
6992397		NA	Ala-Phe	0.434442	0.531196	0.257447	0.407695	-0.800729	1.0354	0.700183	0.311617	0.274604	-1.85891	-2.02059	-1.20163	0.484145	-0.43129	-0.591765	-0.179637	0.731382	-0.421982	-0.270207	0.0130646	0.830306	0.810734	0.587773	0.742938	0.944874	0.776088	0.778395	0.833119	1.04966	1.03448	-0.435767	0.549459	-1.06987	-0.948383	0.114796	-0.634486	1.36895	-0.26001	0.12247	0.41047	-1.06759	-1.12171	-2.15958	-1.44963	-0.763137	-1.44783
		NA	Ala-Phe_2	-1.89908	0.267618	0.563824	-0.355879	0.194952	1.42269	0.680774	0.766137	-0.603064	0.170229	-1.09861	-0.510483	0.434836	-0.305665	-1.23884	-0.36989	0.814492	-0.560379	0.890469	0.381527	-1.82315	0.960292	0.586598	-0.092085	0.871728	-0.469421	-0.625838	-0.0745102	-0.443193	-0.113822	-0.723874	-0.426963	-0.123541	0.0706005	-1.46528	-0.506075	0.229194	1.22466	1.66016	1.038	-0.293901	-1.70696	-1.5987	-1.19985	0.450386	-0.809935
		NA	Ala-Trp	0.343113	-2.15786	0.111098	-0.567884	0.483489	0.896026	-0.569037	0.27016	-0.20026	-0.399037	-0.113455	-0.237584	0.178842	0.535867	-2.52247	-0.602587	0.781864	0.69176	0.880806	0.78481	0.486413	0.506649	0.413181	0.468748	-0.372105	-1.81787	0.717649	-0.490777	0.86752	1.02773	-1.70819	0.0623505	-0.311187	0.138973	-0.415451	-0.195888	1.25503	1.0314	1.27495	1.18712	-1.68863	-2.3729	-0.74692	-1.60281	0.362869	-0.430347
		NA	Ala-Tyr	0.455844	0.843685	-1.38487	-0.0284461	0.683822	-0.810125	-0.850011	-0.325438	-1.37865	-3.21432	0.547729	-1.34841	0.563333	1.02711	0.708153	0.766199	0.492779	-1.09157	0.719618	0.0402752	0.507298	-0.738715	0.673606	0.147396	-0.565604	-0.6083	0.879184	-0.0982398	1.05941	-0.775033	0.643058	0.309146	0.357737	0.723822	-1.10892	-0.00912028	-0.431329	-0.775033	-0.331238	-0.512533	0.596601	-1.67681	0.146658	-0.311185	0.685585	0.0495308
		NA	Arg-Leu	-0.391338	0.652981	-2.04442	-0.59426	-0.740491	1.42136	0.7725	0.484458	-1.90412	0.66379	-0.512771	-0.584368	0.832731	-0.29588	0.716264	0.417705	-1.08207	0.481557	0.896917	0.0988015	0.903753	-1.28187	-1.5527	-0.643605	0.957873	0.726778	0.767937	0.81753	-1.68801	-0.24088	1.02017	-0.302908	0.666024	0.772303	-0.770649	0.222559	1.47567	-1.50046	-1.32973	-0.451508	0.576975	0.442104	0.372341	0.463806	0.602449	-0.171071
21970512		NA	Arg-Phe	0.259467	0.141075	-1.57182	-0.390426	-1.53574	0.269869	0.710171	-0.185232	0.1421	-0.205331	0.241573	0.0594474	0.00573932	0.736968	0.23212	0.324943	-0.272415	0.492885	1.17954	0.466668	0.424523	-0.360324	-1.22797	-0.387923	0.526111	0.206769	0.649228	0.460703	-0.647268	-0.13224	1.28657	0.169021	-0.244581	0.208877	-3.4347	-1.1568	1.22809	1.45503	1.41875	1.36729	-0.137092	-0.527126	-0.761478	-0.475232	-1.36585	-0.674004
		NA	Arg-Tyr	-0.108083	0.794473	1.35652	0.68097	0.776474	0.884425	0.256833	0.639244	1.97447	1.59146	0.297688	1.28787	0.493634	0.601997	0.261969	0.452533	1.18941	-1.02146	0.825415	0.331123	0.224686	-1.40523	-2.83719	-1.33924	-1.60327	0.230682	-1.44701	-0.939866	0.662081	0.360945	0.784136	0.602387	0.294614	0.264525	-0.70446	-0.0484406	-1.52156	-0.00665683	-0.212001	-0.580073	0.570064	-0.671281	0.570064	0.156282	-0.419558	-0.933735
6992654		NA	Arg-Val	-1.99605	0.39734	-0.155077	-0.584597	0.177789	1.24466	0.35479	0.592413	-0.344786	-0.344786	-2.16439	-0.951321	0.167931	0.590645	-0.137128	0.207149	0.000880071	-0.085368	0.350133	0.0885485	1.65353	1.2199	0.170585	1.01467	-1.24392	0.742604	0.532319	0.0103352	1.54959	0.847754	0.565032	0.98746	-0.0191559	0.0773873	-0.215377	-0.052382	-0.793517	-1.52029	-1.06105	-1.12495	-0.106205	-2.64571	-0.466041	-1.07265	1.7092	-0.265379
		NA	Asn-Ile	0.399305	0.327329	0.233163	0.319932	0.311499	1.48852	0.874576	0.891532	-0.110199	0.178444	-1.72495	-0.552234	0.382763	-1.17236	0.439263	-0.116779	1.14205	0.581975	0.825089	0.849706	0.822108	0.810806	-1.2487	0.128072	-1.2199	0.454971	-1.38589	-0.716938	-0.784642	1.19886	1.04923	0.487816	-1.96667	0.372984	-1.75648	-1.11672	-0.415287	1.51555	1.69313	0.931128	0.395634	-1.88877	-1.72281	-1.07198	0.40937	-0.461831
		NA	Asn-Leu	0.828468	0.238338	0.64377	0.570192	0.175574	1.43368	0.623476	0.744242	0.553536	0.0819302	0.382014	0.33916	-0.853947	0.6421	0.211817	-1.01433e-05	1.0232	0.653101	0.619579	0.765293	0.891081	0.852458	-0.583107	0.386811	0.56223	0.41052	0.53625	0.503	0.769438	-0.227358	-0.463502	0.0261926	-1.27003	0.181927	0.00124992	-0.362285	1.38141	1.36088	-1.17735	0.521646	-2.63474	-1.43695	-0.102438	-1.39138	-0.962574	-0.684547
		NA	Asn-Phe	0.82774	-1.59968	0.489136	-0.094269	0.0871018	1.62218	0.356137	0.688472	0.63163	-1.74581	0.157055	-0.319042	0.335736	0.845209	-0.0587849	0.374054	0.725887	-0.934728	0.681663	0.157607	-0.960749	-0.629661	0.344182	-0.41541	0.501805	0.297481	0.468095	0.42246	0.856986	1.00987	0.653371	0.840076	-0.269837	0.0203731	-0.547702	-0.265722	1.35464	-0.520983	-0.323116	0.17018	-0.416445	-0.466525	-0.744495	-0.542488	-1.00013	-2.5312
		NA	Asn-Val	-1.07118	0.580261	0.460293	-0.0102098	-2.84846	1.14106	0.706788	-0.333535	0.126665	0.237544	-1.05657	-0.230786	-1.18905	-0.83031	0.487448	-0.510638	0.729309	0.356808	0.591978	0.559365	-0.772346	1.00873	0.634614	0.290334	-0.807009	0.598264	-1.06238	-0.423708	-0.652694	0.791345	-1.11993	-0.327094	0.0986105	-1.40696	0.0575119	-0.416945	1.57722	-0.588999	1.52266	0.83696	0.151949	0.109331	0.245964	0.169081	0.650776	-2.07542
		NA	Asp-Ile	1.18265	-0.0327498	0.692349	0.614083	-0.303439	1.0714	-2.00916	-0.413731	0.650214	-0.209945	0.21396	0.218076	-1.58261	0.53849	0.0684916	-0.32521	-1.50917	-0.168702	0.0275639	-0.550102	0.751274	0.489123	0.0424622	0.42762	0.51443	0.353069	-1.88039	-0.337629	0.49105	0.703201	0.0556893	0.416647	-0.30061	0.0434307	-2.07116	-0.776113	1.41012	0.793014	1.52943	1.24419	-0.466704	-2.43301	-0.355551	-1.08509	0.182106	-1.37452
86306125		NA	Asp-Leu	0.796643	0.452928	0.487259	0.578944	0.341874	0.766359	0.485093	0.531108	0.188813	0.367455	0.51416	0.356809	0.676281	-0.884089	0.591883	0.128025	-0.986977	0.112995	0.347753	-0.17541	0.706828	-0.962683	0.223304	-0.01085	0.7557	0.588494	-1.1836	0.0535311	0.746807	-0.983116	0.39853	0.0540736	0.190213	0.358532	0.0195124	0.189419	1.03267	0.639729	1.19352	0.955306	-1.46915	-0.0471848	-1.24059	-0.918973	-1.13565	-3.48402
93078		NA	Asp-Phe	0.758508	0.0597146	0.559273	0.459165	0.0244703	-0.239471	0.643465	0.142821	0.383982	-0.100374	-1.11267	-0.276354	0.43544	0.68195	0.132533	0.416641	0.637383	0.481442	0.49097	0.536598	0.962955	-0.67719	-0.918914	-0.21105	0.647048	0.488784	0.408589	0.514807	-0.695326	0.702046	-0.966464	-0.319915	-1.54496	-0.00525803	-0.199391	-0.583204	1.56104	1.0539	1.4578	1.35758	-0.204636	-1.74892	-1.66229	-1.20528	0.451677	-0.667519
		NA	Asp-Trp	0.0566824	0.0953376	-2.17205	-0.673345	0.177985	-1.0887	0.667866	-0.080949	-0.943785	-0.876691	-0.472177	-0.764217	-0.226002	0.204939	-0.298653	-0.106572	0.0017422	0.191559	0.556431	0.249911	-1.30432	-1.29722	-0.0269857	-0.876175	1.02358	0.489902	0.519189	0.677556	1.30232	1.20366	0.642341	1.04944	-0.826846	-2.01237	-0.84705	-1.22875	2.30638	1.34696	1.9791	1.87748	-0.776809	-1.35311	-0.851437	-0.993786	0.130408	-1.09819
		NA	Asp-Tyr	-1.10289	-1.01489	-1.24513	-1.12097	0.425788	1.16327	0.588491	0.72585	-0.0033829	0.225159	0.345487	0.189088	0.552173	0.915099	0.610048	0.69244	0.441093	0.157618	0.580869	0.393193	0.820082	-1.5086	-2.73043	-1.13965	0.901884	0.650463	-0.917757	0.21153	1.07773	0.688632	-0.74221	0.341383	-0.27642	-1.54524	-0.172025	-0.664561	0.963847	-0.976836	1.09988	0.362298	-0.188794	-0.484482	-0.188794	-0.287357	0.823979	-1.79157
5282102	C12249	Lipids	Astragalin	0.258351	0.911992	-0.216237	0.318035	0.45936	-1.55496	0.137913	-0.319228	1.69277	0.872931	0.0721147	0.879272	1.3791	0.882808	2.05793	1.43995	-2.03541	-0.482205	-1.19583	-1.23782	-0.869891	-1.37779	-1.11539	-1.12102	-0.19897	0.411769	-0.0923909	0.0401361	-0.252297	-0.941373	-1.14105	-0.778241	1.27387	0.232141	-0.00156414	0.501483	-0.0805701	0.0721147	-0.0182659	-0.00890712	1.46287	0.15412	0.531895	0.716294	0.361334	1.67489
6439369		NA	Auranticin A	0.554888	1.32352	1.196	1.0248	-1.13484	-0.61655	-0.756047	-0.835813	1.18844	-0.116915	0.588736	0.55342	1.26301	-0.1385	0.233384	0.452633	0.33375	-0.573576	0.0546049	-0.0617401	-0.747211	-0.463297	1.16321	-0.015766	-0.805264	0.642243	0.895868	0.244283	-0.786147	-0.133257	-0.477448	-0.465617	0.606959	1.55251	-0.0519461	0.702507	-0.978041	-0.325205	-1.5599	-0.954382	1.80427	1.9446	1.85925	1.86937	1.06667	-0.308268
19347555	C08261	Lipids	Azelaic acid	0.406085	-2.2419	-0.948527	-0.928113	0.597152	0.678137	0.956462	0.743917	0.357269	0.31543	0.88777	0.520156	1.48317	1.60027	1.23541	1.43962	1.3887	-0.926314	-1.23002	-0.255876	0.155333	-0.100039	-2.28848	-0.744397	-0.691815	0.834457	0.320632	0.154425	0.0292443	0.55719	0.512903	0.366446	-1.02793	0.451808	0.896577	0.106818	-1.74155	0.236906	-2.19814	-1.23426	0.737977	-1.11716	1.0566	0.225806	0.102966	0.90123
252682		NA	Benzoic acid, 2-hydroxy-4-[[2-[[(4-methylphenyl)sulfonyl]oxy]acetyl]amino]-	1.00278	0.812632	-0.379904	0.478504	0.56327	0.719548	-1.1619	0.0403047	1.37716	0.3446	0.567745	0.763167	-0.138855	-1.53613	-0.332852	-0.66928	-0.0809579	-0.760285	-1.47726	-0.772835	0.783087	-2.17957	0.354077	-0.347468	-0.420053	0.395593	-0.0589454	-0.0278017	0.688124	-0.0226825	-1.67191	-0.335489	0.734729	0.733924	0.333536	0.600729	0.564305	0.624957	0.562233	0.583832	0.423762	0.482281	0.344123	0.416722	-2.5733	-1.7007
8756		NA	Benzyldimethyltetradecylammonium cation	-1.22334	-1.40375	0.600339	-0.675583	0.277677	0.666204	-1.23573	-0.0972846	0.192278	0.932047	0.922345	0.682223	1.14708	1.0242	0.193184	0.788157	-1.53217	0.766683	-2.76977	-1.17842	-0.609719	-1.45128	-0.81062	-0.957208	0.331568	0.764459	-0.632149	0.154626	-0.333655	-0.139387	0.251143	-0.0739665	-0.338319	-1.90618	-1.78451	-1.34301	-0.956671	0.156419	0.682642	-0.0392031	-1.89396	-0.184942	1.00846	-0.356814	0.785414	0.631935
164282		NA	Bis(2,2,6,6-tetramethyl-4-piperidyl) sebacate	0.778474	-1.74709	0.0799003	-0.296238	0.158992	-3.27308	0.711247	-0.800946	0.0336683	1.64977	0.0862828	0.589908	-1.07367	0.819816	-1.56238	-0.605413	0.192912	1.57164	0.0199298	0.594827	0.877359	0.0894542	0.579715	0.515509	0.0637073	0.705605	0.315308	0.36154	1.15752	-1.64918	0.246306	-0.0817858	0.750954	0.158992	-0.154449	0.251832	0.354358	0.374252	0.217401	0.315337	-1.85937	0.076689	0.885237	-0.299148	0.584704	0.0702257
689043	C01197	Phytochemical compounds	Caffeic acid	-0.309655	-0.443831	1.12851	0.125008	-1.18084	-0.339042	0.262687	-0.419066	1.37405	0.89774	-0.168543	0.701081	0.132222	0.862728	0.947871	0.647607	-0.14868	-0.27427	-1.10932	-0.510757	0.134215	-0.343632	-0.580738	-0.263385	-1.31002	-0.126934	-0.389055	-0.60867	-0.0150309	-1.34137	-0.602861	-0.653087	2.03843	-0.322627	1.67981	1.13187	-0.871259	-1.39323	-0.482591	-0.915694	1.01328	2.03784	2.35855	1.80322	-0.845299	1.83697
6440397		NA	Caftaric acid	-0.294756	0.508582	0.0723314	0.0953858	-0.556465	-0.229617	0.1072	-0.226294	0.652928	1.47114	1.10179	1.07528	0.671667	-1.48871	0.436214	-0.126943	-0.531565	-0.371377	-0.582874	-0.495272	-2.49069	-0.641043	0.0344275	-1.03243	-0.610988	-0.641043	-1.79062	-1.01422	-0.556465	-0.582874	0.174351	-0.321663	1.94653	0.929413	1.98281	1.61959	0.000109026	-0.708194	-0.194749	-0.300945	1.07052	1.954	1.18874	1.40442	-1.01014	1.35147
160570	C10784	Lipids	Cannabidiolic acid	1.85252	-1.51263	0.653776	0.331223	0.0594248	0.421223	0.895101	0.458583	0.446078	-1.51263	-1.56132	-0.875956	0.661362	0.624891	-0.162884	0.374456	-0.841478	1.01529	-1.8053	-0.54383	1.46002	-0.344883	-0.394905	0.240078	-0.53808	1.45831	0.534912	0.485048	0.856421	-0.14916	-3.15918	-0.817307	-0.919041	-0.154614	-0.53808	-0.537245	1.09571	0.241424	0.290709	0.542616	1.08268	-0.976594	-0.383006	-0.0923072	-0.274907	-1.24835
297820		NA	Carbobenzyloxyglycylglycyl-L-norleucine	1.59714	1.39365	1.50254	1.49778	0.516984	-0.839739	0.0154981	-0.102419	1.86752	-0.732822	2.10955	1.08142	0.0116668	0.275702	0.342261	0.209876	0.709899	-0.624288	0.564594	0.216735	-1.59903	-0.343013	0.0195557	-0.640828	-1.19877	0.0890133	-0.851914	-0.653889	-0.17048	0.417183	-0.469854	-0.0743838	0.521976	1.01604	-1.2547	0.0944416	-0.302999	-0.439939	-1.40036	-0.714432	1.07168	1.69024	-0.877104	0.628274	-0.0367991	-1.99502
		NA	Cedronellone	-0.193437	0.253581	0.0655442	0.0418958	-0.122815	-1.5428	0.110448	-0.518388	-0.0722648	-0.0372188	0.528316	0.139611	-0.0260221	0.0464887	-0.096952	-0.0254951	-0.10973	-0.391447	-0.240686	-0.247288	-0.540473	-0.164077	-0.122815	-0.275789	-0.240686	-1.0827	-0.413615	-0.579	0.212318	-0.413615	-0.540473	-0.247256	0.205126	2.14601	3.09395	1.81503	-1.38658	-0.569833	-0.460864	-0.805759	0.898689	2.47834	2.91956	2.09887	0.127419	1.03224
		NA	Cellotetraose	0.208837	0.567374	0.463967	0.413393	0.235741	0.456911	0.788036	0.493563	-0.0581111	0.615301	0.649423	0.402204	-1.26579	1.52046	-1.4529	-0.399408	-2.95884	0.431813	0.479663	-0.682456	-0.705723	0.65088	0.835101	0.260086	0.195107	0.673911	-0.061089	0.26931	1.47198	0.0983746	-0.700032	0.290107	0.0778438	-0.477285	-2.27045	-0.889964	0.956769	0.330598	0.274778	0.520715	0.761036	0.708859	-1.65354	-0.0612145	0.291647	0.308234
5281764	C10437	NA	Chicoric acid	1.32162	-2.00138	1.69711	0.339115	-0.913903	-1.04072	-1.31772	-1.09078	1.23937	2.108	1.1174	1.48825	-0.421371	0.17546	1.07086	0.274984	-1.04314	-0.242659	-0.0962888	-0.460696	-1.03357	-0.579841	0.4167	-0.398902	-0.92456	-0.577568	-0.519326	-0.673818	-1.13231	-0.674559	-0.345712	-0.717527	1.40684	0.0144035	1.91182	1.11102	0.273844	-0.359916	-0.762529	-0.282867	0.263206	0.392713	2.43223	1.02938	0.0354761	0.920522
6537496		NA	Chlorogenic acid	0.185648	0.0406326	0.574128	0.266803	-0.132266	-1.93212	-1.42346	-1.16262	0.457615	1.44601	-1.22275	0.22696	1.43926	1.11312	1.2667	1.27303	-1.30549	-0.742782	0.481946	-0.522109	-0.130837	-0.78704	-1.10876	-0.675546	9.82357e-05	0.562434	0.53078	0.364438	0.0223612	-0.144416	0.957052	0.278332	0.447334	0.250115	0.0112321	0.236227	0.0210635	-0.922904	-1.0557	-0.652515	1.09353	1.65502	0.531294	1.09328	-0.557402	2.50719
305	C00114	NA	Choline cation	-1.50201	-0.0491427	-1.82701	-1.12605	0.830376	0.522958	-0.137578	0.405252	-3.15548	-0.72984	-0.744977	-1.54343	0.475328	-2.42762	0.658197	-0.431367	-1.11819	0.653831	-0.183242	-0.215867	0.917182	1.03934	0.888864	0.948462	-2.03627	0.984836	-1.24082	-0.764084	-0.168651	0.59915	0.680812	0.370437	-0.284592	-0.368804	-0.336124	-0.32984	-0.214793	-0.305722	-0.367709	-0.296075	-0.351844	-0.456165	0.0758606	-0.244049	0.778708	0.705612
14037063		NA	Chromomoric acid B	-1.22771	1.22868	0.149532	0.0501689	1.62872	-2.15974	1.06909	0.179356	-0.254394	-1.0112	-0.13481	-0.466802	-1.71918	0.652709	1.03702	-0.00981519	-0.119265	0.990844	0.0287064	0.300095	-0.0857226	-1.97873	-0.123514	-0.729323	1.2055	-0.141034	-0.0114866	0.350994	0.921995	-0.237589	1.36946	0.684622	0.906015	1.42015	1.1744	1.16686	0.386119	-0.543006	-0.851252	-0.336047	1.53117	-1.84113	-0.243369	-0.184441	0.759191	0.701684
19782904	C00158	Organic acids	Citric acid	-0.330737	0.739184	1.13002	0.512822	0.373973	-2.01746	0.956762	-0.228907	-0.462865	-0.79988	0.120118	-0.380875	0.962869	-0.79988	0.114628	0.0925393	-1.85806	-0.486608	-2.25824	-1.5343	0.587575	-1.11721	0.162678	-0.122318	-1.33805	-1.33805	-1.72614	-1.46741	0.00208666	0.0633686	0.0495008	0.0383187	-0.51111	0.0394396	1.76414	0.430822	0.00421019	-0.0552939	-0.502856	-0.184647	1.72096	1.7952	0.464099	1.32675	1.67426	2.07725
14777879	C18069	NA	Cumaroylspermidine	-0.0641165	-0.297472	-0.0994431	-0.153677	0.0349837	-0.489809	-0.389054	-0.281293	-0.174048	0.355573	0.332429	0.171318	0.443167	-0.0641165	-0.727782	-0.116244	0.308741	0.332429	-0.60178	0.01313	0.332429	4.34512	0.421973	1.69984	-0.797238	-0.662811	-0.213532	-0.55786	0.234136	-0.0994431	0.851351	0.328681	0.684447	0.421973	0.716925	0.607782	-0.174048	-2.75617	-0.727782	-1.21933	0.851351	0.580212	0.778895	0.73682	0.00302209	-1.24203
6175	C00475	Nucleic acids	Cytidine	-0.430093	-0.533069	0.029072	-0.311363	1.32483	0.408213	-0.569016	0.388009	-1.50524	-2.10516	-0.193708	-1.26803	-1.42073	0.422286	0.794398	-0.0680141	-1.04575	0.158901	0.568649	-0.106066	0.227248	1.14662	0.812663	0.728845	1.67692	0.989651	0.662288	1.10962	1.42068	0.361228	0.411571	0.73116	-0.0852174	0.145428	-1.64173	-0.527173	0.99699	0.594774	0.926694	0.839486	-1.49558	-1.66701	-0.715924	-1.29284	1.18747	0.794223
439766	C02612	NA	D-(-)-Citramalic acid	0.0152989	0.955504	0.618226	0.529676	-2.39336	0.175205	-1.08893	-1.10236	0.318123	-1.43778	-0.627415	-0.582357	0.52637	-1.57331	-0.328955	-0.458633	-1.66762	-0.0787597	-0.0924795	-0.612952	0.173462	-2.51363	-0.175755	-0.838641	0.698858	-1.30438	-0.0796516	-0.228391	-1.14491	0.869631	0.358014	0.0275783	0.725181	1.20538	1.17878	1.03645	-1.42947	0.881512	0.921401	0.12448	-0.476681	-0.987478	0.585098	-0.29302	0.850457	-1.07856
7784	C14253	NA	Dibutyl adipate	0.22794	0.718148	0.638837	0.528308	0.835563	-1.31815	1.30708	0.274831	-1.19605	0.567769	0.370389	-0.0859628	-0.753879	1.12444	0.835804	0.402121	0.51924	-1.16307	0.554544	-0.0297629	0.244746	1.06805	0.887924	0.733573	0.505906	0.936215	0.421266	0.621129	-0.55962	0.165891	0.337872	-0.0186189	-1.09015	0.193767	0.332472	-0.187972	-0.975496	-1.14852	-1.34351	-1.15584	-1.25312	-1.43713	0.170329	-0.839975	1.0352	0.48492
4284	C10935	NA	Diethyltoluamide	0.367628	0.387774	0.865882	0.540428	-0.929302	-0.232611	0.520362	-0.21385	-0.250979	-1.17862	-2.05628	-1.16196	0.238707	0.252509	-0.896281	-0.135022	0.324429	-0.049625	0.547043	0.273949	0.980383	0.198466	0.755432	0.64476	-0.820939	0.181055	-1.16012	-0.600003	1.49516	-0.491613	0.191916	0.398487	0.556109	-0.034319	1.10645	0.542747	-1.28517	-1.79219	-0.417385	-1.16492	1.79969	-1.36393	0.625442	0.353734	0.702836	0.572021
3100	C06960	NA	Diphenhydramine	0.160045	0.583537	-1.73514	-0.330518	0.0169119	0.149803	-1.34054	-0.391274	0.489449	0.475174	0.392369	0.452331	1.11776	0.725092	0.583537	0.808797	0.510449	-0.110971	-0.110971	0.0961692	0.741327	-1.91704	0.407998	-0.255904	0.788359	0.639242	0.368408	0.59867	0.48234	-0.276239	0.467951	0.224684	-1.34054	0.0169119	-1.73514	-1.01959	0.589899	-0.110971	0.544403	0.34111	-1.58371	-0.276239	0.577131	-0.427606	1.78251	-1.34054
11487	C11016	NA	Diphenylamine	0.176751	0.329908	0.192006	0.232888	-0.00426897	0.744	0.880327	0.540019	0.31033	0.0662758	-0.142525	0.0780267	0.345433	0.632833	0.236389	0.404885	0.57471	0.776617	0.25269	0.534672	1.0651	0.641777	0.650094	0.785657	-3.23429	0.256709	0.00335625	-0.991407	0.7321	0.263357	0.656527	0.550661	0.206946	-0.126464	0.858575	0.313019	0.380414	-1.62113	-0.147181	-0.462631	-1.48531	-3.08414	-2.00663	-2.19203	0.387509	-0.160536
20130941	C00711	Organic acids	DL-Malic acid	-0.764991	1.2005	0.302589	0.246032	-1.04675	0.91288	-0.0243151	-0.0527271	-0.771854	-0.732827	0.922918	-0.193921	-0.143184	0.466748	1.02683	0.45013	-1.00389	-1.31398	-0.0260889	-0.78132	0.226201	-0.0054677	0.156097	0.12561	1.22299	-2.50496	-1.66587	-0.982614	1.3473	-2.03061	-0.153086	-0.278797	1.40379	-1.63378	-0.208363	-0.146116	-1.00389	0.227393	0.252851	-0.17455	-1.16533	0.0276964	0.924271	-0.0711219	0.426953	-0.196173
4581		NA	DL-Octopamine	1.05381	0.775304	0.920673	0.916595	0.781444	0.773915	0.804451	0.786604	-0.754605	0.817172	0.921956	0.328174	0.72145	0.69949	-0.815445	0.201832	-0.861618	-0.733601	0.530957	-0.354754	0.536685	-0.734007	1.22655	0.343077	0.480157	-1.1097	0.655779	0.0087448	0.531417	0.621394	-1.25158	-0.0329217	1.02523	0.855999	-0.921639	0.319864	0.813272	0.748395	0.783975	0.781881	-2.5033	0.744703	-1.11977	-0.959456	-0.880116	-1.41619
57397115	C02057	NA	DL-Phenylalanine	-0.355282	0.841527	0.994582	0.493609	0.870985	0.805275	0.906245	0.860835	0.991719	-0.546816	-1.83138	-0.46216	-0.672118	-0.670352	0.971939	-0.123511	-0.610723	-0.541567	0.724667	-0.142541	-0.902596	-1.99259	0.592201	-0.76766	0.59194	-0.771297	0.830363	0.217002	0.591965	0.774715	0.740987	0.702555	0.983825	0.999881	-0.53627	0.482479	-0.606912	0.915032	-0.587039	-0.0929729	0.72675	0.838557	0.635861	0.733723	0.702339	0.241509
5312382		NA	Dodeca-2(E),4(E)-dienoic acid	-0.69656	0.796278	0.446551	0.18209	0.248566	-0.592519	0.530625	0.0622239	-0.0745166	-0.211717	1.47759	0.397118	0.471497	-0.836089	0.371638	0.00234877	0.147731	-0.856503	0.281489	-0.142428	-0.173388	-0.0851699	0.720365	0.153936	-0.955289	1.34986	-0.947158	-0.184195	0.990199	0.122829	0.04976	0.387596	-2.98221	-0.797764	-1.77546	-1.85181	0.721886	1.07427	1.01165	0.935938	0.357143	-0.219534	-1.47433	-0.445572	-1.59133	-0.861782
12736	C02678	Lipids	Dodecanedioic acid	-0.347645	1.19851	-1.58532	-0.244817	0.284155	0.121126	1.06561	0.490297	-0.655303	-0.0175321	-0.799188	-0.490674	0.669252	-1.32428	1.00697	0.117314	0.938871	0.881935	1.28342	1.03474	-0.260201	0.41228	1.13317	0.428417	1.14087	1.04081	-0.587762	0.531306	-1.00225	-0.808015	1.30818	-0.167359	-1.08018	1.37534	1.0812	0.458788	0.147381	0.587908	0.159862	0.298384	-0.288179	0.478344	-0.674852	-0.161562	0.653469	0.484382
3893	C02679	Lipids	Dodecanoic acid	-0.452624	0.666343	0.295426	0.169715	0.473407	0.435083	1.08138	0.663288	-2.47967	0.040196	0.000593921	-0.81296	0.696804	1.12124	0.613393	0.81048	0.114942	0.381561	0.114942	0.203815	1.62952	0.613393	-1.79351	0.1498	0.295426	0.624212	-0.105952	0.271229	1.56095	-2.25878	-0.12871	-0.275514	0.33943	-0.12871	-0.152003	0.0195725	0.580209	0.448023	-0.361182	0.22235	-0.0619481	-2.25878	-0.0619481	-0.794225	1.11471	-2.0783
8485		NA	Dodecylbenzenesulfonic acid	1.05272	0.347319	0.918469	0.772835	0.513774	-0.646743	-1.61657	-0.583179	0.920983	-0.963983	-0.646795	-0.229932	1.10234	-0.491146	0.318447	0.309882	0.590683	0.841966	-0.964552	0.156033	0.0731979	0.868261	0.707951	0.549803	-1.16073	0.761571	-2.22821	-0.875791	-0.0650689	-1.17828	0.462205	-0.260381	0.218358	0.535904	-1.25358	-0.166439	0.774365	0.504851	-0.844336	0.14496	-1.37834	-2.53842	-0.100675	-1.33915	0.859805	-1.46516
9799599		NA	Eleutheroside B	-1.01234	0.221288	-0.259659	-0.350237	1.67201	0.560368	0.246637	0.826339	-0.871988	-1.04105	-1.62707	-1.18004	-1.32105	0.129818	0.140309	-0.350306	1.10591	0.155063	-0.0792688	0.393902	-0.724367	0.221686	0.536428	0.0112491	-1.43618	1.27518	0.760264	0.199755	1.279	0.420035	1.0865	0.92851	-0.324209	-1.78684	-0.867509	-0.992851	-0.263935	0.791672	-0.990277	-0.15418	-0.584521	-2.68171	-0.940774	-1.40233	0.0557256	-0.545817
11106439		NA	Ent-Norsecurinine	1.7408	1.4185	0.652568	1.27062	-0.286764	-0.538583	0.0732559	-0.250697	1.69161	0.39013	0.106788	0.729509	1.42918	1.50505	1.71347	1.54924	-0.534458	-0.766138	-0.82339	-0.707995	-0.522298	-0.368505	0.121684	-0.256373	-0.483902	-1.62916	-0.66641	-0.926492	-0.801092	-0.827211	-0.252934	-0.627079	1.6415	1.80603	2.06118	1.83624	0.0148088	-0.949273	-0.871448	-0.601971	0.904363	-0.372846	0.743369	0.424962	0.669658	-0.289189
5365371		NA	Erucamide	1.2189	-1.11552	0.532081	0.211821	-0.105229	-1.51285	-0.310799	-0.642961	1.142	-1.00893	1.37561	0.502892	0.532587	0.365474	-0.836677	0.0204615	1.10511	0.774559	-0.134534	0.581712	0.511492	-0.55815	0.345218	0.0995199	-2.30748	0.939148	-0.989746	-0.786027	1.73876	-0.198171	-1.48414	0.018818	1.12444	-1.82335	0.824035	0.0417104	-0.282081	0.7982	-0.276575	0.079848	0.503429	0.260005	0.312375	0.358603	1.38899	-1.28868
5281416	C09263	Phytochemical compounds	Esculetin	0.53441	0.107224	0.52417	0.388601	-0.634478	-0.727376	1.3683	0.00214955	-0.742471	1.31571	0.03799	0.203742	-2.58361	-0.51163	0.0788443	-1.00547	1.1471	-1.04482	-0.0282843	0.0246652	-0.564388	0.10282	-0.613105	-0.358224	-0.230386	-0.320051	0.0727162	-0.15924	0.378755	0.900566	0.30954	0.52962	0.111598	1.5669	1.91388	1.19746	-0.244944	0.0757872	-0.33668	-0.168612	1.86903	-0.213786	-0.237626	0.472538	-0.269919	-0.311886
5281417	C09264	Phytochemical compounds	Esculin	-0.137389	-1.28541	0.900333	-0.174154	0.835949	-0.178175	1.1851	0.614291	-2.26795	1.57143	0.850008	0.0511622	0.245874	-1.24882	0.648611	-0.118111	-0.166812	-0.259083	-0.43929	-0.288395	0.307385	-1.61584	0.983363	-0.108363	-0.285313	0.645116	0.34256	0.234121	0.469278	-0.345788	0.0933729	0.0722875	0.0284209	-0.355577	1.99723	0.556692	-3.03151	0.547452	-0.485259	-0.989771	1.85118	0.363893	1.84601	1.3537	0.447891	-0.370525
31281		NA	Ethylhexadecyldimethylammonium cation	-0.434064	-1.44053	0.966577	-0.302671	-1.40309	0.537058	0.584096	-0.0939774	0.452448	1.61101	-0.274168	0.596429	0.567359	0.639683	1.59102	0.932686	0.0504038	-1.61456	0.0322989	-0.510618	0.130475	0.606469	-1.48011	-0.247721	1.08143	0.89652	-0.168443	0.60317	0.0767034	-1.18589	-0.562118	-0.557101	0.0414105	0.280203	0.205818	0.17581	0.69467	-0.747051	-0.905114	-0.319165	-0.870483	1.05051	1.11296	0.430997	0.0978815	2.19208
442396	C09734	Lipids	Farrerol	0.00638819	-0.0237422	0.789643	0.25743	0.397234	-1.71078	-0.525861	-0.613136	0.482436	0.808746	1.22083	0.837338	-0.226968	0.574374	0.275171	0.207526	0.864379	0.703037	-1.11023	0.152395	0.32176	0.558686	-1.22491	-0.11482	0.732944	0.527261	-0.219121	0.347028	0.309634	-1.52956	0.647031	-0.190965	1.04701	-0.328842	-0.212455	0.168571	0.856703	-1.03984	0.692939	0.169933	1.8355	-0.764396	1.41889	0.829999	-1.63721	-0.167265
3468		NA	Gentian violet cation	-0.389843	0.780934	-0.336826	0.0180883	0.672427	0.453737	-0.685674	0.14683	-0.46291	-1.43921	-0.0554722	-0.652529	0.747971	0.804922	1.3432	0.965365	0.0820288	2.03855	0.762598	0.961057	-0.252879	1.52891	1.27136	0.849132	0.69548	0.0412115	-0.0409146	0.231925	0.453737	0.199111	1.19803	0.61696	0.455449	-1.02996	0.0695855	-0.168309	0.430253	-1.19791	-2.15385	-0.973836	-0.284959	-0.208065	-0.704007	-0.39901	-2.17743	0.212016
3469	C00628	NA	Gentisic acid	-0.169001	0.258844	0.186201	0.0920146	-0.627589	0.733723	0.468462	0.191532	-1.42514	-1.67643	-0.0191707	-1.04025	0.0633584	0.37089	-0.317012	0.0390786	2.60083	-0.515891	0.768013	0.950986	-0.234264	1.41858	0.681728	0.622014	0.205503	0.564424	0.318582	0.362836	0.0992857	0.237226	0.806866	0.381126	-0.860683	1.69761	-1.03538	-0.0661498	0.839711	0.717431	0.599188	0.718777	-0.908991	0.599188	-0.272712	-0.194172	-0.0479214	-1.8568
10914066		NA	Gentisic acid 5-O-glucoside	-0.709503	0.400916	-0.132928	-0.147171	1.90983	0.763172	-0.018541	0.884821	-0.122048	-1.86189	0.319457	-0.554827	-0.232868	-0.348287	-0.0070406	-0.196065	-1.71255	0.506639	0.737329	-0.156195	-0.814171	0.586019	0.676269	0.149372	0.355556	0.916439	0.328578	0.533525	-1.56699	0.90808	0.306837	-0.117357	-0.716154	-0.278218	0.548203	-0.148723	0.0388887	0.420359	-0.135481	0.107922	1.92774	-2.98732	-0.160445	-0.406678	1.05743	0.37504
10145		NA	Glaucine	-1.78217	-1.24661	0.52818	-0.833531	-0.192298	-0.050547	2.82018	0.859111	0.282164	0.676094	1.00674	0.654998	1.14729	-0.777502	1.25211	0.540634	0.306706	-0.050547	-1.3295	-0.35778	0.993652	-0.0599057	0.168896	0.367548	-1.94837	0.0207427	-0.298173	-0.741932	0.330542	-0.181327	0.392759	0.180658	1.1451	0.88381	0.679955	0.902954	-1.37428	-0.181327	-2.04592	-1.20051	0.788139	0.791513	0.93349	0.837714	1.1429	0.190044
		NA	Gln-Leu	0.397154	0.388647	0.229524	0.338441	-2.3256	1.00447	0.654039	-0.222364	0.0893494	0.255631	0.307824	0.217601	0.345186	0.633626	0.326735	0.435182	-1.83146	0.522386	0.769019	-0.180018	0.763074	-3.42909	-0.961098	-1.20904	0.818271	-0.794567	-0.665211	-0.213836	-0.525233	-0.465801	-0.411251	-0.467428	0.0905999	-1.02646	0.293052	-0.214271	1.31396	-0.386364	1.335	0.754201	0.287633	-1.24082	0.634724	-0.106153	0.257539	-1.65164
		NA	Gln-Phe	-1.18556	0.35175	0.114939	-0.239623	0.328112	1.0134	0.458295	0.599935	-1.43114	-1.361	-1.27847	-1.35687	-2.71897	0.821074	-1.21612	-1.03801	1.23064	0.56578	-0.837102	0.319774	0.289575	0.59575	0.228801	0.371375	0.605756	-0.900293	-0.552671	-0.282403	0.981591	0.829101	1.12365	0.978116	0.192127	0.355932	-1.3571	-0.26968	0.967119	0.831243	1.01163	0.936664	-1.29239	0.0515251	0.329416	-0.303818	0.99818	-1.29947
		NA	Gln-Tyr	-1.60023	0.606246	0.835166	-0.0529385	-2.23494	1.18681	0.63293	-0.138402	0.200887	0.367749	0.856849	0.475161	0.773346	0.90007	0.653065	0.775494	-0.00583615	0.3741	0.448752	0.272339	0.0906783	-1.16387	-1.50485	-0.859348	-0.723084	0.448752	-0.833636	-0.369323	-1.88073	-0.770411	0.53506	-0.705359	0.823677	1.0478	0.59674	0.82274	0.858112	0.574503	0.668157	0.700257	-0.810523	0.516753	0.0571884	-0.0788607	0.932017	-2.59259
57262456		NA	Gln-Val	-1.4873	-1.50843	-1.71714	-1.57096	-1.25668	1.0599	-1.37646	-0.524414	0.151841	-1.71714	0.501303	-0.354665	0.201385	-1.34639	0.270289	-0.291574	-1.09673	-1.50133	0.765314	-0.610914	0.554462	1.15572	0.902529	0.870904	-0.858545	0.837352	0.677703	0.218837	0.886691	-0.797011	0.744623	0.278101	0.0937296	0.507527	-1.37646	-0.258401	1.22951	0.874618	1.33895	1.1477	-1.30599	-1.26202	-0.825612	-1.13121	0.483065	-0.291297
		NA	Glu-Ile	0.638913	0.533813	0.347514	0.506747	0.405786	-1.11602	0.809188	0.0329841	0.119468	-1.41666	-1.59551	-0.964235	-1.59888	0.794174	0.823954	0.00641751	0.671017	-0.116904	0.405067	0.319726	-0.986386	0.540021	0.50501	0.0195483	1.08111	0.893299	-1.31054	0.22129	-1.03889	-1.16239	0.494331	-0.568982	0.0748447	0.454391	0.317091	0.282109	1.25709	-1.07757	-0.0517124	0.0426024	0.324597	-1.86789	0.615905	-0.309129	0.53163	-0.235148
		NA	Glu-Leu	1.17443	0.428355	0.844795	0.81586	0.389536	-0.358996	-0.908396	-0.292619	-0.801196	-1.5057	0.635353	-0.557182	0.794927	0.856085	-0.847782	0.267743	0.764632	-1.00535	-1.00001	-0.413574	1.13337	0.905053	-0.960303	0.359375	0.965581	-0.976158	0.773751	0.254391	-0.744727	1.10515	-0.83633	-0.158635	0.043258	0.452237	0.150016	0.21517	-1.71466	-0.441781	1.7775	-0.126313	0.0774879	-0.283234	-0.418046	-0.207931	0.761115	-0.611223
		NA	Glu-Phe	0.359828	0.536212	0.238164	0.378068	-4.35743	0.924676	0.587191	-0.94852	0.0644959	0.217436	0.392948	0.22496	0.496532	0.829021	0.55179	0.625781	-0.901595	0.25949	-1.15049	-0.597533	-0.762186	-1.03221	0.376382	-0.47267	0.971685	0.586144	0.571933	0.709921	0.99058	0.61128	-0.991115	0.203582	0.0381445	-1.16132	-0.102474	-0.408548	1.09615	0.739068	1.06257	0.965932	-1.41745	-0.157857	-1.39425	-0.989853	0.672884	-1.85934
1549462		NA	Glu-Trp	-1.81628	0.277108	-0.439933	-0.659702	0.906671	0.955933	0.620513	0.827706	-0.987795	-0.617727	-0.356878	-0.654133	-0.0779089	0.441593	-0.331603	0.0106936	0.195261	0.00467044	0.549043	0.249658	0.314533	-2.17124	0.176647	-0.560021	-1.41745	-1.82255	0.705103	-0.844967	0.974582	1.09203	0.730428	0.932346	-0.526755	0.160418	-0.401487	-0.255941	1.54377	1.12447	1.63266	1.43363	-0.292699	-0.973961	-0.637327	-0.634662	0.323873	-1.0629
351830		NA	Glu-Tyr	0.0960109	0.454741	-0.111561	0.146397	0.466307	1.37277	0.469574	0.769551	-0.312513	-0.00623587	0.146356	-0.0574642	0.331059	0.855172	0.277374	0.487868	0.321904	0.166226	0.775176	0.421102	0.458067	-1.70678	-2.00488	-1.08453	0.908023	-0.589046	0.599029	0.306002	1.12519	0.749843	-0.552214	0.44094	-0.320792	0.154378	-1.8101	-0.658839	1.12165	0.720167	-0.363862	0.492651	-0.0976603	-0.487912	-1.75637	-0.780648	-0.606116	-3.38388
6992567		NA	Glu-Val	-1.18545	0.614693	-1.1067	-0.559153	0.643224	1.30365	0.571566	0.839479	-0.00498538	-1.48543	-1.408	-0.96614	0.544814	0.81568	-1.14946	0.0703456	1.28296	0.40265	-0.958297	0.242438	0.522186	1.24888	0.903197	0.89142	-0.740331	0.859475	-0.896726	-0.259194	-0.781104	-0.972154	0.413607	-0.44655	0.264041	0.512673	0.572199	0.449638	1.15823	-1.21358	-0.685346	-0.246897	0.461444	-1.15239	-0.777472	-0.489474	0.76901	0.207326
6992870		NA	Gly-Gly-Leu	-0.700525	-2.47124	0.586434	-0.861777	0.398109	0.780192	0.718633	0.632311	0.345907	0.506627	-0.967669	-0.0383786	0.783245	0.799525	0.523343	0.702037	1.06061	-2.01336	0.700952	-0.0839337	0.568841	0.714401	0.601519	0.628253	-0.646489	0.398577	0.503071	0.0850528	-0.400661	0.872288	0.595392	0.355673	-1.08477	-1.33724	-0.0197069	-0.813906	1.35437	0.885364	1.29968	1.1798	-1.49631	-1.46836	0.526404	-0.812755	-1.4416	-0.65393
1715076		NA	Gly-Leu	0.847186	0.0561639	0.555171	0.486174	-0.109032	1.38628	0.364892	0.547379	0.519554	-0.126145	0.272265	0.221891	-1.25478	0.739534	0.0698422	-0.148467	0.766057	0.448647	-1.29226	-0.0258538	0.872427	0.833572	0.243404	0.649801	0.619878	0.456571	-1.11737	-0.0136395	0.69314	-0.272269	-1.12001	-0.233047	-1.73701	-0.0156978	-2.09926	-1.28399	-0.124071	-2.15606	1.72083	-0.186434	-0.463172	-0.51108	-0.524594	-0.499615	-1.17929	-1.04211
182174		NA	Gly-Phe	0.444345	0.583952	-1.69522	-0.222309	0.117582	1.25188	0.631524	0.666997	0.065056	0.266512	0.468698	0.266755	0.436266	0.782807	-1.43552	-0.0721478	0.962709	0.309045	0.707315	0.65969	0.863453	0.777526	-1.38937	0.0838694	0.942178	0.665656	0.65594	0.754591	1.03313	0.993898	-1.14352	0.294505	-2.07707	-1.3832	-2.13126	-1.86384	1.47008	1.06407	-0.313395	0.740252	-1.23638	-0.505315	-2.31234	-1.35134	0.596981	-0.398709
6994634		NA	Gly-Tyr	-1.82115	0.370738	0.17888	-0.423845	0.1182	0.690968	-1.48136	-0.224063	-0.282936	0.16672	0.199822	0.0278686	0.674722	-1.17163	0.332376	-0.0548451	0.331724	0.316623	0.376371	0.341573	-0.633812	-0.233369	0.299956	-0.189075	0.637572	0.731164	-2.00349	-0.211585	1.07126	0.437573	0.092238	0.533691	-0.288857	-2.53812	-0.0296963	-0.952226	-1.14141	0.750474	1.14331	0.25079	-1.82639	-0.277049	0.435806	-0.555877	0.917536	-2.05458
2724807		NA	Gly-Val	0.681046	-0.0997788	-1.02094	-0.146559	0.126825	-0.226807	0.455977	0.118665	-0.989301	-0.345041	-0.876304	-0.736882	-0.989301	-1.00719	0.152055	-0.614813	-0.836823	0.807312	0.462955	0.144481	1.00786	0.89935	0.573635	0.826949	0.6063	0.365753	0.40032	0.457458	0.688912	0.82864	-1.0256	0.163986	-1.77659	-1.08419	-0.30571	-1.05549	-0.0415261	1.31657	1.48746	0.920834	-0.304186	-1.94706	-2.10061	-1.45062	-0.942518	-0.95914
273080		NA	Glycyl-L-norleucine	-0.578745	-1.43857	0.656445	-0.453623	0.0499286	1.44735	-1.00885	0.16281	0.707069	-1.56988	-1.28829	-0.717032	0.541974	0.680257	0.0768846	0.433038	0.993516	0.657631	0.658618	0.769922	0.913477	-0.680171	-0.952304	-0.239666	-1.01018	0.487422	0.47476	-0.0160003	-0.789363	1.00727	0.579963	0.265957	-0.0185621	0.0323487	-0.236335	-0.0741827	-0.198751	1.21809	1.58121	0.866852	-0.148276	-0.467233	-0.590182	-0.401897	-1.00224	-0.872126
		NA	Glycyl-L-norleucine_2	0.638034	0.447438	0.337492	0.474321	-1.19445	-0.434731	0.719792	-0.30313	0.143514	0.247579	0.479485	0.290193	0.457606	-0.795822	-2.59615	-0.978121	0.879791	-2.4831	0.702035	-0.300423	0.706134	0.819482	0.577097	0.700904	0.738279	0.549363	0.524516	0.604053	0.938128	0.886101	-0.807319	0.33897	0.317477	-0.994568	-1.39251	-0.689868	1.08234	1.02531	-0.201616	0.635344	-1.05406	-1.20696	-1.37746	-1.21283	-0.919902	-0.275377
764	C00242	Nucleic acids	Guanine	-2.90819	0.695348	-0.047533	-0.753458	0.782667	0.382769	0.804364	0.6566	-2.17577	-1.84395	-1.41951	-1.81308	0.0701401	-0.855172	0.376631	-0.136134	0.656511	0.308835	0.532758	0.499368	0.0438684	-0.54154	0.763046	0.0884584	1.0062	-1.98482	0.424456	-0.18472	-0.303623	-2.41005	0.365934	-0.782581	-1.57332	0.0535018	-0.171722	-0.563846	0.748497	0.3585	-0.548457	0.18618	-0.14521	-0.151808	-0.64969	-0.315569	0.717625	0.313875
6802	C00387	Nucleic acids	Guanosine	0.519408	1.4863	0.69082	0.898842	1.4389	-1.62555	1.13624	0.316529	-0.42908	0.238525	0.491493	0.100313	-0.140813	0.744386	1.28841	0.630662	-0.794471	0.249933	-2.76171	-1.10208	0.326838	-1.23201	0.70996	-0.0650705	1.49508	0.0958334	1.04279	0.877901	-1.13611	-0.800146	-1.86377	-1.26668	0.361673	0.539821	0.3036	0.401698	-0.387445	-0.362035	-1.43475	-0.728075	-0.866675	-0.0306436	0.0377533	-0.286522	1.42722	-0.138759
75622		NA	Heptaethylene glycol p-tert-octylphenyl ether	-1.23999	0.251536	-0.87342	-0.620626	0.248696	0.289129	0.836706	0.458177	-0.0195096	0.417777	2.80492	1.06773	-0.619305	0.661408	-0.367095	-0.108331	0.381822	0.442076	-1.28002	-0.152042	0.812396	-2.59112	-1.06311	-0.947279	-0.486817	0.201465	-0.287832	-0.191061	-1.18428	0.282865	0.603611	-0.0992685	0.193243	0.346989	0.03307	0.191101	-0.175496	-1.45737	0.0223537	-0.536838	1.52751	-1.4996	0.111723	0.0465421	0.230415	0.259046
2681	D07664	NA	Hexadecyltrimethylammonium cation	0.358771	0.837983	0.762022	0.652926	-0.875199	-0.932779	-0.480705	-0.762894	-1.29396	0.62242	0.447656	-0.0746277	-0.547637	1.09809	0.703983	0.418147	-0.936018	-2.52936	0.533498	-0.977294	-0.0559935	0.831178	-0.826188	-0.0170012	-0.821642	0.923092	0.551187	0.217546	1.30694	0.266291	-2.90549	-0.444085	-0.985823	-1.23971	0.290738	-0.64493	-0.742348	0.550031	-1.31366	-0.501992	0.308033	0.278373	0.438998	0.341801	-0.498467	0.743163
45359546		NA	Hexyl 6-O-pentopyranosylhexopyranoside	-0.0613436	-0.225655	0.804151	0.172384	0.0823984	0.501466	0.420782	0.334882	-3.00393	0.263834	-2.7741	-1.83807	-0.771149	-0.404053	-0.512601	-0.562601	0.264883	0.256807	0.455186	0.325625	-1.90243	0.681397	0.891505	-0.109843	0.848693	0.0846205	0.871028	0.601447	0.0675661	0.365423	0.567822	0.333604	0.937748	-0.32663	0.877865	0.496328	0.559132	0.58445	0.643723	0.595769	1.11226	-1.80897	0.357127	-0.113194	-0.167634	-1.16581
9900065		NA	His-Ile	-0.163291	0.66745	0.759176	0.421112	0.420553	-2.98609	0.483551	-0.693994	-3.16738	0.677831	0.856329	-0.544407	-0.593913	0.803105	0.633775	0.280989	-0.481152	-0.765227	0.59319	-0.21773	-0.612013	0.543742	-0.843643	-0.303971	0.641963	0.313594	0.467093	0.474216	-0.529534	0.865471	0.829004	0.388314	0.642934	0.762904	-0.563745	0.280698	1.10809	0.809329	1.16799	1.02847	-0.767324	-1.96604	0.436873	-0.765498	0.591744	-1.21703
152198		NA	His-Phe	-0.947731	0.192121	-1.16776	-0.641123	-1.40656	-0.41102	0.442636	-0.458313	0.525322	0.32875	0.666512	0.506861	0.382816	0.817391	0.248742	0.482983	0.812534	0.822214	0.590192	0.741647	-0.932165	-1.59256	-2.75469	-1.7598	0.275702	-0.108531	0.0799626	0.0823781	0.695889	0.757603	0.64111	0.698201	0.462763	0.734196	-1.2122	-0.00508204	1.04896	0.942789	1.01558	1.00244	0.400104	0.375684	-2.71456	-0.646259	0.386119	-0.823949
5281643	C10073	Lipids	Hyperin	-0.240488	0.780157	0.588593	0.376087	-0.719175	-0.844207	0.31358	-0.4166	0.885404	1.74567	0.575827	1.06897	1.43332	1.52514	0.400425	1.11963	-0.782618	-2.07111	-0.953579	-1.2691	-0.469421	-0.640523	-0.383911	-0.497952	-1.31554	-1.07596	-0.953579	-1.11503	-0.0534949	-0.230734	0.373111	0.0296276	0.613193	1.0067	0.572583	0.730826	-1.15052	-0.366735	-1.51923	-1.01216	0.757259	2.06017	0.468076	1.09517	0.548594	2.32981
		NA	Ile-Arg	0.72982	0.828893	0.541586	0.700099	-0.755698	-0.221404	-0.902173	-0.626425	-1.04663	0.353739	-0.754848	-0.48258	0.595229	0.690686	0.366486	0.5508	0.850272	0.591925	-0.886251	0.185315	1.41056	-0.428028	0.581099	0.52121	-0.411361	0.782464	0.533223	0.301442	1.16804	0.628567	0.441487	0.746031	0.712805	0.675162	-2.18167	-0.264568	-0.154103	0.643774	-0.677043	-0.0624573	-0.576077	-0.897353	-1.16802	-0.880484	1.12701	-2.64546
		NA	Ile-Glu	0.937324	0.232372	0.681094	0.61693	-1.23509	-0.538618	-0.971539	-0.915083	0.605475	-1.20716	-1.19484	-0.598841	-1.08914	0.531003	-2.51502	-1.02439	0.628179	0.0474053	-1.28634	-0.203585	0.961792	0.614682	0.374282	0.650252	0.714407	0.533287	-0.962913	0.094927	0.670505	0.802359	0.246371	0.573078	-0.070291	0.0605123	-0.146727	-0.0521684	1.25121	-0.438844	1.5146	0.775656	-0.238914	-0.345527	-0.234379	-0.27294	0.310488	-2.34
9879428		NA	Ile-Gly-Ile	0.708272	0.604779	0.573764	0.628938	-1.23118	-0.983292	-1.48509	-1.23319	0.338006	0.428483	-1.29411	-0.175873	0.0595042	0.587742	-1.57435	-0.309036	1.0928	0.863448	0.692386	0.882878	-1.35836	-1.23301	0.354233	-0.745713	0.727218	0.479785	0.531681	0.579561	0.644212	-1.02265	0.607088	0.0762156	1.36025	1.39241	-0.785169	0.655832	1.14379	0.656968	1.07615	0.958969	-1.03247	0.897066	-1.58011	-0.571838	0.919376	-1.92059
		NA	Ile-Ile	1.34224	0.467596	-0.383035	0.475602	0.0977388	1.37147	0.553345	0.674184	1.3706	-1.00618	-0.725308	-0.120296	0.658488	0.857956	-1.13559	0.126952	0.853194	-0.737298	-0.673096	-0.185733	-0.708428	0.975842	-0.761973	-0.164853	-0.865214	0.715567	0.711327	0.187227	0.801319	1.02677	-0.830969	0.332373	-1.1756	0.464198	-1.41921	-0.710204	-1.63427	-0.338167	1.45629	-0.172047	-0.0977675	-0.124982	-1.83869	-0.687145	0.459851	-2.46776
		NA	Ile-Phe	1.08782	0.54488	-0.81331	0.27313	0.426277	1.49054	0.801547	0.906119	0.975614	0.229215	0.468275	0.557701	-1.11979	0.919388	0.240626	0.0134082	-0.139485	0.916318	-0.599717	0.0590384	-0.561123	0.995263	0.72047	0.38487	-0.413116	-0.539146	0.923257	-0.00966847	1.00991	-0.295175	-0.966266	-0.0838451	-1.80221	0.142229	-1.83607	-1.16535	0.0721178	-0.0476801	1.80154	0.60866	-0.02899	-0.708093	-2.18281	-0.973298	-0.963039	-1.00452
3107		NA	Ile-Pro-Ile	0.278639	-0.270606	1.27932	0.429119	-0.111339	-0.0659759	0.107912	-0.0231341	1.47331	-0.00791193	1.1741	0.879833	1.03765	-1.72604	0.164768	-0.174539	-1.27024	0.789517	0.36032	-0.0401356	-0.108984	-0.0703553	0.483863	0.101508	-0.267507	0.48133	0.374747	0.19619	-1.43074	-0.934363	0.566924	-0.599392	1.16897	0.238842	0.941108	0.782972	-1.85503	0.510219	-1.45434	-0.933049	-0.168326	1.68447	2.37958	1.29858	-2.25572	-0.915092
7021815		NA	Ile-Ser	0.344578	-1.59601	0.267347	-0.328027	-1.56629	1.64604	-2.00234	-0.640866	-0.0450664	0.175691	-1.86297	-0.577448	0.384271	0.664926	-1.7388	-0.229868	-1.0855	0.0610745	0.374828	-0.216531	-0.0593959	1.03769	0.619519	0.532605	0.668048	0.357275	0.41989	0.481738	0.635564	0.430649	0.427659	0.497957	0.150112	0.668827	0.628082	0.48234	0.818749	0.372189	0.837575	0.676171	-1.53556	0.303757	0.825065	-0.13558	0.772821	-2.36096
		NA	Ile-Trp	-1.87978	-1.16173	0.452882	-0.862878	-1.1497	1.16178	0.510755	0.174278	0.546211	-0.309319	-0.0493728	0.0625064	0.238655	0.421983	-1.20932	-0.182894	-0.899474	0.743348	0.741931	0.195269	0.726001	0.651394	0.267771	0.548389	0.76418	0.528393	0.546786	0.613119	0.737251	0.985244	0.554628	0.759041	-0.241934	-1.40562	-0.521177	-0.722911	-0.657545	1.40209	1.64668	0.797074	-0.626314	-1.79824	-0.69325	-1.03927	-0.0908768	-1.26865
		NA	Ile-Tyr	-1.08292	0.578325	-1.20667	-0.570421	0.378264	-0.0741001	0.820681	0.374949	0.206446	0.349647	0.371354	0.309149	-1.23066	0.859436	-1.12397	-0.498397	1.14997	-2.21274	0.877695	-0.0616919	-0.61873	-0.291669	1.08511	0.0582369	0.853542	-0.374869	-0.525614	-0.0156471	0.93996	1.07692	-0.545349	0.490509	0.414156	0.56776	-1.14286	-0.0536486	1.30477	-0.0894466	-1.45719	-0.0806221	0.525456	0.256964	-2.78052	-0.666033	-0.714049	-1.43492
449407		NA	Ile-Val	0.590168	0.729739	0.609037	0.642981	0.395509	-0.48997	0.867037	0.257525	-2.56629	0.434204	0.631484	-0.500201	-0.953754	0.823368	-0.75384	-0.294742	-0.592013	-1.05971	-0.762678	-0.8048	-0.973506	0.905521	0.67821	0.203409	0.66816	-0.852	-2.27418	-0.819339	-0.743175	1.04414	0.939948	0.413638	0.706055	0.923746	0.594017	0.741273	1.06215	-2.01533	1.22716	0.0913258	-0.798085	-1.07746	0.262502	-0.537681	0.792204	-1.49103
18221969		NA	Ile-Val-Lys	-1.36347	0.460761	1.49697	0.198088	-0.385426	0.289924	-0.285372	-0.126958	0.493062	1.54422	0.279728	0.772336	0.842464	-1.91163	0.349203	-0.239987	-0.43265	-0.0319442	-0.185535	-0.21671	-0.315383	0.123108	1.47408	0.427267	-1.20937	-0.225422	0.757179	-0.225872	-0.183323	1.29808	1.61422	0.909659	1.62887	-0.471527	1.34245	0.833264	-0.0894095	0.48032	-1.54567	-0.384919	-0.828629	1.34745	1.13392	0.550912	-0.443768	-1.84953
86418	C11110	NA	Imidacloprid	0.100786	0.490169	1.83757	0.80951	-0.886412	1.03029	0.446066	0.196649	0.366458	1.13616	-0.836065	0.222184	1.35463	-0.658378	0.117056	0.271102	-1.27117	0.750622	0.33232	-0.062742	-2.94952	-0.604487	1.10142	-0.817531	-0.590554	-0.250957	-0.86125	-0.567587	-0.668651	-0.227378	0.334677	-0.187117	-0.671344	0.860296	-0.690407	-0.167151	0.449479	-0.927111	0.525959	0.0161089	0.678318	0.989362	1.0526	0.906759	-0.377547	-0.119766
14626249		NA	Imidacloprid-olefin	1.80386	0.484517	2.01946	1.43595	-0.113173	0.552359	-1.36941	-0.310073	1.92158	0.343188	0.694658	0.986476	1.45846	-0.50674	0.183808	0.378508	0.178115	0.658838	-2.26834	-0.477128	-0.466919	-0.821699	1.07485	-0.0712549	-1.07389	-2.07077	-1.24156	-1.46207	-1.05306	0.885506	-1.24156	-0.469705	1.32696	0.11735	1.15962	0.867975	-0.189164	-0.21236	-1.41941	-0.60698	-1.25604	1.60306	0.0840872	0.143704	-0.0998836	0.731334
5318432		NA	Indigotin	-0.645828	-0.271605	2.02335	0.368639	-0.49099	-1.58219	0.487031	-0.528716	-0.796214	-0.338163	0.134728	-0.333216	0.866064	0.0546109	-1.58219	-0.220505	1.36785	-0.49099	0.0259846	0.300949	-0.680817	-0.519616	0.0685429	-0.377297	-0.171834	0.919368	-0.463368	0.0947219	1.75873	-2.56827	-0.0504964	-0.286677	2.43483	-0.230167	-0.549323	0.551781	-0.0667266	-0.612327	-0.838772	-0.505942	-0.519616	-0.612327	-0.385883	-0.505942	1.46027	-0.190802
2773435		NA	Indole-6-carboxaldehyde	-0.998661	-0.477697	-0.252271	-0.576209	-1.18787	0.378235	1.1974	0.129256	-1.39193	-0.95689	-1.44215	-1.26366	-0.266423	-0.141738	0.607359	0.0663996	1.94614	0.949469	1.10312	1.33291	-0.438431	-0.52671	-0.59845	-0.521197	1.08064	1.50708	1.10652	1.23141	-0.221379	0.215988	-3.12309	-1.04283	-0.531793	0.811453	-0.337581	-0.0193072	0.215988	-1.00345	0.536711	-0.0835837	-0.609691	-1.05827	-0.722606	-0.796856	0.35379	-0.320103
5281780	C10468	Phytochemical compounds	Isochlorogenic acid b	0.794828	-0.920978	-0.187165	-0.104438	0.157679	-0.040068	-0.0327358	0.0282917	0.80372	-0.700351	-0.780464	-0.225698	0.375597	-1.38087	0.140805	-0.288156	-1.54974	-1.77273	0.597104	-0.908453	-0.503656	0.236439	0.819014	0.183932	-0.611596	0.957758	-0.503656	-0.0524982	-1.06438	0.576021	1.03011	0.180585	1.51946	0.631833	0.823323	0.991538	0.614684	-1.86623	-1.48881	-0.913451	0.467061	0.884966	0.825467	0.725831	-0.780464	0.850703
10813969		NA	Isoquercitin	0.810471	0.659915	0.431168	0.633851	-0.900508	-1.23575	-0.745012	-0.960423	0.809806	1.70084	0.593472	1.0347	0.219236	1.30598	0.30161	0.608941	-0.948666	-1.78036	-0.857202	-1.19541	-0.67667	-1.56845	-0.497213	-0.914112	-0.416125	-0.00636229	0.133138	-0.0964498	-1.23575	-0.16558	0.492194	-0.303045	1.80564	1.11873	0.0283236	0.984231	-0.198954	-0.34097	-0.536642	-0.358855	1.01918	1.3401	1.01193	1.12374	-0.592241	2.26933
9851181		NA	Isorhoifolin	0.588883	1.54102	0.306021	0.811974	-0.0346142	-0.826217	-0.963991	-0.608274	0.263816	-0.408285	1.57339	0.476308	0.184147	0.346115	1.14819	0.559485	0.207729	-0.117338	-2.30603	-0.738548	-0.915388	-0.544496	-0.433739	-0.631207	-0.383615	0.824921	0.0685003	0.169935	-0.708682	0.285196	-0.963991	-0.462493	-0.408285	1.30448	2.07891	0.991703	-0.574753	-0.209591	-0.708682	-0.497676	2.62042	1.71638	2.44352	2.26011	0.0259214	-0.606197
		NA	Jacquinelin	-2.45647	-1.3527	0.0763678	-1.24427	-0.24756	0.289838	0.140806	0.0610283	0.494815	0.765967	0.786722	0.682501	-0.915317	1.19827	1.67882	0.653924	0.249099	0.357105	-0.0740719	0.177377	1.64531	0.941708	-0.284145	0.767623	1.07816	0.954759	0.817073	0.949998	0.0758747	-0.351556	-1.13999	-0.471889	-0.211481	-1.49615	-2.75238	-1.48667	0.261541	-0.406217	-0.263835	-0.13617	0.0885658	-1.63192	0.476357	-0.355665	0.761571	-0.12148
5281166	C08491	Lipids	Jasmonic acid	-0.837408	-0.456348	-2.2705	-1.18809	-1.80174	0.303497	0.472628	-0.34187	-0.746784	-0.716144	-1.70263	-1.05519	-0.354961	-0.032806	-0.472875	-0.286881	0.972784	0.829601	0.95849	0.920292	0.432225	0.591777	0.892948	0.638983	-0.922421	1.01023	0.817778	0.301862	0.786198	0.890916	1.1469	0.941339	-1.62908	0.440885	-0.560416	-0.582872	1.30738	1.17111	-0.892411	0.528694	0.296208	-0.314965	-2.37756	-0.798774	0.343171	-0.296134
5318759		NA	Kaempferol 3-glucuronoside	-0.075371	-0.488329	-0.847214	-0.470305	-0.360237	-0.488329	-0.075371	-0.307979	-2.74806	-1.619	0.126745	-1.41344	0.898595	0.235046	0.126745	0.420129	0.449597	-0.075371	0.552596	0.308941	0.815844	0.411612	-1.13207	0.0317947	-2.74806	0.283518	-0.158121	-0.874222	-0.251936	-0.360237	0.371454	-0.0802396	-0.158121	0.235046	0.371454	0.14946	0.95483	-0.488329	0.552596	0.339699	0.126745	0.328861	0.328861	0.261489	0.519913	2.57794
23815431		NA	Kaempferol 3-rungioside	1.61368	0.346274	0.92463	0.961527	0.533367	-0.617452	-0.407312	-0.163799	1.68614	1.60244	1.0523	1.44696	0.98734	1.18885	1.35395	1.17671	-0.716147	-1.58118	-2.30518	-1.53417	-0.454196	-1.76767	-0.41491	-0.878925	-1.37104	-0.627751	-0.363391	-0.787393	-0.270563	-0.363391	0.176295	-0.152553	1.22444	0.20819	-0.205434	0.409064	-0.670545	-0.568128	-0.777708	-0.672127	1.23162	1.3394	1.6711	1.41404	-0.454196	1.35275
3845	C01717	NA	Kynurenic acid	-0.084345	1.14077	0.386608	0.481012	0.208435	-1.77722	0.80973	-0.253017	-0.253557	0.443441	0.224089	0.137991	-1.29082	0.388127	1.15602	0.084444	2.01681	-0.368828	0.745878	0.797952	-3.26042	-0.109234	0.355494	-1.00472	-1.77722	-2.41477	0.748552	-1.14781	-0.200734	0.19241	1.39718	0.462952	-0.813849	-2.10966	-0.525305	-1.1496	-0.158529	0.171828	0.0825829	0.0319603	0.862073	0.360254	0.433587	0.551971	0.0227613	0.290359
161166	C00328	NA	Kynurenine	-0.321253	0.949003	-0.563485	0.0214217	0.26026	0.771275	0.896807	0.642781	1.2128	-0.455151	0.992312	0.58332	-2.22124	1.1069	1.19311	0.0262565	-0.572251	0.655286	0.248687	0.110574	0.121995	-1.75641	-1.01966	-0.884692	-0.220049	0.0732607	0.490983	0.114732	0.477287	0.120426	0.494588	0.364101	-2.27492	-0.969967	0.7772	-0.822561	-0.594682	0.589174	0.535561	0.176684	-2.46784	-0.708787	0.552265	-0.874787	0.768891	0.287738
140473		NA	L-Alanyl-L-norleucine	0.175434	0.303627	0.224281	0.234447	0.132026	0.977423	0.658697	0.589382	0.0832025	-1.66673	0.318153	-0.421793	0.246832	0.742722	-1.34075	-0.117066	0.753726	0.381999	0.585639	0.573788	-1.1163	0.620934	-1.03785	-0.511071	0.622737	0.62963	0.682736	0.645034	0.685691	0.827459	0.68404	0.732397	0.0639643	-2.6818	-1.57787	-1.39857	-0.633365	0.891585	-0.490864	-0.0775481	0.158527	-1.72189	0.27869	-0.428226	-1.12482	-3.60871
140473		NA	L-Alanyl-L-norleucine_2	-0.392456	-2.21012	0.569918	-0.677554	0.174231	1.12931	0.547922	0.617155	-0.486933	0.156145	-0.828663	-0.386483	-2.1098	0.516605	0.129194	-0.488	0.680937	0.685145	-1.75171	-0.128542	0.707358	0.781517	0.521672	0.670182	-1.8463	-0.748997	0.570565	-0.674909	-0.578127	0.878381	0.533935	0.278063	-1.27087	0.218417	-0.17709	-0.409848	1.1658	0.941378	1.28411	1.13043	-0.0136409	-1.58088	-0.230844	-0.608455	0.421829	-1.95776
28782	C00062	Peptides	L-Arginine	0.521359	0.674557	0.522453	0.57279	-0.425931	0.628917	0.5547	0.252562	-1.51666	0.213828	0.331481	-0.323785	0.490801	0.548751	0.83989	0.626481	0.888645	-1.21731	0.864734	0.178691	1.31552	-0.687911	1.429	0.685535	-2.31731	-1.25548	0.367896	-1.0683	0.82953	0.266402	0.145433	0.413788	0.341255	0.29961	-1.35406	-0.237731	-0.880256	0.597414	0.540801	0.0859864	0.0906948	-1.37374	-1.62106	-0.968035	1.0482	0.312868
33032	C00025	Peptides	L-Glutamic acid	-0.717086	1.20088	0.0914525	0.191749	1.52802	0.149408	0.880947	0.852792	-1.01823	-0.235439	0.197697	-0.35199	-1.54596	0.0815127	-1.11871	-0.861053	0.349554	0.239748	0.285276	0.291526	1.835	1.18202	0.728933	1.24865	1.01784	-1.14832	0.234158	0.0345595	1.26535	-3.10748	-1.23897	-1.02704	-0.0488171	0.141131	0.319125	0.137146	0.571365	-1.19233	-1.07107	-0.564013	-0.433981	-0.170663	-0.593184	-0.399276	-0.758941	-1.01267
5961	C00064	Peptides	L-Glutamine	-0.534024	0.0950309	-0.611645	-0.350213	2.48904	0.486566	-0.960322	0.671762	-2.36732	-0.612618	-0.163724	-1.04789	-0.067822	-1.63308	-0.110436	-0.603778	-0.888277	0.401253	0.529168	0.0140482	0.226957	0.914544	0.915732	0.685745	1.00656	-2.1408	0.510339	-0.207966	-0.337379	0.147198	0.580889	0.130236	0.132859	-0.00796288	0.267874	0.130923	0.755008	-0.570266	0.838599	0.341114	-1.63308	-1.59922	-0.23836	-1.15689	-0.188946	0.839461
57397079		NA	L-Isoleucine	-0.410699	-0.529549	0.960886	0.00687947	0.910301	0.828834	0.954015	0.897717	0.975078	0.86749	-0.538491	0.434692	-0.560096	0.820807	1.10911	0.456607	0.823372	-0.717291	-0.574412	-0.15611	0.601801	-0.440211	1.27255	0.478047	-2.10211	-0.798034	0.873162	-0.675661	0.738676	-2.05256	0.797977	-0.171969	0.962516	-0.533192	-0.617462	-0.0627126	0.892746	-0.629893	-0.553506	-0.0968844	-2.2142	0.823946	-2.10259	-1.16428	0.786129	-1.12999
6137	C00073	Peptides	L-Methionine	0.752922	0.918209	0.671905	0.781012	0.698535	0.865464	0.582448	0.715482	-1.13408	0.331451	-1.25136	-0.684662	-1.14265	0.453304	-1.27034	-0.653228	0.439379	0.382774	0.399052	0.407069	-0.483929	1.04408	0.620681	0.393609	-2.45573	-1.13988	-1.28744	-1.62768	0.876143	-1.40029	0.334127	-0.0633394	-0.899251	0.800601	0.800717	0.234022	0.816542	0.713072	0.673949	0.734521	0.497037	0.71072	-1.19304	0.0049064	1.30136	-0.955319
439227	C00408	Phytochemical compounds	L-Pipecolic acid	-0.798569	-2.22172	-0.271273	-1.09719	2.37204	-1.34257	0.0328395	0.354104	-2.11483	-2.02274	-0.0225714	-1.38672	-1.61674	-0.366305	0.138684	-0.614787	0.745522	0.280761	0.89535	0.640545	-0.924575	0.832694	0.850545	0.252888	-0.721008	0.291869	-0.00306498	-0.144068	0.193492	-0.906199	1.04145	0.10958	0.551044	0.919347	-0.327159	0.381077	0.409106	-1.52408	-0.251373	-0.45545	0.649715	0.130655	-0.331397	0.149658	0.850256	0.889656
6923517	C00525	Peptides	L-Tryptophan	1.55653	0.35805	-0.34679	0.522598	0.493602	1.09293	0.790278	0.792271	1.26545	-1.1519	0.553927	0.222495	-0.868311	0.591121	-1.05121	-0.442799	0.925917	-1.96176	0.577895	-0.152651	0.460724	0.727301	0.366347	0.518124	-2.65861	0.321223	0.770159	-0.52241	0.327416	0.754714	0.706841	0.596324	-0.932392	0.561113	-1.09838	-0.489885	-0.473507	0.99907	0.972039	0.499201	0.150419	-0.0265357	-0.0363996	0.0291614	0.673095	-0.291857
1153	C01536	NA	L-Tyrosine	-0.0802177	0.129752	-0.0543984	-0.00162149	-0.433904	-0.308016	0.456649	-0.0950903	0.570136	-1.88483	-0.452879	-0.58919	-0.193333	-0.185997	0.144166	-0.0783878	2.86024	0.681251	-0.263373	1.09271	-1.86032	1.4287	1.62412	0.3975	-0.115232	-0.455636	1.23309	0.22074	-0.348888	-0.751433	1.44988	0.11652	0.451888	0.767759	-0.570142	0.216502	0.0975726	-0.0694616	0.0880779	0.0387297	0.222577	-0.166242	-0.328131	-0.0905984	-0.507369	-3.09998
1182		NA	L-Valine	-1.04777	0.834979	-2.48759	-0.900126	1.08214	0.400458	0.663328	0.715308	-1.34082	-1.33824	-1.14767	-1.27558	-1.07658	0.385128	0.935625	0.081391	0.559315	0.438842	0.532975	0.510377	1.01611	0.828058	0.624914	0.823028	-3.46514	0.501253	0.469682	-0.831403	0.627543	-1.26542	0.255024	-0.127619	0.43952	-1.06721	0.535982	-0.0305705	0.487408	0.509433	0.502312	0.499718	-1.1035	0.481317	-0.994027	-0.538735	-0.539431	-1.02799
259324		NA	Leu-Gly-Leu	-1.70301	0.778996	1.00362	0.0265354	-1.21873	0.996984	0.682557	0.153604	-0.58328	0.994684	-0.447202	-0.0119327	0.906888	-2.54828	-1.06204	-0.901145	0.138291	-0.00887219	0.983517	0.370978	0.405472	0.628643	0.678809	0.570975	0.507469	-0.946657	-0.928367	-0.455851	-0.721885	0.93013	0.876162	0.361469	0.880736	-0.586207	0.761506	0.352012	0.838621	0.833476	-2.39165	-0.23985	-0.851036	-0.807266	1.33885	-0.106483	-1.69933	-0.371198
18222134		NA	Leu-Ile-Arg	1.04072	-1.25686	-1.60161	-0.605917	-2.4561	0.89328	0.158971	-0.46795	0.825506	0.97369	-0.870699	0.309499	0.356102	0.317726	-1.5184	-0.281524	-0.91929	-0.0360682	0.430303	-0.175018	-2.15818	0.119351	-0.0954248	-0.711418	0.466207	0.852728	-1.47185	-0.0509726	-0.18476	-0.593409	0.794864	0.00556519	0.153786	0.624241	0.186982	0.32167	0.857593	0.581079	1.62937	1.02268	0.975826	-0.313386	-1.71251	-0.350022	0.259317	-0.0920251
6992073		NA	Leu-Leu	0.796956	0.989663	0.769624	0.852081	-0.610417	-1.93266	0.803572	-0.579837	0.650851	0.828491	0.859679	0.779674	0.737397	-1.82872	0.798744	-0.097527	0.849255	-0.373515	-0.332587	0.0477178	-1.03689	0.519008	0.814515	0.0988788	-0.404715	1.0602	0.991579	0.549022	-0.649864	-0.0936719	-1.80214	-0.84856	-0.676171	0.935277	-0.547495	-0.0961295	1.02904	1.00291	1.20628	1.07941	-1.68957	0.47118	-0.921768	-0.713387	0.639428	-1.25542
18222159		NA	Leu-Leu-Lys	-0.262737	-0.886647	-0.360306	-0.50323	0.379059	-0.660767	-1.83499	-0.705565	1.16245	0.857553	0.881367	0.967124	0.862989	0.54955	0.481718	0.631419	-0.995286	1.00106	1.03941	0.348394	-1.19746	-0.100947	-0.881517	-0.726643	-0.629696	-1.02656	1.19005	-0.155401	0.120412	-0.438651	1.52194	0.401232	1.48716	-0.150791	-0.230918	0.368483	0.444386	1.43352	-0.942585	0.311772	-1.09409	1.03457	-1.41236	-0.490625	-2.51107	0.838953
		NA	Leu-Lys	-0.117668	0.40685	0.999761	0.429648	-1.19492	0.639499	0.831614	0.0920637	-0.190282	0.743151	0.740912	0.43126	-0.759269	0.564776	-1.15196	-0.448817	-1.65698	0.999417	1.02414	0.122193	0.28681	-0.267651	-1.00076	-0.3272	-0.679643	-1.29929	1.02082	-0.319372	0.093308	1.02764	1.37375	0.831565	-0.138274	1.15571	0.791044	0.602827	-1.03015	1.37713	0.475607	0.274196	-1.15196	0.91391	0.0478764	-0.0633911	0.298691	0.59115
7010528		NA	Leu-Met	0.691491	-0.762757	-0.77881	-0.283359	0.535738	0.623958	0.775235	0.644977	0.62652	0.634047	0.483321	0.581296	-3.34642	-3.34642	0.514449	-2.05946	1.11214	0.884365	0.869094	0.9552	-0.73192	0.586669	0.706324	0.187025	-1.59197	-0.754894	0.628888	-0.57266	0.714465	-1.898	-0.188329	-0.457286	-0.722608	0.453761	0.456211	0.0624543	0.774527	-0.481667	0.718065	0.336975	0.384907	0.477693	-0.209007	0.217864	0.427007	0.0589896
11893568		NA	Leu-Pro	-0.836511	0.758362	-0.897874	-0.325341	-0.813348	1.18271	0.762444	0.37727	-0.814919	0.778925	0.68735	0.217119	-0.989928	-0.255318	0.628193	-0.205684	-1.357	0.710253	0.782612	0.0452875	0.686498	-0.807879	0.541532	0.14005	-0.585495	0.781943	0.797419	0.331289	-2.069	-1.98724	-0.281374	-1.44587	0.51044	-0.876767	0.432119	0.0219307	1.29541	0.996162	-1.67965	0.203974	0.707931	-2.90025	-1.00452	-1.06561	-1.04473	0.0177692
329275		NA	Leu-Trp	0.376216	0.227094	0.206478	0.269929	0.385226	1.17544	0.799496	0.786722	0.192127	-0.000380837	-1.23186	-0.346706	-1.18929	0.637716	-1.36956	-0.640378	0.487117	-2.08015	-0.377234	-0.656757	-0.550992	-0.765113	-1.06991	-0.795337	-0.295317	0.83932	-0.702892	-0.0529634	1.08693	1.33916	1.00982	1.1453	0.114016	-1.12487	0.113217	-0.299211	2.06283	1.69534	0.358634	1.37227	-0.111284	-0.0459137	0.0540957	-0.0343673	-0.019437	-1.95457
6993115		NA	Leu-Val	-0.815755	-2.32367	0.583167	-0.852087	0.504561	0.902272	-0.668158	0.246225	-1.01428	0.659674	0.678371	0.107921	0.717976	-0.624257	-0.729163	-0.211814	-2.23976	0.864309	0.961632	-0.137941	-0.979498	0.693186	0.762963	0.158883	-0.571233	-0.582622	0.992818	-0.0536791	-0.763167	-0.321079	0.956706	-0.0425133	-0.97641	0.797485	0.641785	0.154287	1.24834	-1.66666	1.36494	0.31554	0.730377	0.37944	0.698955	0.602924	-2.47897	-0.0105505
6106	C00123	Peptides	Leucine	-2.05781	1.07364	-0.824964	-0.603044	-0.492204	0.876396	0.838911	0.407701	-1.03022	0.555876	-0.748563	-0.407635	-0.790294	-0.724976	0.941799	-0.191157	0.83779	0.671268	-0.891615	0.205814	1.28076	-0.487109	-0.559149	0.0781667	0.993301	-0.657024	-2.16997	-0.61123	0.850231	0.56218	-0.984752	0.142553	0.807461	0.758223	-0.68502	0.293555	0.893776	0.529789	0.53229	0.651952	-0.826967	-0.898994	0.574797	-0.383721	1.17703	0.779917
100332		NA	Loliolide	-1.04666	0.863262	-0.81205	-0.331818	-1.20573	0.194356	-0.479641	-0.497006	0.527716	0.809893	0.737993	0.691867	1.66718	1.54775	0.219548	1.14483	1.12728	0.740381	0.515156	0.794274	0.206433	0.333138	0.760074	0.433215	-1.84087	-0.783687	0.301858	-0.774232	0.237271	0.369148	-0.689131	-0.0275705	0.589608	0.476091	0.848819	0.638173	-1.15716	0.430631	0.374645	-0.117295	-0.82265	0.433845	0.702435	0.104543	-3.03417	0.261015
5326566	C01727	NA	Lumichrome	0.687065	0.809105	0.722892	0.739687	-1.51314	0.291586	-2.93777	-1.38644	0.0589454	0.504682	0.906405	0.490011	0.182339	-1.378	1.18414	-0.00383906	0.755501	0.971461	-1.28109	0.148624	0.206581	0.306073	0.988185	0.50028	0.312215	0.799358	0.775172	0.628915	0.752289	0.782679	0.95911	0.83136	-0.148304	0.270501	-0.140072	-0.0059582	0.832456	-0.973338	0.912951	0.257356	0.854671	-0.559414	-0.534307	-0.0796833	0.0734708	-0.905163
5280445	C01514	Lipids	Luteolin	-0.0927417	1.11443	-0.765378	0.0854369	-0.765378	-0.986627	-0.203367	-0.651791	0.331109	2.26198	0.437195	1.0101	0.637819	0.13189	1.87362	0.88111	-0.742065	-0.876003	-0.699295	-0.772454	-0.498835	-0.60946	-0.22046	-0.442919	-1.03192	-0.342918	-0.10549	-0.493443	-0.909462	-1.29846	-0.226331	-0.811418	1.75466	0.355318	1.35659	1.15552	-0.64292	-1.08327	-0.765378	-0.830522	1.35359	1.21738	2.50387	1.69161	-0.376377	1.13898
7010499		NA	Lys-Ile	0.526469	-0.629749	0.477209	0.124643	0.711591	0.968119	-0.473602	0.402036	0.288503	0.450451	0.686732	0.475229	0.583021	0.799879	0.567501	0.650134	0.660813	0.669857	0.830232	0.720301	0.794538	-2.80464	-2.61415	-1.54142	0.870201	-1.82931	-0.514377	-0.491161	0.940434	0.833907	0.748049	0.840797	0.272605	-0.774812	0.272111	-0.0766988	-0.0603629	1.1197	0.0257643	0.361701	0.378942	-1.12978	0.270957	-0.15996	-0.749237	-1.15995
175396		NA	Malioxamycin	-1.794	0.602729	-1.20555	-0.798939	0.261848	0.633539	0.48358	0.459655	0.0404921	0.37396	-1.28454	-0.290029	0.250622	0.738297	0.625473	0.53813	0.427577	0.304823	0.304085	0.345495	-0.658497	-0.915637	-0.163286	-0.57914	-0.883595	0.553811	-3.83337	-1.38772	1.13406	-1.20486	-1.75644	-0.609079	0.636805	0.500656	0.873522	0.670328	0.691699	0.485863	-1.284	-0.0354802	1.01937	-1.20926	0.127026	-0.0209559	1.3576	0.503178
36688527		NA	Met-Phe	-0.483545	0.378216	0.611813	0.168828	-1.40353	1.06011	0.384905	0.0138289	0.48868	-1.45864	0.319164	-0.216931	0.39945	0.492245	-1.69638	-0.268227	0.199713	0.46836	0.611414	0.426496	0.355724	0.578355	0.302475	0.412185	0.707016	-0.777062	0.586461	0.172138	0.613006	0.896757	-1.23656	0.091068	-0.146816	0.1265	-1.89718	-0.639166	1.11045	0.768451	1.1871	1.022	-0.687742	-0.75325	-2.06368	-1.16822	0.230978	-1.35605
		NA	Met-Trp	0.837429	0.459823	0.606832	0.634695	-1.66474	-2.48065	0.178393	-1.32233	0.246186	0.25356	0.428924	0.309557	0.600085	-0.830032	0.079665	-0.0500943	0.473193	0.610688	-0.836122	0.0825864	-0.176217	0.473683	0.105551	0.134339	0.587442	0.567297	-2.73369	-0.526317	-1.1194	0.903439	0.786882	0.190307	1.14766	-0.206009	-0.753886	0.0625899	-0.464216	0.951783	1.04937	0.512312	0.667479	-2.49604	0.685571	-0.380996	0.796158	0.330314
25797260		NA	Met-Val	0.615401	-2.47195	0.437419	-0.473043	-1.04506	0.779161	0.636202	0.123433	0.389782	-1.09692	0.465389	-0.0805831	-1.19423	0.499899	0.292164	-0.134057	0.619444	0.621457	-0.653288	0.195871	0.526352	0.537387	0.406734	0.490158	0.763003	0.573755	0.658965	0.665241	0.712081	0.898516	0.576706	0.729101	-1.06421	0.638164	0.46216	0.0120394	1.22518	1.11423	1.30075	1.21339	-1.19254	0.179689	0.271197	-0.247219	0.205741	-1.8237
54361182		NA	Methyl .beta.-D-galactopyranoside	-0.765587	-0.474984	-0.579768	-0.60678	-3.91183	0.645379	0.637956	-0.876165	0.41063	-0.783711	0.134094	-0.0796623	-2.88147	-0.129765	-1.24333	-1.41819	-0.00812813	-1.26362	0.150228	-0.373841	0.17922	0.279926	-0.275899	0.0610823	0.213385	0.472461	-0.0999257	0.195307	0.662018	0.980817	1.09138	0.911403	0.645932	1.00158	-0.210494	0.479005	0.637489	0.693109	-0.388038	0.314187	0.821954	0.0955832	0.71565	0.544396	0.15719	-1.35787
		NA	Methyl 2-[(3aS,4R,5S,6S)-4-hydroxy-3-(hydroxymethyl)-6-[2-(4-hydroxyphenyl)acetyl]oxy-8-methyl-1-oxo-4,5,6,7-tetrahydro-3aH-azulen-5-yl]prop-2-enoate	0.118527	0.499008	-0.785016	-0.055827	-0.191103	-0.00289454	0.0686672	-0.0417769	0.305269	-0.467832	0.265784	0.034407	-0.374626	-0.191103	0.180628	-0.128367	-0.102104	-2.54508	0.150164	-0.832338	1.68362	0.279157	-0.0609733	0.633935	0.150164	1.52788	-0.404536	0.424503	-1.07148	0.367136	0.835857	0.0438382	0.150164	0.292317	-1.7915	-0.449672	1.00028	0.210004	-0.264804	0.315161	0.292317	-1.64155	-0.0411545	-0.463462	-1.64155	-1.00565
5274585		NA	Miquelianin	-0.064519	0.853342	1.25651	0.681777	-0.490736	-0.959745	-0.567034	-0.672505	0.00968286	1.24051	0.352693	0.534297	-0.965827	0.162922	-0.158889	-0.320598	-0.739889	-1.4743	-0.476528	-0.896907	-2.30015	-0.678977	-0.180587	-1.05324	-0.613771	-0.141087	-0.0895076	-0.281455	-1.74215	0.423303	1.11041	-0.0694813	0.480161	0.92516	2.04189	1.14907	-0.157018	0.19845	0.111687	0.0510396	-1.3972	2.07395	0.709858	0.462203	-0.412957	2.27786
5491408		NA	Myricetin 3-galactopyranoside	0.643445	0.563618	-0.778259	0.142935	-0.542235	-0.309626	0.329882	-0.173993	0.624491	0.967866	0.176702	0.589686	-0.390298	-0.606981	0.694427	-0.10095	0.410742	0.0475506	-1.21322	-0.251641	-1.76299	-0.0945189	0.14308	-0.571477	-0.552539	-1.0964	-1.28178	-0.976907	-1.76299	-1.44924	0.114049	-1.03273	-0.390298	-0.667045	1.11297	0.0185425	0.322993	0.0400876	-1.18174	-0.272888	0.657916	1.30388	0.79504	0.918947	0.185544	3.8712
1433		NA	N-(3-(Aminomethyl)benzyl)acetamidine	-2.51551	0.0540154	-1.3782	-1.2799	-1.24208	1.2262	-0.926272	-0.314052	0.354769	0.30446	0.43062	0.363283	0.954725	0.398652	0.670345	0.674574	-0.304898	-0.0572601	-2.00312	-0.788428	0.918401	1.72556	1.52447	1.38948	-1.18962	-0.797926	0.318871	-0.556227	0.574352	1.00781	1.39096	0.991041	0.130895	-1.22505	-1.52581	-0.87332	0.705989	1.13073	-1.34203	0.164895	-2.25006	-0.973877	0.176152	-1.01593	-0.18408	-0.370963
43183355		NA	N-(4-Methylpentanoyl)phenylalanine_N-(4-Methylpentanoyl)phenylalanine	-1.5281	0.606326	1.32215	0.133459	-0.830237	1.07358	0.841364	0.361569	0.0257914	0.605515	-0.699782	-0.0228253	-0.580798	0.662514	0.476764	0.18616	0.941429	-0.865352	0.642557	0.239545	-2.26427	1.02012	-2.1487	-1.13095	-1.07137	-0.968136	-0.730525	-0.923344	0.476358	0.893423	0.60739	0.659057	0.811248	-1.00346	-1.03627	-0.409495	1.07646	-0.248662	1.09021	0.639336	0.151208	0.394627	-0.00461057	0.180408	0.678884	-0.38104
16958		NA	N-Decyl-N,N-dimethyl-1-decanaminium cation	-1.5452	-0.0121156	0.0508643	-0.502149	0.307675	0.300786	0.178729	0.262397	-1.4392	-0.434502	-1.42178	-1.09849	1.45429	0.543454	-0.358187	0.546519	0.196275	-1.20915	0.597302	-0.138525	0.72204	-0.0460084	0.301554	0.325862	0.110488	0.494614	-1.63615	-0.343682	1.39085	-0.520294	-1.91252	-0.347322	2.64901	0.0436298	-0.0165579	0.892027	0.64334	0.137883	0.167128	0.316117	-0.0788998	-0.532411	0.0671742	-0.181379	0.53414	2.06177
4524287		NA	N-L-.gamma.-Glutamyl-L-leucine	-0.410358	-0.990609	0.684019	-0.238983	-0.740546	1.09094	0.720848	0.357082	-0.629945	0.038409	-0.872571	-0.488035	0.470636	-0.400009	-0.721576	-0.216983	0.557169	0.672325	0.758797	0.662764	0.923181	0.785546	0.583995	0.764241	0.671742	0.586549	0.51318	0.59049	-1.5859	0.790216	0.602671	-0.064338	-2.29267	0.0189753	-0.0704448	-0.781379	1.39996	1.0154	0.146167	0.85384	-1.50261	-0.124271	-0.237069	-0.621315	-1.97976	-1.71963
7348		NA	N-Lauroylsarcosine	1.68776	0.350576	0.302217	0.780185	-0.886713	-0.506714	1.00045	-0.130991	0.539533	-1.58017	0.060226	-0.326803	-0.525027	0.602985	-0.182585	-0.0348755	0.490514	-0.443711	0.3411	0.129301	-0.0398913	0.543539	1.12715	0.543601	-1.55011	1.19771	0.272076	-0.0267728	-0.403219	0.171631	-0.321746	-0.184445	-1.70657	-0.0382253	-1.67249	-1.13909	0.762926	0.488455	-0.649381	0.200667	-1.60257	-0.18656	0.0422944	-0.582277	-3.40898	-0.595989
15793		NA	n-Octadecylamine	0.284356	0.418267	-1.20483	-0.167402	0.760323	0.397906	0.810526	0.656252	0.430652	0.840288	0.283538	0.518159	1.48642	0.900164	0.181553	0.856044	0.497464	-1.22044	0.613253	-0.0365745	-0.340311	0.496835	0.498721	0.218415	-1.44278	-1.13571	1.5649	-0.337865	-0.414426	-0.184566	-1.57795	-0.725646	1.90521	-1.33906	0.270327	0.278824	0.735411	0.412701	0.0723114	0.406808	-1.34517	-0.105325	-1.82446	-1.09165	0.902835	1.69145
17381642		NA	N,N-Dibutyl-N'-(3-chloro-2-methylphenyl)urea	0.711681	-0.800977	-2.04387	-0.711055	-2.07651	0.505221	0.899424	-0.223955	0.520391	0.659915	0.901604	0.69397	1.078	-0.379668	-0.425412	0.0909731	0.180702	0.729632	-0.989902	-0.0265225	1.48973	-0.866308	-2.0966	-0.491058	-1.23363	-0.867958	0.229877	-0.623904	-0.327907	0.066534	0.607434	0.115353	1.0751	-0.87538	0.921059	0.373594	0.507268	0.148507	-1.07899	-0.141072	0.685339	0.580812	0.473853	0.580001	0.864143	0.693957
15433		NA	N,N-Dimethyldodecylamine N-oxide	0.388898	-1.23912	-1.23679	-0.695672	0.753138	0.566545	1.0384	0.786027	-0.927785	-1.9619	0.52994	-0.78658	0.0288297	1.10494	-0.736659	0.132369	-2.15398	1.00997	0.582671	-0.187112	-1.65393	0.847876	0.69542	-0.0368786	0.179591	0.515553	0.545738	0.413627	-0.177737	-2.64531	0.936802	-0.628747	0.884184	0.547028	0.407472	0.612895	-1.68635	-0.692655	0.417503	-0.653834	1.01537	-1.16246	0.0489695	-0.0327082	0.623156	-0.623276
439924	C03150	NA	Nicotinamide riboside cation	0.412181	0.0230329	0.780448	0.405221	-0.900745	-0.58478	1.09444	-0.130361	0.048489	0.830977	1.13534	0.671603	1.19441	0.211504	-0.207272	0.399548	-1.34907	0.443657	-0.0606549	-0.322022	0.244007	0.0169321	-0.612058	-0.11704	0.14906	-0.0257462	-0.180986	-0.019224	1.78393	0.701177	1.60495	1.36336	0.81256	-0.643325	-1.36699	-0.399252	1.03143	0.345722	-0.178543	0.399536	-0.420753	-2.27489	0.645174	-0.683488	0.460031	-2.77592
938	C00253	Vitamins and Cofactors	Nicotinic acid	-1.4093	-0.587692	-2.00488	-1.33396	1.10102	-0.171366	0.783947	0.5712	-2.03023	-0.825232	-0.401411	-1.08562	-0.724499	-0.27941	-1.11238	-0.70543	-1.01191	0.116114	0.640179	-0.0852047	1.39219	1.21829	-0.754166	0.618772	1.28927	0.921426	0.685156	0.965282	0.531781	0.254741	0.207042	0.331188	0.150399	-1.02519	0.409845	-0.154983	0.438378	-0.169541	0.476712	0.248516	-0.841938	-1.05377	-1.85441	-1.25004	1.1012	0.917841
5320735		NA	Odontoside	0.802412	-1.70277	0.563802	-0.112185	-0.693426	-1.88809	-1.51078	-1.3641	-0.706631	-0.612799	-1.21721	-0.845546	1.18233	1.19708	-2.6326	-0.0843966	-1.33719	-0.579099	-0.807521	-0.907935	-1.88809	-0.373391	-0.124821	-0.795432	0.200521	0.957265	1.12592	0.761235	-0.386011	0.731646	-0.792104	-0.148823	1.22864	0.272342	0.60365	0.701545	-0.39183	0.221613	0.517917	0.1159	0.264371	0.922812	0.124415	0.437199	0.843207	-0.0504949
5283387	C19670	NA	Oleamide	-0.0651568	0.325511	0.265175	0.175176	-0.877073	-2.22466	-0.23042	-1.11072	1.18546	-1.55427	0.115818	-0.0843291	0.520109	1.64135	-0.25152	0.636647	0.0955451	1.18304	0.059753	0.446112	1.71284	0.78316	-0.28705	0.736316	0.590321	0.787863	-0.926943	0.150414	1.20847	-0.492785	-0.509622	0.0686873	0.810609	-0.762884	0.65892	0.235548	0.304682	1.23731	-0.595415	0.315526	-1.06856	0.711183	0.237386	-0.0399953	0.928558	-0.315301
637542	C00811	Phytochemical compounds	p-Coumaric acid	-2.69847	0.15456	-1.99229	-1.51207	-0.0325509	-0.639093	0.336907	-0.111579	-0.362023	-0.259193	-0.187915	-0.26971	-0.115965	0.389786	0.0637228	0.112514	0.433048	1.75739	1.07019	1.08688	-1.881	0.0586562	0.941466	-0.293627	0.0432691	0.646459	1.33231	0.674012	-0.0852071	0.272618	0.685687	0.291033	1.22667	1.23909	-0.154439	0.770438	-1.73777	-0.450771	-0.571479	-0.920008	1.41514	-0.836893	1.17504	0.584431	-0.529271	0.916425
9378	C03672	Organic acids	p-Hydroxyphenyllactic acid	0.204128	-0.240461	0.368737	0.110801	-0.495729	0.0395009	0.279018	-0.0590701	1.23781	-1.435	-1.38581	-0.527664	-1.94399	-0.0296897	-0.374478	-0.782719	1.87285	-1.46962	0.503265	0.302164	1.18335	1.53275	0.936766	1.21762	0.0658882	0.197546	-0.301151	-0.0125725	-0.175078	0.229421	-0.770858	-0.238838	0.0154051	-0.0222136	-0.306024	-0.104278	1.01469	0.275809	0.402202	0.564234	0.204632	-0.971904	-1.11143	-0.626234	-2.70507	-1.58912
20307553	C06677	NA	P-Toluenesulfonic acid	1.02431	-0.276358	1.07984	0.609262	-0.32328	0.264895	-0.0354957	-0.0312933	1.14744	-1.42913	0.339005	0.0191056	1.39321	1.14241	0.541212	1.02561	-0.253749	-2.07946	0.111659	-0.740517	0.41866	0.302682	-0.0533674	0.222658	-3.11019	-0.997983	-2.25052	-2.11956	1.03568	-0.398378	-0.0179582	0.206448	1.01279	0.302682	0.385347	0.566941	0.264895	0.0490868	-0.32328	-0.00309914	-0.071586	0.170317	-0.000742473	0.0326629	-0.997983	-0.634169
988		NA	Pantothenic acid	-1.12964	0.479146	0.544795	-0.0352335	0.533132	0.547622	0.711349	0.597368	-2.96464	-0.0348803	-0.00887633	-1.0028	-0.0332242	-0.100851	0.0166385	-0.0391455	-0.473304	0.834963	1.14187	0.501176	0.507599	1.08487	-0.52112	0.357118	-0.152392	0.715284	-1.00295	-0.146685	0.428588	0.0856121	1.16336	0.559187	0.588405	0.71885	0.246328	0.517861	0.778704	-2.00345	-0.768929	-0.664558	-1.07133	-1.42847	-0.258231	-0.919341	-3.28035	-0.629487
5488196		NA	Phe-Ala	0.277753	0.634255	1.56307	0.825027	0.0605539	1.22865	-0.89091	0.132764	-0.983901	0.862815	1.23087	0.369927	-0.95688	0.649539	-1.25765	-0.521662	-0.484161	0.821697	0.549715	0.29575	0.393002	1.21089	-0.599287	0.334867	0.118053	-1.37231	0.248695	-0.335188	0.286217	-0.612963	0.60512	0.0927915	-0.309762	1.14679	-2.50685	-0.556605	0.780931	1.02778	-0.718715	0.363333	-0.9513	0.729531	0.096261	-0.0418361	0.808278	-0.486195
150903		NA	Phe-Arg	1.41516	1.15139	-1.42532	0.380408	0.391464	1.23471	0.576601	0.734258	-0.000222629	0.94425	1.30123	0.74842	-2.55012	0.730287	0.533391	-0.428814	0.744098	-0.931481	0.564968	0.125862	-0.0674714	-1.01638	-1.26461	-0.782822	0.267083	0.0408064	0.149966	0.152618	-1.00444	-0.862241	-0.893472	-0.920052	-0.176985	1.46041	1.05272	0.778713	0.524723	0.876448	0.473131	0.624767	-0.888447	-0.598062	0.83307	-0.217813	0.777771	-0.0767434
10468817		NA	Phe-Asn	0.757987	0.611187	0.593007	0.654061	0.347516	1.04889	0.0373534	0.477919	0.605702	0.379184	0.642525	0.54247	0.307395	0.804495	0.331728	0.481206	1.3071	-1.65495	0.384509	0.0122186	-0.296009	-3.63857	-2.61463	-2.18307	0.610406	0.403369	0.379184	0.46432	0.844842	-0.590181	0.743117	0.332593	0.730603	-0.395782	0.570254	0.301692	-0.816026	-1.35546	0.741155	-0.476778	0.950691	0.651451	0.460099	0.687414	-0.325938	0.58577
6992643		NA	Phe-Asp	0.884255	0.547507	0.897988	0.776583	0.368781	0.835917	-1.5694	-0.121567	0.927293	0.725533	1.18731	0.946711	0.511827	0.674526	0.43919	0.541848	0.985385	0.32145	0.106486	0.471107	-0.87399	0.946105	-1.56223	-0.496704	0.489033	-0.728707	-1.64241	-0.627362	-1.16123	0.397234	-1.44336	-0.735787	1.07695	1.45799	0.740933	1.09196	0.947025	0.34327	0.760022	0.683439	-0.8701	0.767945	0.207535	0.0351267	-0.715895	-1.46614
11779156		NA	Phe-Gln	0.0726673	0.733426	0.139044	0.315045	0.395236	-0.944526	0.812312	0.0876738	-0.329827	0.0531473	0.402405	0.0419086	0.738174	0.713484	0.799357	0.750338	-0.75724	-1.26731	0.566333	-0.486072	-0.994446	-1.02073	-2.40123	-1.47214	0.871822	-2.44598	0.589849	-0.328104	1.00428	0.799736	0.398829	0.734281	0.126426	-1.04108	0.414627	-0.166676	1.49043	0.952265	1.37377	1.27215	-1.14953	-1.46628	-0.719224	-1.11168	-0.853799	-0.098276
151134		NA	Phe-Glu	-0.38147	-0.655191	0.506924	-0.176579	0.36059	-1.00689	0.553542	-0.0309201	0.557894	0.701695	-0.637922	0.207222	0.54182	-0.872335	-2.10086	-0.810458	0.810866	0.2161	0.412266	0.479744	0.604085	0.578196	0.421419	0.534567	-0.508647	0.593016	0.574457	0.219609	-0.709363	0.863387	-0.998738	-0.281571	0.443557	0.872523	-3.47066	-0.718195	1.09925	-0.506956	1.26702	0.61977	0.79652	0.867667	0.510367	0.724851	-0.712252	0.221482
6992303		NA	Phe-Gly	1.39323	0.857796	1.25291	1.16798	0.440148	0.384062	0.288589	0.370933	1.22158	0.828972	-0.689177	0.453793	0.636205	0.568425	0.669712	0.624781	1.18762	-1.52944	0.106312	-0.0785004	0.0489668	-0.720351	0.618311	-0.017691	0.202596	-1.75194	-1.76115	-1.1035	-1.58886	0.406183	0.234108	-0.31619	1.35375	1.45952	-0.597918	0.738449	0.379369	0.383901	0.74166	0.501643	1.13406	-0.674631	-2.39205	-0.644207	-0.767474	0.06327
7010521		NA	Phe-Leu	0.183235	0.441008	-0.146889	0.159118	-0.337769	0.606529	0.0110608	0.0932737	0.361665	0.629388	1.0967	0.695919	-0.936379	0.0576078	-0.868365	-0.582379	-0.352554	0.52538	1.5428	0.571875	-4.05995	0.206207	1.26036	-0.86446	-0.267593	-0.0315327	0.46706	0.055978	-0.362561	1.54329	-0.198815	0.327306	0.697146	0.829741	-0.290325	0.412187	-0.607055	0.908269	0.85752	0.386245	-0.0835941	0.305647	0.124215	0.115423	-0.560907	-1.10443
		NA	Phe-Leu_2	0.638396	-2.35185	-0.749658	-0.821039	0.182346	1.71304	-0.564912	0.44349	0.517171	-0.188548	-2.38341	-0.684928	0.286988	0.870712	0.111158	0.422953	0.683621	-0.343366	1.0129	0.451052	0.437731	1.16931	-0.653833	0.317738	0.523146	-0.645804	-0.597633	-0.240097	0.791379	-1.35298	0.79378	0.0773947	-0.12494	0.0969481	-0.196383	-0.0747916	-0.0809696	1.0566	1.0846	0.686744	-2.82242	-0.502914	-0.425306	-1.25021	0.682924	-0.894874
		NA	Phe-Leu_3	0.27616	-0.886301	0.368209	-0.0806441	-0.673776	0.255838	1.13516	0.239074	-1.36714	0.161303	-0.955346	-0.720394	-0.969863	1.19573	-1.11303	-0.295722	0.882289	-0.417052	-0.176871	0.0961223	0.617441	-0.18708	-0.360503	0.0232861	-1.9779	-0.54209	1.01911	-0.500295	-0.362234	1.26417	1.2905	0.730811	-1.27808	-1.00166	0.356108	-0.641209	1.32669	1.2082	-0.451719	0.694391	0.280463	0.0380028	-1.17825	-0.286594	-1.94454	-1.78127
15607820		NA	Phe-Lys	0.387333	0.560303	0.164067	0.370568	0.609831	-0.750683	0.748551	0.202566	0.0616243	0.28487	0.483211	0.276568	-0.829693	0.723111	0.591039	0.161486	0.552589	-0.998843	0.902165	0.15197	0.723111	-2.54125	-1.79808	-1.20541	0.801043	0.74096	0.927592	0.823198	0.78857	0.869947	0.761207	0.806575	-1.48328	0.367229	0.0567981	-0.353085	-0.394559	1.03606	1.3511	0.664198	0.131613	-0.0785892	-0.0726983	-0.00655818	-1.09801	-1.96809
7010505		NA	Phe-Met	0.940618	0.713101	0.335117	0.662945	0.0486295	-1.73102	0.0182106	-0.554728	0.925982	0.567665	0.964862	0.819503	0.627713	-1.63451	0.076308	-0.310164	-0.432745	0.214945	0.589921	0.12404	-0.816672	0.806376	-2.07501	-0.695104	-2.21916	0.435997	0.736723	-0.348815	0.0779134	-1.80733	0.763964	-0.321816	0.887546	-1.0802	0.773433	0.193592	0.678948	0.804521	0.578276	0.687248	0.978066	0.527227	-2.23151	-0.242073	-0.729175	0.399406
193508		NA	Phe-Ser	0.359491	-0.880204	0.384741	-0.0453238	-0.999708	0.878152	0.74452	0.207655	0.155818	0.309554	0.350263	0.271878	0.357019	0.64772	-1.086	-0.027086	0.560277	0.178155	0.468226	0.402219	0.322905	-3.75451	-2.66322	-2.03161	0.595229	-0.771164	0.664115	0.162727	-0.640997	0.5342	-1.26244	-0.456411	0.447232	0.792558	0.446923	0.562238	0.75171	0.597578	-0.85475	0.164846	-0.780815	0.265998	0.286363	-0.0761511	0.84992	0.117183
10445608		NA	Phe-Thr	0.621614	-1.44869	-1.30774	-0.711607	0.0945876	0.759097	0.259672	0.371119	0.525525	0.371446	-1.1247	-0.0759091	-1.43787	0.665908	0.307281	-0.154894	-0.564944	0.491895	0.485969	0.13764	-1.42509	0.574138	-3.50876	-1.45324	0.514309	0.299512	0.289405	0.367742	0.622933	0.718194	0.608901	0.650009	-2.93055	0.720904	0.818278	-0.46379	0.825393	0.666461	-0.890218	0.200545	-0.421538	0.574138	1.07529	0.409298	-0.977025	0.0760032
134906		NA	Phe-Trp	0.390378	0.382191	0.331889	0.368153	0.153607	1.16811	0.319763	0.547159	-1.48272	-0.179573	0.221658	-0.480211	0.681555	0.889918	-1.19755	0.124641	0.141906	0.562431	0.47585	0.393396	0.217951	0.292895	0.589972	0.366939	0.47585	0.622535	0.37684	0.491742	0.554991	0.815452	-2.38158	-0.337045	0.1495	-1.10162	-2.70777	-1.21997	1.22616	1.32609	0.923392	1.15855	-1.52767	-0.159104	-2.78645	-1.49107	0.374883	-2.06197
515709		NA	Phe-Tyr	0.126448	-1.50248	0.221714	-0.384772	-0.0858893	1.32542	0.612011	0.617182	0.0106727	-0.0206242	0.344131	0.111393	-0.147657	0.499352	-0.0787175	0.0909925	0.528532	0.677327	0.743618	0.649826	0.441571	-0.762907	1.0185	0.232389	-1.47578	0.202149	0.250179	-0.341151	0.58942	-0.974695	0.938077	0.184267	0.14865	0.400004	0.0864214	0.211692	1.08828	1.50531	0.949082	1.18089	0.0102646	-0.120522	-0.31812	-0.142793	-1.64116	-2.722
7359121		NA	Phe-Val	0.582044	0.655337	0.550506	0.595963	0.278696	-2.06358	0.707257	-0.35921	0.55538	-2.60613	0.81763	-0.41104	0.44184	0.666644	0.528253	0.545579	-0.515976	0.976595	-0.628003	-0.0557943	0.362661	-0.791981	-0.811838	-0.41372	0.546938	-0.909444	0.594191	0.0772285	-0.81866	1.03039	0.938814	0.383514	0.470258	0.835252	-2.57949	-0.424661	0.941629	-1.78452	-1.84783	-0.896907	0.636539	0.197892	0.664073	0.499501	0.675611	-0.106049
197065		NA	Phenacyltriphenylphosphonium cation	0.239787	-0.790098	0.63003	0.0265729	0.698675	0.563937	0.941129	0.734581	0.423954	0.369381	0.488364	0.427233	-0.715495	0.905077	0.445804	0.211795	0.424898	-0.733393	0.336341	0.0092824	1.6099	0.823928	0.530843	0.988224	-1.19068	-2.13346	0.34276	-0.993794	1.25192	-3.15129	-0.946089	-0.948486	-1.0209	-1.46897	-1.17315	-1.221	0.75175	0.418023	0.319199	0.496324	0.598792	0.127949	0.372191	0.366311	1.06108	-0.73729
998	C00601	NA	Phenylacetaldehyde	1.02176	-0.90328	0.942436	0.353639	-0.867873	0.800469	0.897834	0.27681	0.980709	0.895629	0.93315	0.936496	-0.860627	-2.47556	0.950529	-0.795219	-0.531167	-0.589181	-0.728179	-0.616176	0.459601	0.807951	-1.1791	0.0294842	-1.16726	0.568146	0.868107	0.0896641	0.575032	-0.666764	-2.31401	-0.801913	-0.690348	0.978942	0.881668	0.390087	-0.912238	0.924084	0.805596	0.272481	0.696207	-2.66819	0.599295	-0.457561	0.649634	0.133989
44369305		NA	Phenylalanylphenylalanine	0.225162	-1.44458	0.0579829	-0.387144	-0.0891614	0.894866	0.569893	0.458532	-1.34467	-1.7301	-1.51565	-1.53014	0.213922	-1.43708	-1.78772	-1.00363	0.565384	0.40324	0.811656	0.593427	0.364561	-1.25548	0.363747	-0.175723	0.679015	0.745	0.508848	0.644288	-1.18906	0.795265	-1.20529	-0.533026	0.235751	-1.14246	0.329832	-0.192293	1.28109	0.959164	1.10747	1.11591	0.444104	0.0395323	0.0657845	0.18314	0.387048	-0.441173
1017	C01606	NA	Phthalic acid	-0.328417	0.873678	-0.0389935	0.168756	-1.64248	0.335161	0.0518489	-0.41849	-2.1882	0.717629	2.45723	0.328887	0.603425	1.96844	-0.356904	0.73832	0.305138	0.25895	-0.106791	0.152432	-0.538519	-1.18795	1.14548	-0.193664	0.110768	0.356149	-1.752	-0.428361	0.335397	-2.48461	-2.1751	-1.44144	0.482172	0.267673	0.237806	0.329217	0.308553	0.0696943	0.244387	0.207545	0.634677	0.329002	0.0706571	0.344779	0.959077	0.692417
122121	C12144	Lipids	Phytosphingosine	-1.56735	0.303784	0.351776	-0.30393	-1.70007	0.18163	-1.47215	-0.996865	-0.0555433	0.456826	0.854135	0.418472	-0.123224	0.412181	0.789279	0.359412	0.336856	0.195709	-0.174599	0.119322	0.412568	-3.20157	0.331233	-0.819256	-2.51625	0.700438	-1.27436	-1.03006	-1.40074	0.650687	0.0479452	-0.234034	0.82375	1.86436	1.66469	1.45093	0.334699	0.530802	-1.81226	-0.315587	1.02596	0.695916	0.757332	0.826404	0.0404503	-0.244069
7079600		NA	Pro-Ile	0.191753	0.123661	-1.44595	-0.376845	0.222944	0.849747	0.742762	0.605151	0.373227	0.360546	0.222944	0.318906	0.137556	-1.02716	0.320087	-0.189838	0.317767	0.573959	0.846209	0.579312	0.55196	0.743754	0.516983	0.604232	-0.811923	0.629251	0.699757	0.172362	-0.848272	-0.475289	0.962838	-0.120241	0.306675	0.139575	-2.87407	-0.809273	-0.428414	0.723305	1.21888	0.504592	0.438238	0.131869	-1.2409	-0.223598	-1.3483	-3.26139
		NA	Pro-Pro	-0.33753	-0.184313	-0.0806595	-0.200834	1.40929	0.248762	1.68979	1.11595	0.737536	0.553944	0.594148	0.628543	0.2467	0.124575	1.33789	0.569723	0.923439	0.109481	0.351187	0.461369	-0.582254	0.400668	-2.14983	-0.77714	-0.981385	1.10422	-0.773678	-0.216948	-0.29892	-1.3116	-0.149489	-0.586671	-1.92532	0.290351	-0.430236	-0.688401	0.888658	1.12238	-0.842333	0.38957	0.518506	-0.258275	-0.292643	-0.0108039	-1.79064	-0.116989
5280343	C00389	Lipids	Quercetin	0.249541	0.366439	0.875359	0.497113	-0.724962	-0.52146	0.0212078	-0.408405	0.248367	2.14008	-0.170436	0.739336	0.0435619	1.02122	0.588666	0.551151	-1.04625	-2.28903	-0.490856	-1.27538	-0.241416	-0.785623	-0.246964	-0.424668	-0.183083	-0.435497	-0.260195	-0.292925	-0.864017	0.134555	0.551374	-0.0593624	1.99643	0.791954	1.92865	1.57234	0.460055	-1.18617	-0.144735	-0.290284	0.621007	2.46476	2.3152	1.80032	-1.023	0.302461
11655911		NA	Quercetin 3'-glucuronide	0.602839	0.927178	0.882702	0.80424	-0.300415	-1.51605	-0.407735	-0.741399	0.638859	0.0965309	0.302382	0.345924	0.0062242	0.140263	-0.00462611	0.0472869	-1.48803	-0.362729	-0.443202	-0.764652	-0.980246	-1.64901	-0.134311	-0.92119	-0.413018	-0.0411648	-0.0605777	-0.171587	-1.61202	0.250408	1.11687	-0.08158	1.62082	-0.0718668	0.94313	0.830695	-0.270195	-1.0381	-0.0556475	-0.454646	1.12495	2.06697	1.027	1.40631	-0.310944	2.51894
5282150	C12627	Phytochemical compounds	Rhoifolin	-0.883994	1.46359	0.226952	0.268849	-0.391047	-1.18675	-0.298255	-0.625349	-0.551097	1.32887	0.519216	0.432331	-0.712149	-0.378097	0.653889	-0.145452	0.219946	0.105375	-0.212572	0.0375827	-1.06511	-0.750065	-0.217238	-0.677471	-0.428424	0.682719	0.438618	0.230971	-1.87518	-1.15714	0.909235	-0.707693	0.919779	1.23626	1.56988	1.24197	-1.0773	-0.201087	-0.649116	-0.6425	1.95486	1.3534	1.99014	1.76613	-0.350093	0.392348
5280805	C05625	Phytochemical compounds	Rutin	0.0533703	0.146913	0.471868	0.22405	-0.443103	-0.59662	0.292708	-0.249005	0.0533703	0.519088	-0.0326341	0.179941	0.464918	2.81289	1.13425	1.47069	-0.161557	-2.61574	-2.35285	-1.71005	0.889617	2.28884	-0.147815	1.01022	-0.287548	0.0750006	-0.767701	-0.32675	0.742518	-0.553096	-0.311704	-0.0407605	1.13257	-0.728249	0.101338	0.168554	0.156739	-0.642322	-0.823103	-0.436228	-2.35285	0.545014	0.814277	-0.331185	0.353789	1.11047
5192	C08277	Lipids	Sebacic acid	0.581494	-1.51421	-0.874569	-0.602429	0.60561	-0.61155	-0.636787	-0.214242	-1.07384	-0.321853	0.584399	-0.270432	0.982667	-0.527324	0.252106	0.235816	0.738049	0.985597	0.684532	0.802726	-0.454629	-0.582819	0.833746	-0.0679004	-2.48317	0.9535	0.611632	-0.306012	-0.699568	-0.844365	-1.45286	-0.99893	-0.0688321	0.0239947	-0.532104	-0.192314	1.10042	-0.615506	0.932076	0.472329	-1.9235	-0.143184	-0.431646	-0.832778	0.651452	-0.501462
6427005		NA	Ser-Leu	0.236691	0.42103	0.277542	0.311754	0.447646	1.15611	-1.24061	0.12105	-1.82243	-1.48328	0.456359	-0.949785	-1.39468	-0.904221	0.496405	-0.600832	0.536041	-1.52515	0.581351	-0.135919	0.752181	0.92177	-1.29321	0.126915	-1.08121	0.511667	0.608095	0.0128494	0.975961	-1.14699	0.689267	0.172746	-1.87418	0.385306	0.0505715	-0.479434	1.33615	1.011	1.40005	1.24907	0.121351	-0.140089	0.101202	0.0274883	0.596638	-0.510669
		NA	Ser-Phe	0.466332	0.446255	0.214799	0.375796	0.513109	-1.58514	0.619652	-0.150792	-1.33454	0.210312	-0.83225	-0.65216	0.60973	1.01449	0.502321	0.708847	0.548354	-2.02217	0.668649	-0.268391	-0.505907	0.661691	0.631012	0.262266	-1.65562	0.594437	0.513944	-0.182414	0.837818	0.758505	0.744159	0.78016	0.254629	0.446602	-1.24434	-0.181037	1.11914	0.956974	1.10377	1.05996	0.239075	-1.32882	-1.34382	-0.811189	0.63489	-0.0469989
		NA	Ser-Trp	0.371166	-2.39575	0.0818228	-0.647586	0.37794	1.27722	-0.789961	0.2884	-0.642128	-1.97047	-0.153872	-0.922156	-1.00183	0.86967	-1.20941	-0.44719	-2.48849	0.647494	0.783136	-0.352619	0.684546	0.587949	0.352742	0.541746	0.913292	0.662199	-0.845416	0.243358	0.84561	1.02431	0.783612	0.884511	-0.221349	0.289424	-1.47248	-0.468133	-0.0341438	-0.153872	-0.108527	-0.0988479	-1.60794	-0.717367	0.0152723	-0.770011	0.616871	-1.47656
		NA	Ser-Tyr	-0.25524	0.656164	0.758901	0.386608	0.708641	0.598995	0.642313	0.649983	-0.553441	0.663772	0.78986	0.300064	-0.86253	-0.891262	0.807386	-0.315469	0.66614	-2.32373	0.488387	-0.389734	-1.0375	0.750736	-0.647537	-0.311433	-1.0161	0.38504	-2.25213	-0.961063	0.419943	0.531117	0.43825	0.463104	0.849221	0.803877	0.799184	0.817427	0.617183	-0.790015	-2.20984	-0.794225	-0.815807	0.787372	0.598935	0.190167	0.671458	0.267714
5280507	C02325	Phytochemical compounds	Sinapyl alcohol	-0.22743	0.371117	0.265246	0.136311	0.218417	-0.0411446	0.803558	0.326944	0.304956	0.316451	-3.73694	-1.03851	0.567662	-1.22478	-1.54678	-0.734632	0.729585	0.17693	-0.0402668	0.288749	-0.488835	-1.58539	0.326662	-0.58252	0.236839	0.570188	0.112357	0.306461	0.750484	-0.0853323	0.550189	0.405114	-0.0606935	-1.96534	0.243721	-0.594105	1.21089	0.868838	0.176254	0.751994	0.201546	-0.142854	0.120347	0.0596797	0.423407	-0.163967
1102	C00315	Peptides	Spermidine	-0.673061	-0.797703	-0.261992	-0.577585	0.186676	0.261978	0.410573	0.286409	-1.81407	-0.407675	-0.810097	-1.01062	-0.0543522	0.191533	0.0207667	0.0526493	-0.731867	0.414709	-0.390242	-0.2358	-0.745175	0.43989	0.799395	0.164703	0.781293	-1.87513	0.529457	-0.188126	-0.618156	0.769284	1.29618	0.482435	0.410195	0.578999	0.224195	0.404463	-0.742936	1.09062	1.17754	0.508406	-3.41528	0.0975221	-0.124967	-1.14757	0.139266	-0.320663
10457	C08278	Lipids	Suberic acid	1.12659	0.299589	1.22999	0.885388	-0.796486	0.883779	0.656344	0.247879	0.829024	-1.41316	-0.666581	-0.416904	1.35021	1.45781	0.855743	1.22125	0.346351	0.651998	0.305996	0.434782	1.31284	0.751561	-0.949346	0.371685	-1.48933	-0.819839	0.280555	-0.676204	-0.817467	-1.47289	-1.43879	-1.24305	0.0709995	-1.71338	-0.473789	-0.705391	0.871989	-0.639117	0.734962	0.322611	-1.74253	-0.395876	-1.81518	-1.31786	0.630341	-0.0616305
1110	C00042	Organic acids	Succinic acid	-1.10491	0.403608	0.754529	0.0177431	-1.13697	-0.623933	0.928026	-0.277626	0.363821	-2.93926	-1.24257	-1.27267	0.429652	-1.17067	0.476598	-0.0881401	0.78163	-0.480348	-0.62127	-0.106663	0.796001	0.017677	0.632168	0.481949	-0.85545	0.777681	0.484363	0.135531	0.617327	1.02376	0.893226	0.844773	-1.5866	-1.12226	-0.190224	-0.966359	0.884292	-0.300904	1.00577	0.52972	0.476968	-1.38976	-0.518508	-0.477099	-1.32325	-0.433381
5988	C00089	Carbohydrates	Sucrose	1.21968	0.458399	-0.432854	0.415076	-0.318733	0.175286	0.905399	0.253984	-0.350238	0.220146	0.959748	0.276552	-1.70725	0.0545436	0.0395742	-0.537711	0.733304	2.26523	-0.26461	0.911307	-0.360589	-0.782176	-0.909549	-0.684105	0.494036	0.0694739	-0.0292906	0.178073	1.09488	0.21471	-0.599975	0.236538	-1.25681	0.051417	0.424948	-0.260148	0.433922	0.631721	0.0806047	0.382082	1.27378	1.32712	1.14981	1.25023	-1.27047	-2.20891
10742	C10833	NA	Syringic acid	-1.07848	0.525693	-1.9807	-0.844496	-0.43636	-1.9807	0.517447	-0.633206	-0.783249	-0.428196	0.249438	-0.320669	-0.49166	-0.40421	-0.0864929	-0.327454	0.935347	0.0705859	0.139482	0.381805	0.179139	0.451959	-2.54401	-0.637637	-1.74472	0.504307	0.431038	-0.26979	0.229016	-0.636899	1.74909	0.44707	1.67756	1.94651	0.560063	1.39471	0.788101	0.261105	-1.65935	-0.203382	1.8333	-1.74472	0.290315	0.1263	-0.0216673	0.489711
16217		NA	Tetradecylamine	0.0142183	-0.00540493	0.604561	0.204458	-0.122681	-0.00958636	0.480542	0.116092	0.244785	-0.220586	0.659227	0.227809	-0.593478	-1.09929	-2.39371	-1.36216	0.219644	0.91264	0.181552	0.437945	-1.20839	0.512113	0.524993	-0.0570934	-1.80436	0.552037	0.724387	-0.175978	0.619438	0.912091	1.63552	1.05568	0.269565	-0.200467	-0.712036	-0.214313	-0.217995	0.189289	0.540509	0.170601	0.26323	-0.459153	-0.615173	-0.270366	1.61225	0.455583
90263		NA	Tetraethylene glycol monomethyl ether	0.832408	-0.429067	0.823404	0.408915	0.337274	0.415326	1.61311	0.788568	-3.07939	-0.367041	1.04836	-0.799354	1.46542	1.36508	0.381679	1.07072	-0.773568	0.679998	0.556565	0.154332	-0.160252	0.555902	-0.258254	0.0457985	0.216545	-1.60229	-1.50899	-0.96491	0.460834	-1.46229	0.797972	-0.0678278	-2.015	0.530945	-1.9665	-1.15018	0.455729	-0.633675	-0.715083	-0.297676	0.497409	0.536648	0.376634	0.47023	0.314847	0.334945
4264556		NA	Tetrahydroharman-3-carboxylic acid	2.16478	0.655979	-0.266734	0.851342	1.64577	0.0347343	0.155864	0.612124	0.408395	-0.579637	1.60449	0.47775	1.1342	1.00421	1.13597	1.09146	0.380151	-2.84389	-0.490552	-0.984763	-0.189704	-2.29151	-0.300588	-0.927266	-0.459749	-1.08162	0.295881	-0.415164	0.223631	0.723979	-1.42046	-0.157618	-1.20033	0.306486	-0.973608	-0.622484	0.614107	0.240219	0.425011	0.426445	1.38553	0.679873	0.38406	0.816488	-0.633234	-0.011711
		NA	Thr-Leu	1.11243	0.199239	-0.74679	0.188294	0.28585	1.22589	0.476669	0.662802	0.911803	-2.52188	0.557234	-0.350947	-1.88907	0.784198	0.292062	-0.270937	-0.239856	-0.859865	0.55896	-0.180254	0.827111	0.847493	-0.969696	0.234969	-0.675682	-0.861108	-2.05148	-1.19609	0.669584	-0.287324	-1.9977	-0.538479	0.133704	0.268609	0.0471504	0.149821	1.36157	1.08825	1.45139	1.3004	0.0502598	-1.49065	-0.516195	-0.652194	-0.748341	-0.607007
		NA	Thr-Phe	-1.27133	0.93787	-1.29928	-0.544247	0.411599	1.40326	-1.0342	0.26022	-1.81013	-0.0406779	-1.07738	-0.976062	0.387564	1.02458	-1.30296	0.0363941	-2.4278	0.726613	-0.801602	-0.834262	-1.00996	-2.10992	0.800165	-0.773238	0.738282	0.516745	-0.857788	0.132413	1.03023	0.939002	0.88267	0.950633	0.338967	0.886394	-1.3834	-0.0526798	-0.56544	1.03157	-0.524368	-0.0194123	0.285757	-0.0562124	-0.070618	0.0529757	-0.907778	-0.28183
		NA	Thr-Trp	-1.34673	-0.167226	-0.0474659	-0.520474	-2.65545	1.851	0.423423	-0.12701	-1.42178	-1.83687	-1.65625	-1.6383	0.120176	0.607852	-0.145581	0.194149	0.875521	-0.625648	1.06185	0.437242	0.450182	0.848814	-1.37312	-0.0247082	-2.10836	0.520744	0.648331	-0.313094	1.32305	1.31221	-0.506803	0.709485	0.28268	0.556722	0.0301483	0.28985	-0.327155	1.0081	1.26512	0.648689	0.464799	-0.5048	-0.217386	-0.0857957	0.636637	-0.271036
		NA	Thr-Tyr	0.539059	-0.891197	0.401882	0.0165814	-0.731463	1.27339	-0.808689	-0.0889219	-1.42341	-1.21104	0.682524	-0.650643	0.642595	1.0895	0.688425	0.80684	0.880853	-0.536675	-0.679809	-0.111877	-0.641867	-1.10871	-1.77347	-1.17468	0.808771	0.581793	0.68752	0.692695	-0.516943	1.02742	-0.377207	0.0444226	0.596487	0.87166	0.515442	0.661196	-0.26753	0.869943	1.12437	0.575596	0.764345	-1.27747	-1.61076	-0.707963	1.11991	-1.00253
637540	C01772	Phytochemical compounds	trans-2-Hydroxycinnamic acid	-1.73176	0.150815	-1.47138	-1.01744	0.124062	-0.442936	0.610025	0.0970501	0.304781	-1.67075	-1.58872	-0.984897	-0.214803	-0.131849	0.203758	-0.0476315	2.41594	2.0055	1.31197	1.91114	-0.333973	0.49883	-0.138843	0.00867142	-1.31873	0.92817	1.50471	0.371384	-0.528851	-0.784453	0.89243	-0.140291	0.316117	1.12261	0.613157	0.683962	0.0862703	-0.0520362	0.192828	0.0756873	-0.648846	0.0257008	-1.67075	-0.764632	-0.541727	-0.648846
5280802	C05610	Phytochemical compounds	trans-3,5-Dimethoxy-4-hydroxycinnamaldehyde	1.81578	0.698794	1.36814	1.29424	1.44762	0.649762	0.645397	0.914261	-1.00731	0.713613	0.283184	-0.0035048	-1.87157	0.244431	-0.142702	-0.589947	0.285266	0.318838	0.820423	0.474842	-2.1336	0.714438	0.464198	-0.318322	1.36983	-0.409512	-1.73244	-0.257373	-0.643705	1.23832	-0.210886	0.127911	-0.826439	0.621653	-0.157115	-0.120634	0.874881	-2.47542	0.347288	-0.41775	-1.21977	-1.09233	-0.0311999	-0.781102	-1.80438	-0.512375
444212	C02341	Organic acids	trans-Aconitic acid	-0.783968	2.14457	0.791165	0.717257	0.0448958	-0.746544	0.59106	-0.0368628	-0.826273	0.532073	-2.30175	-0.865316	0.64143	0.4398	1.45884	0.84669	-0.451762	-0.838771	-0.975474	-0.755336	-1.457	-1.23068	-0.262909	-0.983529	-1.84189	-0.0677536	-0.262909	-0.724183	-0.176954	-0.350183	-0.360673	-0.295937	0.778946	1.39011	-0.492051	0.559002	-0.459663	-0.616661	-0.666179	-0.580835	1.37833	1.37663	1.79847	1.51781	1.26993	1.67952
445858	C01494	Phytochemical compounds	trans-Ferulic acid	1.44704	0.353192	1.42342	1.07455	-1.27782	0.279194	-1.58885	-0.862492	-1.98677	-0.120339	0.630644	-0.492153	1.13541	1.30687	0.950253	1.13084	-2.22255	-0.321823	-0.152484	-0.898951	-1.72576	0.279194	0.272715	-0.391285	-0.406684	0.0238192	0.0750603	-0.102602	-1.47156	-0.141628	0.0412579	-0.523978	1.57471	-1.47156	-0.754039	-0.216966	0.410131	0.225868	-0.0122126	0.207929	0.183466	1.61488	1.90035	1.2329	-0.0499016	0.447758
5283028	C16308	NA	trans-Traumatic acid	0.221046	0.279457	0.31773	0.272744	-0.925386	0.219308	-1.91995	-0.875343	0.439797	-1.06455	-0.961824	-0.52886	-0.152774	-0.0872163	-0.239015	-0.159669	0.293226	0.488376	1.41349	0.731696	0.180293	-0.747272	-0.281338	-0.282772	0.452227	1.28718	1.44323	1.06088	-0.707782	-0.129216	-1.18962	-0.67554	-0.285858	0.394309	-0.606776	-0.166108	0.958791	1.44218	1.30272	1.23457	0.223834	-0.594722	-1.23933	-0.536738	-1.81634	-1.13514
8172		NA	Triethylene glycol	0.117812	-0.981619	-0.000586323	-0.288131	-1.16591	1.36959	-2.33998	-0.712099	0.526608	0.600763	1.08366	0.737011	1.01568	-1.10082	0.0994554	0.00477109	-0.453603	1.28272	-1.90815	-0.35968	-0.729014	0.492924	-0.0739302	-0.10334	-0.366091	-0.888316	0.235722	-0.339562	1.19831	-0.550448	-0.779465	-0.0438686	0.568012	-2.12269	-0.764206	-0.77296	0.539971	0.585076	-1.80853	-0.227828	1.06409	0.640357	0.259832	0.654758	-0.689714	1.48932
6540	C14446	NA	Tris(2-butoxyethyl) phosphate	0.578417	-2.24777	0.558202	-0.370385	0.106839	0.187499	-1.02312	-0.242927	0.567034	0.587361	0.71451	0.622968	1.46407	0.0817629	-0.280463	0.421791	0.0524428	-1.23776	-1.38658	-0.8573	-0.744894	1.15872	0.310106	0.241312	-0.102338	0.544546	0.531957	0.324722	0.591138	-0.41135	-0.321135	-0.0471156	2.37567	0.205804	0.303335	0.961604	-0.0675544	-1.14397	0.0970059	-0.371506	-0.697718	1.42065	1.3089	0.677277	0.287686	0.609087
8295	C14445	NA	Tris(2-chloroethyl) phosphate	1.0498	-2.5638	-0.440423	-0.651477	-0.690315	-1.61864	0.650849	-0.552703	1.2186	1.36377	1.38794	1.32344	1.68982	1.34219	1.40767	1.4799	-1.25612	0.240821	-1.77792	-0.931072	-0.423414	-0.479227	0.0895581	-0.271028	-0.132844	0.554673	0.411425	0.277751	-1.68539	-0.276858	0.348891	-0.537785	-0.535517	0.486901	0.394238	0.115207	0.268617	-1.41005	-1.47348	-0.871637	-1.09497	0.304612	2.23268	0.480773	-0.461345	-0.0195498
6993400		NA	Trp-Ala	0.840929	0.427347	0.640382	0.636219	0.264562	-0.186212	-1.45795	-0.459868	0.55023	-1.18188	0.754091	0.0408136	0.624759	1.05084	-1.10192	0.191225	1.04965	0.613931	-1.26286	0.133572	-1.15274	0.32972	-1.76172	-0.861581	-1.2009	0.35681	-1.07304	-0.639044	0.644269	0.781165	1.01816	0.81453	0.815911	1.23807	0.886127	0.980037	-0.466625	1.1414	-0.351314	0.107821	-0.808777	0.446215	0.112688	-0.0832911	1.31977	-1.21223
7009663		NA	Trp-Glu	1.21563	-1.72219	-1.32947	-0.612012	0.58796	1.38031	0.507478	0.825249	-1.31008	0.174505	0.592578	-0.180999	0.34201	0.876817	0.369631	0.529486	-1.35328	-1.63165	0.382505	-0.867476	-0.8653	0.905174	-1.91964	-0.626588	-0.776171	0.613332	0.525782	0.120981	-0.671027	1.10308	0.72422	0.385425	0.227195	0.588474	-0.0432061	0.257488	2.43468	1.20926	0.179274	1.2744	0.376089	-0.277801	-0.0563426	0.0139821	0.612831	-0.476052
7009666		NA	Trp-Gly	0.696388	0.507974	-1.47501	-0.0902157	-2.32752	-3.04025	0.190745	-1.72568	0.135653	0.0980936	0.761249	0.331665	0.543775	0.90053	0.613191	0.685832	0.301779	-1.49391	0.442362	-0.249924	1.55621	-1.38079	-0.0158795	0.0531782	0.556677	0.313754	-1.48126	-0.203611	1.17491	-0.81745	-1.36972	-0.337421	-1.37524	-0.98752	0.195035	-0.722575	0.929257	-1.26638	-0.622362	-0.319828	0.668098	-0.00930767	-0.0136832	0.215036	0.712268	0.0332395
11681245		NA	Trp-Ile	1.20994	-1.38618	-0.755845	-0.310697	-0.10549	1.22746	0.304267	0.475414	-0.778694	0.0357177	-1.41254	-0.718504	0.408154	0.69058	0.0229671	0.3739	0.153986	1.02131	-0.896431	0.092956	0.153986	0.530914	0.273742	0.319547	0.723112	0.499478	-0.84915	0.12448	-2.78382	1.03577	0.759175	-0.329625	0.409119	0.273742	-1.45104	-0.256061	1.02751	-0.511747	1.10649	0.540752	-2.16691	-1.71117	0.063644	-1.27148	0.344193	-0.932516
6997509		NA	Trp-Leu	0.617218	0.584037	-2.98277	-0.59384	0.197174	0.964646	-1.50352	-0.1139	0.440285	-1.27217	0.408217	-0.141222	0.570821	0.830951	0.215193	0.538988	0.19429	-0.820392	0.972099	0.115332	0.268287	0.40603	0.311345	0.328554	0.88087	0.653075	0.6691	0.734348	0.626022	1.03822	-0.743139	0.307034	0.786456	0.713461	0.537971	0.679296	-1.00788	-0.808353	0.870085	-0.315383	0.165164	0.504286	0.838857	0.502769	0.281576	-2.05976
4427709		NA	Trp-Phe	1.27939	-0.00994452	1.25482	0.84142	0.175806	-0.585332	-1.31743	-0.575651	1.36258	-1.74916	0.866303	0.159908	0.475339	0.717941	-0.304841	0.296146	0.534847	-0.890261	0.710126	0.118237	0.364927	0.911879	-1.06712	0.0698944	0.359335	0.393225	0.39951	0.384023	-1.21623	-0.86108	-1.19753	-1.09161	0.55495	0.808223	0.0315845	0.464919	1.1376	-0.578374	0.986663	0.515296	-0.653596	-0.0619795	-0.62235	-0.445975	0.31338	-2.78773
11863652		NA	Trp-Pro	0.306966	0.211005	0.161791	0.226587	0.381172	0.916848	-1.88487	-0.195618	-0.0306829	0.0119619	0.487555	0.156278	0.251366	0.597975	0.0608742	0.303405	1.89021	-0.615357	-1.49841	-0.0745171	0.619603	0.497949	0.224638	0.447396	0.701773	0.739131	0.848478	0.763127	-1.36	-1.0631	0.870194	-0.517636	-1.97965	0.61039	-2.42079	-1.26335	1.14275	-1.60243	-1.07931	-0.512999	-1.71837	-0.250299	-0.204469	-0.72438	0.636278	-0.134553
7009659		NA	Trp-Ser	1.07038	0.128821	-1.04653	0.0508908	-1.28702	1.08769	-1.64374	-0.614355	0.449022	0.258254	0.39527	0.367515	0.337353	0.673315	0.106575	0.372414	0.227051	-1.37219	0.536524	-0.202873	0.641465	0.284	-0.5625	0.120988	-0.930902	-1.17343	-1.20367	-1.10267	-0.933286	0.887738	0.617854	0.190768	0.42146	0.718158	0.336479	0.492033	1.53396	-0.648729	1.50139	0.795539	-1.21751	-1.29086	-0.0816281	-0.863334	-1.11031	-1.31833
54499874		NA	Trp-Thr	1.25657	-3.42262	0.718212	-0.482612	-0.00335901	-0.996048	-1.71817	-0.905857	0.734481	0.625091	0.690527	0.683366	-1.0875	-0.955171	0.272375	-0.590098	-1.42406	0.596531	0.441934	-0.12853	0.248638	0.0175057	-0.308145	-0.0140005	0.286675	-1.70598	0.288627	-0.376892	0.555849	0.993395	0.700733	0.749992	0.636484	0.870388	-1.28105	0.0752745	1.05427	1.0706	1.36649	1.16379	-1.29893	0.3012	0.435481	-0.187416	0.382304	-0.193619
318292		NA	Trp-Trp	-1.34554	-1.59492	0.215376	-0.908361	0.551812	1.40049	-0.794825	0.385826	-0.171318	-0.482723	-0.117765	-0.257269	0.545808	1.15765	0.110509	0.604657	0.944132	-0.245788	-0.344154	0.118063	-1.02982	-1.21315	-0.859379	-1.03412	0.93759	0.746603	0.55707	0.747088	0.904453	1.20831	0.948949	1.02057	-0.392449	-0.335078	-0.650546	-0.459358	0.170864	0.251711	1.67293	0.698502	-0.377994	-2.25786	-0.206689	-0.947514	0.301201	-0.659129
7009661		NA	Trp-Tyr	-1.11922	0.58358	0.968028	0.14413	-1.85611	-0.909184	0.385725	-0.79319	0.726857	-1.71239	0.569436	-0.1387	-1.29542	1.27746	-1.49138	-0.503114	0.400504	0.947032	0.832766	0.726768	0.479629	0.420862	-1.70294	-0.267484	0.728382	0.505846	0.55796	0.597396	-1.37712	-0.987206	-1.12751	-1.16395	0.645956	0.586637	0.208137	0.480243	1.29715	-2.18237	1.24543	0.12007	-0.049675	0.10464	0.315568	0.123511	0.505846	-0.172591
7009657		NA	Trp-Val	0.813623	-1.13972	-2.48638	-0.937492	-0.105081	-0.433808	0.204468	-0.111474	-0.950804	-0.935708	0.49014	-0.465457	0.379341	-0.87962	0.205723	-0.0981852	0.711957	0.668655	0.669123	0.683245	0.347882	-1.02955	-2.69548	-1.12572	0.719846	-0.826917	0.701382	0.198104	-0.825429	1.13809	0.818864	0.377174	0.654685	0.877355	0.498726	0.676922	-0.413274	0.852231	-0.193232	0.0819082	0.620147	0.336483	0.207758	0.388129	0.62252	-1.0818
1150	C00398	Phytochemical compounds	Tryptamine	-2.24179	0.530932	0.361978	-0.449628	0.0140529	0.678008	1.00628	0.566115	-0.367369	0.0551114	0.197973	-0.0380949	-1.34947	0.646016	0.485011	-0.0728142	0.543083	-1.98483	0.0617866	-0.459987	1.54446	0.47642	0.436778	0.819218	-0.00715573	0.616653	0.0551114	0.221536	-1.11846	-2.59403	-0.0892037	-1.26723	0.144579	-0.377838	-2.40181	-0.878357	0.480725	-0.409949	-0.465982	-0.131735	-0.178944	0.0483894	0.26483	0.0447584	0.72241	0.226399
6305	C00078	Peptides	Tryptophan	-0.455442	0.539134	-0.968264	-0.294857	-0.987652	-0.580309	0.742735	-0.275075	-2.2281	-1.19256	-1.05483	-1.49183	-1.19669	0.598345	0.711473	0.0377088	0.894826	0.910484	0.67317	0.82616	-1.5071	0.580366	0.326769	-0.199987	0.355417	-1.39471	-0.478785	-0.506026	0.325597	-0.956088	0.996226	0.121912	-0.862511	0.943352	0.884605	0.321815	0.749374	0.911967	-0.444361	0.40566	0.733472	-1.04827	0.657434	0.114213	0.700792	0.195699
4078684		NA	Tyr-Ala	0.471326	-1.12673	0.560856	-0.031515	0.238725	1.14643	0.462979	0.616043	0.164112	-1.61205	-1.06886	-0.838932	-1.29365	-0.889802	0.399661	-0.594599	0.894858	0.687721	0.595153	0.725911	0.00174597	1.35281	0.515935	0.623496	-1.25692	0.206619	0.267267	-0.261012	0.676498	-1.33712	0.605444	-0.0183928	0.606864	1.05879	-2.93293	-0.422428	0.583438	0.446438	0.455298	0.495058	-1.17864	0.299729	0.0845804	-0.264778	0.956883	0.0777482
9817652		NA	Tyr-Asp	-1.29681	0.493379	0.432945	-0.123494	-0.0146293	0.930954	-3.67304	-0.918904	0.317003	0.327448	0.52652	0.390324	0.522099	0.867638	0.567437	0.652391	-1.40533	-0.0490789	-0.054419	-0.502944	0.533656	0.928173	0.321893	0.594574	0.543982	0.215353	-1.61433	-0.284997	0.544522	0.227852	0.0485441	0.273639	-1.41037	0.783909	0.569538	-0.0189749	-1.18063	0.339818	0.699482	-0.0471102	0.39534	0.403626	0.645383	0.48145	0.982827	0.109237
7020178		NA	Tyr-Gln	1.19734	0.823511	-2.67944	-0.219529	0.543534	0.996214	0.150331	0.56336	-1.04224	0.589741	0.835762	0.127753	0.657604	0.968821	0.600121	0.742182	-0.655537	-0.167505	-0.215954	-0.346332	-1.36148	1.38905	0.721572	0.249714	-1.43358	0.071315	-0.168831	-0.510364	0.556967	0.135404	-0.0256143	0.222252	1.17539	1.09066	-0.705308	0.520248	-1.18168	0.342281	0.374895	-0.154835	-1.23403	1.02026	0.625755	0.137327	-0.337032	0.485985
7009628		NA	Tyr-Glu	1.10419	-0.608821	-0.782549	-0.0957283	0.645718	0.87704	0.297915	0.606891	0.787542	-0.853844	1.0194	0.3177	0.670246	1.041	-0.817325	0.297975	0.988577	-1.53158	0.302181	-0.0802728	0.657302	-0.585423	-1.05369	-0.327271	1.13465	-1.01116	-1.11656	-0.331022	0.905824	-1.06473	0.3834	0.0748328	0.779194	-0.527356	0.7814	0.344413	-0.636076	0.33625	1.07062	0.256931	0.747125	0.5697	-0.87925	0.145859	1.1422	-1.28354
7021853		NA	Tyr-Gly	0.77101	0.53328	-1.37874	-0.0248183	0.212357	0.564989	0.536736	0.438027	0.597669	0.629623	0.704737	0.64401	0.798706	-0.94268	-1.39042	-0.511464	0.740111	0.228354	0.065813	0.344759	1.08469	0.181173	0.69149	0.652452	-3.43264	-1.43883	0.205528	-1.55532	0.785187	0.121713	0.110254	0.339051	-1.13884	0.940486	1.00501	0.268884	-1.21611	-1.42646	-1.27024	-1.30427	1.01508	-0.781346	0.940133	0.391288	1.33046	-1.33362
7009561		NA	Tyr-Leu	0.86547	0.58616	0.742914	0.731514	0.0522543	-1.13824	-1.58857	-0.891519	-1.21861	0.709123	-1.10511	-0.538199	0.589996	0.773134	0.499056	0.620729	-1.53686	-1.64841	-1.46969	-1.55166	0.545109	-1.54495	0.385636	-0.204734	-1.31964	0.708607	0.529955	-0.0270257	0.820352	1.01902	-1.39777	0.147201	0.632544	0.709202	0.407757	0.583168	1.3438	1.06162	-0.656576	0.582948	0.485923	0.226902	0.140039	0.284288	0.445407	-0.408324
46937960		NA	Tyr-Met	-0.704322	-0.856532	0.673547	-0.295769	-1.09606	1.30307	0.725715	0.310906	-1.09753	-1.05348	0.671048	-0.493321	0.647594	-0.321435	-1.14475	-0.272863	-2.41045	0.431581	0.872462	-0.368803	-0.949427	1.1258	-2.37884	-0.734154	-0.717394	0.585137	0.53598	0.134575	1.06095	-0.185816	-0.775137	0.0333314	0.6385	-0.141345	-1.1416	-0.214814	1.5084	1.26162	-0.242675	0.842451	0.232524	-1.44576	-0.168024	-0.460418	-0.45538	-0.151048
7009599		NA	Tyr-Phe	0.676092	-1.71996	-1.24967	-0.764512	-0.0608418	1.40572	0.367804	0.570895	0.647856	0.390032	0.686255	0.574714	-1.23059	0.956215	-1.66117	-0.645179	-0.710113	0.337592	0.437308	0.0215958	-1.95652	1.37686	0.544772	-0.0116294	0.460169	0.302712	-1.50124	-0.246121	1.06061	0.506154	0.182326	0.58303	0.566828	-1.20515	0.180318	-0.152666	0.973962	0.59763	0.525023	0.698872	-1.70718	0.0378735	-2.47053	-1.37994	-0.90452	-0.308775
11902950		NA	Tyr-Pro	-0.250513	-1.41101	0.248947	-0.47086	-1.118	0.579303	-1.33027	-0.622989	-0.0629163	0.26619	0.227974	0.143749	-0.137971	-1.10953	0.54018	-0.235774	1.80767	0.600244	0.78921	1.06571	0.754341	0.593539	0.482414	0.610098	-1.18907	-1.48443	0.558274	-0.705075	0.801136	0.851189	1.02282	0.891714	0.124341	0.750395	0.342141	0.405625	0.590058	0.523339	-1.11971	-0.00210353	0.846877	-0.0416609	-1.88033	-0.35837	-3.15625	-1.97026
18232125		NA	Tyr-Ser-Arg	1.00007	-0.0291078	1.14185	0.704273	-0.578258	1.10704	0.679543	0.402776	-0.375337	0.606777	-2.46865	-0.745738	0.964368	0.849611	0.59538	0.80312	-0.00561257	0.716099	0.391701	0.367396	0.926864	0.207915	0.997424	0.710734	-0.736778	0.358351	-0.835736	-0.404721	0.542253	-0.0142338	-0.744265	-0.0720817	1.17627	1.075	-0.585392	0.55529	-0.758455	-2.19241	0.0440921	-0.968923	-2.26317	0.83521	-1.12246	-0.850139	-0.0126066	0.425215
7021831		NA	Tyr-Trp	1.21433	-1.26061	-0.835309	-0.293862	0.444009	1.05381	0.261938	0.586587	1.12504	-1.47573	-0.846889	-0.399193	0.799927	1.04729	0.298578	0.715264	0.667902	0.481507	0.459482	0.536297	0.296766	-1.48676	-1.70137	-0.963789	0.650982	0.567282	0.366129	0.528131	0.601415	-1.14811	0.395441	-0.0504168	-0.988963	1.11033	0.741117	0.287496	-0.761792	1.03769	-2.72424	-0.816112	0.0930016	0.450504	1.05885	0.53412	0.414523	-0.563082
6998943		NA	Tyr-Tyr	1.22192	0.19861	1.09155	0.837359	-0.091965	1.07888	0.474616	0.487177	1.38633	0.368035	0.628572	0.794314	-0.587917	-0.612546	-1.14683	-0.782432	0.848426	-2.25341	0.507704	-0.299092	0.647196	-0.639864	0.464835	0.157389	0.451903	-1.04827	0.335483	-0.0869611	0.653775	0.835306	0.465496	0.651526	0.210716	0.201407	-0.103438	0.102895	1.39663	1.12609	-0.107795	0.804975	-0.243412	-0.249994	-1.94847	-0.813958	0.20796	-2.16231
7009559		NA	Tyr-Val	0.903629	0.515245	-0.746706	0.224056	-3.05366	-0.475915	-0.778842	-1.43614	0.680035	0.532441	0.66811	0.626862	-1.04379	0.635148	0.478872	0.0234116	0.410554	0.598788	-0.869573	0.0465899	-2.60233	-0.948155	0.724813	-0.94189	0.508513	0.650447	0.57473	0.577896	0.667261	1.03166	0.824122	0.841014	0.585809	0.615548	-1.25452	-0.0177224	1.05447	-0.264543	1.35729	0.715739	0.345106	-1.13834	0.0819082	-0.237109	-1.15763	-0.390594
6057	C00082	Peptides	Tyrosine	-2.73944	0.950674	0.834466	-0.318101	0.882026	0.663431	-0.905323	0.213378	0.661335	0.539478	0.646798	0.61587	-1.08603	-1.1963	0.789351	-0.497661	0.627313	0.361317	0.236952	0.408527	1.38151	1.0789	-1.07836	0.460684	-1.22149	-1.37815	0.522924	-0.692241	-1.00375	-1.58602	-0.0240339	-0.871268	0.843842	0.638187	-1.03551	0.148841	-0.689909	0.537126	0.332068	0.0597617	0.429627	-0.824354	-1.40871	-0.601145	1.33509	0.653389
6029	C00299	Nucleic acids	Uridine	-0.844765	0.57553	-1.92744	-0.732226	1.1612	0.175273	0.870128	0.735533	-1.24396	-2.14659	-1.63483	-1.67513	-1.82373	-0.00959904	-1.34861	-1.06065	0.748908	-1.19551	0.906898	0.153431	0.643567	1.08366	0.997082	0.908103	-0.519343	0.878714	0.57047	0.309947	0.80395	0.718534	1.06604	0.862841	-1.71871	-1.45726	-0.0971105	-1.09103	-1.01622	0.724694	0.720219	0.142899	0.0867729	-0.173559	-0.64813	-0.244972	0.1499	0.0215046
6992637		NA	Val-Ala	0.242488	-0.740557	0.0378984	-0.15339	0.559811	0.786285	0.353178	0.566425	-0.330967	-2.95311	0.0856472	-1.06614	0.242488	0.522964	0.221229	0.328893	0.904673	0.167559	0.198247	0.423493	-0.130461	1.01115	0.260982	0.380558	1.09167	0.746199	0.451155	0.763009	-0.416892	-1.20653	0.1353	-0.496041	-0.034729	0.332223	-1.29268	-0.331728	-1.96816	-2.52833	0.69563	-1.26695	0.291214	-1.31213	0.605526	-0.138464	1.07499	0.422226
18232365		NA	Val-Gly-Val	1.35484	0.837933	1.22584	1.13954	0.166068	0.505653	0.230381	0.300701	-0.276938	-0.15571	1.47591	0.347752	0.393197	-1.74495	0.554018	-0.265912	0.550224	-0.927902	-1.21781	-0.531831	-0.212321	-1.16429	0.916999	-0.153204	-0.412745	-0.0182821	0.390466	-0.0135201	-3.69547	0.644373	0.681478	-0.789872	-0.0506252	1.34469	-0.427365	0.288899	0.116818	0.15636	0.35839	0.210523	0.976892	1.93914	-0.602895	0.771044	-1.66884	-0.352927
		NA	Val-Ile	0.81751	0.0991331	-2.51222	-0.531859	0.0367034	-0.0406174	0.711121	0.235736	0.776672	-1.58759	-1.36526	-0.725391	0.274561	0.69797	-0.020841	0.31723	1.10357	0.665645	0.7685	0.845905	-0.938511	1.04054	0.725666	0.275898	0.607606	0.563761	0.658498	0.609955	-0.844402	1.07612	0.667191	0.299638	-1.82585	0.110728	-0.375614	-0.696912	-0.32368	-0.367199	1.48235	0.263823	-0.264065	-0.820716	-0.882252	-0.655678	0.386849	-1.12147
14212831		NA	Val-Phe	0.403214	0.610694	0.315632	0.44318	0.593149	0.982943	0.822387	0.799493	-0.941393	-0.815629	0.520631	-0.41213	0.522041	-1.60198	0.536867	-0.181025	-0.0754986	-1.49757	1.00084	-0.190743	-0.473601	0.72233	0.823635	0.357454	-0.240076	0.820878	-0.421487	0.0531054	0.974991	0.979901	-0.338165	0.538909	0.141732	0.418921	-0.681984	-0.0404437	1.19656	-0.144032	1.19967	0.750736	-0.8329	-1.99767	0.460763	-0.789936	0.448817	-2.58932
11902930		NA	Val-Pro	-0.176508	-1.66172	-2.29895	-1.37906	0.609786	0.755318	-1.46481	-0.0332371	-0.283554	-0.174522	-2.19165	-0.883241	0.0393439	-1.64371	-1.87976	-1.16138	0.4366	0.858116	0.965127	0.753281	0.795834	0.710244	0.367325	0.624468	-1.19398	0.672209	0.885987	0.121405	0.950808	0.889666	0.89963	0.913368	-0.245486	-1.65719	0.13204	-0.590212	1.04234	0.621716	-0.907963	0.252031	0.677201	-0.234877	0.635669	0.359331	0.473064	-0.202701
		NA	Val-Trp	-0.316751	-0.0494696	0.927045	0.186941	-0.622033	1.38372	0.0403899	0.267358	-0.598443	0.145716	0.214755	-0.0793241	0.300775	0.697367	-0.35186	0.215427	-1.27142	0.774591	0.497797	0.000322363	0.380825	0.517842	-0.115642	0.261008	0.540583	-1.27962	-1.51864	-0.75256	0.426974	-0.830897	0.542152	0.046076	-1.72336	0.433684	-0.070848	-0.453509	-0.218539	1.12164	-2.0791	-0.392002	-0.124527	-2.29311	-0.88485	-1.10083	0.500703	-1.01054
40492427		NA	Val-Tyr	1.11389	0.613796	0.714398	0.814027	0.278356	1.61038	0.855271	0.914671	-0.729516	0.0930057	-2.27246	-0.969656	-0.944868	1.02523	-0.723387	-0.214342	-0.720953	-0.320466	0.662591	-0.126276	0.856394	-1.38978	0.72756	0.0647243	-0.622873	-0.576573	0.573847	-0.208533	0.959954	0.0591797	-0.656652	0.120827	-1.33133	0.638356	0.313722	-0.126416	0.214884	1.36411	-0.0135934	0.521799	-1.10181	0.171666	-0.404883	-0.445009	0.821192	-0.541664
409682		NA	Val-Val	0.432409	0.384986	0.274545	0.36398	0.381555	0.927687	0.778853	0.696032	0.260389	0.222576	0.344074	0.275679	-1.31243	-0.977185	0.46962	-0.606664	0.844736	-1.01625	0.739247	0.189244	-0.817739	-1.22773	-2.66266	-1.56937	0.832471	0.749355	0.7306	0.770808	-0.867593	1.04913	0.774774	0.31877	-1.44625	-1.14883	0.28248	-0.770867	1.21627	-0.639682	1.39228	0.656289	0.477716	0.170435	0.401716	0.349955	-1.3008	-1.99654
			0.24_114.99_2	0.951624	0.558485	1.151	0.887038	-3.48304	-0.919825	0.920193	-1.16089	1.03336	0.560208	0.519239	0.704269	-0.46531	-0.468624	0.692965	-0.080323	-1.99914	-0.721072	0.070202	-0.883335	1.55731	-0.533326	0.799161	0.607716	0.216151	0.489303	-1.12714	-0.140561	0.756476	0.163707	0.0411406	0.320441	0.265234	0.247936	0.295678	0.269616	0.961747	0.474375	-0.835327	0.200265	-1.22707	0.355519	0.0488908	-0.27422	-0.49288	-1.44415
			0.24_158.98	0.925136	-1.16882	1.16098	0.305767	0.302626	0.392117	0.898786	0.531177	-2.35182	-1.20464	-1.13217	-1.56288	0.932566	0.904608	0.608622	0.815265	0.389021	0.320377	-0.0768628	0.210845	1.74068	0.858413	0.750881	1.11666	0.112016	0.377786	0.123692	0.204498	0.706035	-0.0204562	-1.80868	-0.374366	0.0930131	0.125639	0.125437	0.114696	-2.02718	0.385707	0.536645	-0.368275	-1.6764	0.182849	-0.13734	-0.543632	0.837891	-0.299058
			0.24_160.97	-0.463437	-0.839769	-0.0822568	-0.461821	0.626389	-0.95185	1.19639	0.290311	-0.3674	-0.840607	0.701562	-0.168815	1.21096	-0.423672	0.899913	0.5624	0.714546	0.606483	0.197033	0.506021	1.99974	1.19391	-0.643578	0.850025	-1.19179	-0.981784	0.431293	-0.580761	-2.01634	-1.35262	0.156201	-1.07092	0.384833	0.382197	0.412469	0.393166	1.30823	0.709816	0.849428	0.955826	-1.38031	0.491042	0.151946	-0.245775	-0.513476	-0.00542833
			0.24_226.97	-0.391937	0.714783	1.19836	0.507068	-0.733634	0.696592	1.15615	0.373036	1.01789	-0.856173	0.540145	0.233955	-1.74101	1.09502	0.702803	0.0189378	0.710754	0.767631	-2.21814	-0.246587	1.80658	1.10889	-0.381826	0.844547	0.493701	-0.607476	0.500547	0.128924	-0.417486	-1.02205	0.271405	-0.389376	0.324691	0.0660975	0.183002	0.191264	-1.571	-0.661227	-0.650216	-0.960815	-2.53053	-0.140974	-0.0576001	-0.909701	1.07509	0.137031
			0.24_228.96	0.959966	0.505417	1.29517	0.920183	0.339864	-1.65574	1.16526	-0.0502052	-0.979867	0.192392	0.270309	-0.172389	0.99779	-0.649984	-1.69194	-0.448046	-1.69194	-1.59296	0.0407632	-1.08138	0.00959988	1.11853	0.940016	0.689383	0.155924	0.603537	0.164482	0.307981	0.965462	-0.0919946	-0.18091	0.230852	-0.0726214	-0.395202	-2.48155	-0.983123	1.22055	0.503965	0.549521	0.758011	-0.315517	-0.608275	-0.666861	-0.530218	-0.847711	-0.414833
			0.24_272.96	1.14473	0.791611	-0.991394	0.314984	0.423039	0.36243	0.775671	0.52038	-1.18857	0.917303	0.844012	0.190916	1.09563	-1.15664	-0.274353	-0.111786	-0.684621	-0.952371	-1.32164	-0.98621	1.59139	0.781314	0.854546	1.07575	0.280131	0.385636	0.164081	0.276616	-4.05949	0.234016	0.015245	-1.27008	0.531535	-1.58458	-0.470269	-0.507772	-0.0828812	-0.837368	0.597572	-0.107559	0.487954	-0.317174	0.545309	0.238696	0.90064	0.129755
			0.24_274.95	1.32571	0.831717	-0.158719	0.666236	0.295204	-1.33664	0.820854	-0.0735267	1.35334	-0.596189	0.864588	0.540579	1.25841	1.07844	-0.629303	0.569182	0.399582	-1.65078	-2.23517	-1.16212	1.97172	0.829751	-0.764316	0.679053	0.0999492	0.263324	-0.0935206	0.0899175	0.641584	0.0308523	-1.97218	-0.433248	0.455488	0.734996	0.688217	0.626234	-0.445414	0.174947	0.567984	0.0991726	-1.29707	-0.786196	0.464513	-0.539585	0.985516	-0.139395
			0.24_288.94	1.85946	0.761569	0.169583	0.930203	0.450665	0.313288	0.870649	0.544867	-0.958455	-0.404606	1.04651	-0.105518	-0.113186	1.3221	0.891901	0.700272	0.339468	-1.3794	-1.5942	-0.878044	1.78153	1.02018	0.8889	1.2302	0.309725	-1.07493	-1.53844	-0.767884	0.84713	-0.270996	-0.211899	0.121412	-0.493521	0.590636	-0.79118	-0.231355	-0.712949	0.449439	0.508838	0.0817758	0.461777	0.864741	0.479321	0.601946	1.01041	-1.00192
			0.24_290.93	0.41188	-1.16127	1.86471	0.371773	0.358309	0.276673	-0.857214	-0.0740773	-1.85555	1.15728	1.03208	0.111269	-0.222829	1.47095	0.893097	0.71374	0.244269	-0.0149226	-0.261161	-0.0106046	2.04758	-0.835262	0.898443	0.703587	0.22307	0.367218	-2.09045	-0.500055	0.823731	-0.450341	-2.12835	-0.584987	-0.872652	-1.3499	-1.23471	-1.15242	0.811428	0.429091	0.474793	0.571771	0.384444	0.891755	0.37321	0.549803	-0.789181	0.0385628
			0.24_296.95	-1.20253	0.482281	1.12516	0.13497	0.376575	0.474382	-0.811708	0.0130829	-1.07493	0.0530149	0.121054	-0.300288	-2.83723	1.00719	-1.40154	-1.07719	0.5248	-1.35882	0.0400515	-0.264655	1.98006	0.989041	0.807589	1.2589	0.193731	0.556127	0.161957	0.303938	-0.977989	0.00829547	-0.228148	-0.39928	-0.191029	-2.68069	-0.565031	-1.14558	1.1792	-1.43857	0.492826	0.0778217	-0.295132	-1.26802	-0.78229	-0.781815	0.977658	-0.327893
			0.24_340.94	1.16203	0.896608	-0.199383	0.619752	0.486942	0.649092	0.941846	0.692627	-0.406178	0.779983	0.722125	0.36531	-0.442618	1.08171	-0.705979	-0.0222962	0.751398	0.357506	-0.098892	0.336671	0.46283	-0.515714	0.960978	0.302698	-2.89134	0.533283	-1.2758	-1.21128	0.969627	0.287767	0.157508	0.471634	0.3723	0.603676	0.613556	0.529844	-0.301063	0.583074	-0.804197	-0.174062	0.289352	-1.03557	0.271723	-0.158165	1.13638	0.0304349
			0.24_386.94	-0.342802	0.822324	1.53154	0.670355	0.195723	-1.41161	0.7286	-0.162428	-0.0910034	1.12398	0.983237	0.672071	1.26177	1.03282	1.11375	1.13612	0.277391	0.00352232	-2.28359	-0.667559	1.87769	-0.727262	0.882871	0.677765	-0.0542976	-1.40784	-0.255204	-0.572446	0.489726	-1.59701	-1.84704	-0.984773	0.456993	0.993277	0.874272	0.774847	-0.357287	0.0397317	0.409795	0.0307465	0.501231	-0.363004	-0.844555	-0.235443	-0.660447	-0.16574
			0.24_388.94	-0.156968	0.770466	1.31892	0.644139	0.237981	0.150362	-0.620096	-0.0772513	-0.110979	1.00939	-0.329197	0.189739	1.11492	-0.361471	-0.188598	0.188283	0.273515	0.0185412	-1.84081	-0.516252	1.61975	0.54371	-0.464231	0.566409	0.0131447	0.221285	-0.119339	0.0383636	0.434112	0.0551883	-0.147217	0.114028	0.468857	0.901449	0.812865	0.727724	1.08738	0.0991783	0.403464	0.530007	0.52039	1.07891	0.662116	0.753804	0.794421	-0.0442678
			0.24_402.91	1.81037	-0.845158	0.0976802	0.354298	0.164367	-0.0176665	0.619814	0.255505	1.7777	1.28103	1.11969	1.39281	1.32618	1.18175	-0.583107	0.641608	0.0560702	-0.25827	-0.64086	-0.28102	1.67108	0.689224	0.773839	1.04471	0.00653186	0.110008	-0.428469	-0.103976	-1.04402	-0.516586	-2.03775	-1.19945	-0.501018	-0.678711	0.910621	-0.0897027	0.744168	0.0717994	0.24334	0.353103	-2.42577	1.21568	0.693103	-0.172331	-0.655434	0.0185225
			0.24_404.91	0.0446933	0.584173	-1.781	-0.384044	-0.0351176	-0.117238	0.501541	0.116395	1.76183	1.16987	1.01565	1.31578	1.30854	1.07243	0.850304	1.07709	-1.81004	-0.440351	-0.855832	-1.03541	-0.0459713	0.596899	0.638479	0.396469	-0.154264	-0.0236627	-2.3623	-0.846743	0.345228	-0.724746	-2.54329	-0.974268	0.906317	-0.981316	0.79974	0.24158	0.596243	-1.7933	0.0899227	-0.369046	0.415666	1.11968	0.570035	0.701795	0.824852	-0.13596
			0.24_408.93	0.997089	0.692399	-0.249009	0.48016	0.236661	0.501874	-0.543619	0.0649719	1.01748	0.622278	0.571476	0.73708	0.991734	0.947792	0.642554	0.860693	0.569411	0.305878	-1.68204	-0.268917	1.78166	-0.683146	0.75341	0.617309	-1.40535	-0.931127	0.21148	-0.708332	0.82643	0.0585701	-1.44032	-0.185105	-1.24812	0.395363	-0.787094	-0.546616	1.10493	0.47155	0.616232	0.730902	0.0508443	-1.31376	-2.82471	-1.36254	0.913239	-1.67449
			0.24_410.93	1.12709	-1.30998	1.47205	0.429721	0.0224732	0.532092	0.893016	0.482527	1.17575	0.587686	-1.58939	0.0580176	1.09859	-1.08514	0.675531	0.229659	0.551138	0.136906	-0.440728	0.0824386	2.22385	-1.17555	0.79852	0.615605	-0.0427164	0.351626	0.143299	0.150736	0.923473	-0.0845597	-2.01654	-0.392543	0.0954864	0.266282	-1.74525	-0.461162	-0.839463	0.397691	0.63105	0.0630931	-0.195289	-0.0819955	-0.029713	-0.102332	-1.15111	-2.68462
			0.24_418.89	0.455926	0.593665	0.00861844	0.352737	0.204961	0.178043	0.636619	0.339875	1.77555	1.0371	-0.1988	0.871284	1.22625	1.1787	0.712313	1.03909	0.126443	-0.0715445	-3.13788	-1.02766	1.54736	0.7676	0.752795	1.02258	0.0903629	-0.991336	-0.163595	-0.354856	-2.16916	-0.263999	-0.319346	-0.917503	-0.0828556	-0.836733	-2.23831	-1.05263	0.669238	0.160543	0.294057	0.374613	0.380877	0.866131	0.500513	0.582507	-0.591509	0.0196859
			0.24_424.91	0.0312471	-1.13899	1.56176	0.151338	0.325878	0.55328	0.955987	0.611715	1.65996	-0.948517	-0.991278	-0.0932785	-0.110872	1.33175	0.570644	0.597175	0.433484	-1.57433	0.0468345	-0.364672	1.99728	-0.606246	0.865341	0.752126	0.319482	0.539439	-3.41203	-0.851038	-0.691101	-0.447412	-0.106588	-0.415034	-0.897287	0.277874	-1.23851	-0.619308	-0.975455	0.603051	0.579183	0.0689263	0.0737217	0.184682	0.127709	0.128704	1.10439	0.00984326
			0.24_454.92	0.806883	-1.21112	-0.577428	-0.32722	0.289102	0.210778	0.846453	0.448778	-0.896615	0.683594	0.603522	0.130167	1.16165	0.941399	0.962678	1.02191	0.400328	0.0507621	-0.48102	-0.00997687	0.184659	-1.08918	0.873822	-0.0102332	0.00386308	0.103679	-0.13853	-0.0103293	0.645144	0.0110347	-0.517696	0.0461609	-0.073748	0.46346	0.318856	0.236189	-0.50264	0.0327353	0.545995	0.0253635	-1.64088	0.603245	0.0321994	-0.335146	1.04308	-1.83106
			0.24_470.90	1.46598	-1.03542	1.43745	0.622667	0.193345	-0.0366082	0.593796	0.250178	1.43609	0.8831	0.741577	1.02026	1.21949	1.0293	-0.89621	0.450857	0.107004	-1.94175	-0.649605	-0.828118	0.102061	0.78217	0.69688	0.527037	0.0762536	0.0155249	-2.12463	-0.677616	0.531319	-0.51457	-2.2984	-0.760551	0.659153	-1.20119	0.462108	-0.026644	0.770317	-1.63103	-1.40536	-0.755357	0.343771	0.695908	0.193102	0.410927	-0.773913	-1.67763
			0.24_476.92	-0.358492	0.613035	1.19659	0.48371	0.301217	0.614083	-0.377227	0.179358	0.933405	0.598069	0.56324	0.698238	0.971956	0.947787	0.675753	0.865165	0.573536	0.462326	0.0647331	0.366865	1.5911	-0.468827	-1.51842	-0.132047	0.175794	0.527635	0.342614	0.348681	-0.222757	-1.12025	0.210767	-0.377413	-1.04481	0.292093	0.407155	-0.115188	0.993529	0.577858	-0.644133	0.309085	-1.12805	-0.0125953	0.154973	-0.328559	-0.246506	-2.66055
			0.24_492.90	1.41839	-4.17736	1.27409	-0.49496	0.171737	0.399602	-0.787486	-0.072049	1.2982	0.602025	0.557394	0.819207	-0.513062	1.05704	0.416667	0.320216	0.23634	0.112618	-0.00638844	0.11419	1.54214	0.828195	-0.839405	0.510309	0.120544	-1.14079	-1.44442	-0.821555	0.790307	-0.466338	-0.199586	0.0414612	-0.863292	0.0424421	-1.12267	-0.647838	0.564702	0.526878	0.357027	0.482869	-0.0542831	-0.200947	-1.61051	-0.621914	0.75947	-0.11979
			0.24_500.92	1.08044	-1.44243	-0.382935	-0.248306	-0.00472497	0.101863	0.800214	0.299117	-0.758731	-0.893977	0.950126	-0.234194	1.24673	-1.24089	1.12698	0.377607	0.139519	-1.91513	-2.78975	-1.52179	-0.162021	0.662195	0.810248	0.436808	-0.309755	0.152689	-0.360505	-0.172524	0.509154	-0.335823	-2.73114	-0.852604	0.045305	-0.981067	0.855236	-0.026842	1.35143	0.043926	0.221549	0.53897	0.275292	1.38437	0.66967	0.776445	0.910194	-0.463258
			0.24_516.89	1.53107	0.582858	1.44478	1.18624	-0.162044	-0.186313	0.332965	-0.00513065	1.52561	1.11623	0.985224	1.20902	1.11952	0.92159	0.824233	0.955113	-0.188468	-0.301894	-2.22656	-0.905641	1.39406	0.363642	0.579267	0.778988	-1.54505	-0.0676765	-0.559281	-0.724002	0.24609	-2.08526	-0.610409	-0.816526	0.793739	0.864275	0.868907	0.842307	0.638377	-1.42716	-1.39613	-0.728305	0.380914	0.0749997	0.665946	0.373953	-0.640995	-1.54988
			0.24_522.91	0.513203	0.800132	1.09834	0.803893	0.0696595	0.285086	0.615225	0.323323	0.627144	0.231947	0.0113786	0.290157	-1.26248	0.609098	-1.50977	-0.721049	0.464738	-0.217658	-0.790374	-0.181098	0.200111	0.849561	0.623044	0.557572	-0.11266	-0.0157454	-0.192354	-0.10692	0.72029	-0.0370608	-2.65702	-0.657929	-0.533465	0.447396	0.215998	0.0433094	1.51775	-4.3222	0.605137	-0.733103	-0.153147	0.42999	-0.295661	-0.00627274	1.01126	-0.540246
			0.24_544.91	0.918599	0.403393	-0.285975	0.345339	0.15929	0.558869	1.02093	0.579695	-0.305909	0.501773	0.522154	0.239339	-0.554239	-0.536592	0.667128	-0.141234	0.48941	0.470312	-0.0138629	0.315286	1.73072	0.715144	0.877647	1.10784	-0.142529	0.540148	0.20404	0.200553	0.815152	-1.71703	-3.17053	-1.35747	0.156996	-0.0505207	0.156578	0.0876846	1.04385	0.598329	-1.13402	0.169386	-0.100875	-0.596415	-0.0399289	-0.24574	0.795707	-0.228279
			0.25_164.95	1.0793	-1.05122	1.66772	0.565267	0.282629	0.984524	1.10565	0.790933	1.35544	0.727145	0.686308	0.922964	-0.232856	1.36977	0.941297	0.692736	0.489501	0.70344	0.510723	0.567888	-0.29029	1.00721	-0.876689	-0.053256	0.168338	0.713136	-1.34665	-0.155058	1.10425	0.348625	0.475417	0.642763	-1.19231	0.311804	-1.33373	-0.738077	0.947307	0.843576	-0.847371	0.314504	-0.119064	-1.20505	-0.05571	-0.459942	-0.557603	-1.78483
			0.25_216.93	-0.784329	0.492201	1.18828	0.298716	-1.47378	0.370434	-0.783428	-0.628926	-0.703346	-2.95544	0.372125	-1.09555	0.970241	0.939607	0.500287	0.803378	0.305396	0.352733	-3.27163	-0.871168	1.67007	0.788655	0.761613	1.07345	0.0293012	0.446321	-0.0246083	0.150338	0.632852	-0.142147	-0.265377	0.0751094	0.0770189	0.201201	0.172	0.150073	0.957631	0.353695	0.332618	0.547982	-1.60404	0.284562	-0.277055	-0.532179	-0.804423	-0.353305
			0.25_254.92	0.599755	-1.57321	1.28133	0.102627	0.0454647	0.852307	1.1684	0.688723	0.77764	0.0551485	0.0461601	0.292983	1.14802	-0.620338	0.446067	0.324583	0.423834	-1.16159	0.508218	-0.0765121	1.54758	0.82154	0.556939	0.975352	-0.156098	0.682441	0.396742	0.307695	1.15006	-1.62322	0.569151	0.0319967	-0.105669	-0.306543	-0.270874	-0.227695	-1.20829	0.85775	-1.2622	-0.53758	-0.725147	-2.29337	-2.40848	-1.809	0.99542	-0.505855
			0.25_294.95	0.672058	0.440095	0.939657	0.683937	0.403111	-1.07378	0.974758	0.101362	0.710609	-1.40978	0.165173	-0.178	0.777956	-0.658062	-1.13533	-0.33848	-1.04097	0.555585	-1.42353	-0.636306	1.72854	0.92557	0.795427	1.14984	0.225385	-0.880225	0.230031	-0.141603	-0.739396	0.0788563	-0.067505	-0.242682	-0.0443934	-0.542408	-0.377596	-0.321466	0.998641	0.466914	0.479045	0.6482	-1.63361	-0.943017	-0.60124	-1.05929	-0.560774	-2.83837
			0.25_306.92	0.416386	-1.08567	-0.564864	-0.411383	0.748006	0.814119	0.0257572	0.529294	0.263016	-0.359298	-0.33613	-0.144138	0.633003	0.957183	-0.00431358	0.528624	-0.564145	1.14647	0.718586	0.433636	0.666402	-1.63855	0.898705	-0.0244821	-0.941234	-0.399457	0.516384	-0.274769	1.01986	-1.30783	0.260507	-0.00915151	-0.343168	-0.42312	-1.7984	-0.854897	0.861466	-0.486182	-0.951137	-0.191951	-1.88045	-2.08194	-1.09313	-1.68517	-0.36739	-1.36046
			0.25_308.91	0.275353	-1.23948	0.255165	-0.23632	0.646816	0.76556	1.42346	0.945278	0.291543	-0.666802	-0.62882	-0.334693	0.53816	0.899427	-0.139574	0.432671	0.543376	1.0862	-0.851101	0.259491	0.627382	-1.47268	0.833281	-0.00400493	-1.13188	-0.527341	-0.944478	-0.867899	-0.513909	-0.0402354	-1.3274	-0.62718	-1.96593	-0.532791	-0.419107	-0.97261	0.76338	0.887931	-1.07774	0.191191	-0.7071	-0.835061	-2.70851	-1.41689	1.0052	0.0181661
			0.25_312.88	0.831307	0.209701	-0.426859	0.204716	-1.58962	-1.0311	0.931757	-0.562987	0.969133	0.205464	0.224488	0.466362	1.18259	1.29065	-1.13022	0.447673	0.223105	0.43872	0.0564139	0.239413	1.46206	0.891072	0.610349	0.987826	-0.096307	0.267204	0.0446161	0.0718378	0.880729	0.161444	-3.46687	-0.808233	0.100239	-0.27774	-1.89189	-0.689797	0.759776	0.416913	0.491147	0.555945	-1.79267	-0.365828	-0.647865	-0.935456	0.919066	-0.284704
			0.25_316.95	0.174266	0.582626	0.599291	0.452061	0.736362	-0.196463	-0.0395577	0.16678	-1.12376	-1.70308	-1.48466	-1.43717	-0.744326	0.788733	0.193225	0.0792106	0.933166	-0.269915	0.871954	0.511735	-0.758713	1.28718	0.761955	0.430141	0.636247	1.09411	0.830841	0.853734	1.29355	0.44095	-0.746426	0.329359	-0.353572	-0.957026	-0.905914	-0.738837	1.03618	0.956362	-0.444078	0.516155	-0.348555	-2.69674	-1.26578	-1.43703	1.10653	0.157619
			0.25_322.91	0.520186	-1.42509	1.26431	0.119803	0.170598	-0.828578	-0.627394	-0.428458	0.638256	-0.0820416	-0.0960601	0.153385	1.06092	-0.591966	0.430713	0.29989	-1.34753	0.858851	0.672594	0.0613061	1.59831	0.88852	-1.35237	0.378154	0.0296053	0.851852	-1.40588	-0.174808	-0.60516	0.288986	0.637349	0.107058	-2.18082	-0.41712	-0.419781	-1.00591	-1.00141	-0.903881	0.786218	-0.373025	-0.667959	-0.570002	-1.31282	-0.850261	0.97039	-0.445219
			0.25_362.94	-0.863325	-1.10464	1.17672	-0.263748	0.595639	0.691745	1.26893	0.852105	0.832962	-1.61823	0.23247	-0.184264	1.00527	-0.618374	-1.22616	-0.279755	-1.03819	-0.967148	0.208968	-0.598789	2.13166	1.20615	1.03821	1.45867	0.360083	-1.01786	0.373648	-0.0947111	1.03384	0.235565	-0.0115966	0.41927	0.0109935	-0.829319	-0.551895	-0.45674	1.28918	-0.97286	0.68906	0.335125	-0.139289	-1.43638	-0.751842	-0.775837	1.154	0.0109508
			0.25_364.94	-0.96217	0.736542	-0.588792	-0.271473	0.651211	-1.05192	-0.495256	-0.298656	0.964004	0.181091	0.327649	0.490914	-0.336691	1.25754	0.626868	0.515907	0.775066	0.851417	0.24195	0.622811	2.28748	-0.514185	-0.481922	0.430458	0.427302	0.757075	0.466531	0.550303	-0.413105	0.315652	0.057897	-0.0131854	0.0611105	-0.807332	-0.526248	-0.424156	1.37284	-1.10651	0.803104	0.356478	-0.0618753	-1.56511	-2.34727	-1.32475	1.2544	-1.78411
			0.25_374.91	0.164318	0.341704	0.212316	0.239446	0.635224	-0.600242	1.45185	0.495609	-1.31922	-1.94567	-0.556698	-1.27386	-1.01274	-0.5673	-1.62969	-1.06991	-0.874033	-0.258429	0.761225	-0.123746	0.640383	1.12157	0.777807	0.846585	-1.08433	-0.0212452	0.483622	-0.207319	0.966031	-0.0748831	0.228659	0.373269	-0.600242	-2.01853	-0.487173	-1.03532	-0.746352	0.977578	0.424801	0.218676	-0.634121	-1.08433	-2.60276	-1.4404	-0.457543	-0.0409502
			0.25_376.90	0.346848	0.113157	0.447778	0.302594	0.493742	0.618096	-0.287538	0.274766	0.407264	-0.190658	-0.396412	-0.0599355	0.369242	0.701199	-1.47952	-0.136359	0.398948	0.969392	0.546574	0.638305	2.01228	-0.536277	0.553303	0.676434	-1.46181	-0.701854	0.283492	-0.626724	0.81739	-0.407791	-1.26522	-0.285207	0.223063	-2.23547	-0.649347	-0.88725	-1.04837	0.805301	0.203805	-0.0130876	-0.699909	-2.20078	-0.903967	-1.26822	0.773314	-3.53358
			0.25_380.87	0.801686	0.193197	1.41442	0.803101	0.193608	0.692505	1.1608	0.682304	0.860769	-3.34147	0.138365	-0.780777	1.2857	-0.373837	-1.25447	-0.114202	0.223763	0.675593	-1.40564	-0.168762	-1.5414	-0.921167	-1.02769	-1.16342	-0.17085	0.459635	0.000764737	0.0965166	0.941362	0.133503	0.105512	0.393459	0.0774193	-0.164294	-0.107675	-0.0648499	-2.73094	0.719891	0.419728	-0.530441	-0.660203	-0.33702	-2.46936	-1.15553	-0.61787	-0.209324
			0.25_384.94	0.0532286	0.545803	0.48363	0.360887	-0.65227	-0.244773	-0.124999	-0.340681	0.050037	-1.98639	-1.77387	-1.23674	-0.892555	-0.633293	-1.25587	-0.927239	0.958536	1.01126	-0.341283	0.542837	-0.867388	1.30711	0.728643	0.389454	0.591029	1.08381	-0.423286	0.417183	-0.0490285	-0.678663	0.370766	-0.118975	-0.576074	-1.26729	-1.14517	-0.996179	1.05277	0.900287	0.863878	0.938978	-0.480696	-1.67702	-1.47263	-1.21011	1.12281	0.0834375
			0.25_390.90	0.396865	0.604203	0.989315	0.663461	-1.27119	-0.382508	1.15942	-0.16476	-0.972014	-0.0127787	0.0053779	-0.326472	0.850889	1.02549	-2.57452	-0.232711	0.659314	-0.729246	0.704106	0.211391	1.44911	0.834564	-1.02566	0.419338	0.0726693	0.835673	0.622067	0.510136	-1.72299	0.33783	0.672331	-0.23761	-0.141406	-1.70071	-0.389402	-0.74384	0.827747	-0.544716	0.771769	0.3516	-0.378709	-0.404981	-2.33818	-1.04062	0.944401	-1.61836
			0.25_430.93	0.618118	-0.841629	-0.282131	-0.168548	-2.30363	0.680062	1.19271	-0.14362	0.631186	-2.86149	-1.34142	-1.19057	0.898525	-0.231134	-0.953915	-0.0955077	-0.796774	0.794145	0.308944	0.102105	1.87166	1.06782	-0.52551	0.804657	-1.10095	0.65563	0.379823	-0.0218335	-0.489615	0.285072	0.0559506	-0.0495306	-0.073928	-0.74515	-0.503997	-0.441025	1.13902	0.630004	0.658493	0.809172	-0.139715	-1.19669	-0.662579	-0.666327	1.04035	0.0722989
			0.25_432.86	0.572631	0.227552	0.798428	0.53287	-0.597584	-0.693989	-1.45836	-0.916643	-0.774632	-0.141392	-0.141392	-0.352472	-0.671196	0.973759	0.154259	0.152274	0.527491	0.914287	0.352556	0.598112	-0.792593	1.1656	0.926315	0.433108	0.382592	-0.682485	-1.08981	-0.463233	0.936549	-2.71419	-1.48645	-1.08803	-0.245176	-0.494668	-0.306153	-0.348666	0.824355	0.609062	0.380635	0.604684	-0.435087	-0.721715	-2.12874	-1.09518	1.01398	-1.2044
			0.25_434.87	-0.335059	-2.05381	1.23955	-0.383108	0.472066	0.231084	-0.915264	-0.0707049	1.59818	0.349282	0.617304	0.854921	0.997925	0.986638	0.132097	0.705553	-0.0124468	-1.50306	-2.25513	-1.25688	0.163206	0.993615	0.654172	0.603664	-0.103176	-1.70895	-0.312237	-0.708123	0.756417	-0.617284	-0.83638	-0.232416	0.578895	-0.585354	-0.606517	-0.204325	0.459056	0.29067	-0.117529	0.210732	-0.500477	-2.14042	-0.339051	-0.993315	0.863259	-0.492878
			0.25_442.89	0.0489646	-1.2956	0.314636	-0.310666	-1.18644	0.941855	1.64116	0.465528	-0.119162	-0.85288	-0.725353	-0.565798	0.387439	0.799462	-0.360859	0.275347	-1.14725	-0.40809	0.839913	-0.238477	0.558434	-0.58421	0.69472	0.222981	-1.51343	-0.16816	0.531437	-0.383385	1.04713	-0.282268	0.257006	0.340621	-0.970975	-0.909569	-0.818078	-0.899541	0.65795	1.08738	0.404266	0.716531	-0.853995	-1.28153	-1.55547	-1.23033	0.923506	-0.305775
			0.25_444.89	0.0768693	-0.885749	-0.892213	-0.567031	0.338326	-0.729681	1.33034	0.312994	0.0366283	-2.10882	-0.519418	-0.863869	0.252367	-2.28471	-0.26732	-0.766553	0.367731	0.986411	-0.793139	0.187001	1.88487	0.823042	0.551345	1.08642	-0.040349	0.934939	0.374431	0.423007	0.807255	-0.329954	0.137682	0.204994	-1.93673	-0.74239	-0.776671	-1.15193	0.473022	0.882346	0.29201	0.549126	-0.773968	-0.902033	-1.15854	-0.944848	0.766344	-0.353208
			0.25_448.86	0.860042	-1.55441	1.49778	0.267804	0.420804	0.88947	1.55132	0.953866	0.903954	-1.50415	-1.60796	-0.736051	1.42881	-0.206143	0.478131	0.566932	0.387259	-0.736788	0.575308	0.0752597	0.113632	-0.746365	1.01477	0.127345	-0.0926306	-0.935197	0.132726	-0.298367	-0.61742	0.125307	0.437356	-0.0182523	-1.78497	-0.0744512	-0.0172774	-0.625566	0.892387	-0.655303	0.519014	0.252033	-0.746365	-0.138216	-0.748777	-0.544452	1.26146	-0.101328
			0.25_452.92	0.156747	-0.567556	0.589105	0.0594318	0.790248	1.20462	0.0614225	0.685429	0.135899	-0.359613	-0.246044	-0.156586	0.597529	-1.55689	-0.937559	-0.632306	1.03654	1.05887	-0.108425	0.662329	1.8336	0.121487	0.814524	0.923202	-0.506307	-0.0106389	0.918631	0.133895	1.36837	-0.615688	-0.701964	0.0169057	-1.60655	-1.0949	-0.970182	-1.22388	1.09455	-0.241269	0.941648	0.59831	-0.285404	-1.58553	-2.42302	-1.43132	-0.0498192	-0.871019
			0.25_458.89	0.332607	0.611744	0.971355	0.638569	-0.0149607	1.13631	1.19329	0.771546	-1.23582	-0.351489	0.0744123	-0.5043	0.820548	0.930907	0.478719	0.743391	0.699112	-0.822512	0.736933	0.204511	-0.163873	-0.736058	0.423528	-0.158801	0.180645	-0.700415	0.639035	0.039755	-0.297344	0.396928	-0.940906	-0.280441	-0.347367	-0.533824	-2.24941	-1.04353	-0.632771	1.00037	0.7809	0.382833	-2.06093	-0.761803	-0.959789	-1.26084	1.01232	-0.315209
			0.25_500.85	0.406043	0.034881	0.518873	0.319932	0.633227	0.564549	1.32262	0.840132	0.294589	-1.66534	-1.52518	-0.96531	-0.732748	0.917103	-0.0764596	0.0359654	0.353578	1.01752	0.407279	0.592792	1.93957	1.06934	0.830696	1.27987	0.204889	0.713023	0.17726	0.365057	-0.405409	-1.33982	-0.0620755	-0.602434	-0.285798	-0.497462	-1.60723	-0.796831	0.609603	0.713381	0.150157	0.491047	-0.685702	-0.754179	-0.843415	-0.761098	0.950764	-1.15429
			0.25_502.85	1.39089	0.13651	-0.886489	0.213639	-0.97821	0.646572	1.71022	0.459528	1.0771	-0.0506812	0.102855	0.376426	0.82029	1.17182	-1.85957	0.0441792	0.376583	1.28644	0.486423	0.716483	-3.1421	-0.510603	-1.06638	-1.57303	-1.29666	0.882738	0.0752808	-0.112879	1.02341	-0.227193	-0.225846	0.190124	-1.5678	-0.839929	-0.468033	-0.958587	0.676	0.809215	-1.25822	0.0756651	-0.61579	-0.639867	-0.920092	-0.72525	1.14127	0.0457867
			0.25_510.88	0.105777	0.44601	0.211324	0.25437	-0.7038	0.946129	1.37801	0.540113	0.0185946	-1.67913	-0.530295	-0.730278	-0.914523	0.624007	-0.178095	-0.156204	0.618444	0.213265	0.875035	0.568915	-0.662619	0.874632	0.533974	0.248662	0.107464	0.068685	0.627471	0.267873	1.00277	-0.0514084	0.394278	0.448546	-0.536974	-0.54944	-0.494975	-0.52713	-0.577687	1.04661	0.480897	0.316607	-0.497051	-0.905542	-2.26861	-1.22373	0.777143	-1.08342
			0.25_512.88	0.178026	-0.755436	-0.933103	-0.503504	-0.895176	0.963085	1.40496	0.490958	0.288638	-0.235585	-1.61357	-0.520172	-0.953082	0.634132	-1.21714	-0.512031	0.691583	1.13131	-0.346751	0.492046	0.57702	0.920897	-0.736744	0.253725	0.106179	1.14643	-0.613587	0.213007	1.03817	-2.63255	0.406134	-0.396082	-0.313578	-1.79623	-0.488775	-0.866194	0.738171	1.06902	0.49961	0.768933	-0.500669	-0.500669	-1.76617	-0.922502	0.790077	-0.10189
			0.25_520.91	-0.131923	-1.8065	0.2773	-0.553709	0.484922	-0.236608	0.923841	0.390719	-0.105006	-0.710516	-0.481473	-0.432332	0.306729	0.514464	-0.0261719	0.265007	-0.382052	0.750892	0.606288	0.325043	1.49449	1.00917	0.524556	1.0094	-0.70207	0.790921	0.634531	0.241127	1.07257	0.311765	-0.97478	0.136518	-1.8065	-2.45391	-2.37075	-2.21039	0.791147	0.634672	-0.480444	0.315125	-0.552984	-1.5041	-1.39682	-1.1513	-0.280237	0.0287854
			0.25_526.88	-1.49079	0.521796	0.767128	-0.0672875	-0.32545	0.936476	0.967303	0.52611	0.292882	-3.10154	-0.128036	-0.978898	0.557967	-1.05923	-1.26466	-0.588644	0.535683	0.247816	0.539917	0.441139	0.996608	0.288274	0.389701	0.558194	-0.0163451	0.894886	0.517243	0.465261	1.18892	0.249652	0.482977	0.640518	-0.539664	-2.35323	-0.760329	-1.21774	0.786403	0.756183	-0.888242	0.218115	-0.539664	-1.16135	-1.16135	-0.954123	0.828469	-0.441907
			0.25_536.88	-0.0221846	0.562547	-1.6328	-0.364146	1.05327	1.06548	-0.411162	0.569197	-1.19146	-0.629213	-0.495666	-0.772112	-0.0138236	-1.40176	-1.65015	-1.02191	1.03113	-0.556502	-0.662265	-0.0625445	0.629807	0.0489088	-0.609328	0.0231292	1.18893	-0.260746	0.978286	0.635489	1.43356	-1.07483	0.525731	0.29482	-0.688129	-1.08643	-1.16476	-0.979774	1.2538	-0.69697	-0.645542	-0.0295711	-0.403834	-1.05966	-1.13486	-0.86612	-0.277555	-0.0754909
			0.25_548.85	0.18413	0.623025	1.14058	0.649244	-0.0259323	1.11199	-0.406105	0.226651	1.53812	-1.04588	0.820306	0.437516	1.02622	-0.567936	0.404043	0.287442	0.694137	0.715988	-2.29156	-0.293811	-1.6494	0.725984	0.520444	-0.134326	-1.62439	0.8378	0.530792	-0.0852652	1.12196	0.0831164	0.433731	0.546269	-0.634044	-0.188626	-1.03588	-0.619516	0.775007	-0.521295	0.702075	0.318595	0.00284015	-0.939179	-1.34055	-0.758965	0.880625	-0.175271
			0.25_558.81	0.552088	0.0712495	-0.840115	-0.0722594	0.670722	-0.77681	1.21344	0.369117	0.390447	-0.320476	-0.269335	-0.066455	-0.666568	0.972423	-0.0264294	0.0931417	0.500494	0.826475	-1.32189	0.00169311	1.95596	1.22139	0.929875	1.36907	0.305995	0.542539	0.16622	0.338251	1.02969	0.0721722	-0.323922	0.259313	-0.395187	-0.577909	-1.75068	-0.907925	0.90477	0.493442	0.382605	0.593606	-2.06733	-0.719283	-0.941919	-1.24284	-1.7675	-2.73334
			0.25_566.90	0.443681	0.488336	-0.555675	0.125447	0.554216	-0.805143	1.19863	0.315901	0.389166	-0.170907	-1.49002	-0.423919	0.846892	1.02336	-1.04023	0.276674	0.670707	-0.617491	-1.2222	-0.38966	1.88006	1.11533	0.909347	1.30158	-1.19079	0.66233	0.36718	-0.0537594	-0.540309	0.297011	-0.00113897	-0.081479	-0.254485	-1.16086	-2.28929	-1.23488	1.13944	0.547325	0.612714	0.766493	-0.262764	-3.15151	-0.976937	-1.46374	1.07327	-1.35275
			0.25_568.84	-1.1845	-0.0806315	0.45663	-0.269502	0.530908	0.479095	1.52601	0.845337	-1.33624	-1.99948	-1.91407	-1.74993	0.462317	0.848544	-1.73234	-0.140494	0.197519	1.18481	0.488239	0.623523	2.20472	0.996093	0.778517	1.32644	0.0174908	0.811916	0.103929	0.311112	-0.823093	-1.86757	-0.126522	-0.939062	-0.512749	-0.67018	-0.53934	-0.574089	-0.948505	0.807124	0.0147458	-0.0422118	-0.872544	-2.26368	-1.02121	-1.38581	0.904915	-0.086999
			0.25_578.87	0.0041703	0.477063	0.151835	0.211023	0.304226	1.08253	1.55137	0.979378	-0.023519	-0.767632	-1.99008	-0.927078	-1.28929	0.558161	-0.377671	-0.3696	-0.685129	-0.0981409	-0.324494	-0.369255	1.9274	-1.88287	-0.776539	-0.244002	-0.00700399	1.29232	-0.592391	0.230975	1.16013	-0.0794851	-0.86323	0.07247	-0.666153	-0.911743	-0.794756	-0.790884	0.735603	1.18739	0.567422	0.830139	-0.644142	-1.08253	-2.65298	-1.45988	0.818253	-1.62434
			0.25_588.90	-0.192982	0.371215	-0.904143	-0.24197	0.50379	0.956981	0.922151	0.794307	-0.233073	-0.652428	-1.46985	-0.785118	-0.822251	-1.58774	-1.08858	-1.16619	0.808919	0.735076	-0.29757	0.415475	1.50371	1.06113	0.527299	1.03071	-1.89817	0.786613	0.643652	-0.155968	1.12086	0.335899	0.119229	0.525328	-0.726286	-1.27371	-2.32051	-1.44017	0.813638	-0.522596	0.686536	0.325859	-0.532236	-1.28722	-1.26615	-1.02853	0.915254	0.0696031
			0.25_604.87	0.0153116	0.310616	-1.26633	-0.313467	-0.529952	0.789258	-0.471158	-0.0706174	-0.0455179	-0.423237	-0.384001	-0.284252	-2.34942	-0.999456	-0.17402	-1.1743	-0.53635	0.613399	0.632418	0.236489	1.63393	1.22375	0.575442	1.14437	0.776045	0.913323	0.661072	0.78348	1.08853	0.303252	0.227322	0.539701	-0.485649	-0.658252	-0.740241	-0.628047	0.860077	0.541387	-1.83381	-0.144116	-1.66214	-0.544454	-0.791369	-0.999323	-1.67458	-0.176534
			0.25_616.84	-0.0420996	-0.836072	-0.723864	-0.534012	0.040457	1.15185	0.882338	0.691548	-0.396642	0.110035	-3.70306	-1.32989	-0.593725	0.733032	-1.07922	-0.313303	0.622602	-0.712182	-0.693209	-0.26093	1.1575	0.70428	-0.999032	0.287583	0.00235107	0.803723	0.503986	0.436687	1.17735	0.1081	-0.799235	0.162072	-0.875345	-0.41975	-0.256035	-0.517043	0.698932	0.902249	0.675557	0.758913	-0.211264	-1.45607	-3.05076	-1.5727	0.771651	-0.228087
			0.25_634.89	-0.936037	0.571436	0.976164	0.203854	0.621604	-0.718339	-0.187134	-0.0946231	-1.03873	-0.185503	-1.48987	-0.904701	0.918489	1.08812	0.527674	0.844762	-2.16721	-0.606856	0.311215	-0.820952	0.491971	1.19614	0.996506	0.894873	0.374338	0.642307	0.392749	0.469798	1.08035	0.406099	-1.34746	0.0463303	-0.254202	-1.18336	-2.3953	-1.27762	1.28045	0.622188	0.711073	0.871238	-0.187543	-1.38542	-1.03873	-0.870565	-0.317448	0.222894
			0.25_636.83	-1.13023	-0.0314115	0.495652	-0.221995	-1.25038	0.474433	1.81198	0.345344	0.350612	-0.61638	-2.14181	-0.802525	0.561752	0.856442	-0.32192	0.365425	-0.0187102	1.35016	0.641517	0.657655	2.32369	1.01728	0.743339	1.36144	-0.198626	1.00998	0.027682	0.279678	0.700212	-0.580885	0.0169511	0.0454262	-0.453653	-0.714847	-0.689762	-0.61942	0.359027	0.990254	-0.0417298	0.43585	-1.14141	-1.06133	-1.19392	-1.13222	0.739686	-0.243156
			0.25_646.86	0.556592	-1.61686	-1.29036	-0.783544	-0.156517	0.933394	1.36848	0.71512	0.396432	-0.141456	-0.152559	0.0341391	0.0950435	-1.41435	-0.341675	-0.553662	0.511358	1.06402	0.768738	0.781373	1.83929	0.660997	0.0517446	0.850676	-0.501592	1.14953	0.502907	0.383616	-0.706584	-0.645697	0.101164	-0.417039	-0.385271	-0.659813	-0.545872	-0.530318	0.48935	0.989841	-1.37968	0.0331693	-0.797366	-0.161828	-0.67288	-0.544024	0.539818	-0.752064
			0.25_656.88	-0.0939319	0.543232	-0.94507	-0.165257	0.719801	1.32124	1.22427	1.08844	-1.47326	-0.737715	-0.546179	-0.919053	-0.917924	0.720812	0.09824	-0.0329573	-0.0599823	0.984905	-0.552841	0.124027	1.96057	1.39715	0.720925	1.35955	-0.832396	1.05717	-0.441449	-0.0722263	1.49058	-0.735108	0.265139	0.340204	-2.13993	-1.26942	-1.45991	-1.62309	-0.0342332	0.853603	0.974957	0.598109	-0.591394	-1.40126	-1.41335	-1.13533	-0.16477	0.241217
			0.25_714.84	1.02424	0.515839	0.592441	0.710841	0.191429	-0.231908	1.46352	0.474346	0.918183	0.314131	0.276039	0.502784	0.655128	0.605834	0.20812	0.489694	-0.527046	-0.231908	-1.76928	-0.842746	-0.749182	-0.550939	-1.01545	-0.771856	-1.30881	1.36795	-0.622421	-0.18776	1.2311	-0.0884726	-2.26898	-0.375454	0.244929	-0.314112	-0.0897848	-0.0529891	-0.524446	1.23572	-0.803054	-0.030592	-0.140336	0.0142273	-1.65289	-0.593	0.883968	-0.190605
			0.25_724.87	-0.261818	-0.853144	0.254834	-0.286709	0.571333	1.21205	1.01962	0.934335	-1.53739	-0.911671	-0.711989	-1.05368	-1.03202	0.604809	-0.105102	-0.177438	1.0226	0.858945	0.695719	0.859088	-0.833465	0.221437	0.58876	-0.00775613	-0.878158	0.905641	-0.400247	-0.124255	1.4089	-0.864378	-1.16524	-0.206907	-0.842127	-1.30399	-1.55238	-1.23283	1.01587	-0.62073	0.867143	0.420761	-2.00296	-1.49465	-1.47443	-1.65735	1.09974	-1.13525
			0.25_782.83	0.82981	-2.19641	0.881982	-0.161539	0.258088	1.39903	0.0603832	0.572501	-0.769812	0.115004	0.168392	-0.162138	-2.3394	-0.659794	-1.34611	-1.44843	0.971038	-1.83608	-0.325807	-0.396948	0.367197	-0.337284	0.485432	0.171781	0.104421	-0.0697346	0.947259	0.327315	-1.71908	0.12098	0.446688	-0.383803	0.006344	-2.1153	-0.30617	-0.805041	0.918437	1.2806	-0.780743	0.472765	-0.144255	0.141494	-0.478052	-0.160271	-0.615061	-0.146445
			0.25_792.86	-0.0952561	-0.658683	0.29664	-0.152433	-0.567821	1.11881	0.930614	0.493869	-0.183307	-0.54758	-1.46321	-0.731367	0.355399	0.599525	-0.994631	-0.0132356	0.958345	0.75767	0.63933	0.785115	1.56161	-1.00749	-1.60003	-0.348635	0.417558	0.801592	0.802752	0.673967	1.27776	-0.622546	0.199148	0.284786	-0.628381	-0.892328	-1.64763	-1.05611	0.917144	0.623341	0.81122	0.783902	-1.64763	-3.0479	-0.95803	-1.88452	1.02841	-2.00299
			0.25_928.84	0.0781319	0.151876	0.474377	0.234795	-1.01564	1.24619	0.62776	0.286101	-1.49362	-0.424676	-0.522179	-0.813491	0.248514	0.536642	-0.183454	0.200567	-0.420922	-0.531026	0.397145	-0.184934	1.74908	-0.141187	0.43404	0.680645	0.141194	0.826264	0.787038	0.584832	-1.47354	0.39199	-0.153328	-0.411625	-0.785267	-1.80327	-0.878347	-1.15563	0.957534	0.507139	0.826784	0.763819	-2.53236	-0.60164	-1.91196	-1.68199	-0.374048	0.0503244
			0.25_96.97	0.0541142	-0.311428	0.123263	-0.0446837	-0.490169	-0.0270431	0.221563	-0.0985496	2.15038	0.00930865	-0.377926	0.593922	-1.38935	-1.3504	-0.5041	-1.08128	0.820081	0.83109	-0.569032	0.360713	0.869841	0.106265	0.0976041	0.357903	-0.516887	-0.039546	-0.832917	-0.463116	0.142163	0.859209	0.942799	0.648057	-0.735281	-2.20309	-2.2848	-1.74106	0.178973	0.939226	0.986284	0.701494	0.237004	1.15446	-1.10841	0.0943518	0.070486	-1.001
			0.26_102.96	0.70756	-1.08532	-0.466618	-0.281461	-1.05887	-0.786959	1.03835	-0.269158	0.702818	-1.39152	0.0925618	-0.198715	-0.601956	0.919558	0.335896	0.217833	0.526304	0.737998	-0.749483	0.171606	1.58109	1.0631	0.781453	1.14188	0.340567	-0.784717	-0.950866	-0.465005	0.972756	0.165315	-1.35883	-0.0735871	0.0026899	-0.289111	-0.149058	-0.145159	0.902137	0.663103	-0.985791	0.19315	-3.28689	-1.83955	-0.65685	-1.92776	0.954309	-0.1061
			0.26_104.95	0.671769	-1.79529	0.751843	-0.123893	0.159173	0.528069	0.943973	0.543738	0.559507	-0.133308	-0.14126	0.0949795	0.725136	-3.22784	0.0526676	-0.816679	0.241298	0.572094	0.0906678	0.301353	1.72161	0.965959	-1.42795	0.419874	0.0292242	0.573386	0.0797609	0.227457	0.929555	-0.212042	-0.228446	0.163022	-2.40186	-0.641662	-0.445957	-1.16316	0.84289	0.477137	-1.7229	-0.134293	-0.667784	-0.648403	-1.12896	-0.815049	-1.15942	-0.556332
			0.26_160.91	0.608809	0.383183	0.707225	0.566406	-1.52343	0.737186	1.17821	0.130658	0.635674	-0.145606	-0.0308489	0.153073	0.652556	0.88568	0.142437	0.560224	-1.24257	0.88353	-1.39016	-0.583067	-0.30545	1.07137	0.70756	0.491158	0.200797	-1.03072	0.436476	-0.13115	1.02765	0.0958674	-1.54001	-0.138832	-0.238615	-0.591874	-2.26793	-1.03281	-0.868247	0.741858	0.592516	0.155376	-0.33581	-0.706274	-0.912853	-0.651646	0.839988	-2.15175
			0.26_162.91	-1.27356	-1.69316	0.838343	-0.709461	-1.92792	0.904062	1.38835	0.121496	0.684609	-1.99698	-0.0548694	-0.455746	0.672494	1.03612	0.141298	0.616636	0.595645	-1.26844	-1.71747	-0.796754	-0.447704	1.17536	-1.23088	-0.167742	0.186384	-1.34558	0.41726	-0.247312	1.13415	0.142452	-0.0324199	0.414728	-0.499603	-0.815998	-0.587552	-0.634384	1.1607	0.784269	-1.59812	0.115618	-0.441278	-0.88843	-1.24822	-0.85931	0.870971	-0.456339
			0.26_170.94	0.466566	0.261134	0.606268	0.444656	0.480724	-1.00167	1.24006	0.239705	0.30669	-1.82537	-0.387821	-0.635501	-1.09215	0.831252	-0.0224369	-0.0944444	0.507465	0.827944	-1.36171	-0.0087663	2.00078	1.18098	-0.923465	0.752764	-1.29397	-0.98999	0.389407	-0.631519	1.0079	-0.00281011	-0.0602878	0.314933	-1.75885	-0.71979	-0.56757	-1.0154	0.902296	0.678516	-1.29397	0.0956132	-0.619142	-0.994348	-1.35935	-0.990947	1.05517	-0.180637
			0.26_218.87	0.649051	0.44037	0.735366	0.608262	0.291363	-0.878094	1.19837	0.20388	0.629032	-0.0978854	-1.72886	-0.399238	-0.982392	0.90411	0.232178	0.0512986	0.639961	0.860591	0.469368	0.65664	-0.199321	1.07544	-0.900394	-0.00809149	0.269312	0.841969	-1.21006	-0.0329254	1.04585	0.166211	0.127198	0.446421	-0.203954	-0.46396	-2.05516	-0.907692	0.973261	-0.952299	-2.80027	-0.926437	-0.258153	-0.5814	-0.764088	-0.534547	0.832567	-1.7929
			0.26_220.87	0.601614	0.429037	-0.705469	0.108394	0.344213	0.762212	-0.300841	0.268528	0.612367	-1.40107	0.0599574	-0.242915	0.676755	-0.569892	-1.17621	-0.356449	0.606805	0.819111	0.490686	0.638867	1.33935	1.02575	0.760992	1.04203	0.315325	-2.04654	0.494766	-0.412148	-1.89104	0.202394	-2.68457	-1.45774	-1.44797	-0.278254	-0.191345	-0.639189	0.918261	-0.749883	-0.546671	-0.126097	-0.138466	-1.80636	-0.585394	-0.843408	0.782407	-0.0876595
			0.26_222.87	0.588362	0.345082	0.698693	0.544046	0.249741	0.741979	-0.65768	0.111347	-1.28779	-1.9578	-0.0975863	-1.11439	-1.11082	0.897543	0.161147	-0.0173778	0.550904	-0.929324	-1.2413	-0.539907	1.46924	1.10604	0.774541	1.11661	0.194937	0.816811	0.371129	0.460959	1.06402	-1.63082	0.00270438	-0.188033	-0.281369	-0.58613	-0.491747	-0.453082	0.93262	0.693158	0.541086	0.722288	-1.74021	-0.742061	-0.998895	-1.16039	0.816019	-0.273134
			0.26_228.90	0.55621	-1.04631	-0.981412	-0.490505	0.494713	-0.676217	1.1394	0.319298	0.445436	-0.215588	-0.11736	0.037496	-2.09244	0.807844	-1.30827	-0.86429	-0.592736	0.745563	0.443088	0.198638	0.290761	1.14581	0.771519	0.73603	-1.11297	0.806485	0.499206	0.0642388	1.05054	0.135598	-1.49137	-0.101744	-0.270878	-0.673952	-0.487139	-0.477323	0.944913	-2.32967	0.538767	-0.281997	-1.80201	-0.78711	-2.12386	-1.57099	-0.538577	-0.0432561
			0.26_230.90	0.423936	0.267147	0.449292	0.380125	-1.39225	0.695316	1.03803	0.113701	0.232512	-2.07266	-0.378501	-0.73955	0.470288	0.683044	-0.0981296	0.351734	0.478463	0.624681	0.264823	0.455989	1.82136	1.07711	-1.05441	0.614685	0.26098	0.712451	0.318183	0.430538	0.958396	-0.0875346	-1.95769	-0.362277	-0.490205	-2.23123	-0.764521	-1.16199	-2.57625	0.473714	0.401464	-0.567023	-0.591307	-1.09035	-1.22769	-0.96978	-0.775977	-0.298552
			0.26_238.93	-2.09492	0.448139	0.649478	-0.332433	0.772203	0.804268	0.0399623	0.538811	-0.91146	-1.45815	-0.156909	-0.842174	0.740485	-0.163847	0.163145	0.246595	-0.619754	1.03245	0.642555	0.351751	1.95886	-0.0433586	0.956132	0.957211	-1.67337	0.955524	0.524377	-0.0644906	1.03042	0.256822	0.24158	0.509607	-0.19597	-1.55552	-1.46795	-1.07315	-1.60124	0.855731	-0.414617	-0.386708	-0.28453	-0.469995	-0.764398	-0.506308	-0.192082	-1.10189
			0.26_240.93	0.456586	0.292513	0.543076	0.430725	-0.847719	0.713311	1.38283	0.416139	0.281594	-1.50399	-0.317801	-0.5134	0.616521	0.890866	-0.0366586	0.490243	0.559117	1.01622	-0.930615	0.214909	0.56228	1.24015	0.878447	0.893626	-1.09155	-0.72422	0.382731	-0.47768	-0.571513	0.100691	-1.28358	-0.584799	-1.72668	-0.456335	-1.81197	-1.33166	0.878052	0.773006	0.48796	0.713006	-0.567283	-0.765938	-2.67514	-1.33612	1.0485	0.00320027
			0.26_244.89	-0.411598	0.568599	-2.02262	-0.621874	-1.8105	0.970664	-0.992322	-0.610718	-0.642243	0.653672	0.6568	0.222743	-0.466377	1.64086	0.925314	0.699932	0.479407	0.602941	0.267396	0.449915	1.66596	1.05721	-1.14338	0.526601	-2.09784	0.518999	0.20045	-0.459462	-0.70772	0.315354	-1.86105	-0.75114	0.432931	-2.17995	0.0133321	-0.577896	1.07015	0.684635	0.772154	0.842314	-0.337239	-0.0849661	-0.371311	-0.264505	-0.611217	-0.241277
			0.26_286.86	0.730873	-0.528701	-0.769661	-0.189163	-2.55098	0.987412	-0.160623	-0.574731	-2.32322	-0.00446884	0.0509357	-0.758919	0.718101	0.949319	0.307917	0.658446	-0.666626	-0.594862	-0.829116	-0.696868	1.85708	1.21953	-0.679002	0.799201	0.403003	1.01582	-2.06458	-0.215252	1.22398	0.233097	0.240324	0.565802	-0.138111	-0.49289	-0.30243	-0.311144	-0.403429	-0.664359	0.712456	-0.118444	-0.109506	-0.561916	-0.699207	-0.456876	1.10487	-1.46447
			0.26_288.86	0.669465	-0.565596	0.650398	0.251422	0.467449	0.937135	-0.15977	0.414938	-2.05837	-0.0741498	0.00596323	-0.708852	0.695231	0.936058	0.243815	0.625035	0.796019	-0.538402	-0.597504	-0.113296	1.80452	-0.260371	0.827104	0.790417	-0.976865	-0.383307	0.622817	-0.245785	1.16489	-1.16895	-1.1399	-0.381321	-0.156845	-1.89457	-0.283221	-0.778212	-0.413478	-0.654958	-0.785156	-0.617864	-0.134106	-0.548779	-2.19706	-0.959983	1.03654	0.0632107
			0.26_290.85	0.574479	0.42677	0.553681	0.51831	0.246703	0.803415	-0.180801	0.289772	0.550663	-0.311806	-1.91432	-0.558486	0.535754	0.757729	-1.7045	-0.137007	0.599581	0.802008	-1.33884	0.0209176	1.89133	-0.564878	0.731086	0.685846	-1.49225	0.859697	0.455507	-0.0590157	1.07782	-0.0349576	-1.49483	-0.150655	-0.383793	-0.721447	-0.605746	-0.570329	0.936342	0.695427	-1.12048	0.17043	-0.441473	-0.796382	-1.07144	-0.769764	0.975492	-0.231532
			0.26_296.89	-0.643853	-0.795791	-0.478906	-0.639516	-0.372381	-0.44334	1.11994	0.101405	0.521938	-0.0908818	0.0082425	0.146433	-1.83082	0.921375	0.263824	-0.215207	-0.243715	-0.510997	0.466129	-0.0961942	1.80221	-0.0360247	0.922499	0.896228	-0.730207	-1.72413	0.557782	-0.632185	1.07764	0.26561	-1.26114	0.0273678	-0.0583588	-0.368168	-0.19815	-0.208226	0.992694	-0.649054	0.634745	0.326128	-1.41124	-1.8211	-1.93873	-1.72369	1.10572	-1.05919
			0.26_298.89	0.345803	0.228192	0.468933	0.347643	0.479305	-0.862626	1.14005	0.252244	0.230865	-0.539349	-0.446583	-0.251689	0.567599	0.827264	-2.03699	-0.214041	0.546548	0.679258	0.197124	0.47431	0.288542	1.27751	0.832351	0.799468	0.324248	0.692569	-1.58071	-0.187966	1.12211	-0.0497249	-2.26316	-0.396923	-0.674478	-1.01852	-0.745056	-0.812686	0.960545	0.441843	-1.45796	-0.0185229	-0.788863	-1.32036	-1.48489	-1.19804	-0.77166	-0.170259
			0.26_302.85	1.17932	0.622682	-0.571033	0.410324	-0.15251	1.02642	1.05599	0.643299	-0.937823	0.450075	0.512532	0.0082612	1.41582	1.52323	0.831546	1.25687	0.559411	-1.80248	0.194704	-0.349455	-0.589513	-1.33757	-1.62527	-1.18412	-0.288878	0.578979	-2.12426	-0.611387	1.29554	0.162622	0.0847903	0.514317	0.191829	-0.510111	-0.336192	-0.218158	1.0708	0.636842	0.774802	0.827482	-0.414561	-0.336192	-2.44349	-1.06475	-1.12414	-0.558897
			0.26_304.85	1.05474	0.635369	1.48917	1.05976	-1.22029	0.939821	1.0495	0.256344	1.21538	-0.954732	0.587882	0.282845	1.26594	1.28395	-0.858548	0.563781	-0.880797	0.599069	0.3274	0.0152242	-0.287172	0.860744	-0.94644	-0.124289	0.0183573	0.641862	-1.35177	-0.230515	1.18531	0.353972	0.307667	0.615649	0.367576	-1.79474	-0.0375376	-0.488233	1.05387	-0.974456	0.763441	0.280953	-1.69565	-1.71125	-0.298334	-1.23508	-2.24639	-0.11015
			0.26_344.82	0.604287	0.400586	0.59777	0.534215	0.217706	0.777853	-0.281581	0.237992	0.509452	-0.161016	-0.0432339	0.101734	0.617721	0.879224	-2.81892	-0.44066	0.520171	0.746184	0.397235	0.55453	1.47428	0.920703	-0.858675	0.512101	-1.41769	0.748614	0.387642	-0.093811	0.942091	-1.46732	0.0528532	-0.157458	-0.308006	-0.577659	-0.38973	-0.425132	0.803443	0.601648	-1.0421	0.120998	-0.314787	-1.9426	-0.732445	-0.996609	-0.652547	-2.96171
			0.26_346.82	0.5079	-1.49906	0.679639	-0.103841	0.128677	-1.06533	1.27735	0.113564	0.477599	-0.262578	-0.370425	-0.0518012	0.666141	0.980298	0.0740545	0.573498	0.559147	0.806122	0.393715	0.586328	1.73816	-0.80438	0.645473	0.526416	-1.78406	0.832195	-1.5526	-0.83482	-0.80438	-0.195095	-0.100562	-0.366679	-0.630449	-0.830525	-0.676115	-0.712363	0.876887	0.67479	0.428195	0.659957	-2.50069	-0.880511	-1.20542	-1.52888	0.869678	-2.19796
			0.26_348.81	0.530878	0.42405	0.659676	0.538201	0.289911	-1.66521	0.99627	-0.126344	0.662595	0.0950307	-0.951727	-0.0647004	0.618313	0.831095	0.30745	0.585619	0.482687	0.650225	0.396145	0.509686	1.41044	-0.29961	-0.652833	0.152664	0.230135	-0.572287	0.374391	0.0107464	0.842338	0.0854894	0.0534099	0.327079	-2.31912	-1.49222	-0.129416	-1.31359	0.696086	0.593958	0.410898	0.566981	-1.69517	-1.27718	-1.7108	-1.56105	0.743219	-0.0309915
			0.26_354.85	0.420036	0.297849	0.406232	0.374706	0.248431	0.687172	0.930208	0.621937	0.398679	-0.338627	-0.103263	-0.0144037	0.604987	0.591708	0.00724772	0.401314	-2.46287	0.513773	0.245025	-0.568025	1.68407	-0.510175	0.582912	0.585604	0.221042	0.673649	0.375213	0.423301	1.0141	-0.0935592	-0.249203	0.223778	-0.412942	-2.44351	-0.715199	-1.19055	0.839465	-1.12717	0.424227	0.0455064	-1.98999	-0.79282	-1.02837	-1.27039	0.920589	-3.15873
			0.26_356.82	1.35101	0.690029	1.62325	1.22143	0.274996	0.969077	0.958308	0.734127	-1.49829	0.948423	0.788593	0.0795745	0.359438	1.4208	0.977903	0.91938	0.451345	0.163096	-0.840307	-0.0752888	1.67917	0.901306	0.723765	1.10141	0.100809	-1.94018	-0.547984	-0.795786	-0.00154536	0.19787	0.158867	0.118397	-1.47825	-0.748569	-0.70482	-0.977213	0.852993	0.594034	0.418945	0.621991	-0.0171588	0.596197	-0.736229	-0.0523968	1.13654	-0.578924
			0.26_356.84	0.478739	0.376731	0.522517	0.459329	0.295558	0.783773	1.10318	0.727504	0.369907	-1.97852	-0.139974	-0.582861	0.559679	0.756533	-0.0099372	0.435425	-1.09782	-1.1001	-1.39082	-1.19625	1.83915	1.05861	-1.01019	0.629189	0.165195	0.709652	0.391347	0.422065	0.977051	0.0201866	-0.283776	0.237821	-0.420403	-1.00218	-0.745238	-0.722607	0.910375	0.496219	0.460036	0.62221	-0.470131	-0.869769	-1.11159	-0.817162	0.918374	-0.173964
			0.26_360.81	0.936719	0.529127	0.0429152	0.50292	-0.0526061	-0.660672	0.856539	0.0477534	0.982959	0.443155	0.461507	0.629207	1.03657	1.15991	0.649338	0.948607	0.412379	-0.886926	0.245242	-0.076435	1.03738	-0.758149	0.524398	0.267875	-2.79886	-0.981498	0.244327	-1.17868	0.886572	0.16831	0.189251	0.414711	-1.19999	-1.37255	-0.0145977	-0.86238	0.79752	0.580072	0.565948	0.647847	-0.153919	-0.00106949	-3.09559	-1.08353	0.784036	-1.29526
			0.26_362.81	-0.7788	0.681505	-0.203757	-0.100351	-0.136975	1.01877	1.09117	0.657654	1.30695	0.536085	0.599821	0.814286	1.37909	-0.466471	0.805569	0.572728	0.542676	0.664858	0.364712	0.524082	1.27588	-1.12059	-1.27516	-0.373287	-2.16888	-3.12564	0.249134	-1.68179	1.21358	0.199743	-1.71049	-0.0990545	0.332165	-0.229531	-0.114476	-0.00394738	-0.887663	0.744792	0.69966	0.185596	-0.189684	0.00587015	-0.376956	-0.186923	-0.831505	-1.94281
			0.26_364.88	0.325241	0.0919334	0.430419	0.282531	0.469068	0.553776	1.02574	0.682862	-1.2389	-0.541047	-0.404832	-0.72826	0.530624	0.781968	-0.0304732	0.427373	-1.07442	0.645435	-1.44155	-0.623509	1.82206	1.07454	-0.684206	0.737463	0.248665	0.529257	-1.31202	-0.178034	0.840415	-0.0501125	-0.459218	0.110362	-0.474148	-0.816171	-2.13197	-1.14076	0.747971	0.333836	0.298998	0.460268	-2.09296	-1.06453	-2.70599	-1.95449	0.897965	-1.58126
			0.26_366.87	0.41905	0.148078	0.538142	0.368423	0.552018	0.644306	1.09051	0.762278	0.198102	-0.529955	-0.460207	-0.26402	0.590039	0.839474	-0.0427783	0.462245	-1.24569	0.70955	0.0994956	-0.145549	2.08579	-0.416129	0.828288	0.832649	0.210967	0.536739	0.171666	0.306458	-0.740844	-1.41015	-0.538547	-0.896513	-0.615311	-2.67493	-0.769122	-1.35312	0.788514	-1.19212	0.26884	-0.0449235	-2.43738	-1.09291	-1.32875	-1.61968	-0.576565	-1.59612
			0.26_370.84	0.98064	-0.906142	0.00962623	0.0280414	0.179556	0.852256	0.849451	0.627088	1.01967	0.478172	0.494449	0.664097	-0.270627	1.20455	0.698473	0.544133	0.47563	0.470515	0.217162	0.387769	1.23618	0.846775	0.706992	0.929982	-0.00388181	0.52249	-2.65371	-0.711699	-1.77305	0.31615	0.0663264	-0.463524	0.341248	-1.64195	-2.92736	-1.40936	0.8639	0.494202	0.6613	0.673134	-1.55248	-0.16343	-1.64939	-1.12177	-0.439076	-1.44109
			0.26_372.84	1.16369	0.591564	1.64165	1.1323	0.214728	-0.71141	-0.815366	-0.43735	-0.654932	-1.31094	0.57686	-0.463004	1.34636	1.37565	0.784223	1.16875	0.520363	0.444299	0.199519	0.38806	1.46199	-0.717938	0.811085	0.518379	-0.117092	0.452492	0.259996	0.198465	-0.625189	0.342368	-0.0630746	-0.115299	0.346447	-2.18962	-1.87739	-1.24019	0.998467	0.593704	-0.887565	0.234869	-0.288256	-0.265536	-0.335716	-0.296503	-0.681631	-0.135936
			0.26_404.77	-0.927087	0.370416	0.710724	0.0513512	0.12021	0.71779	1.19002	0.676006	-2.52798	-0.137204	-1.48794	-1.38437	0.709051	0.950819	0.118716	0.592862	0.51116	0.758908	-0.995227	0.0916134	1.40096	0.944624	0.704006	1.01653	-3.05036	0.748315	0.283868	-0.672724	0.974198	-1.52592	-0.0140415	-0.188588	-0.303245	-2.11974	-0.360216	-0.927734	0.802811	0.634543	0.362101	0.599818	-0.416897	-0.54542	-0.761409	-0.574575	-0.763227	-0.181434
			0.26_406.77_2	0.800714	-1.29488	1.03924	0.181689	0.00125514	0.649902	1.05278	0.567979	1.22273	0.348872	-1.56194	0.00321987	0.996933	0.895944	0.294433	0.729103	0.325199	-1.20696	0.174043	-0.235907	1.80987	0.879308	0.561587	1.08359	-0.164468	0.635138	0.164947	0.211872	-0.784693	-0.156258	-0.146519	-0.36249	-1.66478	-0.249014	-2.02792	-1.31391	0.764762	0.474525	-1.52727	-0.0959936	-0.570089	0.04775	-2.31734	-0.946559	1.01642	-1.99167
			0.26_414.78	1.32113	0.442932	1.7007	1.15492	-1.72458	0.775504	0.767859	-0.0604064	0.0568187	0.818464	0.719146	0.531476	1.45516	1.39481	-0.397641	0.817445	0.118086	0.2119	-0.204538	0.0418162	-1.20643	0.641643	0.425484	-0.0464341	-1.50515	0.186895	-2.66262	-1.32696	0.85636	-1.66181	-0.355502	-0.386985	0.553527	0.0104805	-1.20084	-0.212279	0.637591	0.370859	0.193751	0.400734	-1.78482	0.375241	0.0641695	-0.448468	1.01265	-0.071726
			0.26_414.80	-0.985886	0.758295	1.06963	0.280681	0.378428	1.16558	1.57608	1.04003	1.00779	-1.82183	0.325736	-0.162769	-0.821768	1.09575	0.440312	0.238099	-1.03755	0.933924	-1.232	-0.44521	0.383816	1.34239	0.869209	0.865137	-1.65836	1.11912	-1.0178	-0.519012	1.41057	-1.6037	0.249341	0.0187359	0.0109085	-2.58768	-0.490136	-1.0223	-0.50225	-0.928455	0.760946	-0.223253	-0.272403	-0.400668	-0.689267	-0.454113	-0.518091	0.00053761
			0.26_418.77	0.941759	0.503417	1.30596	0.917044	-0.0770593	0.75574	-0.63158	0.0157005	1.04184	0.413991	0.505599	0.65381	1.10889	1.15743	0.595405	0.953908	0.367393	-0.81481	0.29073	-0.052229	-0.354085	0.648671	-2.50622	-0.737211	-0.238785	0.510559	-2.88545	-0.871226	0.902178	-1.10622	0.173488	-0.0101863	0.233286	-0.169994	-0.0197852	0.0145021	0.792914	0.645401	-0.984453	0.151287	-1.6945	0.0975028	-0.268028	-0.621674	0.810257	-0.158064
			0.26_420.76	1.14356	0.621063	-2.17701	-0.13746	-0.231027	-0.890393	-0.736481	-0.6193	1.17979	0.417849	-1.41624	0.0604689	1.25859	1.43122	0.667016	1.11894	0.532745	0.620771	0.337421	0.496979	1.2885	0.800159	-2.93342	-0.281589	-0.450808	0.594678	0.238073	0.127314	-0.724367	0.0629281	0.19852	-0.154306	0.232471	-0.238476	-0.0551782	-0.0203944	0.896744	-1.09166	0.612853	0.139311	-2.16823	-0.00425138	-0.34961	-0.840696	0.90463	-2.01714
			0.26_422.83	0.627137	0.318668	0.548667	0.498157	0.494312	0.882882	1.01826	0.798486	0.398162	-0.440625	-0.298606	-0.11369	0.675064	-0.978637	-1.82472	-0.709432	0.673771	0.555069	0.244915	0.491252	2.10056	1.22951	0.781153	1.37041	0.212261	-1.22521	-1.51095	-0.841297	1.14317	-1.79627	-0.346663	-0.333251	-0.400234	-1.05829	-0.713957	-0.724161	0.971386	-1.40116	-1.11915	-0.516308	-0.645984	-2.85009	-1.11915	-1.53841	1.11825	-0.167746
			0.26_424.83	0.670028	0.554789	0.757123	0.660647	0.58855	-0.442414	1.09272	0.412953	0.54041	-0.0223164	0.124823	0.214306	0.781197	0.903823	0.361203	0.682074	0.76133	-0.561232	-0.854208	-0.218036	0.443355	1.16525	-1.71759	-0.0363299	0.436837	-0.521952	0.476501	0.130462	1.12035	-2.02036	-0.00585585	-0.301954	-0.071552	-1.82487	-1.64435	-1.18026	1.02322	0.61978	-1.9573	-0.104769	-0.139796	-0.558695	-0.521952	-0.406814	-0.19298	0.247059
			0.26_438.83	-0.712713	-1.40053	-0.13453	-0.749257	0.301409	0.897181	-0.734313	0.154759	1.1304	0.477823	0.413843	0.674023	-0.393986	1.42488	0.77099	0.600628	0.507292	-1.26154	0.0493989	-0.234949	1.69734	1.07842	-0.921041	0.618238	-1.23233	0.426143	-1.27439	-0.693525	1.16867	0.324858	-0.133501	0.453344	0.245974	-2.17846	-0.066485	-0.666323	1.05801	-1.35145	0.692063	0.132877	-0.36457	-0.244797	-0.405485	-0.338284	1.15171	-0.0904715
			0.26_450.75_2	-0.518004	-0.238286	1.62171	0.288472	0.214355	0.960526	-1.67266	-0.165927	0.485768	-2.02132	0.858186	-0.225787	1.47674	1.41686	-2.02132	0.290759	0.439873	-1.92538	0.246344	-0.413053	-0.477619	0.881677	-1.84699	-0.480977	0.0206177	0.493583	0.331921	0.282041	1.06253	-2.02132	0.0159392	-0.314283	0.75694	-0.43799	0.444759	0.25457	0.859511	-0.359151	0.56321	0.354523	0.158043	0.690832	0.350896	0.399924	1.21616	-0.468814
			0.26_460.74	0.864368	0.381604	1.01198	0.75265	0.0026748	0.751275	1.23757	0.66384	0.711899	-0.000749361	-1.5062	-0.265018	0.877548	1.02357	0.239411	0.713511	-1.16295	0.747176	0.327942	-0.0292756	1.36831	0.852175	0.617988	0.946158	-0.441488	0.657779	0.147542	0.121278	1.01534	-2.02429	-0.16689	-0.391946	-0.349085	-2.56461	-0.380193	-1.09796	0.803031	0.657779	-1.53277	-0.023987	-0.473956	-2.44591	-0.801801	-1.24056	0.838329	-0.395647
			0.26_462.73	0.964456	0.545127	-0.559341	0.316748	-1.46018	0.905868	-0.274451	-0.276256	0.732991	0.200933	-2.86691	-0.64433	0.938621	-0.439116	0.484244	0.327916	0.525612	-0.675872	0.500068	0.116603	1.4606	1.05041	0.77625	1.09575	-1.74091	0.900239	0.461391	-0.126425	1.14652	-1.56499	-1.51246	-0.643642	-0.0353169	-0.403435	-0.156765	-0.198505	0.990125	-0.795398	0.483379	0.226035	-1.85434	-1.55724	-0.529802	-1.3138	0.874527	-1.69267
			0.26_464.73	1.03469	0.573252	1.16175	0.92323	0.0996154	0.965322	-0.159595	0.301781	0.988576	-1.4626	0.183581	-0.0968145	-2.57354	1.26317	0.431714	-0.292887	0.642425	0.985497	0.483583	0.703835	-2.02622	-0.695974	-1.00559	-1.24259	-0.0836535	-0.939978	0.437399	-0.195411	-0.567824	0.0716057	0.034049	-0.154056	0.0045216	-1.8697	-0.149914	-0.671699	1.04424	0.848799	0.572061	0.8217	-2.21371	-0.256042	-0.554578	-1.00811	1.02274	-0.0819981
			0.26_470.76	-0.974325	0.444486	-0.850731	-0.46019	-1.3283	0.909332	1.37218	0.317739	0.840006	-1.63827	-1.50506	-0.767774	1.00984	1.12055	0.445064	0.858484	0.668185	0.767763	-1.57515	-0.0463998	2.06672	1.17036	0.664613	1.30056	-1.98946	0.996266	0.392033	-0.200387	-0.715477	-0.0592883	-0.0603289	-0.278365	-0.135368	-0.81738	-0.606505	-0.519751	-0.726723	0.815595	0.542719	0.21053	-0.415035	-0.573684	-0.581294	-0.523338	1.14773	-2.2265
			0.26_472.74	1.38144	-2.61774	1.64529	0.136331	-1.03774	0.918676	0.909877	0.263606	1.41679	0.957746	-0.204147	0.723464	1.463	0.347807	-2.11226	-0.100485	0.421725	-0.653218	0.0220757	-0.0698058	1.38362	0.77848	0.642832	0.934977	-0.113141	-0.548621	0.22311	-0.146217	0.0587614	0.0930548	0.0108163	0.0542109	0.691011	0.28278	-0.695304	0.0928287	0.782616	0.560001	-2.51507	-0.390818	-1.06447	0.533207	-0.709628	-0.413631	1.09518	-0.643665
			0.26_472.76	0.77889	-1.56366	0.933587	0.0496045	-0.0788943	0.897081	1.38907	0.735751	0.531049	-0.26818	-0.153645	0.0364079	0.796768	0.975398	0.114169	0.628778	0.655468	0.783607	0.445196	0.628091	2.0626	1.07089	0.56012	1.2312	-0.26539	0.844154	0.36054	0.313101	-0.888272	-0.190634	-0.172261	-0.417056	-0.517302	-1.05959	-2.6723	-1.4164	-1.06814	-1.23808	0.476862	-0.609785	-0.57656	-0.871585	-1.10678	-0.851641	1.02939	-0.332632
			0.26_474.76	0.903693	-1.44225	1.26135	0.240932	-1.93878	0.941971	1.47613	0.159771	0.852524	0.00682306	-0.0150841	0.281421	1.01733	1.09613	0.360445	0.824635	0.613243	0.806714	0.403021	0.607659	-1.88533	-1.18785	0.622536	-0.816882	-0.312337	-1.25338	0.372582	-0.397711	1.18491	-0.283474	-0.19224	0.236398	-0.322158	-0.784473	-0.766715	-0.624449	0.987796	0.850948	-1.6424	0.0654479	-0.523171	-0.669841	-0.851331	-0.681448	1.02339	-0.34886
			0.26_478.72	-0.684498	0.462408	1.29799	0.358634	-0.037622	0.744403	1.04096	0.58258	1.0719	0.403357	0.27007	0.581775	1.14421	1.27949	0.609026	1.01091	0.428894	-1.07339	0.251409	-0.131028	1.18871	-0.869473	0.703465	0.3409	-0.343766	-1.01183	0.193436	-0.387388	1.08496	0.049284	-1.48742	-0.117722	0.134103	-2.04178	0.0406973	-0.622327	1.07965	-1.10372	0.445035	0.140321	-0.370891	-0.0680833	-0.449285	-0.296086	0.82048	-2.10888
			0.26_480.72	-0.611935	0.436781	1.54755	0.457466	-1.47726	0.781245	1.15917	0.154385	-0.649016	0.465445	0.502432	0.106287	1.26674	1.27699	0.684284	1.076	0.648831	-1.11059	0.5121	0.0167799	-0.493454	0.783751	-1.06937	-0.259692	-0.019793	0.812111	-1.33088	-0.17952	1.107	0.0160979	0.223435	0.448844	0.314865	-0.0828525	-1.17319	-0.313725	0.978984	0.692183	0.481046	0.717404	-1.94353	0.12863	-0.23091	-0.681937	0.899377	-0.0963121
			0.26_480.79	0.665893	0.416458	0.829961	0.637437	0.219466	-1.232	1.14125	0.042904	0.323946	-0.345918	-0.345918	-0.12263	0.601306	-1.3243	-0.00244521	-0.241814	0.654321	0.388814	0.0893165	0.377484	-0.0276943	1.12872	0.720952	0.607325	-1.6861	0.738998	0.275005	-0.224032	1.24537	-0.186048	-0.68656	0.124253	-2.64033	-1.44156	-0.973418	-1.6851	1.04985	0.525357	0.438634	0.671279	-0.755599	-1.10183	-1.50006	-1.11916	1.12416	-0.44382
			0.26_482.79	0.45869	0.397293	0.602778	0.486254	0.210566	0.802039	-0.511978	0.166876	0.374125	-0.242032	-1.43702	-0.434974	-1.02995	0.649372	0.122433	-0.0860499	-0.829619	-1.07792	0.171366	-0.578723	1.64591	0.948597	0.562289	1.05226	0.022309	0.61129	0.258894	0.297497	0.975852	-1.60474	-0.320154	-0.316348	-0.339697	-1.03977	-0.794527	-0.724664	0.814311	0.439472	-1.1468	0.0356604	-0.475032	-1.0727	-1.12397	-0.890568	0.894946	-0.190479
			0.26_490.82	0.56745	-1.26198	0.675056	-0.00648975	0.456656	0.681917	0.971922	0.703498	0.237543	-0.278304	-3.20519	-1.08198	0.641629	0.823658	0.0125804	0.492623	0.508445	0.579131	0.104	0.397192	1.85071	1.08312	0.814703	1.24951	0.214293	0.44963	0.293769	0.319231	0.996752	0.005959	-0.550763	0.150649	-1.7562	-0.686136	-0.582879	-1.0084	0.871087	-1.17867	0.333566	0.0086616	-0.52919	-2.28098	-2.28098	-1.69705	0.98946	-0.00613219
			0.26_492.82	0.683246	0.428655	0.585707	0.565869	0.775292	-0.602052	1.18925	0.454163	0.534814	-0.328738	-1.5334	-0.442442	0.829694	-0.393113	0.0758505	0.17081	0.766009	-0.716864	-0.984974	-0.311943	2.04029	1.31122	1.00673	1.45275	0.343872	-0.623945	0.426197	0.0487077	1.19577	0.156692	-0.267296	0.361723	-0.287631	-0.725482	-0.48223	-0.498447	1.0542	-0.984974	-0.904044	-0.278274	-0.474319	-0.758095	-0.734215	-0.655543	1.26188	0.175787
			0.26_518.69	-0.894587	0.515091	1.38782	0.336107	-2.13312	-1.08863	1.578	-0.547919	0.98115	0.170788	0.176896	0.442944	1.08818	-0.609611	0.574947	0.351171	0.601231	-0.894587	0.448702	0.0517821	1.71461	-0.939302	0.78249	0.519265	-0.0865864	0.803401	-1.46023	-0.247806	1.35056	-0.1904	0.126825	0.428994	0.043693	-0.48664	-0.311333	-0.251427	-1.07212	0.860524	0.567762	0.118722	-2.5515	-0.248827	-0.455277	-1.0852	-1.03212	-2.18827
			0.26_520.69	-0.797254	0.552089	1.35394	0.369591	-0.0580964	1.01511	1.58597	0.847662	0.775508	0.0714084	-1.87498	-0.342689	-0.855326	1.40107	0.423619	0.323119	-1.27131	1.05273	0.505068	0.0954946	-0.167009	1.15103	0.790716	0.59158	-0.351358	0.886597	-1.55937	-0.341377	-0.632986	0.0210491	-1.99775	-0.869896	-0.188699	-0.630473	-0.417653	-0.412275	1.08967	-1.05498	0.541308	0.192	-0.407869	-0.42954	-0.770339	-0.535916	0.960467	-2.10603
			0.26_522.69	0.848805	0.552151	-0.277109	0.374615	-2.58027	0.903631	1.24721	-0.143145	0.833903	0.281326	0.304262	0.473164	-0.422049	1.14635	0.456122	0.393475	0.630335	0.878819	0.527548	0.678901	1.28878	0.86217	0.717591	0.956181	0.021302	-0.552645	0.462515	-0.0229426	1.01575	-1.25901	0.144472	-0.0329298	0.0517755	-0.294771	-1.45779	-0.566927	-0.441176	-0.533682	0.517186	-0.152557	-1.53017	-0.0560505	-3.03857	-1.5416	0.865693	-1.03175
			0.26_530.72	0.83323	0.575456	-0.85642	0.184089	0.0659706	0.974679	1.36468	0.801777	0.611051	-0.141801	-1.61199	-0.380913	0.909393	1.04772	0.366643	0.774587	0.695738	0.858611	-1.03164	0.174237	0.0999153	1.08458	0.639813	0.608104	-1.53984	-0.824455	-1.10923	-1.15784	-0.4671	-0.0573616	0.0352419	-0.163073	-0.153911	-2.40518	-0.508849	-1.02265	1.00497	0.815667	-1.24445	0.19206	-0.371115	-0.416381	-0.822371	-0.536622	1.0732	-0.0968012
			0.26_532.71	-0.608974	0.698323	-1.96338	-0.624675	-2.61254	1.08953	1.46691	-0.0187007	0.970988	0.332066	-1.24528	0.0192587	-0.577414	1.07208	0.591854	0.362173	0.865736	1.00087	0.613112	0.826571	-0.932605	-0.490303	0.786084	-0.212275	-1.69864	-0.68168	-1.09436	-1.15822	1.25179	-1.52203	-1.1221	-0.464114	0.143024	-0.388517	-0.170974	-0.138823	-0.573017	0.880887	0.704619	0.337496	-0.0861364	-0.0285094	-0.222841	-0.112496	1.07186	-0.0153018
			0.26_536.68	-1.1619	0.606147	1.1123	0.185513	0.349785	-0.974064	1.42584	0.267187	-0.953096	0.048605	0.047274	-0.285739	0.986345	-0.849627	-1.31207	-0.391782	0.668655	-0.707184	-1.28041	-0.439644	1.13667	1.29406	0.974818	1.13519	0.336861	0.972492	-1.33758	-0.00940857	-0.581778	0.237466	0.206899	-0.0458042	-0.204733	-2.03399	-2.3657	-1.53481	1.15072	0.735236	0.670504	0.852152	-0.256407	-0.416889	-0.710583	-0.461293	0.732961	-0.164784
			0.26_538.67	-0.573575	-1.05974	1.22729	-0.13534	0.407975	-0.641235	1.18438	0.317041	0.906268	0.35933	-1.16091	0.0348948	0.988721	-0.405917	0.459364	0.347389	0.552863	-2.13842	0.605527	-0.326677	1.24986	-0.329053	-0.581867	0.112979	0.35577	-0.628563	0.372996	0.033401	1.17314	0.343354	-1.16091	0.118528	0.224858	-1.26626	-1.60121	-0.88087	0.889326	0.605257	0.399126	0.631236	-1.83854	0.108972	-0.178015	-0.63586	-0.498912	-2.91215
			0.26_540.75	0.622575	0.556206	0.667335	0.615372	0.362247	-0.471594	1.06359	0.318082	0.503995	-2.85683	0.0358166	-0.77234	-2.16459	0.73769	0.269761	-0.385712	-0.651093	0.642996	0.43949	0.143798	1.6614	0.976744	0.661214	1.09979	-0.877395	-0.513062	0.508632	-0.293942	-0.32808	0.139626	-1.33347	-0.507307	-0.193978	-0.743156	-1.90143	-0.946189	0.961494	0.676653	-0.653345	0.328267	-0.185596	-0.64217	-2.0188	-0.948856	0.910919	-0.0336737
			0.26_542.74	-1.1127	-1.75089	1.09848	-0.58837	0.127258	-1.09686	1.13515	0.055185	0.4539	-0.339768	-0.125026	-0.00363177	0.819811	0.818844	0.160642	0.599766	0.682392	0.430532	0.157657	0.423527	2.17403	1.13823	0.602629	1.30497	-0.296192	0.644551	-1.53081	-0.394152	1.28253	-0.214811	-0.511054	0.185555	-0.286424	-1.45226	-1.08904	-0.942573	1.20311	0.45534	0.515243	0.724563	-0.632635	-0.711599	-1.15774	-0.833991	-1.09294	-2.45164
			0.26_550.78	0.680401	0.497196	0.926939	0.701512	-0.850561	1.04661	-1.88078	-0.561576	0.469675	-1.69849	-0.0757386	-0.43485	0.920681	-1.86199	-1.00042	-0.647242	0.88818	0.5658	0.24378	0.56592	0.466295	-0.202974	-0.538079	-0.091586	-2.40289	-0.799679	-0.941956	-1.38151	1.32029	-1.24344	-0.341118	-0.0880884	-0.0885909	-0.60779	-0.413081	-0.369821	1.17766	0.499887	0.70612	0.794556	-1.92003	-0.619192	-0.811081	-1.11677	1.27968	0.261672
			0.26_560.81	0.735369	0.307727	0.881035	0.641377	0.889303	0.798528	-0.181632	0.502066	-1.13042	-0.221587	-0.0753353	-0.475781	-2.37215	-0.395226	-0.00829017	-0.925224	-0.927136	-0.543278	-1.42692	-0.965777	0.744438	1.5171	1.16384	1.14179	0.437075	-0.829166	-1.46115	-0.617747	1.16237	0.234664	-0.46109	0.31198	-0.332529	-0.536854	-0.281577	-0.383653	-0.327744	-0.80083	-1.17595	-0.768174	-0.709682	-0.625247	-2.3314	-1.22211	1.37417	0.272645
			0.26_578.65	0.769317	-3.29072	-0.521398	-1.01427	-3.29072	0.645231	1.12667	-0.506272	0.733307	0.143036	0.0581275	0.31149	0.939186	-0.626696	0.273825	0.195438	0.474647	0.723852	0.259481	0.485993	1.30435	-0.957802	0.500947	0.282499	-0.302958	0.629772	0.228583	0.185132	0.867902	-0.181481	-0.211911	0.15817	-0.190959	-0.590845	-2.16087	-0.980891	0.661414	0.573041	-1.42252	-0.0626871	-0.516498	-0.346569	-0.700803	-0.52129	0.674218	-0.33207
			0.26_580.64	0.986978	0.544032	1.19234	0.907782	-1.55437	0.831945	1.3856	0.221061	0.810079	-1.75965	0.0623567	-0.295738	-0.78729	1.20736	0.409121	0.276398	-3.07317	0.854517	-1.30761	-1.17542	-0.401443	0.875845	0.611693	0.362032	-0.365387	0.726725	-1.55869	-0.399117	1.07471	-1.9126	-0.0854932	-0.307795	-1.51646	-0.64354	-0.363431	-0.841145	0.752167	-1.11168	0.255915	-0.0345339	-0.508694	-0.454371	-0.702449	-0.555171	0.85173	-0.243845
			0.26_582.64	1.09767	0.50237	1.24699	0.949009	-1.38816	-0.935398	-0.451349	-0.92497	1.01691	-1.31112	0.354441	0.020077	-0.498688	1.28288	0.378205	0.387466	0.49121	0.750473	-1.33434	-0.0308871	1.43285	0.840186	0.603524	0.958853	-1.95428	0.791483	0.253159	-0.303212	1.16047	-1.72231	-0.105998	-0.222614	-1.34384	-0.246131	-0.10241	-0.564128	0.879729	0.758914	0.505528	0.714724	-0.400137	-0.104202	-0.364881	-0.28974	0.942808	-0.0514127
			0.26_588.68	-0.912339	0.610653	-0.611504	-0.304396	-1.38388	-0.557852	1.31683	-0.208301	0.801597	0.168786	-1.24841	-0.0926753	0.892596	1.02537	0.391234	0.769734	0.667634	-0.883739	0.444154	0.0760165	1.8206	1.05488	0.592934	1.15614	-0.00743636	0.902777	-1.16118	-0.0886135	1.13469	-0.0369192	0.0109685	0.369578	-0.057594	-2.18151	-0.399432	-0.879511	-0.657933	0.828023	0.555286	0.241792	-0.219105	-0.459414	-0.607233	-0.428584	1.02335	-0.0437456
			0.26_590.67	0.628689	0.430227	0.835741	0.631552	-0.445949	0.80294	1.26216	0.539718	0.714854	-0.237849	0.0182275	0.165077	0.928165	1.05628	0.121847	0.702097	0.376798	-1.57319	0.212696	-0.327899	1.83869	0.685812	0.160874	0.895126	-0.854498	0.610988	0.0316187	-0.0706304	0.993809	-0.677449	-0.405468	-0.0297026	-0.420447	-1.15566	-0.846588	-0.807566	-3.58989	0.589913	0.161557	-0.946141	-0.984064	-0.862474	-1.05736	-0.967965	0.931815	-0.518427
			0.26_598.71	0.532413	0.339124	0.629943	0.500493	-1.82356	0.797458	1.1356	0.0364996	0.411519	-0.551327	-0.295417	-0.145075	-1.48597	0.537864	-0.0157843	-0.321297	0.655864	0.64108	-1.41771	-0.0402544	0.00587293	0.89875	0.401366	0.435329	-0.0553436	0.742517	-1.51001	-0.274278	1.06688	-2.19396	-0.254291	-0.460456	-0.575249	-3.07169	-0.904708	-1.51722	1.03182	-1.31489	0.47001	0.0623121	-0.529977	-1.10576	-1.27241	-0.969383	0.932495	-0.50356
			0.26_638.60	0.819432	0.380919	1.20584	0.802063	-0.170028	0.804462	1.075	0.56981	0.873834	0.255026	-1.61554	-0.162226	1.06563	1.09053	0.478945	0.878367	0.434977	0.654604	-1.45661	-0.122343	1.30184	0.734155	0.473254	0.836417	-0.114109	-1.2766	-1.49803	-0.962911	0.842686	-0.0833784	-0.10125	0.219353	-0.10125	-0.663248	-2.17113	-0.978543	0.872573	0.507303	0.421246	0.600374	-0.466583	-2.09091	-0.522124	-1.02654	0.66079	-0.352663
			0.27_276.83	-0.793682	-1.04465	0.985089	-0.284416	0.339484	0.991865	1.40181	0.911054	0.866419	-2.97281	-1.03688	-1.04776	0.953332	1.16345	-1.25771	0.286358	-0.903571	1.03161	0.64203	0.256691	-0.175966	-0.443963	0.928376	0.102816	0.275616	-0.603899	-1.07388	-0.467388	-0.484481	-1.33196	-1.39692	-1.07112	-1.68639	-0.232853	-0.129565	-0.682934	1.14654	0.916927	0.757947	0.94047	-0.0431077	-0.370705	-0.538303	-0.317372	-0.758323	-0.0411118
			0.27_278.83	-0.479608	-0.731856	-0.357783	-0.523083	0.491855	1.0487	1.40325	0.981267	-0.479777	-1.14714	-1.09695	-0.907953	1.00283	-0.241958	0.555041	0.438639	-0.584957	1.08207	-0.695677	-0.0661882	0.0104213	-0.253346	0.986818	0.247965	-1.04712	-0.40697	0.713244	-0.246948	1.25029	0.469543	0.447325	0.722387	-0.994037	-0.0427371	0.0622191	-0.324852	-1.69477	-0.480624	0.825828	-0.449856	-2.79657	-1.62954	-0.256076	-1.56073	0.989906	-2.59305
			0.27_280.83_2	-2.17646	0.701677	0.964795	-0.169997	-1.07165	1.01748	-0.136501	-0.0635549	0.907911	0.249669	0.293845	0.483808	0.953407	-0.388298	0.503648	0.356252	0.791158	-0.471188	0.702221	0.34073	1.45658	-0.358487	0.947055	0.681715	-1.16849	-0.528201	-0.816146	-0.837611	-0.300624	0.397385	0.381474	0.159412	0.107651	-0.132733	-0.0105831	-0.0118885	1.12242	-0.598327	0.778034	0.434044	0.0377726	-1.75651	-1.94388	-1.22087	-0.579095	0.0551884
			0.27_282.82_2	0.770919	0.343558	-1.33652	-0.0740153	-0.0990317	0.777019	1.22499	0.634327	0.637379	-0.310104	-0.17166	0.0518716	0.759374	-1.1126	0.023863	-0.109788	0.515308	0.718746	0.26807	0.500708	1.37413	-1.22432	0.618059	0.255957	-0.242837	0.667197	0.183076	0.202479	1.0162	-0.142741	-0.160538	0.23764	-0.545947	-0.794417	-0.668469	-0.669611	0.961065	0.635317	0.316997	0.637793	-0.56813	-3.02525	-3.10251	-2.23197	0.727335	-0.629997
			0.27_294.80	-1.32317	0.452954	-1.03257	-0.634264	0.750656	0.745273	-0.402174	0.364585	-1.07946	-1.57667	-1.64305	-1.43306	0.371563	0.651998	-0.0593578	0.321401	0.753575	-0.60467	0.678733	0.275879	-0.168874	-0.20387	-0.528656	-0.300467	1.00147	1.12058	0.679631	0.933894	1.14849	0.570244	-1.12514	0.197865	-0.16126	-1.78074	-0.326347	-0.756116	1.20038	-0.718397	0.835308	0.439096	-3.40873	-0.354802	-0.928129	-1.56389	-0.713332	-0.210082
			0.27_334.79	0.754746	-1.24035	1.01636	0.176917	0.0135303	0.775587	-0.213556	0.191854	0.782474	0.165942	0.207886	0.385434	0.859163	1.0325	0.332858	0.741508	0.483011	0.708023	0.313031	0.501355	1.2121	-0.837116	0.681842	0.352275	-0.110831	0.643001	0.296508	0.276226	0.986378	-1.58907	0.0113006	-0.19713	-3.13212	-0.320717	-0.220135	-1.22432	-0.802539	0.695482	-1.16245	-0.423171	-0.26373	-0.363542	-1.852	-0.826426	0.682717	-1.91947
			0.27_336.79	0.962895	-0.922327	1.00026	0.346943	0.258612	-0.524304	1.35823	0.364178	-0.624304	0.262931	-2.78202	-1.0478	0.939537	1.16339	0.527061	0.876662	-0.778756	1.02207	0.593879	0.279064	1.24049	-2.00073	0.893569	0.0444458	-1.38659	0.909655	0.610955	0.0446722	1.11893	-1.20616	-1.239	-0.442075	0.100211	-0.135042	-1.55953	-0.531455	-1.66973	-0.629111	0.770931	-0.509304	0.0170159	-0.244576	-0.326816	-0.184792	-0.668844	-1.36004
			0.27_338.78	0.893056	0.578172	0.932262	0.801163	-1.01521	-0.373745	1.20666	-0.0607638	-1.78867	0.268856	-1.01794	-0.845917	-0.446329	1.06087	0.471678	0.362073	0.701403	0.906389	0.592895	0.733562	1.14206	0.959905	-1.75846	0.114501	0.14716	-0.528163	-0.77775	-0.386251	1.02128	-0.958303	-0.902003	-0.279675	0.160868	-2.68053	0.0203358	-0.833109	0.969951	0.830287	-1.86598	-0.0219145	0.0525946	-0.16563	-0.236884	-0.11664	0.802129	-1.27923
			0.27_394.74	0.907221	0.544124	1.05757	0.836306	-1.37964	-0.721213	1.17365	-0.309069	0.852148	-1.24695	-2.76102	-1.05194	0.920807	0.971077	0.463966	0.785283	-0.963763	-0.707216	0.458594	-0.404129	-0.499153	0.931579	-0.792773	-0.120116	-0.1106	-2.2799	-1.10793	-1.16614	1.02761	0.221548	0.180211	0.476456	0.109116	-0.222804	-1.60541	-0.573034	-0.632556	-0.704452	0.609701	-0.242436	-0.0669369	-0.301424	-0.332454	-0.233605	0.762545	-0.120377
			0.27_396.74	0.792674	-1.0264	0.90139	0.222553	-1.39148	0.759791	1.06803	0.145447	-0.735365	0.104065	0.174087	-0.152405	0.8259	1.0042	-0.916395	0.304568	0.562562	0.748671	0.379238	0.56349	-1.9885	0.79595	0.633533	-0.186339	-0.209777	0.634332	-1.02902	-0.201487	-2.04897	0.0861233	0.0432139	-0.639877	-3.04071	-0.340912	-0.180942	-1.18752	0.829603	0.642078	0.491359	0.654347	-3.04071	-0.363891	-0.360159	-1.25492	0.625481	-0.166992
			0.27_450.71	1.1244	-3.3103	1.35517	-0.276908	-0.275201	-1.12075	1.12929	-0.0888871	-0.868612	0.297651	0.360996	-0.0699883	1.16201	-0.511758	0.56411	0.404789	0.505759	0.703218	0.334218	0.514398	1.1245	0.823716	-1.37891	0.189767	-0.575517	0.547329	0.180607	0.0508062	0.977762	-0.0120926	-0.133867	0.277267	-1.96235	-0.400004	-0.170046	-0.844135	0.83544	0.681729	0.423235	0.646801	-0.292013	-0.243519	-2.35849	-0.964673	0.687718	-0.453099
			0.27_452.70	-0.67352	-1.17187	1.32539	-0.173334	0.00743796	1.00185	-0.333209	0.225359	1.09084	0.367471	0.428575	0.628962	1.17048	1.38379	-1.22402	0.443415	0.733176	0.998354	0.551248	0.760926	1.06666	-2.40541	-1.02173	-0.786829	-0.300856	0.827949	-1.31641	-0.263106	1.10296	0.233829	-1.69462	-0.119276	-1.77801	-0.250832	-0.0667986	-0.698546	1.0635	-0.457103	-1.01378	-0.135795	-0.030576	-2.08539	-0.320327	-0.812099	0.730191	-0.128452
			0.27_454.70	1.12053	0.637666	1.23674	0.998314	-2.04336	0.993432	1.46501	0.138362	1.08176	0.260419	0.318215	0.553465	1.10341	-0.493021	0.578576	0.396322	0.750162	-0.450621	-1.39709	-0.365848	1.0086	-0.694261	0.772733	0.362356	-0.537218	-1.1947	-1.49852	-1.07681	1.17774	-1.71097	0.023177	-0.170019	-1.90281	-0.353922	-0.145755	-0.800828	1.04217	-0.839398	0.701195	0.301321	-2.0462	-0.456973	-0.446413	-0.983194	0.696715	-0.228852
			0.27_456.70	0.98027	0.454041	1.19625	0.876853	-0.158113	0.861743	1.14614	0.616591	-0.676971	0.320517	0.264855	-0.0305328	1.08283	-0.527832	0.505012	0.353337	-1.2336	0.837803	-1.24561	-0.547137	0.991095	0.886134	-1.09604	0.260395	-3.89776	0.685864	-1.44815	-1.55335	-0.739194	0.0755834	-0.0642989	-0.242636	-0.0334393	-2.13781	-0.198675	-0.789974	0.860638	0.700754	0.531737	0.69771	-0.150068	-0.348765	-0.415371	-0.304735	0.639507	-0.297245
			0.27_466.68	-0.726457	0.576533	1.11493	0.321669	0.315043	0.662767	0.997776	0.658529	1.1116	-2.46127	0.290588	-0.353029	0.918214	0.950509	0.645597	0.838107	0.470811	0.749232	0.367715	0.529253	-1.60182	0.930579	0.808189	0.0456489	0.0753078	0.620326	0.345147	0.346927	-0.559667	-1.14896	0.300189	-0.469478	0.108065	0.0597571	-0.0100084	0.0526045	-2.11652	0.636581	0.697115	-0.260942	-1.43122	0.0378728	-1.50459	-0.965981	0.756565	-0.157539
			0.27_466.72	1.16001	0.642467	1.37009	1.05752	-0.138305	1.02965	1.1651	0.68548	-0.364811	0.61493	0.662527	0.304215	-0.382156	-0.513682	-1.09658	-0.664138	-3.03936	0.83203	-1.55729	-1.25487	-1.54156	0.981032	0.76466	0.0680431	-0.367267	0.810283	0.232674	0.22523	1.27385	-1.45308	0.10819	-0.0236792	-1.54156	-0.225432	-1.45775	-1.07492	-0.84054	-1.18884	0.50881	-0.506857	-0.124496	0.225575	-0.135524	-0.0114815	1.32601	-0.119944
			0.27_468.68	0.813715	-1.00259	1.05902	0.29005	0.372374	1.029	-0.394938	0.335479	-0.164299	0.486502	0.436257	0.25282	-0.860677	-2.54084	0.699091	-0.900807	0.750405	-0.646097	0.639174	0.247827	-0.467917	1.37268	1.09471	0.66649	0.262322	-0.689029	-1.18876	-0.538488	-1.95276	0.61031	-1.36151	-0.901319	0.0897378	-0.00745597	0.282935	0.121739	-0.206631	0.944852	-0.756853	-0.00621075	-1.59701	0.217046	-0.413429	-0.597798	-0.975662	-0.278953
			0.27_470.67	0.559053	0.453966	0.82898	0.614	0.288873	0.650169	1.14763	0.695556	0.908206	-1.09643	0.0907143	-0.0325042	0.717196	0.730904	-0.880559	0.189181	-0.782251	0.750746	0.539816	0.169437	-0.556111	-0.312543	0.880519	0.00395478	0.218956	0.765158	-0.887553	0.0321871	0.906574	-2.44854	0.417125	-0.374948	-1.41018	-2.85874	-0.072264	-1.44706	-0.146342	0.743821	0.774113	0.457198	0.160096	-1.55879	-0.335929	-0.578206	-2.20495	-0.151967
			0.27_472.67	-1.01073	0.526133	0.715165	0.076855	0.371447	0.692795	-0.405008	0.219745	-0.558364	0.241803	0.0397172	-0.0922812	0.772263	0.858437	0.468773	0.699824	-0.881144	0.925367	0.569651	0.204625	1.14341	-0.599829	0.96754	0.503708	0.293663	0.876095	0.487836	0.552531	1.034	-1.21002	0.440415	0.088132	-1.62312	0.00654083	-1.71457	-1.11038	-0.524965	0.7135	0.849356	0.345964	-1.51843	-1.88579	-0.449778	-1.28466	-0.808441	-0.243155
			0.27_474.74	0.420627	-1.09104	2.16404	0.497876	-0.287814	1.00254	-0.633972	0.026917	1.81	-2.30756	-0.805056	-0.434203	1.86485	1.81572	1.13823	1.60627	0.280138	-0.173403	-0.327194	-0.0734863	-1.40896	0.717709	0.502037	-0.0630725	-0.38613	0.317135	-0.33767	-0.135555	-0.448841	-0.463998	-1.93892	-0.950585	0.701348	-1.3235	0.158852	-0.154434	0.866464	-0.932908	0.161829	0.0317953	-0.483752	-1.3235	0.18867	-0.539528	1.24814	-1.42423
			0.27_478.71	0.666049	0.527943	-0.987501	0.0688306	-1.3006	0.874318	-0.388527	-0.271603	0.953545	0.24216	0.0458454	0.41385	0.832241	-0.941156	-1.39677	-0.501894	0.71375	-0.837798	0.55429	0.143414	-0.0356902	1.30227	-0.777409	0.163056	0.419982	1.00242	0.486189	0.636196	1.21476	0.207386	0.193999	0.538714	-1.84186	-2.01394	-2.05507	-1.97029	-0.567364	0.721426	0.530146	0.228069	-2.05507	-1.47347	-0.621288	-1.38327	0.969877	-0.0877665
			0.27_492.72	1.14617	-1.13894	0.0775203	0.0282501	-0.23368	0.592929	0.591517	0.316922	1.18043	0.684072	-3.93622	-0.690573	1.32304	1.21948	0.74846	1.09699	0.117053	0.309789	0.00187375	0.142906	1.38255	0.615812	-0.895207	0.367718	-0.226341	0.396399	0.0146749	0.0615778	0.790596	-0.0855128	-0.0111799	0.231301	0.435122	-1.62226	0.0155195	-0.390541	0.599598	-1.14867	-1.17876	-0.575943	-1.98762	-1.35393	-0.0642251	-1.13526	0.799692	-1.71929
			0.27_494.72	1.41019	0.417725	0.613096	0.81367	-0.167743	-1.13872	1.16696	-0.046502	-0.369474	0.801951	0.640299	0.357592	1.72519	1.54516	0.848541	1.37296	0.575109	0.19863	0.269528	0.347756	-2.11769	0.838688	-1.09638	-0.791794	-0.050274	0.599651	-1.90925	-0.453292	0.91789	-0.0340041	0.0215886	0.301825	0.530146	-0.174827	0.0253588	0.126893	1.09063	0.612619	0.381744	0.694999	-0.509417	-1.68521	-0.15955	-0.784724	1.00449	-0.504195
			0.27_510.66	-0.658967	0.591891	1.48156	0.471496	-0.140942	0.941482	-0.537796	0.087581	1.09909	0.425319	0.44174	0.655382	-0.711484	-0.462842	0.576126	-0.1994	0.634962	0.96069	0.469859	0.688504	-2.32217	0.906204	0.734554	-0.227136	-0.289627	0.725152	0.41303	0.282852	-0.562901	-1.78448	0.0417031	-0.768559	0.0903272	-2.21244	-0.127172	-0.749763	0.980743	0.879176	0.629306	0.829742	-2.03578	-0.324877	-0.406339	-0.922332	0.765447	-2.17742
			0.27_512.66_2	-0.425913	0.445951	1.27216	0.430734	-0.259317	0.899695	1.37695	0.672443	-0.912449	0.262374	0.272355	-0.125907	-0.824921	1.29176	0.489944	0.318928	0.629697	0.862866	-1.69549	-0.067641	-2.56802	0.884721	0.684869	-0.332811	-0.432629	-1.23213	0.219568	-0.48173	1.10318	0.0381285	-0.0761023	0.355068	-0.110396	-2.56802	-0.27422	-0.984213	0.992865	0.836399	0.57302	0.800761	-0.236342	-0.4816	-0.572049	-0.429997	0.587888	-0.439849
			0.27_514.65	-0.383931	-0.90679	-0.114217	-0.468313	-0.0169227	-0.597308	-0.325516	-0.313249	1.45654	-1.08866	-2.78871	-0.806941	-0.193882	-0.152079	0.869998	0.174679	-1.13197	1.14268	-1.22391	-0.4044	-0.430294	1.17506	0.922495	0.555752	-1.92417	0.808984	0.438733	-0.225485	1.25449	0.232944	-1.63371	-0.0487595	-1.31662	-1.78071	0.211995	-0.961778	1.09457	-0.842462	0.78161	0.344574	0.0706979	0.220926	0.176937	0.156187	1.04821	0.028098
			0.27_524.64	1.25566	0.464817	-0.695662	0.341605	-0.28867	0.766104	1.05425	0.510561	1.26887	-1.77681	0.376968	-0.0436564	1.12912	-0.8699	0.58406	0.281093	-1.75888	-1.59193	-1.9219	-1.75757	1.47199	0.941611	0.565778	0.993125	-2.71042	0.459305	0.0577397	-0.731125	-0.910217	-0.0847199	0.00666453	-0.329424	0.142887	-0.333902	-0.0181534	-0.0697229	0.878182	0.529231	-1.58558	-0.0593886	-0.330558	-0.0614465	-0.403399	-0.265135	0.882178	-0.303147
			0.27_524.68	-0.730929	0.621666	1.39884	0.429857	-1.59039	0.966022	-0.532277	-0.385547	-0.748159	0.372001	0.370957	-0.00173352	1.30053	1.3481	0.527055	1.05856	0.523568	-1.16629	0.396673	-0.0820156	-0.271494	0.994687	0.671948	0.465047	-0.48836	0.747787	0.229308	0.162912	-0.663535	-0.156668	-0.0816509	-0.300618	0.164685	-0.247476	-0.245326	-0.109373	1.11712	0.723593	-1.20831	0.210801	-0.390068	-1.50189	-0.410665	-0.76754	-0.730929	-2.05331
			0.27_526.63	0.697859	-1.84513	0.96165	-0.061872	-0.103394	0.524155	0.927188	0.449316	0.740285	-1.85448	-0.0998854	-0.404695	0.609008	0.855524	0.153537	0.539356	0.338797	0.634735	0.0907743	0.354769	0.89183	0.784479	0.636799	0.771036	-0.166323	0.527276	0.186073	0.182342	0.960605	0.0198467	0.0095104	0.329987	-0.280583	-2.55948	-0.329649	-1.05657	0.660398	0.527898	0.381013	0.523103	-0.415627	-0.442495	-2.89444	-1.25085	-1.68595	-0.559577
			0.27_530.63_2	0.59561	0.53732	-1.22297	-0.0300148	0.167827	0.730159	1.17319	0.690391	-0.845643	0.217756	0.0108088	-0.205693	-1.08324	0.731904	-1.3144	-0.555243	0.569776	-1.00305	0.452503	0.006411	1.30986	0.988383	-1.07151	0.408909	-1.88919	0.774991	0.374955	-0.246414	1.03026	-1.57271	0.149624	-0.130941	-0.0378828	-1.97704	-0.199156	-0.738026	-0.833207	0.655709	0.71357	0.178691	-0.0337857	-0.288259	-0.721664	-0.347903	0.737116	-0.358005
			0.27_568.62	-0.667579	0.566141	1.49969	0.466085	-2.55723	-0.984956	1.39846	-0.714575	-0.284608	0.507596	0.459687	0.227558	-0.250034	1.46953	-1.34065	-0.0403844	0.647894	0.921253	0.438751	0.669299	1.08285	0.759751	0.724758	0.855787	-0.342074	0.695081	0.252406	0.201805	1.08315	0.070057	-0.0571509	0.365351	-1.70483	-0.376882	-0.13023	-0.737315	-1.01389	0.835061	0.577173	0.13278	-2.15877	-2.06505	-0.343108	-1.52231	0.738927	-0.412042
			0.27_570.62	1.17882	0.586478	1.32937	1.03155	-1.75425	-0.851927	1.3464	-0.419924	0.989549	0.418147	0.394143	0.600613	1.17254	1.36935	0.631365	1.05775	0.692399	0.931473	0.424997	0.682956	-0.872875	0.846936	0.672283	0.215448	-0.429901	0.728891	0.302355	0.200448	-2.12835	0.149085	0.000258798	-0.659668	0.0611194	-2.14703	-0.129644	-0.738519	-0.767674	0.816732	-1.10316	-0.351366	-0.0736678	-0.365653	-0.288637	-0.242653	0.685166	-0.304513
			0.27_572.62	-0.213415	-1.12161	1.36128	0.0087521	-0.140798	0.833336	-0.110675	0.193954	-1.82418	0.419944	0.521719	-0.294172	1.22885	1.32649	0.588638	1.04799	-2.69444	-0.769398	-1.29492	-1.58625	1.03098	-2.52704	0.617463	-0.292864	-0.431656	-0.976729	-1.48135	-0.963244	1.07505	0.111996	0.0734852	0.420176	0.202058	-1.87893	-0.0105991	-0.562491	0.934016	0.766427	0.571917	0.757453	-0.125776	-0.237197	-0.130487	-0.164487	0.810849	-0.157772
			0.27_584.60	0.965289	0.245348	1.24364	0.818092	-2.18053	0.687049	1.04733	-0.148718	1.15688	0.165809	-1.53612	-0.071143	1.06691	1.09721	0.411045	0.858389	0.372486	-1.16164	0.301773	-0.162459	1.12918	0.737352	0.585676	0.817404	-0.392258	0.576091	0.218512	0.134115	0.806676	-0.0230782	-2.1044	-0.440268	-1.79502	-0.281069	-0.123056	-0.733049	0.734735	0.518434	-1.37219	-0.039674	-0.276281	-0.238035	-2.32671	-0.947008	0.697299	-0.367013
			0.27_586.59	0.842521	0.537504	1.03596	0.805328	-1.56355	0.813812	1.22134	0.157199	0.857481	0.35146	0.336043	0.514995	0.78688	-0.584144	0.53478	0.245839	0.606774	0.815561	0.509536	0.643957	-0.387825	-1.90872	-0.910368	-1.06897	-1.68522	0.731299	0.374321	-0.193201	-2.22792	0.279469	0.273036	-0.558471	0.161478	-0.013705	-1.69358	-0.51527	-1.85014	0.712268	0.607286	-0.176861	-1.37703	-0.0825818	-0.358037	-0.605883	0.681741	-1.88617
			0.27_588.58	0.814218	0.450202	0.802968	0.68913	-0.11836	-1.25639	1.32636	-0.0161328	0.990265	0.151068	0.16338	0.434905	0.657438	-1.17153	0.409592	-0.034832	0.650479	0.946383	0.487732	0.694865	-0.986624	-1.16805	0.862575	-0.430701	-0.102798	0.801516	0.379937	0.359552	0.963077	0.244061	0.10773	0.43829	-0.250792	-0.338777	-0.32774	-0.30577	1.12218	0.798752	0.65405	0.858328	-0.0658757	-0.344587	-0.759324	-0.389929	0.7699	-0.548567
			0.27_596.63	0.702935	0.322769	1.05116	0.692287	0.150313	-1.14748	1.11341	0.0387476	0.743184	0.10131	0.089563	0.311352	0.835565	0.931252	-0.0162296	0.583529	-3.03263	0.766397	0.31462	-0.650537	1.2112	-0.861244	0.735074	0.361676	0.0609536	0.774617	0.311262	0.382277	1.0175	-0.0667403	-0.0230102	0.309249	-0.205069	-0.421215	-0.384748	-0.337011	0.927796	0.494302	0.444593	0.62223	-0.491355	-0.423083	-2.44164	-1.11869	0.716351	-2.17704
			0.27_604.56	0.237359	0.264757	0.495891	0.332669	-1.86615	-3.25165	0.975284	-1.38084	0.659254	0.0339276	-0.117316	0.191955	0.350347	-1.30701	0.256421	-0.233413	0.397226	0.690111	0.357015	0.481451	0.842174	1.0192	-1.15479	0.235526	0.191462	0.700447	0.213778	0.368562	0.773541	0.203331	0.137099	0.371323	-0.202381	-0.325014	-2.27235	-0.933249	-1.02853	0.513079	0.524057	0.00286738	-0.216904	-0.317322	-0.878894	-0.47104	0.425629	-2.63677
			0.27_626.58	1.39349	0.287157	-0.669322	0.337107	-0.466683	0.870784	-1.10554	-0.233813	1.15379	0.434169	-1.5899	-0.000648667	1.33141	1.52631	-1.68522	0.390833	0.431904	0.403934	0.120914	0.318917	1.29226	-1.56539	0.630415	0.119097	-0.372461	0.392213	-2.38438	-0.78821	0.950556	-0.178119	-0.189193	0.194415	0.0201424	-0.582751	-2.59795	-1.05352	0.805647	0.69224	0.287157	0.595015	-0.642894	-0.194775	-0.394359	-0.410676	0.707055	-0.607642
			0.27_628.58	1.0946	0.345392	1.0841	0.841364	-2.07688	-1.19007	1.09523	-0.723906	0.989362	0.283123	0.288415	0.5203	0.968468	1.23041	-1.37035	0.276177	0.329193	0.662603	-1.58144	-0.196547	-0.805439	0.606964	0.513699	0.105075	-0.158213	0.62786	-1.47374	-0.334699	0.946702	-0.189076	-0.122578	0.211683	0.0416622	-0.452556	-0.399726	-0.270206	0.780572	-1.19921	0.34768	-0.0236523	-0.383144	-1.64736	-0.35652	-0.795675	0.633795	-2.33802
			0.27_642.55	1.0824	-1.02032	1.14165	0.401245	-0.209175	0.905568	1.02212	0.572836	1.29507	-1.17308	0.46314	0.195045	1.21089	1.15388	-1.0584	0.435456	-1.26588	-0.921321	0.2826	-0.634867	-1.76928	0.924017	0.677939	-0.0557733	-0.217362	0.575542	-1.34691	-0.329576	1.03206	-1.46033	-3.39283	-1.2737	0.253264	-0.0420316	0.171727	0.127653	-0.64469	0.523956	0.593766	0.157677	-0.0518091	0.000633263	-0.131991	-0.0610556	0.865344	-0.148392
			0.27_642.59	1.64769	0.529212	1.83429	1.33706	-2.26807	0.723285	1.06401	-0.160258	1.46204	-1.39524	-1.31086	-0.414687	-0.488089	1.74323	0.372943	0.542694	0.472139	-1.58761	0.132552	-0.327639	1.43479	0.814757	-1.30736	0.314062	-0.596471	-1.37998	-0.238287	-0.738247	-0.815236	-0.488089	-0.130709	-0.478011	-1.82661	-0.259707	-0.471463	-0.852595	0.94251	0.326822	-1.68311	-0.137927	-0.762434	0.0725039	0.0482343	-0.213898	1.14763	-0.374002
			0.27_668.55	1.54335	0.517435	-0.186083	0.6249	-0.238147	-1.17852	1.13969	-0.0923252	1.48297	0.753043	0.807243	1.01442	-0.525746	1.70864	0.967617	0.716836	0.309096	0.519514	-1.73963	-0.303672	1.14319	-1.18133	0.66833	0.210064	-2.40975	0.397709	0.0959135	-0.638708	-0.8128	-0.0250752	-1.60726	-0.815046	0.364208	-0.205604	-0.184246	-0.00854734	-1.11089	0.772938	0.361234	0.0077602	-0.262861	0.0484887	-2.06857	-0.760981	1.05747	-0.362471
			0.27_684.54	1.25595	0.175399	1.54213	0.991161	-0.655399	0.617961	0.850673	0.271078	1.19939	0.500042	0.465554	0.721662	1.14928	1.41405	0.513985	1.02577	0.326753	-3.89865	-0.0375679	-1.20316	0.788843	0.39572	0.354534	0.513032	-0.688352	0.32762	-0.153554	-0.171428	-1.32373	-0.202786	-0.280219	-0.602244	0.19759	-0.546243	-1.92696	-0.758538	0.725729	0.546414	-1.97192	-0.233259	-0.608058	-0.160116	-0.399972	-0.389382	0.548126	-0.719841
			0.27_686.54	1.2615	0.207891	1.60086	1.02342	-0.453165	0.685733	1.18133	0.471301	1.1001	0.456377	0.459356	0.671943	1.14552	1.50675	0.524119	1.0588	0.441851	0.453389	0.228755	0.374665	0.963005	0.654066	0.516193	0.711088	-0.510835	0.569946	0.0820203	0.0470438	-1.28746	-1.88334	-0.120075	-1.09696	0.0856411	-0.632851	-2.63562	-1.06094	0.850708	-1.56967	0.365299	-0.117888	-0.518784	-0.301112	-0.489943	-0.436613	0.624297	-0.799896
			0.27_702.51	0.893034	0.463466	1.11303	0.823178	-0.187101	-1.01914	1.19409	-0.00405148	1.20155	0.472115	0.30349	0.659051	1.0271	1.29043	-1.16078	0.385584	0.59667	0.818029	-1.4876	-0.0243009	1.247	-1.00462	-2.90687	-0.888163	-1.73836	0.690309	0.230734	-0.27244	-0.866577	0.101795	0.0517321	-0.237684	0.267497	-1.95776	-0.0423934	-0.577552	0.827612	-1.08541	0.570911	0.104372	-0.0444809	-1.54312	-0.286072	-0.624557	0.599413	-0.187939
			0.27_804.45	1.24818	0.524908	1.3254	1.03283	-1.68767	0.783586	-0.363912	-0.422665	1.16317	-0.979984	0.610349	0.264511	1.17186	1.33373	0.631883	1.04582	0.654901	0.830126	-2.31844	-0.277805	-0.582609	-2.27478	-0.84331	-1.23357	-0.406318	0.633128	0.345787	0.190866	-0.375418	0.16828	-1.52793	-0.578358	0.32182	-0.113837	0.0702162	0.0927331	0.966277	0.842347	0.654901	0.821175	-0.0110246	-1.51457	-1.4338	-0.986464	0.869081	-0.339287
			0.27_858.37	1.08633	0.643471	-2.55354	-0.274579	-0.0819463	-0.633202	-2.08385	-0.933001	1.09194	-1.33247	-0.956763	-0.399101	0.892476	1.15753	0.543961	0.864654	0.686069	0.995066	0.50781	0.729649	-0.44231	-0.581919	0.876411	-0.0492725	0.0220689	-0.937564	0.424904	-0.16353	1.04398	0.141843	0.41057	0.532131	0.16051	-0.019162	0.0750539	0.072134	1.098	0.725966	-1.03456	0.263138	-1.21952	-0.21711	-0.277557	-0.571394	-2.40588	-0.311354
			0.27_892.38	1.22497	-1.20701	1.17075	0.396236	-0.548542	0.81598	0.788122	0.351853	1.2813	0.562052	0.468587	0.770647	1.21813	1.30887	-0.811724	0.571758	0.454334	0.527512	-0.00450612	0.32578	1.16148	0.789247	0.544202	0.831642	-0.2928	0.320245	0.0871605	0.0382021	0.836111	-1.70368	-1.61639	-0.827984	-1.03649	-0.170702	-1.40259	-0.869929	0.910693	0.578001	0.521117	0.669937	-0.155559	0.0496622	-1.36626	-0.490718	0.822678	-2.04039
			0.28_1024.26	-1.39083	0.647671	1.06398	0.10694	-1.14672	-1.46564	1.34456	-0.422598	1.46196	-2.29487	0.474867	-0.119351	1.23617	-1.11974	0.389744	0.168722	0.294141	0.814046	-0.046115	0.354024	0.993499	0.883895	-1.83079	0.0155352	-0.756228	0.697798	-2.21858	-0.759004	1.05334	-0.17268	-0.31888	0.187261	-0.101185	-0.73529	-0.217964	-0.351479	0.978748	0.57556	-1.86564	-0.103778	-0.159213	-0.393318	-0.393318	-0.315283	0.837512	-0.597265
			0.28_1026.26	-0.28133	0.628235	-0.184441	0.0541547	-1.3703	0.938733	-1.46101	-0.630857	1.10239	-0.841088	0.635499	0.298934	1.02264	1.05539	0.59901	0.892345	0.522139	0.781412	0.339773	0.547775	0.97266	0.642181	-0.637022	0.32594	-0.165877	0.632505	0.302634	0.256421	0.923015	-2.09744	-0.92295	-0.699124	0.265769	-0.0580263	0.262906	0.156883	-1.76558	0.749303	0.656515	-0.119921	0.150644	-1.19175	-1.08573	-0.708946	0.695908	0.0232446
			0.28_1028.26	1.0974	0.588603	1.12046	0.935488	-0.313431	0.824469	-2.05217	-0.51371	1.08665	0.34617	0.567026	0.666617	1.07891	1.172	-1.0338	0.405701	0.479312	0.632391	0.122224	0.411309	0.83768	0.637815	0.579184	0.684893	-0.558595	0.566242	0.183169	0.0636053	0.783199	-1.22979	-0.141696	-0.196095	0.117651	-0.368949	0.0142422	-0.0790185	-0.723942	0.718301	-1.0777	-0.361114	-1.50772	-1.77995	-1.16476	-1.48415	0.658404	-0.180292
			0.28_1044.23	1.05641	0.368522	0.705497	0.710142	-2.65805	0.709559	-0.715768	-0.888088	-1.23454	-1.69426	0.202939	-0.90862	0.676813	0.973951	0.344406	0.665057	0.754554	0.916216	0.445774	0.705515	0.951795	0.776964	0.585586	0.771448	-0.898067	0.676813	-1.74316	-0.654805	1.06732	-1.87808	-0.279925	-0.363562	-2.32894	-0.62146	-0.382032	-1.11081	1.02812	0.736523	0.445437	0.736692	0.0400631	-0.753152	-0.700529	-0.471206	-1.43743	-0.62146
			0.28_128.89	1.436	-1.38616	1.33163	0.460487	-0.67633	0.190092	0.753726	0.0891627	1.49249	0.840229	0.876672	1.0698	1.08457	1.04469	-1.22313	0.302042	0.14086	0.11205	-0.537834	-0.0949747	1.33362	0.511018	0.635142	0.826595	-0.817596	0.145205	-0.226501	-0.29963	0.41099	-2.06135	-0.420396	-0.690253	0.408289	0.517171	0.587296	0.504252	0.933069	0.185386	0.218344	0.4456	-1.4387	0.752834	0.387051	-0.0996048	0.428118	-0.555643
			0.28_130.89	-0.166909	0.672216	-0.287449	0.0726193	-0.159344	-1.16077	0.896858	-0.141085	1.54033	0.961418	0.948061	1.14994	1.1736	1.14518	0.859127	1.0593	0.414188	0.396526	-0.166434	0.21476	1.35294	0.655635	0.761703	0.923427	-1.7572	-1.11158	0.0241517	-0.948207	-2.47501	0.143998	-0.0882977	-0.806436	0.579044	0.644808	0.734221	0.652691	1.04774	0.484278	0.480699	0.670905	0.609245	-0.678385	0.593664	0.174841	0.570787	-0.21664
			0.28_138.92	-0.446323	0.7382	0.1056	0.132493	-1.87179	-1.35062	-0.828792	-1.3504	-0.249345	0.823154	0.764332	0.446047	-0.578835	1.20004	-1.08062	-0.153137	0.453265	0.44601	-0.115554	0.26124	1.60316	0.945137	0.915538	1.15461	-0.0697742	0.500246	-1.50544	-0.358324	-1.03886	-3.51949	0.0133815	-1.51499	0.500508	0.457146	0.543947	0.500534	1.26856	0.604401	0.597432	0.823465	0.329382	0.674011	0.228898	0.410764	0.901944	-0.239632
			0.28_150.88	1.02067	0.625335	1.14288	0.92963	0.298072	-0.488192	-0.262298	-0.150806	-0.229655	0.512808	0.601534	0.294896	1.03174	1.11455	0.646923	0.93107	0.667423	-0.488076	-0.839616	-0.22009	1.2137	0.937712	-0.650645	0.500256	0.149963	-0.602118	-0.877115	-0.44309	1.01239	0.425613	0.371699	0.603232	0.359858	0.0870572	0.197112	0.214676	0.93568	0.825858	-3.32117	-0.519878	0.301579	0.0961165	0.0163441	0.138013	-1.89052	-1.39957
			0.28_152.88	0.937351	-0.996987	1.05087	0.330411	0.135637	0.774746	1.01656	0.642314	0.998085	0.370492	0.453141	0.60724	0.900537	1.014	0.510917	0.808486	-0.947532	-0.710032	0.381647	-0.425306	-0.383634	0.838435	-0.867343	-0.137514	-0.0307905	0.633929	-1.10873	-0.168531	-2.02879	0.280692	-1.18486	-0.977653	-2.70366	-1.58087	0.0346846	-1.41662	0.832381	0.708703	0.602517	0.714534	-2.82699	-0.0681802	-0.17808	-1.02442	-0.846013	-1.57735
			0.28_154.88	0.96118	-1.2749	-0.58381	-0.299176	0.0650636	0.804197	-0.641247	0.0760044	1.06116	0.242422	-1.37205	-0.022824	-0.848983	1.06053	0.443282	0.218277	-0.998833	0.831398	0.363624	0.0653961	1.13356	0.931648	0.64287	0.902693	-0.116569	0.647217	0.345984	0.292211	0.966089	0.243999	-1.60203	-0.130648	0.0647796	-2.05647	-1.89981	-1.29716	0.879189	0.777973	0.63118	0.762781	0.0482748	-0.280303	-0.393558	-0.208529	-0.985402	-2.17155
			0.28_208.84	1.09114	0.636583	1.21975	0.982492	0.217984	0.949132	-0.378498	0.262873	-1.77903	0.453079	0.584892	-0.24702	1.08162	1.21596	-1.01142	0.42872	-0.933884	0.968313	0.56413	0.19952	1.29581	-0.623093	0.829885	0.500867	0.0342186	-2.37192	0.52136	-0.605448	1.09701	0.420383	0.324908	0.614101	-1.34498	0.00163631	-1.53546	-0.959603	-0.583236	-0.74162	0.799568	-0.175096	0.206096	-1.47342	-1.78305	-1.01679	0.778301	-1.79769
			0.28_210.84	-0.781876	0.54138	1.14617	0.30189	0.0778575	-0.715481	-0.561014	-0.399546	-0.657427	0.34174	-1.31455	-0.543414	-0.770983	1.15849	-1.2433	-0.285265	0.618254	-0.534388	-1.22419	-0.380108	1.20855	0.943252	0.747631	0.966476	-0.107923	-0.948007	0.394109	-0.220607	1.01995	-3.18498	0.206525	-0.652836	0.178897	-0.139096	-0.010242	0.00985299	-0.776753	0.817708	0.696209	0.245721	0.0764949	-0.165367	-0.279715	-0.122862	0.677579	-0.323678
			0.28_212.84	1.01819	0.549029	-0.73415	0.277689	0.0719962	0.891788	1.31459	0.759457	-0.773515	-1.56141	0.423041	-0.637294	-0.799554	1.16912	0.514549	0.294706	0.676849	0.928891	-1.39649	0.0697512	1.25166	1.00544	0.758787	1.0053	-1.99223	-0.930041	0.428997	-0.831092	1.07233	0.326005	0.200718	0.533019	0.119569	-0.18721	-1.98138	-0.683006	-0.86222	0.847808	0.728751	0.238113	0.0828621	-0.255884	-0.37746	-0.183494	-1.23234	-2.27982
			0.28_214.83	0.947309	0.587968	1.04316	0.859478	-1.07429	-0.46794	-0.218435	-0.586887	1.01228	0.431215	-0.764815	0.226226	0.9423	0.987748	-0.760935	0.389704	0.656323	0.841632	0.515592	0.671182	1.06706	0.93821	0.755248	0.920174	0.150384	0.765799	0.478108	0.464764	-0.327732	0.458293	-3.64433	-1.17126	-1.02179	0.0728149	0.125601	-0.274459	-0.218058	0.821266	-0.622386	-0.00639258	0.241591	-1.2972	-1.24563	-0.767082	-1.98689	-2.56575
			0.28_224.81	0.155376	-1.29015	-1.64749	-0.927421	0.64985	0.605586	0.881815	0.712417	-1.11104	-0.308734	-0.0794956	-0.499757	-1.41198	0.306831	-1.64446	-0.916537	-1.07084	0.742717	0.514929	0.0622691	1.23441	-0.53285	0.837888	0.513148	-0.838431	0.91013	0.492016	0.187905	-0.62158	0.466019	0.559603	0.13468	-0.135013	-1.72098	-0.284717	-0.713568	1.00362	0.707675	0.754368	0.821889	-1.6722	-2.04877	-0.902444	-1.54114	-1.03792	-0.452289
			0.28_226.81	0.0308401	0.302303	-1.55313	-0.406663	0.663796	0.555421	-0.701838	0.17246	0.555322	-0.293336	-3.38112	-1.03971	-1.42349	0.242146	-0.163083	-0.448144	0.590716	0.765882	0.543631	0.63341	-0.447223	1.10526	-2.10067	-0.480875	0.772733	0.878964	0.476093	0.709263	0.897208	0.435711	0.50451	0.612476	-0.180744	-0.134922	-0.300445	-0.20537	1.01385	-0.936831	-0.893433	-0.272138	-0.0470604	-0.453619	-0.935263	-0.478648	0.555123	-0.43852
			0.28_234.87	1.24214	0.396534	1.76743	1.13537	-0.449395	0.743842	0.889592	0.39468	-0.630717	0.599787	-1.51538	-0.515436	1.42677	1.42187	0.762313	1.20365	0.101349	0.23259	-0.17135	0.0541965	1.61268	0.736532	-1.65604	0.231059	-0.678106	0.211723	-0.210882	-0.225755	0.944745	-2.29379	-0.24917	-0.532738	-1.76492	-0.256719	-1.76275	-1.26146	-1.34494	0.365318	0.351625	-0.209333	-0.48772	0.0620416	-2.39917	-0.941615	0.934271	-0.474199
			0.28_236.86	1.15911	-0.960124	1.52708	0.575353	-0.0564548	0.815856	-0.357721	0.133893	1.29163	0.702133	0.689067	0.894277	1.28721	1.29462	0.830111	1.13731	0.360881	0.435719	0.175215	0.323938	1.42589	0.77299	-0.895636	0.434415	-0.27583	0.42247	0.146432	0.0976908	0.975977	-1.38419	-1.37758	-0.595264	-2.19568	0.0955624	0.206086	-0.631345	0.792114	0.534806	-0.759231	0.18923	-0.0856218	-1.16541	0.03593	-0.405034	-0.543561	-0.0513672
			0.28_266.80	-1.70151	-2.157	1.26028	-0.866075	0.145119	-0.321469	-1.59011	-0.588821	1.19271	-1.94855	0.670611	-0.0284096	1.13443	1.24659	0.735321	1.03878	0.757747	-0.415253	-0.826256	-0.161254	-0.218878	-0.29184	-0.601878	-0.370865	-0.0471086	0.817724	-0.720506	0.0167033	1.06908	0.447119	-1.09635	0.139949	0.409791	-1.30804	-1.17823	-0.69216	1.01692	0.884247	0.747834	0.882999	-1.06103	-1.25493	0.0911278	-0.741609	0.803217	0.0299605
			0.28_268.80	-1.51907	-1.91887	1.09053	-0.782467	0.116348	-0.425431	1.0997	0.263538	1.0357	0.494392	-0.528223	0.333958	0.975842	1.08106	0.627004	0.894635	0.65241	0.83275	0.506303	0.663821	-0.171171	0.844945	0.704423	0.459399	-0.0551173	0.699579	0.478276	0.374246	0.92618	0.377309	-0.983912	0.106526	0.345954	0.0863042	-0.820979	-0.129574	-0.375213	0.758581	-4.40206	-1.33956	-1.00012	0.0790101	0.0591955	-0.287305	0.693957	-1.25527
			0.28_270.80	1.19865	-2.52497	-0.295332	-0.540548	0.081259	-2.03589	-0.270201	-0.741612	1.24176	0.555676	0.65745	0.818295	-0.415567	1.32096	0.7257	0.543699	-0.838611	-0.416651	0.573211	-0.227351	-0.306164	-0.605669	-0.780913	-0.564249	-1.64585	0.822686	-0.751861	-0.525009	1.09785	0.405586	0.27251	0.591981	0.362778	0.019479	0.187852	0.190036	1.04184	-0.703473	0.741554	0.359974	0.268371	-1.50235	-1.5433	-0.925759	0.802408	-0.0626931
			0.28_272.79	1.09487	-0.973239	1.20096	0.440864	0.00066252	-0.649482	-0.351433	-0.333417	1.12834	0.444092	0.539358	0.703929	1.05417	-0.380067	0.627495	0.433868	0.681315	0.895888	0.491136	0.689446	-0.433064	0.910957	0.75097	0.409621	-0.228508	0.736644	0.431477	0.313205	-2.07319	0.31574	0.198862	-0.519529	0.260461	-0.0489425	0.101236	0.104251	-0.621737	-0.766443	-0.902841	-0.763674	0.176498	-0.0675565	-0.106041	0.000966619	0.708099	-1.72377
			0.28_274.79	1.03215	-1.08019	1.16583	0.372595	-0.0210233	0.84067	1.1598	0.659817	1.03076	0.362866	0.50963	0.634418	0.983949	-0.483331	0.565187	0.355268	-1.02659	0.833562	0.414347	0.0737743	-0.523186	0.864607	-0.93308	-0.19722	-0.295856	0.699796	0.400666	0.268202	-0.643131	-2.90875	0.12184	-1.14335	0.225106	-0.150267	0.0272713	0.0340365	-0.600058	0.752184	0.575809	0.242645	-3.10476	-0.134212	-0.175687	-1.13822	0.599778	-1.74994
			0.28_282.78	0.39331	0.431532	0.31317	0.379337	-1.15215	0.640022	-0.49972	-0.337282	0.753011	-1.47988	-2.70976	-1.14555	-1.106	0.502527	0.122161	-0.160439	-2.37161	-0.687336	-0.952511	-1.33715	1.04814	1.00812	0.827049	0.961103	0.40756	0.859568	-1.0003	0.088944	0.85421	0.445522	0.452202	0.583978	0.0410914	0.015015	-0.0918065	-0.0119001	-0.546709	0.714971	-0.826767	-0.219501	0.099099	-0.245328	-2.05686	-0.734363	0.557772	-0.293378
			0.28_284.77	0.295315	0.380117	0.226651	0.300694	0.285688	0.606875	-0.672675	0.0732962	-2.61374	-0.115034	0.0756609	-0.884371	0.360868	-1.18673	-1.66626	-0.830709	-1.10427	0.802359	0.520447	0.0728439	1.03938	-0.673236	0.799568	0.388572	0.355818	0.852076	-2.86224	-0.551449	0.843407	0.3898	-1.27179	-0.0128611	-0.0631001	-0.099122	-0.194161	-0.118794	0.967165	-0.864382	-0.962186	-0.286468	-0.000661751	-0.35808	-0.708407	-0.355716	-1.13729	-0.463734
			0.28_286.77	-1.22017	-1.19233	0.344214	-0.689429	-1.25731	0.687321	1.11143	0.180481	0.804937	0.0295882	0.188888	0.341138	-1.21812	0.603285	0.135323	-0.159836	0.665003	0.886571	-1.04689	0.168229	1.10449	1.10136	-2.41148	-0.0685446	0.439271	0.92766	-0.997766	0.123055	0.959901	-1.14041	0.485693	0.101728	-1.30149	0.00512207	-0.0852318	-0.460535	1.06486	-0.90134	0.742222	0.301914	-1.49808	-0.300068	-2.19221	-1.33012	0.646881	-0.382555
			0.28_288.77	0.476017	0.508686	0.400818	0.46184	0.407145	0.674291	1.06798	0.716471	-0.360244	-2.81742	-2.63216	-1.93661	0.493911	-0.853993	-1.20917	-0.523084	-0.740103	0.85635	0.629765	0.24867	-0.407939	-1.81617	0.862969	-0.453714	0.433921	-0.526386	0.559614	0.155716	0.93071	0.517098	-0.94497	0.167613	-1.28775	0.101222	-0.00785948	-0.398129	1.00715	0.743306	0.738264	0.829573	0.182917	-1.58347	-1.81222	-1.07092	-0.778338	-0.229347
			0.28_324.76	1.04708	0.483569	1.19221	0.90762	-0.152398	-2.4196	-0.46241	-1.01147	1.06276	0.379377	0.490826	0.64432	1.02551	1.19686	0.518205	0.913524	0.608274	-0.829087	0.335365	0.038184	1.18506	0.814043	-0.89371	0.368465	-0.345362	0.654001	0.341583	0.216741	0.98572	-1.13851	0.0836528	-0.0230463	-1.27384	-0.219734	-0.0348193	-0.509463	0.892517	0.739997	0.56819	0.733568	0.0729009	-1.81733	-1.85564	-1.20002	-0.919647	-1.83459
			0.28_326.76	-0.733971	0.542928	1.30278	0.370578	-0.204665	0.93788	1.31219	0.681803	1.17529	-1.53378	0.468967	0.0368238	-0.764391	1.28017	0.542151	0.352642	-1.28705	0.908853	0.350118	-0.00936062	-0.56436	0.863623	0.693903	0.331055	-0.51951	0.685648	0.335746	0.167294	1.07883	0.142341	0.020614	0.41393	-1.77615	-0.322665	-0.102057	-0.733622	0.97413	0.785623	0.614027	0.79126	0.0160067	-0.274175	-0.292858	-0.183675	0.731465	-0.339207
			0.28_328.75	1.0855	0.628592	1.14281	0.9523	-2.54044	0.949263	-0.211572	-0.600916	1.06675	-0.799085	-0.84712	-0.193152	-1.78636	-0.249681	-0.804979	-0.947007	0.681053	-0.422137	0.513117	0.257344	1.17703	0.887154	-0.563612	0.50019	-0.155514	-0.67789	-0.750347	-0.527917	1.0276	0.351542	0.252645	0.543928	-1.11726	-2.86421	0.110378	-1.29036	0.957238	0.814542	0.667765	0.813182	-1.19191	-0.0140822	-1.44285	-0.882948	0.736268	-1.45348
			0.28_330.75	1.06064	-1.85791	1.20198	0.134906	-1.27082	-0.511095	-0.197751	-0.659889	1.09992	0.485643	-2.02769	-0.147377	-1.59801	1.15513	-0.465734	-0.302871	0.718326	0.832856	0.53984	0.697007	-0.228673	0.926422	0.732236	0.476662	-1.53355	0.747194	-2.36303	-1.04979	1.06494	0.360379	0.268326	0.564547	-1.10674	0.0132009	0.130338	-0.321066	0.933471	0.849948	0.693286	0.825569	0.235582	-1.35092	-0.0279019	-0.38108	0.777267	-0.0481272
			0.28_332.75	-0.486473	0.653943	1.23873	0.468733	0.0902552	0.928577	-2.02716	-0.336111	1.12445	-1.07742	0.514916	0.187318	1.05332	1.20894	0.65104	0.9711	0.655149	-0.651376	0.464802	0.156192	1.24443	-0.724478	-0.887599	-0.122548	-1.80465	-0.788665	-1.1382	-1.24384	1.05765	0.333359	-1.47467	-0.0278865	0.193966	-1.74138	-1.2225	-0.923304	1.00621	0.795435	0.669696	0.823782	-1.44443	-1.59226	-0.115456	-1.05071	0.743091	-0.125749
			0.28_340.74	0.212759	0.215238	0.100014	0.176004	0.152937	0.537848	0.983628	0.558138	0.537848	-0.333055	-0.132376	0.0241392	0.257815	0.417822	-0.206129	0.156503	0.430683	0.678325	-1.58501	-0.158666	-0.785266	0.982712	0.632363	0.276603	0.131614	0.729613	0.234815	0.365347	-1.0194	0.145888	0.178687	-0.231609	-2.04504	-0.432733	-0.557753	-1.01184	0.898133	0.507071	-1.38157	0.00787673	-0.262499	-0.676969	-1.01654	-0.652003	-3.43227	-2.62125
			0.28_342.73	0.343024	0.338427	-1.56098	-0.293176	-1.49908	-1.14021	-0.746273	-1.12852	0.742344	-1.98912	0.04738	-0.3998	0.38458	0.479378	0.00186382	0.288607	0.532507	0.797001	0.431818	0.587109	-0.553826	-0.78856	0.749358	-0.197676	-1.58078	0.799341	0.405738	-0.125233	0.929943	0.307502	-1.49168	-0.0847444	-1.90103	-0.259975	-0.324915	-0.82864	0.994871	0.654411	0.653245	0.767509	-0.111082	-0.467504	-0.768599	-0.449061	-2.95354	-0.535225
			0.28_344.73	0.50093	0.507072	0.365601	0.457868	0.425924	-0.854395	1.14615	0.239225	0.825885	0.071975	0.218906	0.372255	0.499765	0.663695	0.185247	0.449569	-0.936858	-0.702105	-1.03195	-0.890303	1.29492	1.11636	-0.434553	0.658907	-1.21201	-0.33959	-1.09632	-0.882638	1.05841	0.427859	0.493206	0.659826	0.0847398	-0.0468872	-1.74471	-0.568953	1.04825	-0.852869	-0.859763	-0.221461	0.0966706	-1.92612	-0.514775	-0.78141	-0.919928	-0.260038
			0.28_346.73	0.33773	0.306102	0.267669	0.303834	0.270785	0.648465	0.981708	0.633653	0.726004	-0.106653	-3.06569	-0.815446	-1.21972	0.425839	-0.0563247	-0.283402	0.50282	0.688341	0.331513	0.507558	1.23457	-0.781007	0.743539	0.399033	-1.46188	-0.912434	0.4201	-0.651406	-0.77154	0.28617	0.338761	-0.0488696	-0.0902604	-0.223499	-0.305753	-0.206504	0.923067	0.636734	-1.0622	0.165867	-0.0418778	-1.85175	-0.69144	-0.861688	0.634503	-0.475025
			0.28_382.72	-0.50506	-1.48717	1.05248	-0.31325	-0.0306161	0.840125	1.16535	0.658287	0.96594	-1.58888	0.368748	-0.0847313	-0.62959	1.15922	0.408884	0.312837	0.411584	0.709876	-3.37959	-0.752712	-2.27584	0.870348	0.550266	-0.285075	-0.131127	0.445735	0.239854	0.184821	0.978288	0.0704615	0.0614847	0.370078	-0.0941395	-0.475128	-0.260573	-0.276613	-0.608881	0.644666	0.543444	0.193076	-0.187181	-0.362893	-2.12174	-0.890605	-0.965906	-0.304666
			0.28_384.72	-0.56891	0.480636	-0.515538	-0.20127	-0.0547332	0.753175	1.10278	0.600407	0.990096	0.260801	0.444374	0.56509	0.941698	1.09619	-1.04758	0.330101	0.503168	0.752963	0.302583	0.519571	1.34829	-0.673531	0.646407	0.440388	-0.192797	0.61573	-2.45336	-0.676809	-0.571134	-2.91339	0.0598928	-1.14154	0.115361	-1.77173	-0.100273	-0.585549	0.852203	0.666906	-1.0004	0.172904	-0.0574046	-0.187282	-0.245322	-0.163336	0.755999	-0.171825
			0.28_386.71	0.889768	0.499788	0.980359	0.789972	0.0761637	0.789082	1.05282	0.639356	0.914126	0.274687	0.407686	0.532166	0.888063	-0.401223	-0.941641	-0.1516	0.542824	0.723186	0.295126	0.520378	1.24055	0.83584	-0.842229	0.411388	-1.57565	-0.828841	0.367632	-0.678952	-0.509239	0.176876	0.0663996	-0.0886542	0.0910561	-0.267892	-0.0548286	-0.0772216	-0.638166	0.653354	0.579101	0.198097	0.0294678	-2.99679	-0.204626	-1.05732	-0.695998	-1.58018
			0.28_390.71	1.28975	0.715703	1.29642	1.10062	-0.030627	1.19194	-0.608522	0.184262	1.199	-1.94633	-1.60273	-0.783355	1.19194	-0.612458	0.586835	0.388771	-1.13499	1.02458	0.458098	0.115894	1.79679	1.10564	-1.23068	0.557249	-0.571908	0.829918	0.491599	0.249869	-0.956639	-2.01062	0.178232	-0.929677	0.0169554	-0.459518	-0.173992	-0.205518	-1.05408	-1.27644	-1.36636	-1.23229	-0.0360606	-0.467979	-0.47309	-0.32571	-1.20859	-0.431292
			0.28_392.75	1.1976	0.560511	-0.207497	0.516871	-0.143505	0.875201	1.1208	0.617497	1.30552	-1.31851	-1.24281	-0.4186	1.34814	1.41094	0.79458	1.18455	0.420993	0.603623	-1.43009	-0.135157	1.39804	0.949205	0.619129	0.988792	-0.416796	-3.08434	0.203534	-1.0992	0.977768	-1.85114	-0.0773218	-0.316898	0.241803	-0.23601	-0.0482078	-0.0141383	-1.02298	0.634559	0.453641	0.0217397	-0.184183	0.012735	-0.179961	-0.117136	-1.00767	-0.267582
			0.28_398.69	-0.986616	0.446364	-1.09006	-0.543438	0.326959	0.671621	0.93914	0.645906	0.672972	0.0211049	0.0802704	0.258116	0.368219	0.612197	-2.70785	-0.575811	-0.903615	0.695363	-2.29451	-0.834254	1.13011	0.940702	-0.730986	0.446607	-1.1324	0.71879	-1.00642	-0.473343	-0.572226	-1.11352	0.347298	-0.446149	0.0185311	-1.54437	-0.114182	-0.546673	0.815979	0.614508	0.673272	0.701253	-0.0357883	-1.75033	-1.9391	-1.24174	0.647404	-0.228362
			0.28_400.69	0.385131	0.385547	0.297575	0.356084	0.333101	-1.18565	1.13818	0.0952111	0.792668	-0.169081	0.0710413	0.231543	0.449964	0.626257	-1.74076	-0.221513	0.546593	-0.708378	0.410533	0.0829159	1.45738	1.1889	-0.998904	0.549126	0.238365	-0.724661	0.46233	-0.00798852	1.07304	0.331478	0.350465	0.584996	-0.218778	-0.34019	-0.348059	-0.302343	1.10316	0.740261	-1.21264	0.210261	-0.0909302	-2.4666	-0.953284	-1.17027	-1.16122	-0.40882
			0.28_402.69	0.450462	0.406148	0.282726	0.379778	0.359525	0.649078	0.922031	0.643545	0.683622	0.0250846	-2.53437	-0.608554	-0.923462	0.597512	-1.19859	-0.508181	0.561189	-0.405946	0.472366	0.209203	-0.178699	0.952822	-0.428687	0.115145	0.274175	-0.44101	0.456294	0.0964861	-0.494347	-1.03592	0.387971	-0.380764	-0.0401712	-0.0874256	-0.0997829	-0.0757932	0.894758	0.666829	0.652805	0.738131	0.0755655	-2.96558	-0.451475	-1.11383	0.670973	-2.96558
			0.28_404.68	0.540485	0.47132	0.26845	0.426751	0.361399	0.746407	-0.605222	0.167528	0.857554	-0.0465945	-1.61499	-0.268009	0.488086	-1.07221	0.158509	-0.141872	-1.19108	0.937715	0.464879	0.0705039	-0.212481	-0.646509	0.858522	-0.000155727	0.295437	0.805182	0.549017	0.549879	-0.713479	0.376585	-3.08739	-1.14143	-0.105584	-0.229456	-0.230028	-0.188356	1.05055	-1.02874	0.761294	0.261033	-1.74415	-0.330863	-2.46658	-1.51386	0.75878	-0.315345
			0.28_416.77	1.6733	0.593329	0.396809	0.887812	-0.354317	1.07105	-0.437884	0.0929494	-1.63985	1.08768	-0.806433	-0.452866	1.83805	1.75594	1.15926	1.58442	-1.20866	-1.36089	-0.102022	-0.890523	1.95528	-0.888793	0.591847	0.552777	-0.53617	-1.05981	-1.79521	-1.1304	-0.491596	-0.473266	-0.38593	-0.450264	0.735084	0.0414108	0.112506	0.296334	-2.44567	0.440276	-1.14265	-1.04935	-0.349174	0.583399	0.0811895	0.105138	1.22745	-0.0158296
			0.28_440.68	1.10141	-0.789681	1.17189	0.494538	-1.55207	0.921101	1.22309	0.197372	1.09889	0.437035	0.509069	0.681664	1.07664	-0.262701	-0.876178	-0.0207473	-0.616107	0.838963	0.377155	0.200004	1.17263	0.837015	0.670683	0.893442	-0.248228	-0.877335	0.396236	-0.243109	-0.456999	0.198114	0.118109	-0.0469253	0.237372	-0.185112	0.0534366	0.0352324	-0.6318	0.754148	-2.09027	-0.655974	0.0801618	-1.48387	-0.0966816	-0.500129	0.751785	-0.0727079
			0.28_442.68	-1.64737	0.601616	1.21352	0.0559232	-0.0945587	0.888554	1.20439	0.66613	1.07915	0.492463	0.587514	0.719707	1.05983	1.24201	0.690753	0.997531	0.621915	0.854453	-0.941504	0.178288	1.21213	-0.524227	-0.639557	0.0161167	-1.68676	0.623807	-0.995129	-0.686026	0.99567	-1.11798	-1.23061	-0.450971	-1.08476	-1.45455	-1.26538	-1.26823	0.828407	0.779381	0.611664	0.739818	-1.17065	-1.23796	-1.03316	-1.14726	0.784476	-2.59949
			0.28_444.67	1.23105	-0.772413	1.34392	0.600855	-1.22884	-0.482692	1.3091	-0.134144	1.15025	0.527261	0.610275	0.762595	1.1733	-0.170689	0.739159	0.580589	0.689138	-0.654338	-1.08845	-0.351216	1.28366	0.895801	0.690902	0.956789	-1.93278	0.706067	-1.06431	-0.763673	1.09267	-1.29589	0.118033	-0.0283986	0.306175	-1.52708	0.131697	-0.363068	-0.60255	0.824646	-2.33589	-0.704599	0.195399	-0.0280891	0.00497314	0.0574278	0.830851	-1.54646
			0.28_446.67	1.22254	0.54775	-0.285515	0.494923	-1.943	-2.32912	1.32029	-0.983945	-0.62817	-1.30488	0.530412	-0.467547	-0.529133	1.40127	0.685558	0.51923	0.630052	0.889526	0.336038	0.618539	1.27672	0.913452	-0.829873	0.453433	-0.613374	0.630397	-1.40271	-0.461896	1.09745	-1.35538	-1.74544	-0.667787	-1.12481	-0.30148	-0.0219941	-0.482761	0.919075	0.781297	0.547878	0.749417	0.06391	-0.243303	-0.124178	-0.10119	0.761412	-0.168086
			0.28_448.67	1.41422	0.664968	-0.313511	0.588559	-0.0818735	-0.722334	-0.305933	-0.370047	1.31603	0.547228	0.689167	0.850807	1.34033	-0.181957	0.803537	0.65397	-1.06968	-0.323299	0.510729	-0.294083	1.45933	-2.51059	0.786681	-0.0881938	-0.54766	0.746591	0.535001	0.244644	-0.606422	-1.59826	0.150263	-0.684808	0.217756	-1.92943	0.0858606	-0.541939	-0.464329	0.960249	0.694834	0.396918	0.216665	-0.144443	-0.0417151	0.010169	0.922902	-0.109591
			0.28_450.66	-2.62775	0.513432	1.42143	-0.230961	-0.368824	0.98637	1.44586	0.687803	-0.855686	0.436214	-1.44456	-0.621343	1.14857	-0.37956	0.670523	0.479843	0.451634	-1.05728	0.314275	-0.0971233	1.39374	0.997355	0.659974	1.01702	-0.668376	0.598781	0.313586	0.0813303	1.23678	-1.9799	-0.0334992	-0.258874	-1.31638	-2.40668	-0.0845433	-1.2692	0.814972	-1.29825	0.575683	0.0308005	0.0453766	-0.328627	-0.152922	-0.145391	-1.31181	-0.512816
			0.28_456.65	0.844141	0.69528	0.717154	0.752192	-1.38028	0.920323	-0.327915	-0.262623	-1.8713	0.316613	0.403166	-0.383839	0.781634	-0.80703	-1.22074	-0.41538	0.807336	-0.21436	0.690418	0.427798	-0.267903	1.2094	0.992816	0.64477	0.176589	-0.60202	0.689396	0.0879884	1.12666	0.530901	0.486908	0.714822	0.218712	0.0665293	-1.61494	-0.443233	1.17241	0.927344	0.860527	0.986759	0.233219	-0.0582262	-0.299038	-0.0413482	-2.43866	-0.114998
			0.28_458.65	-0.878967	0.512285	0.536081	0.0564665	-1.05997	0.780443	1.12407	0.281514	0.830629	-2.7091	0.279026	-0.53315	0.646696	0.76075	0.238536	0.54866	-0.880459	-2.19849	-0.999495	-1.35948	1.13279	1.00495	0.799159	0.978967	0.0715375	0.814402	0.512994	0.466311	-0.596245	0.335291	0.330705	0.0232503	0.0784226	-1.59749	-0.07557	-0.531547	0.965787	-0.81072	0.677869	0.277645	0.117435	-0.208657	-1.92345	-0.671557	0.645687	-0.189649
			0.28_460.65	-2.61154	-0.821534	-0.827357	-1.42014	0.233891	-0.806066	1.30437	0.244064	1.00936	0.208214	0.36845	0.528674	0.758692	-0.73195	0.350204	0.125649	0.727856	1.01157	0.637294	0.79224	1.28381	1.13604	-0.737098	0.560919	0.0731596	0.969694	-0.832458	0.0701317	1.07413	0.461362	-1.22758	0.102638	0.177891	-0.0194998	-1.61247	-0.484693	1.08294	-2.48536	0.794445	-0.202659	0.182874	-0.151976	-0.380132	-0.116411	-0.879776	-1.84077
			0.28_462.64	0.561091	0.403185	0.474279	0.479518	0.0880452	-2.18044	1.07208	-0.340106	-0.788192	-1.41291	0.225584	-0.658507	0.542733	-0.638794	0.200846	0.0349283	0.580649	0.793757	0.433906	0.602771	1.0654	0.905964	-2.1121	-0.0469145	-1.55218	0.73685	0.453064	-0.120754	0.856822	-1.01772	-1.149	-0.436632	-4.35442e-05	-0.137757	-0.11006	-0.0826201	-0.616232	0.687779	0.554769	0.208772	0.0285559	-0.268656	-0.468625	-0.236242	0.603654	-3.30316
			0.28_464.64	0.438389	0.317445	0.303955	0.353263	-1.7923	0.546824	1.02414	-0.0737782	0.721696	-0.0997182	-1.56276	-0.313595	0.47367	0.636488	0.061277	0.390478	0.41866	0.728821	0.323902	0.490461	-0.702246	0.836285	0.603674	0.245905	-1.96548	0.659849	0.287741	-0.339297	-2.19527	0.152499	0.113519	-0.643086	-0.121332	-0.332968	-0.39948	-0.284593	0.833507	-1.14044	0.518356	0.0704733	-1.72182	-0.470602	-0.678225	-0.956883	0.468283	-3.78572
			0.28_474.62	0.238132	-2.06869	-1.40228	-1.07761	0.547159	0.656058	-0.321248	0.29399	0.673036	-1.36958	0.15839	-0.179385	0.243925	-0.864476	-0.000252048	-0.206934	0.721079	-1.68491	-1.93843	-0.96742	1.01978	-0.221251	-1.45009	-0.217188	-0.713332	-0.314289	0.665365	-0.120752	-0.374516	0.608971	0.650314	0.294923	-1.20923	0.183184	-2.53989	-1.18865	1.0298	0.764569	0.798511	0.864293	-1.11284	-0.163457	-0.538749	-0.605014	-0.700553	-0.155006
			0.28_476.62	0.201665	0.501109	-1.24095	-0.179392	-0.708597	-0.610582	0.95271	-0.122156	0.640132	-0.0798922	0.13989	0.233377	0.27698	0.358451	0.0212528	0.218895	-0.526992	0.886056	-0.571156	-0.0706974	0.946185	1.06515	0.883056	0.964798	-3.13298	0.953492	-0.606639	-0.92871	0.860038	0.616451	0.643959	0.706816	0.149273	0.195854	0.0318857	0.125671	1.01465	0.739355	-0.203609	0.516798	-1.01269	-0.203609	-1.43292	-0.883071	0.619623	-1.32482
			0.28_478.62	0.0266795	0.384829	-0.288967	0.0408469	0.362581	0.572336	-2.23149	-0.43219	0.555667	-0.362843	-0.0772173	0.0385356	0.0324856	0.199594	-0.272633	-0.0135179	0.645222	-0.911776	-1.12112	-0.462558	0.993479	1.21434	-0.863634	0.448062	0.538495	-2.19446	0.61068	-0.348429	0.8385	0.491631	0.575406	0.635179	-0.192712	-0.10554	-0.337448	-0.2119	-2.24102	0.697789	0.751351	-0.263959	-0.036838	-0.572417	-1.02296	-0.544072	-1.28044	-0.523302
			0.28_498.64	1.04274	-1.56718	1.04909	0.174881	-0.374677	0.794363	1.1754	0.531697	0.992999	0.122644	-1.55959	-0.147982	-0.93702	1.167	0.415264	0.215082	-1.50924	0.737887	0.16775	-0.201202	1.33603	0.790643	0.543357	0.890009	-0.689752	-1.40848	0.126107	-0.657375	0.882774	-0.0678899	-0.12581	0.229691	-0.0650662	-0.471489	-0.2761	-0.270885	-1.13635	0.569421	0.435903	-0.0436757	-0.177806	-2.21117	-2.45009	-1.61302	0.70632	-0.452648
			0.28_498.68	1.90676	0.668412	0.57958	1.05158	-0.186931	0.973898	1.00238	0.596449	0.0532334	-0.483279	0.983507	0.184487	0.169495	-1.37907	1.29868	0.0296998	0.253324	0.24525	-0.0239226	0.158217	-0.409208	0.717631	0.386095	0.231506	0.0655596	0.572108	0.00741222	0.215027	-0.728134	-0.0553648	-0.118408	-0.300636	0.797708	-1.9387	-1.06775	-0.736246	0.748245	0.48187	-1.43852	-0.0694667	-0.304801	0.469752	-1.36645	-0.4005	1.10511	-1.8886
			0.28_500.63	1.20648	-0.876594	-1.81387	-0.494663	-1.50667	-0.55658	-1.75911	-1.27412	1.12317	0.459464	-0.930352	0.217429	1.05082	1.32214	0.68284	1.0186	0.668069	0.905231	0.420393	0.664564	1.36819	0.952684	0.676376	0.999083	-1.75911	-0.815044	0.440061	-0.711365	1.08065	0.248179	0.163485	0.49744	-1.24091	-0.0979591	-1.21349	-0.850788	0.956088	0.841793	0.653326	0.817069	0.189076	-0.0326487	-1.54823	-0.463934	0.862575	-1.582
			0.28_502.63	1.09239	-0.712836	1.12639	0.501981	0.0434688	0.87306	1.14202	0.686184	-0.296741	0.473624	0.558918	0.245267	-1.54889	-0.12389	0.63966	-0.344373	0.611961	0.826818	-3.45898	-0.673402	-0.121137	0.820993	0.645885	0.44858	-0.241852	-0.670571	0.440811	-0.157204	-0.346763	0.238079	-1.11374	-0.407475	0.291012	-0.0465081	0.125453	0.123319	0.869121	0.750495	-1.89337	-0.0912527	0.19243	-2.52571	-1.27316	-1.20215	-0.418823	-1.02407
			0.28_504.63	1.32064	0.711954	1.35416	1.12892	0.182435	1.0852	1.35992	0.875851	-1.43873	-0.752502	0.763777	-0.475819	1.25668	0.0318658	-0.539523	0.249673	-1.77491	1.00207	0.563488	-0.0697812	1.4222	1.0273	0.830632	1.09337	-1.51882	-0.528747	-0.805898	-0.951155	-0.196417	-0.667779	0.319151	-0.181682	-0.949471	0.111705	-1.04402	-0.627263	-0.323489	-0.470756	0.733386	-0.0202863	-0.935147	-2.59531	0.219785	-1.10356	0.969013	0.181533
			0.28_506.62	-0.558825	0.523401	1.36037	0.441648	-0.248228	-2.7878	1.29708	-0.579651	1.17495	-1.45256	-1.36212	-0.546578	1.1529	-0.45513	0.621816	0.439863	0.57331	-0.945814	0.332433	-0.013357	1.31796	0.88503	0.616051	0.93968	-0.769883	0.642443	0.349515	0.074025	1.1385	0.0902178	-1.82025	-0.197179	0.0319994	-0.415592	-0.086712	-0.156768	0.92017	0.774183	-1.31476	0.126532	0.00515846	-0.316106	-0.211078	-0.174008	-1.02014	-2.10866
			0.28_508.62	1.08992	0.552426	1.15412	0.932157	-1.48362	0.877025	1.23912	0.210842	1.07149	-1.0358	-1.00392	-0.322744	1.01498	1.28396	0.595164	0.964701	-0.837151	-0.605324	-1.08666	-0.843046	1.40391	0.89748	0.69613	0.999172	-0.156561	0.783844	-1.09553	-0.156082	-0.384414	0.321506	-1.40361	-0.488839	0.197102	-1.38961	0.0676078	-0.374968	-0.655809	0.801382	-0.801707	-0.218711	0.205673	-0.00647073	-1.18109	-0.327297	0.804174	-1.52188
			0.28_508.67	-0.0858225	0.756864	-1.46285	-0.263938	-0.0795218	-0.525625	1.04687	0.147242	1.55485	0.931258	0.844974	1.11036	1.60266	-1.70546	1.03973	0.312312	0.533369	0.717072	-1.14785	0.0341984	-1.30732	0.953053	0.75148	0.132406	-0.21462	0.605071	0.249337	0.213263	-2.13386	0.0712501	0.210518	-0.617363	-0.932989	-0.0375172	0.194541	-0.258655	1.00301	0.919342	0.518218	0.813523	-1.79244	0.437155	-1.36704	-0.907442	-0.435922	0.00824372
			0.28_510.69	-0.53159	0.181163	1.94511	0.531562	-0.256398	0.716557	0.775776	0.411978	1.52594	0.711001	-1.28372	0.31774	-0.391033	-0.587874	0.733738	-0.0817227	0.343608	0.144818	-3.85985	-1.12381	1.442	0.6738	0.768505	0.961435	0.152634	0.481342	-0.161968	0.157336	-1.24743	-0.245135	-0.102065	-0.531542	0.392706	-2.31805	-0.234016	-0.719788	-1.18901	0.326411	-1.80693	-0.889845	-0.836263	0.333905	-0.279374	-0.260577	0.87781	-0.552072
			0.28_514.61	0.585492	-1.2277	0.424811	-0.0724643	0.0240066	0.750002	1.16002	0.644677	0.773793	-0.0745608	0.204474	0.301235	0.593829	-1.05557	0.171779	-0.0966544	0.577872	-0.893167	0.412963	0.0325559	1.35631	0.999072	0.648478	1.00129	-0.0914232	0.790969	0.368972	0.356173	0.901421	0.188518	0.141891	0.41061	-0.0930031	-2.08037	-1.85598	-1.34312	0.880797	0.668954	-1.20645	0.114434	-0.0990357	-0.548459	-0.630061	-0.425852	0.688676	-0.362963
			0.28_516.61	1.00521	-0.922915	0.8321	0.304799	-1.33312	-2.22622	-0.203322	-1.25422	1.16857	-1.40277	-1.16245	-0.465551	0.958209	1.19468	0.55853	0.903806	1.01455	-0.518375	0.807198	0.434459	1.75305	1.41618	1.15726	1.44216	-1.50887	1.18072	-1.00884	-0.445663	1.37212	0.661137	-0.859085	0.39139	0.339217	-1.67027	0.172982	-0.386024	1.38826	-0.542845	-0.777413	0.0226675	-1.38315	-0.0247678	-0.241342	-0.549755	-0.460895	0.0383297
			0.28_516.64	1.18244	0.512345	1.4447	1.0465	-0.519591	-1.03909	0.965234	-0.197816	1.34343	0.674023	0.532517	0.849992	1.31466	1.35723	0.821834	1.16458	0.251106	-1.34225	-1.71209	-0.93441	1.33895	0.655329	-1.31061	0.227887	-0.697654	0.393919	-0.0228596	-0.108865	0.908481	-0.14955	-0.276468	0.160821	0.231189	-0.135903	-1.82413	-0.576282	0.682501	0.515259	0.475262	0.557674	-0.132529	-1.85488	-0.144063	-0.710491	0.909529	-0.305406
			0.28_518.61	0.563713	0.400584	0.445336	0.469878	0.161532	0.686987	1.02265	0.623721	-0.643751	-1.02248	0.234756	-0.47716	-0.85051	0.684811	-1.15479	-0.440161	0.577712	0.782483	0.435666	0.59862	1.09818	-0.374679	-2.09903	-0.45851	-2.56587	0.728872	0.442294	-0.464902	0.869285	0.293485	0.228277	0.463682	-1.07815	-0.107953	-1.45465	-0.880251	0.85104	0.678945	0.56695	0.698978	-2.35619	-1.62353	-1.73227	-1.904	0.648192	-1.53233
			0.28_520.60	0.680903	0.53934	-1.03701	0.0610771	0.24324	0.802682	1.18621	0.744044	0.859504	-1.45089	-0.960205	-0.517198	0.666333	0.817548	-2.67491	-0.397009	0.686154	0.941913	0.505067	0.711045	1.27658	1.02951	0.808274	1.03812	0.0393781	0.863289	0.540149	0.480938	-0.564156	0.364521	-1.11604	-0.438558	0.11228	-0.111651	-1.54807	-0.515814	-0.573717	-0.665243	0.71754	-0.173807	0.131431	-0.25105	-1.98653	-0.702048	0.763305	-0.1441
			0.28_522.60	0.792842	-0.940288	-1.01848	-0.388643	-1.36312	0.939635	1.35305	0.309855	-0.657341	0.259328	0.310919	-0.0290315	-1.01321	-0.601918	-1.33328	-0.982805	0.853687	-0.582971	0.643391	0.304702	1.40551	1.1966	-2.31925	0.0942873	-1.5532	-0.659933	0.669749	-0.514462	1.19328	0.464569	0.448108	0.701987	0.164786	-0.000727085	0.0121187	0.0587258	1.15977	-0.550388	0.851454	0.486944	0.217124	-0.194853	-0.347054	-0.108261	0.889707	-0.103612
			0.28_522.63	1.28035	0.528603	1.25745	1.02213	-0.0714966	0.85577	0.960801	0.581692	1.46169	-1.35444	0.632005	0.246418	1.10628	1.23039	0.652364	0.996342	-1.45237	0.608802	0.237317	-0.202085	-0.032022	0.992135	-1.29485	-0.11158	-0.417078	0.574956	-1.65999	-0.500703	1.02912	0.030157	-1.87109	-0.270603	0.39475	-0.0167266	0.232875	0.203633	0.833532	-1.35444	0.487768	-0.0110472	-0.101444	-1.7208	-0.216364	-0.679538	-0.857166	-2.10724
			0.28_532.58	-0.166808	-1.41993	-0.488828	-0.691855	-1.40076	0.534184	-0.799388	-0.555322	0.459635	-0.556238	-0.23713	-0.111244	-0.0782813	0.159399	-0.40197	-0.106951	-1.29448	0.86874	-1.3097	-0.57848	-0.255511	1.16542	0.92475	0.611553	0.500598	1.01658	0.499147	0.672107	-0.939521	0.392509	0.477731	-0.0230937	-0.286254	-2.02145	-0.474045	-0.92725	-0.441094	0.67451	0.695243	0.309553	-0.107978	-0.702172	-2.89925	-1.23647	0.597268	-2.35996
			0.28_534.58	0.0688329	-3.15045	-0.269633	-1.11708	0.568816	0.716116	-0.648629	0.212101	-1.21374	-1.90905	-0.0205082	-1.04777	0.134188	0.28522	-0.257727	0.0538937	0.775981	-0.414823	0.680895	0.347351	-0.486012	1.3355	-0.759768	0.0299075	-1.18214	1.10046	0.67627	0.198197	-0.795612	-1.25792	-1.23552	-1.09635	-0.163935	-0.0199771	-0.236874	-0.140262	1.2405	0.825264	0.846847	0.970869	0.0683581	-0.497553	-0.960359	-0.463185	0.747016	-0.425811
			0.28_536.57	-1.58447	0.604381	-0.208708	-0.396265	0.564603	-1.04686	-0.135121	-0.205793	-1.06095	-1.98649	0.0631361	-0.994769	-1.54011	-1.32603	-1.82083	-1.56232	0.78347	1.04585	-0.969955	0.286455	1.39234	1.29566	1.08314	1.25705	0.693285	1.1306	-1.00083	0.274353	1.04223	0.610093	0.684282	0.778867	0.0106968	0.0319146	-0.146825	-0.034738	1.24675	0.822372	0.896291	0.98847	0.0995121	-0.373242	-0.778521	-0.350751	0.791244	-0.269672
			0.28_546.62	1.13667	0.629552	1.31579	1.02734	-0.0675438	0.904777	1.15641	0.664549	-0.279511	0.654464	-0.936307	-0.187118	1.25717	1.29522	0.750395	1.10093	0.543233	-2.51702	-2.91347	-1.62908	-0.150804	1.01007	0.705611	0.521625	-0.0905221	-0.983281	0.312994	-0.253603	1.16078	-1.42047	0.114703	-0.0483311	-1.11266	-1.35331	0.210364	-0.751866	-0.49065	0.672029	-1.01458	-0.277734	-1.58742	0.24177	-0.0529127	-0.466187	-0.572054	-0.0201758
			0.28_548.63	-0.259925	0.542723	1.4857	0.589498	-0.254437	0.902598	0.858298	0.502153	1.31954	0.719608	-0.813034	0.408705	1.31961	1.32964	0.702057	1.1171	-2.49939	0.466341	0.119127	-0.637972	1.25948	0.563819	0.381092	0.734795	-1.82874	0.41557	-1.36116	-0.924777	0.896119	0.0120324	-1.31074	-0.134197	0.0515296	0.117378	0.270478	0.146462	0.723198	0.483897	-1.057	0.0500316	0.0176797	-1.03034	0.101874	-0.303594	-1.9928	-0.0411593
			0.28_550.63	1.09979	0.625752	-1.28911	0.145478	-1.41695	0.789081	-0.517329	-0.381734	1.20133	0.628143	0.555498	0.794989	1.3029	1.32632	-0.781276	0.615983	-1.25128	0.565156	0.0719224	-0.204735	1.17862	0.664796	0.554319	0.799246	-0.229025	0.429719	-1.44891	-0.416072	0.958174	-3.124	-0.0272543	-0.731026	0.317303	-0.117611	0.179264	0.126319	0.877711	-0.885798	-1.08825	-0.365444	-1.76961	0.127962	-0.143205	-0.594951	0.849868	-0.222591
			0.28_552.61	1.21434	0.64706	1.18496	1.01545	-0.701719	0.973	1.0355	0.435592	1.42733	0.592202	0.637939	0.885824	1.30933	1.40266	0.642927	1.11831	0.237688	-1.48618	-1.84263	-1.03038	-0.480368	0.714541	0.388771	0.207648	-0.777423	0.315704	0.00546914	-0.152083	-0.656727	-1.96299	-1.99786	-1.53919	0.426773	-1.66369	0.0649877	-0.390644	0.651446	0.502111	0.378891	0.510816	0.00849061	0.181178	-1.96299	-0.591106	0.884222	-0.132794
			0.28_554.67	1.32939	0.499467	1.85129	1.22671	-1.42048	-2.28921	-1.99552	-1.90173	-0.215526	-0.77968	0.793046	-0.0673865	-0.0435075	1.41936	1.02697	0.800941	-0.77968	0.570553	0.524564	0.105146	-0.135478	0.755303	1.1156	0.578474	0.320052	-0.657654	-0.927689	-0.421763	0.967077	-1.53435	0.153758	-0.13784	0.62089	-1.43984	0.130396	-0.22952	-0.268373	0.764932	0.613179	0.369913	-1.93304	-0.877701	0.149751	-0.886995	-0.673832	-0.19711
			0.28_556.60	1.16087	0.661586	1.23791	1.02012	0.00543541	0.907238	-1.34298	-0.143434	1.10838	-0.788519	0.634356	0.318071	1.08128	1.22815	0.70378	1.0044	0.605107	0.874072	-0.805283	0.224632	1.11946	-0.495594	0.684491	0.436118	-1.45438	0.688833	-2.21173	-0.992425	-0.327735	0.317851	0.204771	0.0649625	0.349914	-1.34936	0.191577	-0.269288	0.943268	-0.429065	-0.672597	-0.0527979	-1.09325	-2.58495	0.153653	-1.17485	-2.92832	0.0278159
			0.28_558.59	1.4189	0.797062	1.52123	1.24573	0.043791	-0.424468	1.4555	0.358273	1.31449	0.697794	-0.788642	0.40788	1.35052	-0.0629663	-0.563816	0.241247	0.853722	-1.97857	0.583379	-0.180491	1.30708	-0.548096	0.869203	0.542728	-0.226979	-0.769484	-1.02542	-0.67396	-0.351779	0.419209	0.305009	0.124146	0.43147	-1.54164	0.256983	-0.284397	-0.477303	1.01223	0.827879	0.454268	0.34638	-1.35572	-0.998178	-0.669173	-0.533632	0.0969872
			0.28_560.59	1.42813	-0.858612	-0.0862997	0.161073	-1.69961	1.12364	-1.57516	-0.717045	-0.294145	0.668638	-0.79022	-0.138576	1.32883	1.51953	-0.757647	0.696905	0.819263	1.0763	0.556066	0.81721	-0.319123	-0.567031	0.751206	-0.0449829	-0.37181	-0.756856	-2.70113	-1.2766	1.21357	0.346628	0.226485	0.595563	0.423354	-0.0121022	-1.41669	-0.335146	-0.530297	-2.28302	-0.801084	-1.2048	-1.24063	0.0440357	0.180158	-0.338811	0.887161	0.0444929
			0.28_562.59	1.1608	0.482149	1.20892	0.950623	-0.439211	0.853562	-0.437576	-0.00774176	1.04638	0.373455	0.508505	0.64278	1.06968	1.19171	-1.04905	0.404111	-1.1212	0.787144	-1.40179	-0.578616	-0.636799	0.528159	0.496857	0.129405	-2.41275	0.470061	0.265963	-0.55891	0.793718	-0.00755276	-1.74532	-0.319719	0.120966	-1.76745	-0.226996	-0.624492	0.792561	0.620638	0.504351	0.639183	0.00289908	-0.260637	-0.123688	-0.127142	0.49308	-1.90342
			0.28_564.58	1.223	0.508959	-0.331392	0.466857	-1.97908	0.917095	1.24453	0.0608492	-0.537221	0.425147	0.53479	0.140905	1.12326	1.33898	-1.03541	0.475608	0.565393	-0.774655	-3.08047	-1.09658	1.00959	0.712487	0.524539	0.748872	-0.687297	0.560477	-1.22373	-0.450185	0.952442	0.112059	-1.74324	-0.226245	-1.43978	-0.405175	-0.0585667	-0.634507	0.820092	0.744428	0.572637	0.712386	0.0697785	-0.257702	-0.117922	-0.101948	0.615454	-1.84546
			0.28_566.58	1.28139	0.576549	1.29675	1.05156	-0.543469	0.944123	1.37948	0.593376	-0.362357	0.246182	0.406257	0.096694	-0.383937	1.27888	0.548597	0.481181	0.603449	-0.975131	0.283223	-0.0294861	-0.869311	0.836829	-1.40859	-0.480358	-0.753399	0.612459	0.332922	0.063994	-0.956376	0.120178	-0.317798	-0.384666	0.0359732	-0.465502	-0.0953247	-0.174951	0.848921	-1.10416	-1.40381	-0.553017	-0.0122368	-3.92562	-2.22522	-2.05436	0.640136	-0.308827
			0.28_568.65	1.15762	0.335435	0.00189827	0.498318	-1.69825	0.489419	0.695731	-0.171033	1.27393	0.641894	0.561036	0.825621	1.36009	1.32312	-0.899095	0.594705	0.339089	0.296367	0.114535	0.249997	1.20182	0.653346	-1.00788	0.282431	-1.64263	0.471541	-1.59823	-0.923106	-2.32186	-0.0452779	0.141593	-0.741848	0.446972	-0.0950049	-0.0701092	0.0939527	0.77915	0.416228	0.379362	0.524913	-0.499378	0.269731	-0.0874431	-0.105697	0.776466	-1.85508
			0.28_572.57	0.761508	-1.13121	0.640788	0.0903633	0.0908888	-2.54376	1.23537	-0.405834	-2.34584	0.13786	0.286208	-0.640591	0.686167	-0.940945	0.179596	-0.0250606	0.685607	0.928588	0.462786	0.692327	-0.21394	0.932375	0.805508	0.507981	-0.0902554	0.823967	-1.19774	-0.154677	0.939254	-1.29313	0.267929	-0.0286475	-1.4651	-1.86249	-1.82185	-1.71648	0.986897	0.775243	0.714085	0.825408	0.0985971	-0.229946	-0.501367	-0.210905	-1.06419	-0.386811
			0.28_574.57	0.589265	0.458617	0.480529	0.50947	-0.00662706	0.739261	1.10104	0.611224	0.836377	-1.22067	0.253579	-0.0435702	-1.0722	0.776157	0.200048	-0.0319966	0.648937	-2.40948	-1.16831	-0.976284	0.975093	-0.760047	0.749888	0.321645	-0.211406	-0.851308	0.443943	-0.206257	0.898835	0.326377	0.287673	0.504295	-1.40503	-0.144923	-1.78	-1.10998	0.939243	0.747052	0.653896	0.780064	-1.28152	-0.319074	-2.00394	-1.20151	0.552645	-0.380898
			0.28_574.60	1.23696	0.605144	1.43256	1.09156	-0.269386	0.876774	0.981144	0.529511	1.25535	0.642916	0.604721	0.83433	1.26559	1.34196	-0.73627	0.623758	0.426275	0.55715	-0.0982989	0.295042	-0.421446	0.722072	0.511006	0.270544	-1.50223	0.503285	-1.56592	-0.854954	-2.1443	-1.16987	-0.00737652	-1.10718	-2.49238	-0.0762675	-1.32469	-1.29778	-0.605182	0.579105	0.450779	0.141567	-0.0405094	-1.16314	-1.23134	-0.811664	0.803774	-0.0339737
			0.28_576.57	0.62934	0.477407	0.475336	0.527361	-0.036915	0.759125	1.16207	0.628093	0.841882	0.0702991	0.247365	0.386515	0.556998	0.778656	0.168571	0.501408	0.648152	0.901493	-1.2496	0.100015	0.967809	-0.827868	0.760335	0.300092	-0.228983	-2.61971	0.475161	-0.791176	-0.791346	0.313906	-1.46602	-0.647821	0.0398462	-0.192674	-0.165524	-0.106117	0.960882	-0.943189	0.641987	0.219893	0.0763026	-0.383864	-2.1913	-0.832955	0.539261	-2.07571
			0.28_578.56	-0.596118	-0.826911	0.741589	-0.227147	0.243428	-0.541274	1.32538	0.342511	1.0308	0.365184	-1.0065	0.129828	-0.567574	-0.523034	-1.03285	-0.707818	-0.612546	1.07486	0.730793	0.397701	-0.350782	1.11558	0.975917	0.580238	0.0761925	1.00532	0.734281	0.605264	1.13264	-0.872492	0.550874	0.27034	-1.18162	-1.14526	-2.8709	-1.73259	-1.78743	0.953916	0.875526	0.0140051	0.361413	-0.0165273	-0.128065	0.0722736	0.806671	-0.00320512
			0.28_580.56	0.872734	0.733212	-0.720776	0.295057	-1.18776	-1.80775	1.31093	-0.561528	1.04318	-1.06905	-2.02144	-0.682437	0.807544	-0.33338	0.494824	0.322996	0.893132	1.10774	-0.72803	0.42428	1.18383	1.08145	-0.513977	0.583768	0.105882	-0.434169	0.705813	0.125842	1.09772	-0.594802	0.522207	0.341707	0.336496	0.148815	-1.29933	-0.27134	-0.2997	-0.507494	-2.04989	-0.952362	0.378819	-0.0303749	-1.56986	-0.407138	0.671236	0.00200948
			0.28_580.59	-0.430149	0.68754	1.50392	0.587104	-0.138562	1.21065	1.3732	0.815097	-0.268544	0.88402	0.89473	0.503402	-0.577554	-0.189326	0.932872	0.0553304	0.728532	0.912804	0.409854	0.68373	1.65408	-0.715598	-0.950022	-0.00384503	-2.14522	0.821181	0.462553	-0.287163	-0.557272	-1.67024	0.162677	-0.688277	0.674034	-1.55073	0.307753	-0.189649	1.13758	-1.05744	0.630946	0.237027	0.24588	0.390663	0.156711	0.264418	1.20393	-1.87937
			0.28_582.56	0.71476	-1.30418	0.586615	-0.000934431	-0.0431979	-1.15148	1.21885	0.00805862	-1.01879	0.0136993	-3.3575	-1.45419	-1.31853	0.803688	0.265494	-0.0831157	0.554869	-0.915167	-1.4267	-0.595666	1.17656	0.999776	0.782679	0.986337	-2.20863	0.822264	0.41149	-0.324959	0.964937	0.246851	0.187545	0.466445	-0.0161732	-0.310451	-0.231473	-0.186032	0.985026	0.766703	0.676856	0.809528	0.00769653	-0.46145	-0.562549	-0.338767	-1.19388	-0.506939
			0.28_582.58	0.882167	0.530729	-0.313296	0.366533	-0.0990609	0.7933	1.01331	0.569185	1.12031	-2.20604	0.634225	-0.150501	-0.466415	-0.323041	0.594081	-0.0651248	0.447253	0.685633	-1.18618	-0.0177637	-0.0869446	0.799203	0.592426	0.434895	-0.181448	0.552562	0.309434	0.226849	0.966326	-1.25419	0.123145	-0.0549069	0.41868	-1.32507	0.206786	-0.233201	0.824572	-0.754049	0.412942	0.161155	-1.2836	-1.2014	0.0228971	-0.820701	0.806686	-0.15291
			0.28_582.62	1.44587	0.245962	1.62184	1.10456	-2.02403	-0.932052	1.10513	-0.616984	-0.521688	0.593682	0.627645	0.233213	-1.79795	-2.35992	0.812391	-1.11516	0.285279	0.533553	-1.78939	-0.323518	1.58941	0.852651	0.547958	0.996674	-0.62183	-1.39837	-0.140484	-0.72023	1.08626	-0.110824	-0.302669	0.224257	0.353208	-0.556996	-1.9537	-0.719164	0.912312	0.458994	0.405314	0.592207	-0.527313	0.0234755	-0.0821812	-0.19534	1.01813	-0.191126
			0.28_590.54	0.179624	-2.13519	-0.0626161	-0.672728	-0.860908	0.619896	0.941845	0.233611	0.581677	-0.0765229	0.092931	0.199362	0.22848	-2.21617	-1.29433	-1.09401	-0.624573	0.880339	-0.667071	-0.137102	0.85408	-0.317292	0.872222	0.46967	-0.82018	0.953381	0.623701	0.2523	0.829436	0.582821	-0.704735	0.235841	0.100472	-1.19419	-0.0288461	-0.374189	1.00505	-0.413237	-0.255019	0.112264	-1.0793	-0.243037	-0.529655	-0.61733	0.478329	-1.53431
			0.28_590.56	-0.863777	-0.843792	0.835651	-0.29064	-1.48346	-0.608658	-0.346564	-0.812894	1.31981	0.547883	0.608733	0.825475	-0.729661	-0.699227	0.601091	-0.275932	0.820929	1.15857	0.644233	0.874578	1.27037	-0.499261	-0.729661	0.0138167	-1.59539	1.04439	0.700961	0.0499863	-0.478766	-0.959021	-1.19319	-0.876992	-1.29986	0.157751	0.239349	-0.30092	1.20498	-0.695171	0.856096	0.455303	-1.27904	0.0730156	-1.81745	-1.00782	-0.667375	0.00717964
			0.28_590.60	-0.653464	0.512896	1.57585	0.478428	-1.8952	-0.967787	1.17875	-0.561413	1.47137	-1.33922	0.555126	0.229092	1.38703	-0.473781	0.912155	0.608467	0.333901	0.62104	0.184321	0.379754	-0.940886	-1.08692	0.504746	-0.507688	-0.382034	0.613154	0.119536	0.116885	-0.75277	-0.0750814	-0.0308087	-0.28622	0.183195	-0.42388	-0.281581	-0.174088	1.12039	0.550327	0.475809	0.715508	-0.361839	-0.0911221	-3.93274	-1.4619	-0.963594	-0.228583
			0.28_590.65	1.48663	0.489906	1.88185	1.28613	-0.432493	0.924906	0.999447	0.497287	1.57936	-0.65573	0.821208	0.581611	1.63779	1.6391	-0.580676	0.898738	-1.2977	-1.37221	-0.0399533	-0.903288	1.5732	-0.867214	0.502019	0.402667	-2.06122	0.431272	-0.0853059	-0.57175	-0.552431	-0.210362	-0.290091	-0.350961	-1.00181	-0.123864	-1.49079	-0.872156	0.798406	0.44096	0.211755	0.483707	-0.313179	0.352931	0.105896	0.0485494	1.04647	-1.72874
			0.28_592.54	0.262205	-0.716954	0.0861788	-0.122857	-0.818007	0.76442	-0.293225	-0.115604	0.73704	-1.44453	-1.20432	-0.637271	0.238454	-2.50244	-1.45037	-1.23812	-0.639122	-0.391423	0.789934	-0.0802035	1.05699	1.20636	1.03926	1.10087	-2.1389	-0.34107	0.782053	-0.565974	-0.421802	0.705817	0.689814	0.32461	0.133806	0.181052	-1.46669	-0.383945	-0.27542	0.89105	0.902281	0.50597	0.266555	-0.187125	-0.573095	-0.164555	-0.844015	-0.187125
			0.28_594.53	-2.4952	0.440825	-0.153286	-0.735886	0.420199	0.607205	0.944467	0.65729	0.567105	-0.178073	0.0715095	0.153514	0.183914	0.231951	-0.0978765	0.105996	0.646574	0.858777	0.63782	0.71439	0.858777	0.968689	-3.10172	-0.424751	0.435782	0.938193	0.60056	0.658179	-1.93478	0.546012	-0.75753	-0.715433	0.0426679	0.0944031	-0.113788	0.0077609	-0.389239	0.719406	0.720818	0.350328	-1.21805	-1.62755	-0.598497	-1.14804	-2.05144	-0.272527
			0.28_596.53	0.0367836	-1.41666	-1.98251	-1.1208	0.401308	0.643042	-0.690568	0.117927	0.559133	-2.07329	-0.0114561	-0.508539	-1.70452	0.254817	-2.00424	-1.15131	0.74302	0.981438	-1.06827	0.218729	0.994233	1.13151	1.00269	1.04281	0.452654	1.0779	0.62358	0.718043	-0.829344	0.592821	0.585112	0.116196	-0.0878363	-0.0660391	-0.267368	-0.140415	-0.641499	0.761977	0.820708	0.313729	0.049711	-0.53127	-2.48401	-0.988523	0.568282	-0.457055
			0.28_598.55	0.796953	0.63073	-1.15273	0.0916499	0.157463	-0.879641	-0.564444	-0.428874	1.15845	-1.5613	0.463838	0.0203288	0.789349	-0.870799	0.330909	0.0831529	-1.08952	1.12265	0.462193	0.165107	1.50014	1.27775	0.948805	1.24223	0.169447	-0.628261	0.654681	0.065289	1.20737	0.599135	-1.04179	0.254903	-1.54063	-1.78327	0.103124	-1.07359	1.24764	0.846719	-0.9137	0.393554	-1.5305	-1.40067	-0.326973	-1.08605	-0.873	-0.167596
			0.28_598.59	0.957676	0.518145	1.12392	0.866581	-0.00250153	0.823112	0.888226	0.569612	1.15292	0.361388	0.421765	0.645359	0.99596	1.03641	-1.18233	0.283345	0.409497	0.553267	0.111931	0.358232	1.25241	-0.659156	-0.961247	-0.122665	-0.126061	0.583759	0.19857	0.218756	1.0185	0.17898	-1.5365	-0.113006	0.317916	-1.62433	0.0603287	-0.415363	0.962214	0.502775	0.511781	0.658923	-1.71872	-3.27356	-0.334556	-1.77561	0.841327	-1.50665
			0.28_598.62	0.754215	0.325572	1.35874	0.812842	0.177345	0.573815	-0.811116	-0.0199852	0.794608	0.361123	0.309392	0.488374	1.03084	1.04358	0.278035	0.784151	-0.93142	0.658961	0.240543	-0.0106389	1.21683	-0.79826	0.646256	0.354943	0.121659	0.711984	0.348553	0.394065	0.911404	-1.50201	0.0986209	-0.163993	-2.94137	-0.271418	-0.180518	-1.1311	0.891453	0.598458	-1.21895	0.0903199	-2.08511	-0.0264534	-0.404335	-0.838632	0.822319	-0.217616
			0.28_600.59	-0.637361	0.599829	1.20822	0.39023	-1.78605	0.920459	1.10045	0.078285	-0.496413	0.517169	-1.23654	-0.405263	1.16903	1.25319	0.704775	1.04233	-1.2616	-1.05679	0.299574	-0.672939	1.45294	-2.48552	0.658386	-0.124734	-2.01522	0.656825	0.191609	-0.388928	1.15896	0.214721	-0.00928142	0.454799	-1.32294	-0.0153925	-1.70339	-1.01391	-0.616743	0.612706	-1.16238	-0.388805	-0.0615605	0.1471	-0.170248	-0.0282363	1.03938	-0.204579
			0.28_602.58	1.19012	0.676573	1.36254	1.07641	0.137335	0.92741	1.08675	0.717166	1.3237	0.711429	0.669492	0.901541	-0.354937	-0.246038	0.782746	0.0605903	-2.52013	-0.838565	0.365492	-0.997734	-1.73031	1.08261	0.747069	0.0331204	-1.63091	0.695536	0.34935	-0.195341	-0.476082	-1.2733	0.286145	-0.487744	0.520624	0.10188	0.141376	0.254627	-0.441505	-0.887567	-0.86691	-0.731994	0.0425024	0.241007	-1.46758	-0.394689	1.00155	0.0128514
			0.28_604.58	1.20039	-2.66589	1.31859	-0.0489679	0.00972676	0.923063	-0.209417	0.241124	1.3482	0.684573	0.589022	0.873932	1.2467	1.36538	0.744606	1.11889	-1.12608	0.589022	0.299602	-0.0791504	1.28328	0.840615	-0.861864	0.420678	-1.83748	0.73495	0.381725	-0.240268	-0.590488	0.257355	0.170269	-0.0542881	0.419776	0.00798153	0.0890039	0.172254	0.999318	-1.09319	0.535692	0.147274	-1.71475	0.121938	-0.0577514	-0.550188	-0.7774	-1.63044
			0.28_606.59	1.35918	-1.32994	0.278425	0.102554	-0.298699	0.649352	-0.592598	-0.0806483	1.45617	0.784892	0.784105	1.00839	-0.288649	1.31785	0.78312	0.604108	-1.19758	0.452819	0.215233	-0.17651	1.32589	-0.820667	-1.1049	-0.199893	-0.263299	0.539175	0.180619	0.152165	-2.32586	0.0863136	0.0513206	-0.72941	-1.1699	-0.00106089	0.0767006	-0.364754	0.865356	0.673954	0.611102	0.716804	-3.19697	0.279977	0.0586608	-0.952779	-0.914758	-0.119035
			0.28_608.59	-2.04217	0.711589	-0.362479	-0.564355	-0.0559113	1.00937	1.14317	0.698874	1.4525	-0.784701	0.578106	0.415301	1.2778	-0.300709	-0.734703	0.0807962	-0.934073	-0.99683	0.306659	-0.541415	1.31294	0.900719	-1.07461	0.379682	-1.90883	-1.03772	0.240619	-0.90198	1.05058	0.169542	0.0945536	0.438224	-1.06212	0.0911494	0.190193	-0.260258	0.879914	0.801868	0.704604	0.795462	-0.0298784	0.216113	0.127785	0.104673	0.927376	-0.123361
			0.28_610.57	1.36585	0.74778	-0.169307	0.648106	-1.63143	-0.439531	1.03463	-0.345443	0.152117	0.65843	-0.681312	0.0430784	1.37307	1.44884	0.731703	1.18454	-1.08147	0.72844	0.180294	-0.0575793	1.33923	-0.553686	0.60572	0.463754	-0.342183	0.648126	0.323161	0.209701	-0.335021	0.169927	0.144265	-0.00694293	0.539812	0.101966	0.348668	0.330149	0.963749	0.573456	-0.920572	0.205544	0.122688	-1.17943	0.147712	-0.30301	0.984904	0.0827452
			0.28_612.63	1.28313	0.500412	0.477039	0.753529	-0.0186217	0.560279	1.04574	0.529131	1.36745	0.790716	0.663432	0.940532	1.36904	1.32504	-1.74066	0.317804	0.553962	0.391498	-2.22744	-0.427326	-0.185389	-3.37324	-0.54691	-1.36851	0.0196276	0.576682	-1.16543	-0.189705	0.839384	-0.178869	-1.24703	-0.195504	-0.846893	0.145066	0.0951222	-0.202235	-0.489248	0.57416	0.448246	0.17772	-0.320401	-0.938335	0.0951222	-0.387871	0.8343	-0.23746
			0.28_614.55	-0.496106	-1.09638	1.17074	-0.140582	0.0589351	0.873478	1.135	0.689137	1.1449	0.350749	-1.21424	0.093803	1.04458	1.21924	0.646477	0.970101	0.204801	-0.926905	0.295644	-0.142153	-0.284273	-0.774079	0.684318	-0.124678	-3.42429	-0.820995	0.392167	-1.28437	1.05907	0.102538	0.183308	0.448304	0.277531	-0.146369	-0.000854807	0.0434358	0.864542	-0.972899	-1.20126	-0.436541	-0.0238969	-1.35812	-0.133877	-0.505299	-0.866916	-0.169554
			0.28_614.59	1.24377	0.453282	0.281352	0.659467	0.112529	0.613833	0.806335	0.510899	-0.327573	-1.41545	0.546683	-0.39878	1.39814	1.41429	-2.38238	0.143351	-1.25165	0.374771	-1.4206	-0.765825	1.19594	0.796938	0.604829	0.865901	-1.7112	-2.56949	0.113675	-1.38901	-0.82081	0.050795	0.0921581	-0.225952	0.418653	-1.76834	-1.4632	-0.937629	0.645797	-0.875365	0.248154	0.00619539	-0.338438	0.184926	-0.0358374	-0.0631164	0.689526	-0.248181
			0.28_616.55	1.21714	0.670176	-0.441483	0.481945	0.0158587	-0.443504	-0.293328	-0.240324	-0.447053	-1.07437	0.563544	-0.319293	-0.548377	1.32359	0.588475	0.454563	0.733915	-0.728024	0.344813	0.116901	1.4174	1.04778	0.823291	1.09616	-0.0763073	0.751458	0.442581	0.372577	1.16257	0.268904	-1.50725	-0.0252602	0.327789	-0.0624418	0.122286	0.129211	-3.60527	-0.839693	0.683594	-1.25379	-1.51836	-1.64257	-1.74213	-1.63435	-0.743944	-0.0550163
			0.28_618.55	-2.05704	-0.604766	1.20666	-0.485051	-1.77196	0.969695	1.31279	0.170175	1.17356	0.486228	-2.39689	-0.245699	1.1243	1.3126	-0.618948	0.605984	-0.886541	-0.745679	-1.31617	-0.982796	1.36771	0.942326	0.746516	1.01885	-0.263957	0.686046	0.409857	0.277316	1.10035	0.177854	0.104882	0.461029	-1.34621	-0.103174	0.0262105	-0.474392	0.932688	0.770059	-0.766169	0.312193	-1.4998	-0.0572642	-1.70616	-1.08774	-0.792407	-0.0484939
			0.28_620.55	-0.330552	0.728641	1.25838	0.552156	-0.154873	0.900916	1.32542	0.690489	-1.76417	-1.03741	-0.599022	-1.13353	-0.416715	1.35769	-0.536321	0.134885	-0.694857	0.877486	0.333066	0.171898	1.34198	0.797729	-0.848358	0.430449	-1.67346	0.718616	0.387536	-0.189104	1.05087	0.204899	-1.51384	-0.0860241	-1.21794	-0.0915446	0.036431	-0.424351	0.936869	0.753898	0.602713	0.764493	0.155399	-1.5235	-3.03917	-1.46909	0.816768	-0.0588608
			0.28_622.54	1.01981	0.389846	1.03328	0.814311	-0.348179	0.716746	1.06814	0.478903	0.921926	-1.22074	0.338717	0.0133009	-0.561906	1.11529	0.487284	0.346891	0.464298	0.671908	0.136129	0.424112	1.09676	0.651563	0.421095	0.723139	-0.354099	-0.928631	0.137425	-0.381768	0.806278	-0.0418599	-0.25539	0.169676	-0.0164689	-3.3753	-1.53854	-1.64344	0.749068	0.60964	0.324203	0.56097	-0.0863607	-0.248958	-1.65859	-0.664636	0.641906	-3.12837
			0.28_624.54	0.989862	0.443473	1.02697	0.820102	-0.356058	0.743664	1.07017	0.485924	1.03136	-1.32049	0.337264	0.016044	0.92496	-0.397312	0.432223	0.319957	0.504314	0.743827	0.0731974	0.440446	1.18683	0.791633	-1.14611	0.27745	-0.363663	0.564805	0.271648	0.157597	0.828086	0.0736129	-0.0988632	0.267612	-1.59686	-1.61853	-0.168159	-1.12785	0.765996	0.619037	0.419257	0.60143	-1.65926	-0.170491	-1.88123	-1.23699	0.63706	-3.55163
			0.28_624.58	1.56523	0.479316	-0.0425763	0.667322	-0.316652	-0.898613	1.11711	-0.03272	-2.225	0.70726	0.804404	-0.237777	1.5266	1.58294	-0.941518	0.722675	0.484094	-1.51163	0.155247	-0.290763	1.37307	-1.25161	0.56414	0.228536	-0.408706	0.424113	0.0991424	0.0381832	1.18021	-0.0754332	-0.158592	0.315396	0.552006	-0.0536015	-0.000503962	0.165967	0.784782	0.648894	-1.51163	-0.0259845	-1.81807	-1.67131	0.131593	-1.11926	0.970868	-1.84053
			0.28_626.54	0.868496	0.51655	-1.24291	0.0473802	-2.75916	0.91323	1.37225	-0.157892	1.18873	-1.99733	-1.84845	-0.885685	-1.20745	-0.995772	0.328391	-0.624944	0.472411	-1.3509	0.275867	-0.200876	1.34763	-1.08842	0.60055	0.286586	-0.6867	0.658751	0.227368	0.0664729	1.14575	0.0984867	-0.274562	0.323226	-2.2213	-0.373627	-0.311681	-0.968871	0.903977	0.731395	0.455483	0.696952	0.0357804	-0.49679	-0.584315	-0.348441	0.602638	-0.337268
			0.28_628.53	0.938495	0.557526	0.873638	0.789886	-0.350374	-1.00654	1.32061	-0.0121006	0.995305	0.313602	-1.33613	-0.00907464	-1.07634	-0.716573	-1.44175	-1.07822	0.54637	0.862531	0.350098	0.586333	-0.653628	0.890389	0.669786	0.302182	-0.647586	0.49828	-3.39574	-1.18168	1.16468	0.26182	0.122093	0.516196	0.146961	-0.261306	-0.0672365	-0.0605271	-3.04262	-0.963766	0.510847	-1.16518	0.26436	-0.267022	-0.291268	-0.0979768	-1.31251	-0.316236
			0.28_628.61	1.44744	-1.66745	1.99091	0.590302	-0.0437751	0.563559	1.02343	0.514406	-0.471339	-1.21077	-1.05175	-0.911287	1.56825	-0.393215	0.847257	0.674098	0.607744	0.206359	0.170094	0.328066	1.40498	-1.39564	0.853072	0.287471	0.171668	0.67279	-1.50505	-0.220196	0.812676	-0.406774	-2.07302	-0.555705	0.384348	-2.16901	-0.128065	-0.637577	-0.839297	0.407499	0.181832	-0.0833219	-0.638178	0.187256	-0.221302	-0.224075	-1.13459	-0.67242
			0.28_630.56	1.32916	-2.98166	-0.313034	-0.655178	-0.289129	0.765544	1.13876	0.538392	1.29351	0.644887	0.451454	0.796616	1.39081	-0.0340546	0.703435	0.686731	0.421809	-1.03132	0.17506	-0.144817	1.00653	0.758739	-1.08347	0.227266	-0.165688	-1.17422	0.229405	-0.370169	0.983258	-0.143382	-1.75745	-0.305857	0.316431	-1.8764	-0.0279287	-0.529298	0.828464	0.596815	0.521772	0.649017	-0.165023	-1.90262	0.0214455	-0.682064	-0.929358	-1.52293
			0.28_631.56	1.43031	0.387021	1.67315	1.16349	-0.701744	0.85749	0.945703	0.36715	1.43795	0.767613	0.601414	0.935659	1.44917	1.52796	0.824052	1.26706	0.275187	0.443559	0.136227	0.284991	1.10139	0.449788	-1.33136	0.0732703	-0.797672	-1.49947	-0.11431	-0.803816	-0.850997	-1.6043	-2.98144	-1.81225	0.431603	-0.4159	-1.52558	-0.503294	0.511938	-1.09035	0.201735	-0.12556	0.0204924	0.146824	0.173849	0.113722	0.588116	-0.106386
			0.28_632.52	0.768158	0.550727	0.631706	0.650197	0.101959	-0.860385	1.2588	0.166792	0.914006	0.113555	-1.3914	-0.12128	-0.943189	0.922611	0.305221	0.0948809	0.730033	-0.646707	-1.07115	-0.329274	1.33107	-0.334184	0.812527	0.603139	-0.0196462	0.914345	0.512059	0.46892	1.01589	0.318257	-1.36741	-0.0110848	0.0746959	-3.23899	-1.7297	-1.63133	-0.185225	0.793242	0.710753	0.43959	0.0404556	-0.310415	-0.434087	-0.234682	-0.85454	-0.204383
			0.28_632.55	1.2892	0.431385	1.58682	1.10247	-1.52139	-2.28249	1.09763	-0.902081	1.27188	0.715384	0.643138	0.8768	1.21935	-0.223815	0.77412	0.589886	0.418736	-2.71076	-1.22043	-1.17082	1.09744	0.654667	0.449581	0.733897	-0.307599	0.350162	0.0614802	0.0346811	0.79402	-1.61544	-1.57112	-0.79751	0.397649	-0.127916	0.114458	0.128064	0.657876	0.589162	0.354291	0.533776	-0.003116	0.13013	0.108246	0.0784201	0.650726	-1.72411
			0.28_634.52	-0.276338	0.641384	0.586249	0.317098	-2.63383	0.904911	-1.56715	-1.09869	0.872002	-1.15396	0.415532	0.0445243	-1.95878	0.917447	0.422093	-0.206413	0.835265	-0.393815	0.658378	0.366609	1.33053	1.08294	-0.487975	0.641831	0.147875	0.957696	0.637078	0.580883	-0.350254	0.466803	0.414332	0.17696	0.207042	0.0825682	0.107157	0.132256	1.09162	0.857375	-0.445958	0.501011	0.315577	-0.042801	-1.59286	-0.440029	0.783033	-1.33849
			0.28_636.52	-0.699691	0.600042	-1.42599	-0.508545	-0.00358774	1.01429	1.56029	0.856999	-1.00435	-1.83583	0.278978	-0.853734	0.683097	-1.01078	0.277766	-0.0166393	-1.17011	-0.842505	0.630945	-0.460557	-0.440295	-0.7512	0.927754	-0.0879137	-2.23738	-0.936514	-1.47465	-1.54951	1.29605	0.375985	-1.62215	0.0166287	0.0648494	-0.198377	-0.113957	-0.0824948	-0.793656	1.00162	0.867894	0.358618	0.159062	-0.416817	-0.567994	-0.275249	0.890864	-0.21669
			0.28_638.52	0.733258	0.53369	0.548879	0.605276	-1.26238	0.755017	1.14893	0.213856	0.771448	-2.31709	-0.982739	-0.842792	0.595531	0.817641	0.338866	0.584013	0.651742	0.864797	-0.807246	0.236431	1.18953	-0.142422	0.660659	0.569254	0.0087485	0.814092	0.523226	0.448689	-0.165397	0.34782	0.292052	0.158158	0.0804916	-2.60706	0.025567	-0.833666	-1.62941	0.74017	-0.698991	-0.52941	-2.47319	-0.165397	-0.211898	-0.95016	0.646468	-1.36377
			0.28_638.55	1.0573	-1.14442	1.16385	0.358909	-0.133515	-0.667011	1.15037	0.116613	1.3613	0.690279	0.717779	0.923119	1.17348	-0.390512	0.787218	0.523394	0.585661	0.63327	-1.29677	-0.0259459	1.31161	-0.722044	0.761693	0.450418	-0.160411	0.558699	0.326496	0.241595	-0.482307	0.321429	-1.52619	-0.562356	-1.22945	0.111219	-3.07165	-1.39663	0.846805	0.720751	-2.77105	-0.401165	0.143017	0.272501	0.047365	0.154295	0.883282	-0.120136
			0.28_640.52	0.701719	-1.1637	-1.15492	-0.538968	0.0541671	0.789133	-0.387563	0.151912	0.799303	0.130658	0.323582	0.417847	0.522749	0.894672	0.305335	0.574252	0.677301	-0.713685	0.547667	0.170428	1.23233	0.89722	-2.50899	-0.126483	0.0314604	-0.684281	0.491904	-0.0536388	1.0733	0.269018	-2.87143	-0.509704	0.0898015	-1.53244	-1.43605	-0.959565	-0.530521	-0.898035	0.680742	-0.249271	0.160909	-0.260662	-0.378571	-0.159441	0.672456	-0.237428
			0.28_640.55	1.36664	0.494184	1.37503	1.07862	-0.307927	-0.80548	1.23157	0.0393883	1.53338	0.74217	0.769582	1.01504	-0.504723	1.54431	0.83876	0.626117	-1.38669	0.849043	0.287076	-0.0835244	1.34274	-0.791612	-1.12886	-0.192577	-0.506484	0.744458	0.388834	0.208936	-0.786627	-1.44024	0.069837	-0.71901	0.50114	-1.9096	0.173107	-0.411784	1.16747	-1.15771	-1.05485	-0.348363	-1.78236	-1.53708	0.0342631	-1.09506	1.0369	-0.0724034
			0.28_640.58	1.42489	0.49017	1.6761	1.19705	-0.248417	0.974828	1.08833	0.604914	1.34023	-1.06283	0.76353	0.346977	-0.483505	-0.229074	0.82312	0.0368472	0.496559	0.419287	0.207288	0.374378	-0.246358	0.770567	-1.17568	-0.217156	-0.473821	0.418848	-1.40978	-0.488251	1.08646	-3.49278	-0.0736407	-0.826653	0.437083	-0.0597505	0.085444	0.154259	-0.938901	0.641047	-1.45664	-0.584831	-0.213148	0.200349	-0.0413421	-0.0180471	1.00177	-1.89083
			0.28_646.53	0.854673	0.355157	0.858663	0.689498	-1.79535	0.677403	-0.668072	-0.595341	0.923643	-1.39056	0.394559	-0.0241178	0.712873	1.01563	-1.26726	0.153747	-3.05153	-0.888723	0.279007	-1.22042	0.981489	0.746547	0.605109	0.777715	-0.146385	0.6426	-1.36628	-0.290023	1.05055	-1.68895	-1.63843	-0.758945	0.0469447	-1.46452	-0.032049	-0.483208	0.860109	0.535231	0.594414	0.663251	0.0662428	-0.119591	-2.07593	-0.709758	0.681529	-0.478143
			0.28_647.53	1.02588	0.37306	1.02041	0.806449	-0.805257	0.809962	1.00009	0.334933	1.09178	-1.42288	-3.05315	-1.12809	0.983936	1.15869	0.505823	0.882817	0.241241	0.65778	0.19578	0.364934	0.947509	0.643244	-1.38628	0.0681584	-0.803947	0.366911	0.0101591	-0.142292	0.715634	0.0681933	-0.182711	0.200372	0.232218	-0.447334	-0.0874125	-0.100843	0.54707	0.529351	0.306115	0.460845	-0.0656766	-0.197668	-0.222832	-0.162059	0.53767	-2.11852
			0.28_648.52	1.02196	0.48129	-0.785181	0.239357	-3.55376	0.928376	-0.760016	-1.12847	-0.598268	0.465587	0.487436	0.118252	0.955602	-0.483664	0.589102	0.35368	0.46652	0.830977	0.331395	0.542964	-0.712064	0.875563	-1.26131	-0.365936	-0.242021	0.59029	0.150678	0.166316	1.01669	0.227001	-1.7927	-0.183005	0.290173	-1.93437	0.00867167	-0.545174	0.698522	0.647441	0.517219	0.621061	0.148198	-0.104851	-0.195342	-0.0506652	0.759618	-0.163603
			0.28_648.56	-0.0355351	0.583689	1.44903	0.665727	0.0514715	-0.483179	1.07844	0.215577	1.2693	0.757937	-0.525911	0.50044	-1.41689	1.44096	0.927661	0.317245	0.596252	0.540122	-0.928825	0.069183	1.23766	-0.437124	0.771731	0.524088	-1.16176	0.642254	0.401316	-0.0393957	1.11206	-0.854244	0.216654	0.158155	-0.745653	-2.37366	-0.939268	-1.35286	0.848286	0.710684	-0.728072	0.276966	-1.31065	0.317989	0.267781	-0.241628	-0.499911	0.0178694
			0.28_650.50	0.103894	0.288146	-0.227965	0.0546917	-1.25621	0.476372	0.944292	0.0548195	0.541355	-1.96049	-0.0277311	-0.48229	0.104131	-2.7486	-1.81589	-1.48679	0.606068	0.770614	0.510878	0.629187	1.02602	-0.334491	0.841062	0.510863	-1.26963	0.857677	0.482097	0.0233809	0.75788	-1.05938	0.287254	-0.00474911	-0.197997	-0.165045	-0.406337	-0.25646	0.943965	0.583767	0.557141	0.694958	-1.54222	-1.93854	-2.34434	-1.9417	0.433833	-0.394054
			0.28_652.50	-1.39788	0.547265	-0.07259	-0.307734	0.413474	0.788821	1.28125	0.827848	0.649919	-0.260825	-0.0434882	0.115202	0.235567	0.29346	-0.201319	0.109236	0.885446	1.08965	-1.14785	0.275751	0.0144491	-0.0574619	1.05219	0.336392	0.509153	-0.519398	-2.80576	-0.938667	1.0048	0.602456	0.570168	0.725808	-0.0752906	-0.00837485	-0.227204	-0.103623	-0.511447	0.877563	-0.920587	-0.184824	-1.61044	-0.548713	-0.845291	-1.00148	-1.05168	-0.272945
			0.28_654.52	0.716336	-1.65088	0.545338	-0.129737	-0.454751	0.583764	0.985317	0.371443	1.05292	0.0716873	-1.80023	-0.225208	-1.4032	0.807081	0.0642633	-0.177284	0.404992	0.832024	0.0573581	0.431458	1.24443	1.05312	0.557982	0.951843	-0.242764	0.807342	0.370423	0.311667	0.960184	-2.14156	-2.14755	-1.10964	-2.22896	-2.11801	-0.220008	-1.52233	-1.05827	0.690152	0.724905	0.118928	-0.0791303	-0.585808	-0.670685	-0.445208	0.718629	-0.549918
			0.28_655.51	0.958978	0.596448	0.718761	0.758062	-0.379722	0.954437	1.10067	0.558462	1.15618	-1.37681	-1.19506	-0.471896	0.820297	1.00653	-2.98516	-0.38611	-1.20129	0.929502	-1.4473	-0.573029	1.09966	0.854504	0.519383	0.824517	-0.31006	0.625833	0.370778	0.22885	0.876988	0.202089	0.0275122	0.368863	0.233975	-0.250714	0.0196051	0.000955343	0.813983	-1.17667	-1.11286	-0.491848	0.329921	-1.86797	-0.162244	-0.566764	0.534892	-0.23939
			0.28_656.51	-1.09897	0.701828	0.81707	0.139976	-0.238147	-1.04084	-0.820793	-0.699925	1.13437	0.356628	0.419	0.636666	0.878667	-0.902467	0.412634	0.129612	-1.52568	0.972504	-1.77519	-0.776123	-0.757587	0.996179	0.700438	0.31301	-0.533325	0.763999	0.374132	0.201602	1.07399	0.292529	0.0898892	0.485471	-1.84716	-0.19068	-0.258802	-0.765547	1.0772	0.809296	0.63279	0.839763	0.188544	-2.36623	-0.354731	-0.844138	0.764215	-0.298769
			0.28_658.55	-0.611655	-1.16211	-2.20833	-1.32737	-0.0975072	0.924445	1.09003	0.638991	1.4021	0.484993	-1.11162	0.258491	-0.608574	-1.95733	-1.01831	-1.19474	0.517371	0.72429	0.274833	0.505498	1.42712	0.943074	0.668482	1.01289	-0.34948	-1.10132	0.353514	-0.365763	1.03415	0.116133	0.0555288	0.401937	0.384881	0.0837843	0.0157052	0.161457	0.945815	-1.09116	0.576165	0.143606	-1.90977	0.0460925	-0.236497	-0.70006	1.01929	-1.97083
			0.28_660.54	-0.395141	0.732381	1.56374	0.63366	-0.61253	-0.516473	1.25945	0.0434828	-0.421864	0.78722	0.821293	0.39555	1.46608	1.52684	-0.962429	0.67683	0.652038	0.764348	-1.68393	-0.08918	1.50802	0.981237	0.799379	1.09621	-2.08382	-1.06222	-1.40453	-1.51685	-0.585341	0.208419	0.088914	-0.0960027	0.506775	0.0536332	-1.67013	-0.369908	-0.847726	0.732845	-1.16629	-0.427056	0.0517471	0.231198	-1.83662	-0.51789	-0.314791	-0.182261
			0.28_662.54	1.24079	0.418709	1.46618	1.04189	-0.589986	0.838257	0.93402	0.394097	-0.720549	0.479086	0.526669	0.0950689	1.27095	-0.726563	0.632836	0.392408	0.359853	0.473371	0.185981	0.339735	-0.692214	0.769181	-1.49864	-0.473892	-2.6192	0.341323	-0.142138	-0.806672	-0.556279	-0.142458	-0.143738	-0.280825	-4.03203	-0.340072	-0.188699	-1.52027	0.877618	-1.45768	0.419231	-0.0536093	-0.483047	-0.168737	-0.391435	-0.34774	0.840128	-0.526672
			0.28_663.53	1.07222	0.493444	1.30664	0.957432	0.0151734	0.738597	1.07694	0.610236	-0.394592	-1.04149	0.381587	-0.351497	-0.386908	1.20936	-2.33528	-0.504274	-2.33528	0.68569	0.442242	-0.402449	1.03318	0.810554	0.811176	0.88497	0.203525	-0.723393	0.500444	-0.00647452	0.817357	0.0389615	-1.33519	-0.159623	-1.28861	-0.204532	0.046264	-0.482294	1.04432	-2.31129	0.571424	-0.231848	-0.176181	-1.57891	-0.19115	-0.648747	0.662761	-0.274773
			0.28_664.55	-0.262487	-0.964713	1.73865	0.170484	-0.224926	0.948585	1.01233	0.578663	1.5963	-2.39576	0.747246	-0.0174037	1.51781	-0.205905	-0.79941	0.170831	0.551005	-1.06388	0.209088	-0.101262	1.36425	0.904903	-1.12393	0.381739	-0.155137	0.751061	0.0884193	0.228114	1.02604	-1.26922	-0.136973	-0.126718	-1.01972	-0.10931	-1.48229	-0.870441	1.01957	0.768109	0.638583	0.808754	-1.87954	0.162387	0.105788	-0.537121	1.0554	-1.59234
			0.28_666.55	1.24429	-2.80893	-0.0946924	-0.553113	-0.260419	-0.896957	1.09305	-0.0214406	1.33969	0.806978	-2.65711	-0.170147	1.34849	1.44342	0.921446	1.23778	0.278324	0.543562	0.251826	0.357904	1.10601	0.536191	0.656701	0.766299	-0.517686	-1.08965	0.151852	-0.485162	1.0698	0.0333611	-0.0785867	0.341524	0.384185	-0.102484	-1.51665	-0.41165	0.749279	0.55842	-1.12816	0.0598481	-1.85715	0.190043	0.0796888	-0.529141	0.721596	-0.295981
			0.28_672.55	1.34936	-1.17193	1.66208	0.613171	0.0245114	0.616919	-0.743076	-0.033882	-0.363951	-2.41156	0.730495	-0.681671	1.33347	1.36151	0.838773	1.17792	-1.09685	-1.08802	0.265291	-0.639858	1.12173	-0.646423	0.604611	0.359973	-0.032831	0.517259	0.185053	0.22316	0.972309	0.076637	-3.0581	-0.669717	0.36435	-1.57005	-0.128379	-0.444693	-0.729901	0.443375	0.319736	0.01107	-0.416553	-1.30855	0.0934348	-0.54389	-0.667555	-0.31508
			0.28_674.51	1.132	0.572129	1.0265	0.910207	-2.0793	-0.944837	1.22753	-0.598868	1.14151	-1.44014	0.42836	0.0432436	0.973902	-0.611985	0.476878	0.279598	0.525427	-1.06778	-1.3394	-0.627251	-0.0653019	0.974817	0.677878	0.529131	-0.177378	0.694971	-1.53644	-0.339616	-0.716191	0.145367	0.11896	-0.150621	-1.61868	-1.95147	-0.0889261	-1.21969	1.01864	0.677047	0.490454	0.728712	-1.75173	-0.107005	-2.21256	-1.3571	0.807718	-0.316555
			0.28_674.55	-0.487285	0.371379	1.79966	0.561252	-0.402027	0.690896	0.684322	0.324397	1.39791	-1.19251	0.538212	0.24787	1.49512	1.43202	0.756659	1.22793	-1.60198	0.253089	-0.100377	-0.48309	1.12002	-1.11468	0.411118	0.13882	-0.274502	0.572156	-0.0883015	0.0697841	0.836529	-2.13236	-0.2572	-0.517677	0.325177	-0.312729	-0.124129	-0.037227	-2.82804	0.48059	0.328996	-0.672817	-0.628915	-0.126061	-1.9581	-0.90436	0.831352	-0.287436
			0.28_676.50	-0.869176	0.355522	0.983635	0.15666	-0.461352	-1.10502	-0.774528	-0.780301	1.07686	0.249464	0.413736	0.580021	0.93182	1.21757	0.436291	0.861895	0.443301	-2.60013	0.163306	-0.664509	1.15511	0.805004	0.585557	0.848556	-0.488491	0.563343	0.0960467	0.0569659	0.897896	-0.018041	-0.121171	0.252895	0.0756374	-2.05197	-0.208555	-0.728296	-1.06204	0.619948	0.525458	0.0277898	-0.140922	-0.32866	-0.387006	-0.285529	0.676698	-0.403343
			0.28_678.51	1.1314	0.484736	1.11339	0.909842	-0.545912	0.899462	1.1794	0.510982	-0.662893	-3.06246	0.506989	-1.07279	-0.694586	1.2312	0.535145	0.357254	-1.24196	0.683057	-3.13655	-1.23182	1.2098	0.828924	0.58387	0.874199	-1.96801	0.465928	0.270443	-0.410547	0.952986	0.101068	-0.0211495	0.344301	-1.61842	-0.227459	-0.0453033	-0.630396	-0.557204	0.62158	0.520796	0.195057	0.0288283	-0.261383	-0.249811	-0.160789	0.657993	-0.264804
			0.28_679.51	-0.679331	0.631532	1.10365	0.35195	-1.83655	0.745301	1.19651	0.0350871	1.20875	-1.29244	0.526765	0.14769	-2.50424	1.19328	0.546935	-0.254676	0.437305	-1.0402	0.497448	-0.0351497	0.900589	0.962402	0.854741	0.905911	-1.75471	0.865621	0.427149	-0.15398	-0.765039	-1.71669	0.145896	-0.77861	0.101909	-1.54512	-0.0164969	-0.48657	1.10431	0.594812	-1.19193	0.169063	-0.00804274	-0.302733	-0.228992	-0.179923	0.686704	-0.417418
			0.28_680.50	1.32856	-1.41741	-0.361356	-0.150067	-0.49193	0.873334	-0.630934	-0.0831767	1.15336	0.498381	0.49452	0.715421	-0.860025	1.36571	-1.42875	-0.30769	0.508718	0.943919	0.255079	0.569239	-0.628725	0.783203	0.396763	0.183747	-0.433972	0.503374	0.244988	0.104797	0.957754	0.145641	0.0393102	0.380902	0.0518469	-0.393538	-0.235352	-0.192348	0.814332	0.696973	0.480866	0.664057	-3.78048	-0.407555	-0.231674	-1.47324	0.660766	-2.38994
			0.28_682.50	-0.552783	0.538601	1.22358	0.403133	-0.310894	-0.829781	1.23562	0.031648	1.09846	0.50082	-1.12193	0.159116	0.935914	-0.390606	0.692069	0.412459	-1.05464	0.912732	-1.35396	-0.498623	1.27	0.792056	-1.0245	0.345851	-0.252983	0.675079	0.173244	0.198447	1.08625	-1.30135	-1.53889	-0.584667	-1.50725	-0.197532	-1.6125	-1.10576	0.884159	-0.827722	-1.13428	-0.359282	0.270429	0.0336497	-0.0751511	0.0763092	0.69756	-0.216156
			0.28_684.49	1.07575	0.401218	-1.55831	-0.0271147	-0.788151	0.929772	1.33447	0.492031	1.13786	-0.0483387	0.248386	0.445968	0.753861	1.06553	0.322552	0.713982	0.411913	0.751616	0.0845472	0.416025	1.07718	-1.32647	0.551126	0.100609	-0.674982	0.552839	0.114132	-0.00267039	1.04036	-0.0188637	-0.132806	0.296229	-0.05773	-0.600999	-0.394642	-0.351124	0.807343	0.554208	0.483013	0.614855	-0.0353368	-2.54486	-0.63843	-1.07288	0.567456	-0.65654
			0.28_686.49	1.02343	-0.630904	-1.85463	-0.487369	-0.0550784	0.967043	1.22959	0.713852	1.23373	0.513382	0.642583	0.796564	1.024	1.09303	0.565637	0.894222	0.740675	0.999638	0.560987	0.7671	-1.53994	0.93189	0.709498	0.0338175	-1.27777	0.783508	-0.691554	-0.395273	-1.67007	-2.28542	-1.0252	-1.66023	0.497667	-2.32382	0.260011	-0.522047	0.90684	-0.488055	0.769643	0.396143	0.46749	0.0687003	-1.25103	-0.238278	-0.386557	0.122432
			0.28_688.49	1.09825	0.366457	0.853917	0.772875	-0.426684	1.07562	1.59721	0.748716	-1.28788	0.262668	0.442198	-0.194339	-1.57802	1.15488	0.44794	0.0082674	-1.86683	0.937765	0.213875	-0.238397	1.40876	1.081	-1.75255	0.245738	-0.493809	-1.68689	0.125427	-0.68509	1.32515	0.275535	0.161991	0.587559	-0.0969655	-0.413751	-0.283256	-0.264658	-1.44826	0.709613	-1.7214	-0.820016	0.19879	-0.310905	-0.555124	-0.222413	0.646886	-0.53046
			0.28_688.52	1.32229	0.482961	1.48068	1.09531	-1.95601	-0.943061	1.08907	-0.603331	-0.454735	0.490473	0.617829	0.217856	1.18961	1.40045	0.724205	1.10475	-2.9215	0.50498	0.170539	-0.748661	1.00988	0.573513	0.377958	0.653782	-0.288408	-1.30968	0.0340057	-0.52136	0.803389	0.0188504	-1.67123	-0.282997	0.328623	-0.305825	-0.0488161	-0.00867286	0.699185	-2.89143	-1.38577	-1.19267	-0.0219578	0.0591288	0.0267476	0.0213062	0.696025	-0.271394
			0.28_689.51	1.51491	-1.12721	1.70248	0.696729	-0.386618	-2.41358	1.1227	-0.559165	1.36094	0.749486	-0.844894	0.421844	-0.241674	1.58425	1.00918	0.78392	0.489731	0.555675	-1.34555	-0.100048	1.21222	-1.02832	-1.18014	-0.332079	-0.437659	-1.21033	0.0845818	-0.521135	0.868506	-1.21475	0.0531076	-0.0977106	0.551846	-0.140775	0.281102	0.230724	0.756751	-0.816258	0.487635	0.142709	0.0940523	-1.395	0.181214	-0.373246	0.741852	-0.212327
			0.28_690.49	0.751154	0.338831	0.657357	0.582447	0.0664967	-0.846631	1.11943	0.113097	0.813827	-1.37679	0.424751	-0.0460705	0.632561	-0.762742	0.339125	0.069648	-0.78674	0.917687	-2.66434	-0.844464	1.29295	0.979813	0.766586	1.01312	-0.00132066	-0.808611	-1.2126	-0.674178	1.0545	0.289266	0.323992	0.555918	-0.0534827	-0.11757	-0.110341	-0.0937977	-0.543589	0.720789	-0.85924	-0.227347	-1.48723	-3.4853	-0.291524	-1.75468	0.648682	-0.208697
			0.28_690.52	1.47672	0.521183	0.309803	0.769235	-2.08781	0.88621	1.15828	-0.0144395	-0.368059	0.760863	0.705445	0.366083	1.38688	1.5767	0.854559	1.27271	0.507476	-1.1065	-3.32568	-1.30823	1.05453	0.790069	0.464811	0.769803	-0.204709	0.519947	0.116651	0.143963	-0.819059	0.0937553	0.0740436	-0.217087	0.410037	-0.257653	0.169344	0.107243	-0.89413	-0.981811	0.494158	-0.460595	0.0025741	0.171788	0.0690351	0.0811325	-1.01343	-1.67565
			0.28_692.48	0.669604	-1.12286	-1.0784	-0.510553	-1.64232	-0.759723	-0.346581	-0.916209	0.974235	0.174591	0.354983	0.50127	0.728687	0.887188	0.298169	0.638015	0.791088	-0.537401	-1.06239	-0.269566	1.35329	1.15502	0.953673	1.15399	-1.76412	-0.763246	0.625846	-0.633842	1.15969	0.438348	0.363172	0.653735	0.142156	-1.75737	-1.78477	-1.13333	1.18379	0.924825	-0.884758	0.407952	-1.35847	-0.21698	-0.410195	-0.661881	0.801266	-0.169438
			0.28_694.48	0.628552	0.488172	-1.43282	-0.105366	-0.183216	0.837337	1.23888	0.630999	0.868041	-0.0193684	0.21626	0.354978	0.562528	0.812795	-1.81139	-0.145356	-1.05001	-0.703873	0.429935	-0.441315	1.28094	0.98996	0.753403	1.0081	-0.28984	0.867081	-1.30496	-0.242571	1.03106	0.28272	0.238685	0.517488	-1.70567	-0.273797	-0.147852	-0.709106	-2.58794	0.808673	-1.14258	-0.97395	-1.73081	-0.462982	-0.589762	-0.92785	0.664995	-0.354478
			0.28_696.48	0.566413	0.390302	-1.05905	-0.0341133	-0.165845	0.71183	1.14919	0.56506	0.783135	-3.25534	-1.29285	-1.25502	0.481929	0.743718	0.199285	0.474977	0.604602	0.857325	0.432996	0.631641	1.14851	0.912755	-0.972244	0.363008	-0.137597	0.754106	-2.81649	-0.733326	-0.730041	0.184098	0.141924	-0.134673	-1.50897	-0.192358	-0.166646	-0.622659	0.947509	0.67419	0.635325	0.752341	0.0330409	-0.426318	-0.403521	-0.265599	0.554699	-0.28649
			0.28_696.50	1.20464	0.753869	-0.541836	0.472225	-1.58794	-2.59038	1.32214	-0.952062	1.49876	0.627427	0.747392	0.957859	-0.685065	1.32021	0.693812	0.442984	0.620112	0.776644	-1.18206	0.071567	-0.380353	1.11974	0.81607	0.518487	-0.251765	-1.01685	-1.1467	-0.805102	-0.401628	0.440328	0.148981	0.0625605	-1.2401	-1.62788	0.150156	-0.905942	-0.580124	0.701903	-0.950697	-0.276306	0.114729	-1.43689	-1.50373	-0.941963	-0.664588	-0.112156
			0.28_699.50	1.52797	0.849296	1.5835	1.32025	-1.9315	-0.527529	1.07137	-0.462553	1.56857	0.903141	0.959304	1.14367	-0.241135	1.5434	-0.609615	0.230884	0.62871	0.859358	0.43714	0.641736	-0.430124	-0.514389	0.788667	-0.0519488	-0.306781	0.645722	-1.13484	-0.2653	1.24563	-1.25218	-1.24207	-0.416207	-0.968677	0.0779531	0.341218	-0.183169	1.01494	-0.934893	0.57222	0.217423	-1.0375	-1.28871	-1.36772	-1.23131	1.05973	0.0804365
			0.28_700.50	1.20003	0.64882	1.22273	1.02386	-0.436916	0.874473	-0.532069	-0.0315041	1.44625	0.596627	-1.23864	0.268077	1.14007	1.29572	0.741091	1.05896	-1.36961	-1.14368	-1.44402	-1.3191	0.971706	-0.864914	-1.12096	-0.338056	-0.3762	-3.13375	0.405308	-1.03488	1.07251	0.209933	0.0593539	0.447266	0.258865	-0.110677	0.058775	0.0689878	0.984716	-1.24733	-1.24733	-0.503313	-0.0324682	0.096673	-0.121459	-0.0190848	0.881625	-0.302345
			0.28_706.49	0.702499	0.482291	0.56645	0.583747	-2.42775	0.663252	0.949685	-0.271604	1.13142	-1.72142	0.292779	-0.0990725	0.844134	-0.96756	0.343593	0.073389	0.4222	0.641628	-3.50196	-0.81271	1.11767	0.923415	0.523056	0.854714	-0.408787	0.723559	0.289253	0.201341	-1.01096	0.0992281	-0.114587	-0.342106	-0.0293914	-1.84756	-0.0718119	-0.649588	-1.01654	0.648557	0.545901	0.0593048	-0.0491557	-0.231828	-0.501409	-0.260797	-1.12618	-0.383853
			0.28_716.51	1.28607	0.516181	1.31175	1.038	-2.76913	-1.30991	-1.09682	-1.72529	1.46176	-1.68752	0.539061	0.104432	1.26876	1.38316	0.727785	1.12657	0.146102	0.60312	0.0850444	0.278089	-0.740766	0.761687	0.596132	0.205684	-0.852291	0.501327	-1.9083	-0.753088	1.06799	-0.0662568	-0.0672309	0.311501	0.31783	-0.381646	-0.215713	-0.0931765	0.978846	-1.70385	0.49704	-0.0759875	-0.27148	-0.0775205	-0.383005	-0.244002	0.873776	-0.428999
			0.28_718.50	1.34783	0.627632	-0.506912	0.489516	-0.558524	1.00671	-0.643114	-0.0649761	1.48422	0.633635	-1.11831	0.333183	-0.638335	1.48823	-1.00669	-0.052263	0.521644	0.637068	-1.70009	-0.18046	1.36683	-1.02807	0.713877	0.35088	-0.581744	0.534028	0.182605	0.044963	-0.507494	0.0300375	-0.136109	-0.204522	0.408761	-0.0891746	-0.0528193	0.0889222	-0.984804	0.639151	0.558916	0.0710879	-1.97101	0.0861424	-0.0582585	-0.647707	0.997356	-0.181864
			0.28_720.50	-0.316929	0.739163	1.63245	0.684895	-1.99857	1.10311	-1.8991	-0.931522	-0.246978	-1.00954	0.956644	-0.0999564	-0.276861	1.60166	0.971287	0.765362	0.611447	0.784241	-1.44934	-0.0178851	1.46511	0.984378	-0.94422	0.501755	-0.344605	-1.12137	-1.44431	-0.970095	-0.570472	0.236819	0.0871071	-0.082182	0.560197	0.0717137	0.379931	0.337281	-0.75523	-1.03306	0.705129	-0.361053	0.0881953	0.239518	0.209614	0.179109	0.97839	-0.036369
			0.28_721.49	1.2959	0.384042	1.56447	1.08147	-0.333132	0.753584	1.05076	0.490403	1.18508	0.445	0.575232	0.735103	1.21152	-0.258167	0.74521	0.566188	-1.2763	0.589254	0.294241	-0.130934	0.8922	0.541676	0.786875	0.74025	-0.0550015	-1.11463	-1.60011	-0.923247	0.775606	-0.1789	0.149115	0.248607	-1.7209	-2.05773	-2.01485	-1.93116	-0.700657	-1.11123	0.437628	-0.458087	-0.347427	-0.199358	-0.0586549	-0.201813	0.423182	-0.42587
			0.28_722.51	-0.168335	0.533975	1.57901	0.648216	-0.272354	-0.735825	-0.665185	-0.557788	1.34024	-0.737478	0.818017	0.473592	1.36163	1.39271	-0.724361	0.676659	0.541298	0.401169	0.262284	0.401584	1.07783	0.762101	0.545334	0.795089	-0.509061	0.419043	0.0566511	-0.011122	-0.511459	0.00489859	-0.0162008	-0.174254	-1.19381	-1.4323	0.113825	-0.83743	0.81363	0.576557	0.416472	0.602219	-1.32934	0.271047	0.206854	-0.283815	0.740468	-1.82573
			0.28_724.51	1.47404	-1.22903	0.285988	0.176997	-0.574302	0.954757	-0.750885	-0.123477	1.4048	0.68958	0.7605	0.951625	1.44431	-0.341035	0.871055	0.65811	0.335823	0.414823	0.177883	0.30951	1.18655	-2.80316	0.563516	-0.351034	-0.769003	0.396988	-1.78902	-0.720344	0.903161	-0.230568	-0.218336	0.151419	0.386364	-1.90546	-0.0137068	-0.510933	0.986574	0.55232	-1.10399	0.144967	-2.2043	0.102643	-1.83497	-1.31221	-1.2037	-0.315398
			0.28_726.50	-0.130067	0.581428	1.46475	0.638704	-0.146572	0.79138	0.935402	0.526737	1.25806	0.653172	0.791974	0.901069	1.20422	1.27479	0.864168	1.11439	0.433128	-0.821344	0.171278	-0.0723128	-0.486057	0.564055	0.560351	0.212783	-0.237316	0.438702	-0.995305	-0.26464	0.932247	0.0348803	-2.4955	-0.509456	0.421473	-0.03405	0.257447	0.214957	0.746054	0.540611	0.406321	0.564329	0.0348803	-1.16155	0.0594523	-0.355738	0.827895	-0.123246
			0.28_726.55	1.8413	0.528766	2.41001	1.59336	-0.121481	0.885794	-0.876626	-0.0374381	-0.100463	-0.733071	1.02177	0.0627456	1.88157	0.0486292	1.26004	1.06341	0.211856	0.319313	-1.97963	-0.48282	1.43938	0.732977	-1.21625	0.318702	-0.53763	0.309346	-0.178069	-0.135451	-0.930484	-0.321279	-1.93919	-1.06365	0.585138	-0.152448	-1.73047	-0.432592	0.759561	-1.13649	0.352864	-0.0080204	-0.298464	0.492892	0.175255	0.123228	0.905333	-0.235246
			0.28_728.49	1.0469	0.610459	1.06654	0.907967	-0.284518	0.880835	0.962221	0.519513	1.15887	0.613241	-0.590669	0.393815	1.00368	1.1098	0.640101	0.917861	-2.12408	0.415424	0.258692	-0.483321	1.02072	0.652352	0.384057	0.685711	-1.53025	0.479226	0.282039	-0.256329	0.806758	0.0782163	0.0642515	0.316409	0.434179	-2.27958	-0.88286	-0.90942	0.675861	-1.90491	0.380785	-0.282756	-1.04866	-2.32661	-2.32661	-1.90063	0.816519	-1.28186
			0.28_732.47	-0.966033	-1.39592	-0.780417	-1.04746	-1.67174	0.824	0.948901	0.0337195	-0.619875	0.352154	-1.4585	-0.575407	-2.91988	0.882894	0.146612	-0.630124	0.469376	0.567066	0.299984	0.445475	1.29648	-0.886623	0.774771	0.394877	-3.41552	-1.18224	0.236211	-1.45385	1.00701	0.104802	0.124074	0.411963	0.212651	-0.0534372	0.0452767	0.0681635	-0.855094	0.660733	0.609138	0.138259	-0.0183154	-0.0733185	-0.339532	-0.143722	0.819856	-0.217224
			0.28_734.47	0.878768	0.524871	-0.740767	0.220957	-0.142118	-0.815306	1.01409	0.01889	1.02923	0.301603	0.421449	0.584094	0.80856	0.937132	-1.18743	0.186088	-2.63405	-0.906036	0.329894	-1.07007	1.21573	0.865048	0.627335	0.902705	-0.194682	-1.01613	-1.16094	-0.790584	0.903856	0.0769004	0.0617701	0.347509	-2.87791	-0.0925429	-0.0055427	-0.991999	0.810847	-0.958244	-2.71161	-0.953004	0.0519931	-1.64238	-0.231041	-0.607142	0.766675	-0.164623
			0.28_736.46	1.25842	-0.4854	1.197	0.656676	0.301038	1.06262	0.116682	0.493448	0.343399	-1.82225	0.847734	-0.210373	1.14686	-2.39197	0.860257	-0.128284	-0.488017	-0.22931	-0.543069	-0.420132	0.0827556	-2.74813	0.920887	-0.581496	0.228861	-0.47891	0.704578	0.15151	-0.085535	0.604687	-2.03833	-0.506393	0.673198	-0.725673	0.465581	0.137702	1.08853	0.89098	0.829953	0.936488	0.379417	-0.95044	-0.96547	-0.512164	-0.418955	-0.962432
			0.28_738.46	1.19711	-1.00367	-0.353997	-0.0535181	-1.80303	0.936502	1.2839	0.139123	1.23619	-0.931689	0.575213	0.293239	1.0917	1.41596	0.767245	1.09163	0.700162	1.01336	-1.23042	0.161033	1.46677	-0.758787	-0.900719	-0.0642439	-1.22253	0.723214	-1.25463	-0.58465	-0.730226	-1.40437	-1.36516	-1.16658	0.440664	-1.33706	0.20796	-0.22948	0.910526	-0.890681	0.709693	0.243179	0.249393	-1.55484	-0.106069	-0.470506	0.769301	-0.0768718
			0.28_738.49	1.15482	0.633552	-0.60602	0.394116	-0.34039	0.778677	1.02746	0.488582	1.48859	0.586541	-1.24165	0.277827	1.33886	1.15539	0.631613	1.04195	0.392574	0.45892	0.246993	0.366162	1.17884	-0.774951	-0.96655	-0.187554	-0.460065	-1.31078	0.141184	-0.54322	0.963016	0.158401	-0.0186073	0.367603	-1.21894	-1.93447	0.0186337	-1.04492	1.01896	0.5765	-1.19142	0.134678	-2.07633	0.106669	-0.104273	-0.691311	0.950077	-0.286218
			0.28_747.48	1.32226	0.528684	1.59259	1.14785	-0.538685	0.880279	0.91147	0.417688	1.33649	0.718596	-0.677164	0.459309	1.36627	1.45979	0.884581	1.23688	-1.0993	0.564554	0.0764173	-0.152778	0.985612	-0.898752	-0.8214	-0.244847	-0.561552	-2.37724	-1.42701	-1.45527	0.895919	-0.00363123	-0.102475	0.263271	0.477059	-0.0637963	0.171048	0.19477	-0.798752	-0.971797	-1.08195	-0.950832	0.0966556	0.255237	-1.20054	-0.282882	0.839006	-0.0973546
			0.28_748.47	0.0418972	-2.67592	1.73417	-0.299951	-0.255075	0.963803	1.17816	0.628964	-0.0863156	0.916283	0.851041	0.560336	-0.0701439	0.0300429	1.01594	0.325279	0.455025	0.719173	-1.26121	-0.0290055	1.13475	0.972344	0.531549	0.879547	-0.19982	0.50968	0.220881	0.176913	1.16943	0.124278	-1.51743	-0.0745725	-0.982956	0.0688306	-1.00729	-0.640473	-0.775945	0.653114	0.624567	0.167245	-1.53421	-2.63645	0.336254	-1.27814	0.977802	-1.65385
			0.28_752.43	0.445111	-1.25877	0.270673	-0.180995	-0.151914	-2.93127	1.07394	-0.669747	0.80054	0.0303347	0.118362	0.316412	-1.50189	-1.07034	0.149815	-0.807472	0.362598	0.84656	0.413408	0.540856	1.33245	-0.967089	0.769669	0.378343	-0.103755	-1.27545	0.337246	-0.34732	0.826371	0.322108	-3.50932	-0.786947	-0.161537	-0.275748	-0.246988	-0.228091	-0.934886	0.522555	0.573994	0.0538873	0.0417017	-0.419602	-0.608379	-0.32876	0.577632	-0.584517
			0.28_756.47	1.44417	0.493933	1.62178	1.18663	-0.903278	-1.4829	0.888822	-0.49912	1.63466	0.583708	0.737964	0.985444	1.1499	1.45781	0.628888	1.07887	0.189119	-1.56172	-0.134996	-0.502532	1.12954	0.564551	-2.01004	-0.105314	-1.11972	0.209467	-0.19768	-0.369311	0.922267	-0.25384	-0.261184	0.135748	0.334282	-0.53258	-0.164366	-0.120888	0.867349	0.537936	0.343837	0.583041	-0.369061	-0.199992	-0.255467	-0.27484	0.672811	-0.513529
			0.28_758.46	1.25008	0.716607	-0.190579	0.592036	-1.61796	0.981002	0.993832	0.118958	1.35946	-2.19295	0.757912	-0.0251937	-0.277721	1.38602	-0.471841	0.212153	0.475319	-0.753226	0.361242	0.0277784	-0.195958	0.861289	0.645546	0.436959	-0.203566	0.573229	0.289192	0.219618	1.04923	-1.19465	-1.16902	-0.438144	0.489746	0.119168	-1.13479	-0.175291	0.915067	0.623729	-3.79191	-0.751037	-0.9293	0.301128	0.13088	-0.165764	-0.535025	0.0721511
			0.28_760.49	1.64587	0.618804	-2.93846	-0.224594	-0.528402	0.934662	1.02274	0.476333	-0.0662389	0.97164	0.912609	0.606003	1.62729	1.77933	-0.743578	0.887681	0.36204	0.543345	0.126607	0.343997	-0.457783	0.615818	0.465289	0.207775	-0.64186	0.323145	0.0318913	-0.095608	0.79926	-0.102259	-0.110778	0.195408	-1.12264	-1.70511	0.176889	-0.883619	0.818955	0.550416	0.374883	0.581418	-0.0962328	0.321437	0.253047	0.159417	-2.55892	-0.131254
			0.28_764.44	1.05682	0.789149	1.14286	0.996274	-0.242416	0.890463	0.991983	0.546677	1.1415	0.394505	-2.3094	-0.257797	0.897063	-0.430922	-0.909312	-0.147724	0.612711	-0.744009	-1.03309	-0.388128	1.26468	-2.28184	-0.795736	-0.604299	-0.285891	0.671598	0.37739	0.254365	-0.425723	-1.1287	-1.14855	-0.900991	0.599611	0.145211	0.151113	0.298645	1.03793	0.816007	-0.75236	0.367193	0.359829	0.199297	-2.97145	-0.804109	0.996826	-0.0952249
			0.28_764.48	1.28582	0.370198	1.57076	1.07559	-0.532009	0.668496	-0.763928	-0.209147	1.1845	0.644422	0.599495	0.809471	1.27918	1.32161	0.754266	1.11835	0.211069	0.275714	-1.68513	-0.399448	0.878955	0.436133	0.41858	0.577889	-2.22031	0.181639	-0.0605024	-0.699726	0.709168	-1.90338	-0.26345	-0.485887	0.440378	-1.81077	-0.085448	-0.485279	0.660119	0.508366	0.238925	0.469137	-1.9726	0.0608565	-0.00795939	-0.639902	0.611709	-2.00993
			0.28_765.44	1.19358	-0.759446	1.24204	0.558726	-0.33243	1.08431	1.14961	0.633829	1.20772	-0.941591	-2.22253	-0.652134	-0.424284	1.34964	0.661082	0.528813	0.559509	0.860781	-1.20373	0.0721869	1.12484	0.736643	0.533934	0.798472	-0.536979	-0.992988	0.424062	-0.368635	-0.549577	-2.54773	0.198886	-0.966141	-1.11923	-0.0197261	0.189108	-0.316617	0.760748	0.673828	0.512139	0.648905	-0.949246	-1.46139	0.147753	-0.754294	0.776739	-0.0737403
			0.28_774.46	1.09016	0.453963	1.19535	0.913159	-0.582701	0.768985	0.949708	0.378664	1.28129	0.528895	0.576776	0.795655	-0.663115	1.18193	0.504114	0.340977	0.225115	0.489937	0.0855577	0.26687	1.15324	0.65404	0.508201	0.771828	-0.613409	0.402079	0.049443	-0.0539624	0.845731	-0.092108	-0.0657804	0.229281	-1.58413	-1.93595	0.0654148	-1.15156	-0.980897	-1.30028	0.447386	-0.611264	-0.0908638	0.0699919	-0.190082	-0.0703179	0.785353	-3.77465
			0.28_776.46	0.00595948	-0.96408	0.0637625	-0.298119	-0.429829	0.862878	1.00995	0.481	-3.3819	0.608281	0.581094	-0.730843	1.09771	1.26456	0.721509	1.02792	0.415233	-2.5064	0.180397	-0.636923	1.10739	-0.749211	0.614575	0.324253	-0.521517	0.333707	0.15904	-0.00958976	0.908452	-1.56087	-1.55338	-0.735267	0.386145	-0.010054	0.116996	0.164362	0.778813	0.5526	-1.06254	0.0896243	0.00706262	0.255584	0.0361847	0.0996104	0.742803	-0.141099
			0.28_778.45	-0.0759179	-1.00337	-0.269895	-0.449728	-1.70967	0.89998	1.08398	0.0914286	1.34409	-2.49138	0.775432	-0.123951	0.0914344	1.38399	-0.839464	0.211987	0.495507	0.634264	0.274659	0.468143	-0.508017	-0.886638	0.648818	-0.248612	-0.495527	0.509	0.184401	0.0659578	0.965799	0.0925135	0.0495411	0.369284	0.544214	0.051829	0.190998	0.262347	0.868652	0.68984	0.506402	0.688298	0.0845616	0.254653	0.0985974	0.145937	0.812753	-0.10335
			0.28_780.46	1.31951	0.57945	1.58321	1.16072	-0.500368	0.989437	1.16133	0.550133	1.56882	-1.1653	-1.24359	-0.280024	1.51935	1.4444	-1.05261	0.637045	0.353942	-1.08049	0.148798	-0.192583	1.19456	0.83026	0.687771	0.904196	-0.520303	0.502954	-1.78567	-0.601007	-0.877978	-1.92811	-0.038635	-0.948241	0.479026	-0.0380029	0.15334	0.198121	0.927164	0.696264	-1.40985	0.0711939	-0.0908075	0.127268	0.0351789	0.0238797	0.816637	-0.342185
			0.28_782.47	1.29276	0.499477	0.079802	0.624012	-0.263292	0.836048	-0.423356	0.0497998	1.3516	0.735382	0.742055	0.943013	1.36306	1.44052	0.820601	1.20806	0.572831	0.643538	0.175797	0.464055	0.980025	-0.691288	0.491925	0.260221	-1.85895	0.446961	0.0977008	-0.438095	0.958768	0.0340738	-0.0410846	0.317252	-1.02524	-1.5165	0.314275	-0.742487	0.849671	-2.25821	-1.01685	-0.808463	-0.0872084	-2.48536	-1.37308	-1.31522	-0.683702	-1.66571
			0.28_788.43	-0.428857	-1.01968	1.40629	-0.014082	-0.299381	1.09337	1.30423	0.699404	1.44329	0.649717	0.647748	0.913585	-0.432031	1.5734	0.845058	0.662144	0.6298	0.940392	0.363753	0.644648	-0.614014	0.940122	0.712754	0.346287	-0.363596	0.740176	0.392787	0.256455	-0.749979	-1.47891	0.118871	-0.703338	0.429182	-0.188485	0.118871	0.119856	-0.828107	0.845364	-0.912051	-0.298265	-1.19843	-3.18028	-1.21574	-1.86482	0.945777	-0.0803142
			0.28_790.43	-0.540563	0.456923	-0.560901	-0.214847	-0.611341	0.808318	1.16418	0.453718	1.05771	-1.42199	0.441857	0.0258579	1.05443	1.26485	-1.12405	0.398411	0.488399	0.719323	0.190596	0.466106	-0.870114	0.577082	0.40438	0.0371159	-2.7109	0.394172	0.184272	-0.710819	0.913413	-0.0477228	-3.71125	-0.94852	0.101726	-0.358159	-0.0899169	-0.11545	0.729236	0.630584	0.435983	0.598601	-0.0320734	-0.311347	-0.228332	-0.190584	0.489637	-2.18496
			0.28_792.42	0.0633519	-0.413155	1.53464	0.394945	-1.54574	-0.316329	1.43671	-0.141787	-0.0641291	-0.673723	-0.544994	-0.427615	1.35225	1.58382	0.979929	1.30533	-0.241035	1.0721	-0.938398	-0.0357761	-0.288355	0.951929	-3.3014	-0.879276	-0.410599	-0.600359	-0.905197	-0.638718	1.19187	0.392291	0.241235	0.608466	0.490994	0.116048	0.376801	0.327948	1.0412	-1.88039	-0.464236	-0.434474	0.461422	0.170204	0.328465	0.320031	-0.369844	-1.33472
			0.28_794.42	1.52921	-1.16657	1.57817	0.646936	-0.584396	1.07903	1.43496	0.6432	1.33808	0.584911	-1.07788	0.281703	1.37082	1.62009	-1.02636	0.654849	0.694316	-0.806111	-1.49037	-0.534056	-0.753685	0.717166	0.584404	0.182628	-0.972129	0.569049	0.302415	-0.033555	1.08094	0.0321804	-0.0658249	0.349097	-1.552	-2.17647	0.0320535	-1.23214	0.938011	0.85274	0.637709	0.809487	0.152491	-0.236008	0.0295123	-0.0180015	-1.12968	-0.169896
			0.28_796.42	1.24615	0.62453	0.025061	0.631915	-0.237942	0.932617	0.0142636	0.236313	1.12543	-1.8377	0.698657	-0.00453677	1.12986	1.32471	0.778552	1.0777	0.679339	0.868641	0.374062	0.640681	0.914206	0.676825	-3.01169	-0.473552	-0.618176	0.560912	-0.939465	-0.332243	-1.53687	0.219342	0.0867314	-0.410266	0.322989	-0.0684622	0.21685	0.157126	0.797669	0.787648	0.556842	0.714053	0.290463	-1.24246	0.220377	-0.243875	-0.514041	0.0148607
			0.28_798.41	1.28956	0.604466	-0.00676114	0.629087	-2.01754	0.991599	1.26145	0.078504	1.16637	0.540321	0.662632	0.789773	1.19718	1.4356	0.772808	1.1352	0.678651	-2.11881	0.371892	-0.356089	-0.564847	0.658917	0.518822	0.204298	-0.706136	0.540985	0.366195	0.0670149	1.02333	0.122686	-0.06152	0.361499	-1.27901	-1.81539	-2.98738	-2.02726	-0.717942	-0.802084	0.583885	-0.312047	0.209312	-0.0794197	0.0881069	0.0726665	-0.895349	-1.69685
			0.28_800.41	0.0403303	0.50957	-0.407704	0.0473988	-1.87621	-0.766727	1.33852	-0.434806	1.24859	0.557611	0.714952	0.840385	1.2736	0.0793355	-0.995645	0.119097	-1.049	1.0369	0.268111	0.0853388	1.12288	0.874749	0.701157	0.899595	-0.718659	-0.974316	0.215177	-0.4926	1.03837	0.181084	-0.032414	0.395679	0.28209	-2.02331	0.0917776	-0.549813	0.987077	0.87007	0.570174	0.809107	-1.49946	-0.122896	-1.78854	-1.13697	0.755278	-0.322645
			0.28_800.46	-0.480224	0.558933	1.78038	0.619696	-0.529624	0.998964	1.17798	0.549107	1.53056	-1.33566	0.73846	0.311119	1.60006	-0.348899	-1.27414	-0.00766193	-1.36613	0.813822	0.228017	-0.108096	1.08373	-1.29181	0.633955	0.141957	-0.831765	0.659992	0.0559733	-0.0386	1.26929	-0.0563196	0.128755	0.447241	0.351269	-2.36167	-0.177193	-0.729199	1.06644	0.71617	0.518714	0.76711	-0.477315	0.112237	-1.82517	-0.730081	-0.998701	-0.262416
			0.28_802.41	1.30348	0.632376	-0.569197	0.455554	-0.534064	1.0344	1.33059	0.610309	-0.534064	0.473673	0.613178	0.184262	-0.614392	1.39257	-1.11653	-0.112782	-1.16908	0.965191	0.363556	0.0532221	1.1857	-1.02569	0.553864	0.237957	-0.699176	0.667769	-1.33404	-0.455151	0.983028	0.222422	0.0187505	0.408067	0.287509	-2.02454	-0.0126721	-0.583233	0.88158	-2.71762	0.598315	-0.412576	0.232536	-0.197793	-1.79056	-0.585272	0.671058	-0.216237
			0.28_808.40	-0.92904	0.520415	0.581497	0.057624	-0.235464	0.84461	1.22701	0.612052	0.901141	0.140352	-1.27806	-0.078856	0.667226	0.900521	-1.04676	0.173662	-0.972366	0.96054	0.447568	0.145248	-0.834289	-0.722191	0.665297	-0.297061	-0.642243	0.741855	0.449365	0.182992	0.950279	0.265441	0.112677	0.442799	0.0756994	-0.220987	-3.39898	-1.18142	-0.750527	0.779332	0.64796	0.225588	-3.15908	-0.375823	-0.319048	-1.28465	0.559571	-0.278658
			0.28_810.40	0.864689	-1.04195	0.726656	0.183131	-0.174925	-0.632026	-1.89968	-0.90221	1.04573	0.265368	0.48002	0.59704	0.801373	1.03152	-1.21194	0.206982	0.7895	-0.602177	0.462872	0.216732	-0.611282	0.948308	0.779291	0.372106	-0.516849	0.858161	0.56859	0.3033	-0.613416	-1.30285	-1.01709	-0.977786	-1.35968	-3.52441	0.00669857	-1.62579	1.03785	0.896542	0.780731	0.905041	0.259733	-0.287666	-1.91589	-0.647941	0.62796	-0.218514
			0.28_812.40	0.799312	-2.0745	-0.684823	-0.653336	-0.0539598	-0.553478	1.15068	0.181082	0.873196	-0.989208	0.429416	0.104468	0.742421	0.898871	0.441939	0.694411	0.66518	0.916578	0.48694	0.689566	0.872605	0.802914	-0.666919	0.3362	-1.73674	0.717837	0.479132	-0.179925	-0.269288	-0.981607	0.239176	-0.33724	0.237427	-0.0538568	-3.96927	-1.2619	0.883622	0.76108	0.666833	0.770512	-1.0777	-0.148668	-0.103811	-0.443394	-0.742752	-1.42797
			0.28_814.39	0.775306	0.468176	0.602123	0.615202	-0.259178	0.813777	1.27266	0.609085	-0.80404	-1.54836	-1.34516	-1.23252	0.666986	0.92295	0.267502	0.619146	0.60822	0.956552	0.457732	0.674168	0.882308	0.812781	0.602978	0.766023	-0.655571	0.711783	0.413438	0.15655	0.951593	0.204828	0.0567506	0.404391	-1.70499	-0.32623	-0.118984	-0.716733	0.924413	0.782028	0.614591	0.773677	0.0446021	-0.477211	-2.01151	-0.814707	-2.53136	-2.06561
			0.28_816.39	0.711874	0.461364	-1.10785	0.0217976	-0.260241	-0.865365	1.21707	0.0304875	0.917952	0.118742	0.302945	0.446547	0.657569	0.86778	-1.3772	0.0493817	-0.904075	0.934561	0.461687	0.164058	-0.766234	0.877911	0.721339	0.277672	-3.8764	0.776638	0.472913	-0.875616	0.958131	0.305351	0.148604	0.470695	0.0133452	-2.00079	-1.53243	-1.17329	0.973861	0.79459	0.626119	0.79819	0.134584	-0.357513	-0.390446	-0.204459	0.529102	-0.277354
			0.28_816.45	-0.238639	0.558833	0.419246	0.24648	-0.357631	-0.69419	1.0284	-0.00780859	1.32905	0.750344	0.705139	0.928178	-0.151072	1.48681	0.877558	0.737765	0.510703	-0.984901	0.173441	-0.100252	1.12673	0.786398	0.600015	0.837715	-1.96881	-1.22463	0.166332	-1.00903	1.00764	-3.04169	-0.0471483	-0.69373	0.494189	-1.30385	0.119861	-0.229933	0.87251	-0.875202	0.515	0.170769	-0.106209	0.169896	-1.42977	-0.455362	0.871061	-0.03744
			0.28_818.45	1.58718	0.483529	0.0727348	0.714483	-0.531673	0.906555	-0.868895	-0.164671	1.53113	0.804653	0.851482	1.06242	1.60846	1.72291	0.934488	1.42195	-1.43445	-1.35982	0.0208071	-0.924487	1.25079	-1.272	0.4674	0.148731	-0.882043	0.253653	-1.85394	-0.827442	1.0846	-0.170405	-2.16831	-0.418039	-1.272	-0.250851	0.00840929	-0.504813	0.78435	-1.1869	-1.25509	-0.552548	-0.329899	0.144923	-1.75183	-0.645604	0.916022	-0.284619
			0.28_825.40	-0.394397	0.578529	0.984804	0.389645	-0.598758	0.710558	1.11506	0.408952	1.09269	-1.10156	-1.24313	-0.417336	1.00507	1.26014	0.707701	0.990969	0.525243	0.736717	0.197335	0.486432	-0.910699	0.60629	0.461364	0.0523184	-0.404646	0.525849	0.25834	0.126514	-0.751751	0.16975	0.0060725	-0.191976	0.215792	-3.83874	-0.0474412	-1.22346	-0.995643	0.62726	0.444687	0.0254348	0.0965909	-0.198125	-0.0565211	-0.0526849	-1.12251	-0.262065
			0.28_828.37	0.300109	0.571035	-0.116374	0.25159	-1.36513	0.841712	-0.393859	-0.305757	0.716218	-0.140603	0.117993	0.231203	0.297643	0.488252	-0.0772232	0.236224	-0.833136	-0.449665	-2.52311	-1.26864	1.04002	-2.06238	0.944053	-0.0261034	0.111615	1.08742	0.712579	0.637204	1.01831	0.55851	-1.07752	0.166434	0.0393651	-0.105249	-0.113377	-0.0597537	-1.99029	0.857707	0.853328	-0.0930863	0.252097	-0.420912	-2.24839	-0.805737	-0.866597	-0.368359
			0.28_830.37	0.20904	0.421501	-0.170108	0.153478	0.0972791	0.650187	-0.520573	0.075631	0.633083	-1.98275	-1.75142	-1.0337	0.206569	0.383054	-0.201425	0.129399	0.713286	-0.704551	0.606948	0.205228	1.00285	1.04758	-0.647856	0.467525	-1.6386	1.02938	0.54811	-0.0203705	0.827053	0.409668	0.428012	0.554911	-0.112153	-0.141696	-3.7931	-1.34898	1.05919	0.797207	0.729327	0.861909	0.103172	-0.544767	-0.941007	-0.460867	-1.21848	-0.436523
			0.28_840.41	1.03599	0.512694	1.13571	0.894797	-0.168426	0.841581	-2.60407	-0.643638	1.21916	0.479992	-2.86011	-0.386986	1.08701	1.20769	0.647236	0.980642	0.339724	-1.09713	-1.46418	-0.740531	1.08929	0.804998	0.642076	0.845455	-0.40749	0.603565	0.261777	0.152618	1.01394	0.130496	-0.207619	0.312272	-1.17783	-1.45989	-0.037709	-0.89181	0.848295	-0.986939	-1.18968	-0.442774	-0.183079	-0.0565455	-0.198819	-0.146148	0.80998	-0.311003
			0.28_842.34	-1.95825	0.280152	-1.05727	-0.911792	-1.27078	0.479034	1.03885	0.0823657	0.159953	-0.752074	-0.420466	-0.337529	-2.22812	-0.316345	-0.743293	-1.09592	0.65543	1.00137	0.710513	0.789104	0.791788	-0.554935	0.930389	0.389081	0.580327	1.08648	0.661938	0.776249	0.761708	0.540129	-1.15304	0.0495978	-0.426259	-0.29788	-0.476699	-0.400279	-0.504483	0.649159	0.778631	0.307769	-0.0141112	-0.84679	-1.52189	-0.794266	0.396312	-0.70829
			0.28_844.34	-1.37422	0.455789	-2.19441	-1.03761	-0.749995	0.553963	-0.367629	-0.187887	-1.15143	-0.306358	-0.11734	-0.525044	-1.6011	-0.0530245	-0.330202	-0.661441	0.853748	1.11871	0.905194	0.959216	0.954235	1.28747	1.12206	1.12126	0.758335	-0.261059	0.815885	0.43772	0.988996	-0.752828	-2.17075	-0.64486	-1.56228	0.157713	-0.130748	-0.511771	1.27643	-0.656433	0.904101	0.508034	-1.154	-0.437692	-0.924925	-0.838874	-0.941621	-0.32266
			0.28_850.38	0.810244	-1.74216	0.76389	-0.0560091	-0.216287	0.641344	1.14435	0.523137	0.845826	0.15287	0.243204	0.413967	0.685316	0.928344	0.372014	0.661892	0.433334	-1.24145	-1.58039	-0.796167	1.27263	0.912528	0.665385	0.95018	-0.137897	-1.19213	-1.58039	-0.970138	0.986569	-1.68933	-1.70311	-0.801957	0.0378091	-0.182407	-0.230598	-0.125065	0.945797	0.491388	0.391117	0.609434	-0.0681284	-2.3874	-0.554282	-1.00327	0.719694	-1.92342
			0.28_852.39	1.07941	0.561962	1.08377	0.908381	-0.481567	-1.17335	1.09662	-0.186097	-0.806839	-1.86906	-1.80078	-1.49222	-1.10803	-0.91926	0.39021	-0.545693	0.590515	0.782782	0.13893	0.504075	-0.456233	1.09028	0.645759	0.426603	-0.396965	0.541903	-1.81182	-0.555626	1.15493	-2.19765	0.0390941	-0.334543	0.282581	-0.254515	-0.180029	-0.0506541	1.08684	0.770354	0.649424	0.83554	-0.215516	-2.42885	-0.365981	-1.00345	-1.29502	-0.466817
			0.28_853.39	0.79381	0.403152	0.732614	0.643192	0.254458	0.646619	1.01429	0.638455	0.802586	0.157103	0.298283	0.419324	0.754163	0.934575	0.255401	0.648046	0.667528	-0.682011	0.643991	0.209836	-0.80604	0.863457	-0.621526	-0.188036	0.341895	-0.55329	0.482458	0.0903542	0.893472	0.309673	0.389417	0.530854	-1.09667	-0.0157696	-0.239701	-0.450714	-0.41903	-0.790062	-0.680095	-0.629729	-1.70663	-0.292151	-0.280485	-0.759755	-1.05851	-1.90167
			0.28_856.41	1.39202	0.50594	1.40125	1.09974	-0.661474	-0.813372	1.01699	-0.152619	1.35181	0.667694	0.613328	0.877611	1.41099	1.52539	0.806929	1.24777	0.429103	-1.2667	-0.060791	-0.299461	1.21222	0.687718	0.497147	0.799028	-0.543972	-1.42057	-1.3376	-1.10071	0.976262	-0.316548	-0.143104	0.172203	0.372622	-0.121236	-0.0533532	0.0660108	-0.802402	-1.12186	0.459668	-0.488198	-0.331753	-1.49727	-1.61313	-1.14738	-0.826746	-0.21372
			0.28_878.40	-2.13107	0.3969	-0.00485752	-0.579675	-0.20824	0.763404	1.08935	0.548172	1.31252	0.73782	-2.70536	-0.21834	1.37943	1.52297	-0.829476	0.690977	0.51592	-1.07517	0.368401	-0.0636146	1.13208	0.551228	0.707141	0.796815	-0.0927592	0.601308	-1.55923	-0.350227	0.749222	-1.96341	-0.0594391	-0.424544	0.409983	-0.0451886	0.101649	0.155481	-0.872697	0.639136	0.532011	0.0994831	-0.142419	-1.52585	-0.122374	-0.596881	0.838946	-0.439062
			0.28_880.40	1.45216	0.338303	1.88461	1.22502	-0.108541	-1.01964	1.02236	-0.0352735	-0.365096	0.765113	0.691858	0.363958	1.57522	1.70907	0.888033	1.39077	0.521652	0.526718	-1.41564	-0.122423	-0.740433	0.577839	-0.794784	-0.319126	0.184196	-1.18262	-1.5312	-0.843209	0.947927	-0.316634	-1.71599	-0.361565	-1.49084	-0.118337	-0.0274768	-0.545552	1.06508	-1.24342	0.444137	0.0885983	-0.390445	0.0923451	-0.122041	-0.140047	-1.11765	-2.3856
			0.28_912.33	1.31392	0.402562	1.34457	1.02035	-0.34588	-1.1769	-0.834452	-0.785744	1.28113	0.513708	-1.26194	0.177633	1.13776	-0.740693	0.735184	0.377416	0.504081	1.01195	0.268787	0.594938	-0.759878	0.841472	-1.35903	-0.42581	-0.448871	0.531686	0.324588	0.135801	-1.24884	0.0367711	-2.04805	-1.08671	0.194063	-0.192609	0.10052	0.0339914	1.03605	0.671668	0.437626	0.715114	0.198295	-0.204385	-2.63786	-0.881318	0.676773	-0.545735
			0.28_92.93	0.970733	0.466732	1.14974	0.862401	0.00700192	0.747314	-0.507589	0.0822422	1.07845	0.385395	0.46289	0.642245	0.999884	1.06917	-0.882961	0.395365	0.481219	0.7002	-1.32469	-0.0477578	-0.461827	-0.65197	-1.02481	-0.712869	-3.35911	0.628468	0.288789	-0.813951	0.926414	0.22701	0.135244	0.429556	0.225157	-0.0981929	-0.00438312	0.0408602	-0.793476	0.645866	-2.7282	-0.958604	-0.00250578	-0.0468693	-0.203827	-0.0844006	-0.931319	-0.267359
			0.28_94.92	0.856181	-1.97863	0.992427	-0.0433401	0.131763	0.695707	0.893696	0.573722	-0.191023	-2.04277	0.473115	-0.586894	0.873434	0.922242	-0.698038	0.365879	0.492273	0.659382	-1.88995	-0.246097	1.00392	0.747212	0.595681	0.78227	-2.43371	0.606051	-0.886102	-0.904587	-0.404579	0.302785	-0.96023	-0.354008	-3.39041	-1.16936	0.128994	-1.47693	-0.469794	-0.620914	-0.685367	-0.592025	0.130828	0.088865	-0.0309738	0.0629065	0.646024	-0.0713702
			0.28_96.92	0.955789	-0.974956	-0.269911	-0.0963593	-1.3668	0.801602	1.08806	0.174289	1.07745	-2.58624	0.489228	-0.339852	-0.541513	-0.447951	0.569737	-0.139909	-0.895109	0.831286	0.467529	0.134568	1.02324	-0.628269	0.678111	0.357692	-1.49513	0.72506	0.429036	-0.113678	0.943339	0.375591	0.274708	0.531213	-2.40575	0.0227808	0.0829582	-0.766671	0.887641	0.764733	-0.627587	0.341596	-1.35982	0.0321384	-0.108429	-0.478702	-0.660421	-1.70351
			0.28_966.30	0.992208	0.366751	0.913914	0.757624	-1.04446	0.882791	1.33472	0.391018	1.23406	-1.88422	0.301033	-0.116378	-0.98151	1.34387	-1.62645	-0.421365	-1.44233	0.817426	0.222601	-0.1341	1.19432	-1.3805	0.435853	0.0832235	-0.763613	0.582692	0.144094	-0.0122755	-3.5055	-0.056578	-0.266351	-1.27614	0.0696741	-0.440489	-0.408262	-0.259692	0.959413	0.626733	0.403968	0.663371	-0.059869	-0.340214	-0.3862	-0.262094	0.787231	-0.548085
			0.28_968.30	1.15986	0.587152	1.18495	0.977319	-1.92675	-0.742555	1.26298	-0.468773	1.16892	-2.6911	-1.0593	-0.860495	-0.704491	1.16587	0.508878	0.323421	0.453891	-0.912955	-1.43876	-0.632609	0.951753	0.777163	0.649866	0.792927	-0.660769	0.64039	0.259292	0.0796379	0.986438	-0.0129673	-1.75697	-0.261166	-1.42968	-0.286754	0.114685	-0.533916	0.764081	0.530115	0.532621	0.608939	0.0487925	-1.80914	-0.0178101	-0.592719	0.62642	-0.158545
			0.28_970.29	1.18325	0.665248	1.42833	1.09227	-0.472412	0.774115	-0.212608	0.0296982	1.29435	-1.38178	-1.11828	-0.401905	1.011	-0.527834	0.733715	0.405628	0.430531	-0.902381	0.241539	-0.0767706	1.06921	0.734717	0.73805	0.847324	-2.32285	-2.79776	0.205487	-1.63837	-0.826909	0.0136988	-0.0385915	-0.283934	-0.0476583	-0.27354	0.213354	-0.0359482	-1.03948	0.44034	0.606097	0.00232036	-1.63679	-0.211482	-0.0494844	-0.632585	-1.03948	-0.170914
			0.28_984.27	-3.5223	0.435997	0.479447	-0.868952	-2.49414	0.937146	-0.586235	-0.71441	1.03113	0.0681031	0.0949874	0.398075	0.819961	1.00415	0.224753	0.682954	0.61614	0.874527	0.370126	0.620265	1.29463	-1.12081	0.596339	0.256719	-0.577807	0.802805	0.484736	0.236578	0.910052	0.174392	0.057965	0.380803	-0.0287591	-0.457764	-0.369591	-0.285371	1.14123	0.925565	0.517667	0.861487	0.114928	-0.61949	-0.432865	-0.312475	-1.40536	-0.46198
			0.28_986.27	1.0617	0.457286	0.658202	0.725728	-0.413671	0.876355	1.34729	0.603323	0.977416	0.246907	0.476623	0.566982	0.732809	-0.815911	0.533527	0.150141	0.813685	1.20901	0.424705	0.815799	1.20713	-0.905114	0.8367	0.379572	-0.478392	0.745263	0.516147	0.261006	1.10358	-3.44569	0.223022	-0.706363	-0.0378536	-0.149347	-2.08786	-0.758355	-1.00056	0.835008	0.541746	0.125398	0.204029	-0.471696	-0.523243	-0.263637	-1.11502	-0.466155
			0.29_119.95	-1.40546	-2.60994	0.359841	-1.21852	0.70614	0.594839	1.14746	0.816145	-2.02611	-1.61124	0.0850285	-1.18411	0.29254	0.493757	0.370517	0.385605	-0.130623	0.822868	-0.20704	0.161735	0.73818	0.965501	1.09467	0.932783	0.779156	1.06128	0.727239	0.85589	-1.2974	0.544825	-0.340536	-0.364369	-1.07756	-0.49094	-1.13826	-0.902252	-0.938992	-0.140001	0.91224	-0.0555843	-1.10512	-0.13597	-2.24753	-1.16288	-0.851167	-0.445255
			0.29_121.94	-0.424584	0.477444	0.378773	0.143878	-0.452521	-0.600462	0.0528608	-0.333374	-1.03805	-2.05455	0.0060318	-1.02886	0.255648	-0.71008	0.348801	-0.0352104	0.998555	-0.314381	0.909285	0.531153	-1.621	1.02242	1.19197	0.197799	0.825912	1.14153	0.782511	0.916651	0.852788	-1.86098	-0.464127	-0.490773	-0.0916538	0.495783	-1.30237	-0.299412	0.0831276	1.00736	0.969515	0.686668	-2.56895	-0.236647	-1.42783	-1.41114	-1.04757	-0.554
			0.29_136.91	1.13685	0.447897	1.50874	1.03116	-1.78955	0.780397	-0.933289	-0.647482	1.34579	0.610936	0.582663	0.846462	1.28029	-0.432411	-1.03738	-0.0631678	0.173758	0.29669	-0.0498848	0.140188	1.69256	0.782513	0.478984	0.984686	-0.435515	0.283628	-1.86284	-0.671575	0.920303	-1.86619	-0.284503	-0.41013	0.392458	-0.116966	0.0115013	0.0956645	-1.01385	0.395967	0.363249	-0.0848796	-0.414045	0.139061	-3.69228	-1.32242	0.997068	-0.287488
			0.29_146.97	-2.07891	0.339159	-0.252701	-0.66415	0.967445	0.406729	1.20793	0.860701	-2.2485	-1.87809	-0.435496	-1.5207	-0.200707	0.105993	0.126946	0.0107438	1.12119	0.807466	1.07186	1.00017	0.551497	0.0335902	0.440411	0.341833	-1.57885	0.529954	0.878618	-0.05676	-0.318606	-0.299656	0.0170349	-0.200409	-0.387926	-0.295407	-0.414547	-0.36596	0.424926	1.0012	-0.802747	0.207793	-1.98374	-0.431019	-2.11086	-1.50854	-0.209555	-0.833392
			0.29_177.90	-0.645631	0.326737	-1.02864	-0.449179	0.596874	0.481342	-0.0461472	0.344023	-1.54405	-1.42861	-1.30513	-1.42593	-1.05819	0.378212	0.136906	-0.181026	0.869984	0.765866	0.781954	0.805934	0.630033	0.868989	1.02093	0.839983	-0.409259	1.01133	-0.487945	0.0380417	0.649877	-0.73876	0.606402	0.172506	-0.316167	0.265343	-1.50386	-0.518228	-0.0546757	0.864561	0.832735	0.54754	-1.31037	-2.71365	-2.60071	-2.20824	-0.0369075	-0.714634
			0.29_179.90	-0.793454	0.297116	-1.55676	-0.684366	0.621324	0.539928	-0.149071	0.337394	-2.55482	-2.25762	-0.325165	-1.71253	-0.0411005	-1.14564	0.115044	-0.357231	0.994131	0.833142	0.862218	0.896497	0.621445	0.950517	1.17188	0.914614	0.77973	1.12056	0.695394	0.865227	-0.706832	0.366684	-0.777602	-0.372583	-1.88498	0.191079	-0.518435	-0.737446	1.29451	0.99678	-0.437361	0.617977	-1.68049	-0.620206	-1.49768	-1.26612	-0.319752	-0.904846
			0.29_215.03	-0.983022	0.328667	-2.04297	-0.899108	1.09794	0.851756	0.356228	0.768641	0.041258	-0.261406	0.5224	0.100751	-2.32865	0.376871	-1.38675	-1.11284	-0.977326	-0.70959	0.322392	-0.454841	1.43542	0.9835	0.491206	0.970042	-0.272285	0.738142	0.422588	0.296149	1.23735	0.595186	0.787219	0.873252	-0.460717	-2.76703	-1.81749	-1.68174	0.976996	-0.302496	-0.16603	0.16949	0.179117	-0.13972	-0.789476	-0.250026	-0.278597	-0.212299
			0.29_217.03	-2.17385	-0.898983	-0.765469	-1.27943	1.05444	0.838966	0.356389	0.74993	0.0264353	-0.269078	0.52274	0.0933658	-0.966003	0.37206	-0.0857829	-0.226575	0.30504	0.555635	0.318255	0.392977	1.31666	-0.237102	0.470334	0.51663	-0.304288	0.719008	0.425851	0.28019	1.19441	-0.567652	0.766263	0.46434	-1.67239	-0.373382	-0.488565	-0.84478	0.933421	-1.61406	-0.0921882	-0.257608	0.178405	-0.149729	-0.745999	-0.239108	0.848293	-3.91427
			0.29_242.05	-0.891499	-0.783595	-0.0281536	-0.567749	0.303945	0.632565	-0.441066	0.165148	-1.77884	-1.98647	0.0220472	-1.24776	-0.30277	-2.18184	-0.310271	-0.931627	-0.3389	-0.363763	-0.343628	-0.348764	1.03247	0.939502	0.0736704	0.68188	1.21274	-1.03702	0.712471	0.296064	0.929267	0.669702	1.02064	0.873203	-0.740491	-0.985928	-0.705708	-0.810709	0.251425	1.00447	1.21817	0.824687	-1.13637	-0.355321	-1.85081	-1.11417	0.275642	-0.551452
			0.29_292.83	1.37862	-1.09339	0.0548241	0.113352	-0.170118	0.909041	1.01631	0.585077	-1.92857	0.801016	0.766925	-0.120208	1.48386	1.50199	0.913878	1.29991	0.352241	0.504926	0.140891	0.332686	-0.130442	0.816727	-1.11547	-0.143062	-0.519612	0.432846	-1.59229	-0.559686	1.0635	0.0228668	-0.0541707	0.344065	-1.16837	0.013619	-1.3771	-0.84395	0.892546	-1.11589	0.49749	0.0913837	-0.12672	0.286499	0.0356052	0.0651281	1.04833	-1.81673
			0.29_294.82	-1.5664	0.883687	-1.30063	-0.661116	0.114713	-0.464222	1.27824	0.309578	1.7125	1.05383	-0.609036	0.719099	0.0919887	1.73781	1.16015	0.996651	-0.978657	-0.878438	0.422256	-0.47828	1.83828	-0.478278	-0.777432	0.19419	-1.78584	-0.865404	0.359435	-0.763935	1.30734	-1.26338	0.243413	0.0957897	0.783408	-1.32308	-0.954206	-0.497959	1.13699	0.837256	0.753784	0.909344	0.158204	0.553665	-1.3222	-0.203445	-0.248393	0.179152
			0.29_308.80	0.662081	-1.1214	0.826979	0.122552	0.0746827	-2.60208	0.850068	-0.55911	-0.189951	-1.24676	0.358285	-0.359477	0.813273	0.855882	-1.13953	0.17654	0.353691	0.454371	-1.46171	-0.217884	1.41543	0.90236	-2.5665	-0.0829045	0.0852802	0.580497	0.1425	0.269426	0.892293	0.16212	0.131219	0.395211	0.316987	0.0951892	-3.22464	-0.937487	0.915286	0.48211	0.470333	0.622577	-0.179669	0.111748	-0.332506	-0.133476	-0.702897	-0.20079
			0.29_330.80	1.37494	-0.925362	0.0725501	0.174043	-1.55487	-0.594169	1.07249	-0.358848	1.51693	0.81579	0.76547	1.03273	-0.170182	1.49092	0.966626	0.762456	0.423885	0.605667	0.188377	0.405977	0.127717	1.04909	-0.912752	0.088019	-0.138332	0.511974	-1.39314	-0.339834	1.20697	0.0725501	0.0567713	0.44543	-1.14616	0.0727094	0.230517	-0.280978	0.965151	-2.41694	-0.830167	-0.760651	-0.0775865	0.401535	0.0929619	0.13897	-2.12306	0.0140179
			0.29_332.79	1.44018	0.74117	1.84446	1.34193	-0.0156358	-0.746029	-0.653875	-0.471847	1.58587	0.856672	-0.927322	0.505072	-0.282735	1.53841	1.02511	0.760263	0.440717	0.601445	0.160299	0.400821	-1.66128	1.04144	-1.06519	-0.561678	-0.236492	0.537989	0.178401	0.159966	-2.27018	0.0461033	-1.65537	-1.29315	-1.26219	-1.80759	0.184726	-0.961685	-0.841925	-1.10818	0.630137	-0.439989	-0.0794087	0.370389	0.0613144	0.117431	1.12958	-0.0862402
			0.29_346.77	0.81615	0.385384	0.740758	0.647431	0.173354	0.642399	0.75187	0.522541	1.09786	0.220458	0.276338	0.531553	0.755919	0.824408	0.27309	0.617805	0.20667	0.349697	0.0858552	0.214074	-0.175033	0.96462	-1.17861	-0.129673	0.165134	0.458717	0.0739793	0.23261	0.928744	0.0277836	-1.85092	-0.298132	-1.57154	-0.0962762	-1.76054	-1.14278	0.867962	-3.21676	0.468763	-0.626679	-0.327895	0.0499865	-2.34883	-0.875578	0.943907	-0.363511
			0.29_350.78	0.0789648	0.772427	1.74044	0.863945	0.0327723	1.05165	1.1085	0.730975	1.49186	0.953845	0.938535	1.12808	1.5016	0.250241	-0.30725	0.481529	0.575046	0.673185	0.368528	0.538919	-2.58216	0.887865	0.724165	-0.323377	-0.249142	-0.694549	0.342641	-0.20035	1.10022	-1.07899	-0.996166	-0.324978	-0.592051	-1.03003	-0.901635	-0.841239	0.965257	0.742171	-0.683422	0.341335	-0.946581	-0.823911	0.38752	-0.460991	1.07454	-0.940968
			0.29_352.78	-0.0849305	-0.851018	0.254415	-0.227178	-1.48445	-0.546138	1.07117	-0.319807	1.51634	0.890749	0.897177	1.10142	1.52116	1.55493	1.00876	1.36161	-2.5763	0.596121	0.239954	-0.580075	0.173123	-0.726276	0.621044	0.0226304	-0.438394	-1.02402	0.210619	-0.417266	1.07227	0.136775	-0.0201232	0.396306	0.661433	0.145508	-1.07535	-0.0894715	0.898859	-0.89361	0.55056	0.18527	0.0411246	0.410128	0.246078	0.232443	1.02431	0.0421974
			0.29_354.78	1.40157	0.618329	1.74521	1.25504	-0.230072	0.946878	1.03853	0.585111	1.46443	-0.681324	-0.626462	0.052214	-0.182493	-0.0905677	0.907629	0.211523	0.398601	0.524094	-1.47764	-0.184981	1.3578	0.753401	0.544651	0.885285	-0.456627	0.41633	0.118513	0.0260717	1.04185	-1.57502	-1.65256	-0.728579	0.552836	0.00719743	-1.39053	-0.276832	0.848019	-1.04839	-1.16299	-0.454454	-1.66672	-1.02442	-3.09615	-1.9291	-0.625447	-0.0852216
			0.29_356.77	1.36413	0.618062	1.71767	1.23329	-1.55058	0.945129	0.99454	0.129696	1.45071	0.803814	0.791184	1.01524	-1.47961	-0.0606418	0.956035	-0.194738	-1.12163	0.569434	0.24452	-0.10256	1.2972	0.800797	0.63118	0.909727	-0.263751	0.444608	-1.39251	-0.403886	-0.507645	-3.14812	-1.59892	-1.75156	0.577157	0.0369899	0.163138	0.259095	-0.740937	-0.879274	-1.00365	-0.874621	-0.0628403	0.234539	0.0902234	0.0873073	0.96865	-1.60394
			0.29_366.76	0.971528	0.725883	-0.417545	0.426622	-1.2288	0.931347	1.05586	0.252801	1.29605	0.611321	-0.565337	0.447345	-0.320322	-0.264773	-1.97044	-0.851845	0.575086	-0.492126	-1.03377	-0.316935	1.41349	1.08777	0.876415	1.12589	0.209803	0.775703	0.434273	0.473259	-1.69077	0.393365	0.358601	-0.312936	-0.891655	0.333264	-1.15649	-0.571628	1.10045	-0.71159	-0.789312	-0.133484	-1.39979	0.389277	-1.56732	-0.859277	1.08659	0.0245783
			0.29_368.75	0.835644	-0.881718	1.0224	0.325444	-1.35905	0.849526	0.948308	0.14626	1.21273	0.523264	0.587993	0.774661	-0.497828	1.0237	-0.9109	-0.128343	-1.04158	0.598707	-0.899326	-0.447399	1.32067	0.96052	-0.772242	0.502984	-1.34886	0.674997	-1.24036	-0.638076	-1.98189	-1.18952	0.273875	-0.965846	0.481839	0.233302	0.219381	0.311507	0.972116	-0.840825	0.6281	0.25313	0.00669846	-2.70977	-0.170926	-0.958	0.953735	-0.0868826
			0.29_370.75	-0.755364	0.666766	1.14905	0.353483	0.164916	0.982218	1.06249	0.736542	-0.284038	0.558465	-1.15112	-0.292231	1.0981	-2.39787	0.641832	-0.219314	0.551629	0.66531	-1.39619	-0.0597489	-0.283043	-0.711433	-0.816352	-0.603609	-1.70951	0.725119	-1.4247	-0.80303	1.16783	0.347604	0.262792	0.592743	0.516747	0.200299	-1.54722	-0.276725	-0.641411	-1.06078	0.730586	-0.32387	-0.00788829	0.333851	-0.230193	0.0319231	1.06081	-0.12635
			0.29_386.76	1.36027	0.681987	0.389801	0.810685	-1.18635	-0.234528	-0.345053	-0.588644	0.0551571	0.87687	0.854349	0.595459	0.0529937	0.100644	-1.55211	-0.466158	-0.809927	0.557422	-1.06005	-0.437519	1.41579	-0.479044	0.686002	0.540917	-0.292522	0.527231	-1.07906	-0.281451	1.08665	0.154059	-1.30907	-0.0227858	0.613739	-2.60027	0.348831	-0.5459	0.917534	-0.760231	0.58325	0.246851	0.0815664	0.483464	0.281007	0.282013	-1.74982	0.185553
			0.29_388.71	-1.94744	-0.894297	1.22614	-0.538532	-1.29666	-0.544044	-0.22154	-0.687415	-1.75427	-1.0894	-2.46665	-1.77011	1.06799	1.31318	-0.848714	0.51082	0.762278	1.03272	0.561142	0.78538	-0.0492752	1.0571	0.837006	0.614945	-1.32496	0.850391	0.532973	0.0194678	1.16821	-1.16108	0.319267	0.108799	0.243263	-0.0514723	0.116554	0.102782	-0.209388	0.976185	0.809723	0.525506	-1.32979	-0.0167983	-0.0700645	-0.472219	-0.589594	-1.51884
			0.29_388.76	1.4968	0.698286	1.86317	1.35275	-1.758	-0.628923	-1.96653	-1.45115	1.61346	0.93125	-0.748575	0.598713	1.60939	1.64474	-0.557081	0.899016	-1.15404	0.548167	-1.48388	-0.696583	1.56914	0.891771	-0.824393	0.545507	-0.440795	0.484953	-1.42078	-0.458875	-0.317449	0.0560273	-0.0172265	-0.0928827	0.591598	0.0731983	0.298229	0.321008	0.913789	0.597542	0.515595	0.675642	-0.00964352	0.442758	0.218026	0.217047	-0.568136	0.00225871
			0.29_390.76	1.32083	0.674116	0.204231	0.733057	-0.0186252	0.931371	-0.396688	0.172019	-0.0237206	0.832236	0.815272	0.541262	1.42617	0.0294358	0.953851	0.803153	0.482483	0.522797	-1.17811	-0.0576112	1.34773	-3.19945	0.662369	-0.396447	-0.34721	0.508607	-1.14258	-0.327062	1.02602	-1.27904	0.063895	-0.0630432	0.56764	0.138832	0.306916	0.337796	-0.573974	-0.797189	-0.898274	-0.756479	0.056976	0.418472	0.238277	0.237908	0.965229	-2.6169
			0.29_404.73	1.11637	0.723581	-2.12496	-0.0950038	0.248535	-0.860778	-0.728443	-0.446895	-2.19471	0.703751	0.712811	-0.259382	-2.24679	-0.32095	0.765848	-0.600632	0.553459	0.664354	0.383914	0.533909	1.76636	1.2155	0.932084	1.30465	0.0887601	0.73272	0.377693	0.399724	-0.305703	0.296486	0.254216	0.0816662	0.580713	0.198711	-1.60508	-0.275219	-0.649542	0.720864	0.778897	0.283406	-1.83814	0.382995	-0.10812	-0.52109	-0.650368	-0.143514
			0.29_406.72	-0.897458	-1.32066	1.04603	-0.390696	-1.81333	0.804044	0.896358	-0.0376415	-2.27541	0.359213	0.561507	-0.451564	1.00176	0.985517	-1.18945	0.265945	-1.46797	0.467102	0.116874	-0.294664	1.54836	-0.801651	0.655213	0.467307	-0.118092	0.559224	0.15609	0.199074	1.02168	0.118519	0.0770411	0.405746	-1.36272	0.000137671	0.00203832	-0.453514	0.935318	0.455272	0.598998	0.663196	-2.07875	0.140567	-0.351411	-0.763196	1.04331	-2.12493
			0.29_408.74	1.54202	0.747081	-1.34536	0.314578	-1.73427	1.07487	-0.367054	-0.342151	1.5579	-0.67189	0.894936	0.593649	0.0335994	0.165441	-0.52947	-0.110143	-2.4523	-0.900314	0.260378	-1.03074	0.17145	0.95024	0.747946	0.623212	-3.59473	0.535907	0.248205	-0.936874	1.16899	0.106801	-1.56966	-0.0979553	0.656954	0.130734	0.290742	0.359477	-0.608727	0.678212	-0.861475	-0.263997	0.0439802	0.367615	0.226018	0.212538	-0.41422	0.115889
			0.29_410.74	1.64938	-0.825746	-1.00012	-0.0588298	-0.0782964	-0.473205	1.29994	0.249478	0.00530266	0.992179	0.930082	0.642521	0.071418	0.135441	1.11331	0.440055	0.601223	0.707453	-2.90738	-0.532903	1.7503	0.974628	0.785543	1.17016	-0.432747	-1.00338	-1.29725	-0.911126	1.21944	0.134865	0.00737245	0.453891	0.718348	0.161817	0.359153	0.413106	-0.42384	0.777704	-0.990829	-0.212322	0.0555033	0.459639	-1.16153	-0.215462	-0.413084	-1.44588
			0.29_412.74	0.015304	0.714671	0.231927	0.320634	-0.0629474	1.02513	1.17443	0.712204	-1.32836	0.842463	0.852397	0.122166	1.47222	1.48196	-1.8331	0.373693	-0.798004	0.677713	0.30818	0.0626296	1.51509	0.916319	0.731752	1.05439	-0.283543	-0.713469	0.308548	-0.229488	1.08666	-1.24843	0.0880567	-0.02457	-0.801306	0.154687	0.319934	-0.108895	-0.466724	-2.14071	-0.697397	-1.10161	0.085558	-2.49326	-1.21633	-1.20801	1.0794	0.151023
			0.29_412.78	-1.62617	0.720209	0.509815	-0.132047	-0.311294	1.18328	1.13411	0.668699	0.153251	1.23509	-0.8304	0.185981	2.07792	0.208048	1.24382	1.1766	-1.60239	-1.35384	-0.0652592	-1.00716	2.16015	1.01436	0.671812	1.28211	-0.393838	-1.5136	0.00502002	-0.634141	-0.424935	-0.129179	-0.369777	-0.307964	0.825213	-1.64446	0.252641	-0.188867	1.00631	-1.38702	0.43672	0.0186696	-0.38172	0.642745	-1.66316	-0.467378	-0.398599	-0.0274116
			0.29_414.73	1.32235	-1.06524	1.62044	0.625848	-0.369009	0.858511	1.07195	0.520485	1.35516	0.645946	0.64056	0.880556	-0.369009	1.54215	0.811947	0.661697	-1.3885	0.480346	0.0441492	-0.288002	1.50216	0.779714	0.549958	0.943944	-0.64832	0.384049	0.0783733	-0.0619659	0.963158	-1.9122	-0.246946	-0.398663	0.375065	-0.141887	-1.55768	-0.4415	0.813719	0.451091	-1.39318	-0.0427897	-0.268348	0.0535436	-0.0828947	-0.0992329	-0.72569	-1.93109
			0.29_424.72	-0.292467	-2.12611	0.860609	-0.519321	0.0538576	-2.98951	0.817835	-0.705941	1.06045	0.422529	0.443747	0.642243	0.87445	0.904057	0.50568	0.761396	0.405867	0.488131	-1.06358	-0.0565269	1.32179	0.865838	-0.706673	0.49365	-1.2876	-0.766533	-1.11278	-1.05564	0.868878	-1.10875	0.187554	-0.0174379	0.398135	0.14606	0.121013	0.221736	0.847501	-0.810919	0.505853	0.180811	-0.0313493	0.134482	-1.35492	-0.417261	0.875881	-0.0672885
			0.29_426.71	0.91367	0.52285	0.990483	0.809001	-0.00622063	0.835224	1.00411	0.611037	1.23708	-1.06014	-1.19534	-0.339465	1.02663	1.06369	-1.1706	0.306575	-1.17445	0.538313	-1.45693	-0.697688	1.55574	1.00489	0.741774	1.1008	-0.0507378	-1.04485	0.221545	-0.291347	-0.654584	-1.5157	0.112569	-0.685906	0.401684	0.065785	0.0220399	0.16317	0.989298	0.555027	0.560577	0.701634	-0.209436	-1.57954	-0.35805	-0.715674	-0.671059	-1.87934
			0.29_428.71	0.938478	0.60159	1.06368	0.867917	-0.00113232	-0.958667	1.07067	0.036958	1.29897	0.440333	0.463076	0.734127	1.10596	1.05272	0.613304	0.923997	0.473692	-1.26564	0.305229	-0.16224	-0.142429	1.02818	0.72806	0.537936	-0.0600439	-1.07439	0.191209	-0.314408	1.1041	-1.67441	0.155373	-0.138311	0.411853	-1.6146	-1.8473	-1.01668	1.01712	-1.19005	0.611669	0.146245	-0.158051	0.108987	-0.40438	-0.151148	1.05239	-0.187867
			0.29_439.72	1.57841	-3.95341	-0.694149	-1.02305	-0.67424	0.892781	0.718676	0.312406	1.60125	-0.408318	0.908023	0.700317	1.72055	1.72064	1.14267	1.52795	-0.0604457	0.0979562	-0.418773	-0.127088	1.29156	0.485017	0.153315	0.643298	-0.468049	-0.0295048	-0.240415	-0.245989	-0.678173	-0.392946	-0.432087	-0.501069	-2.06019	-0.125515	0.268922	-0.638927	0.402379	0.225915	0.00820659	0.212167	-0.339534	-2.06019	0.355123	-0.681534	0.914683	-0.0124706
			0.29_466.70	1.35142	0.544767	-0.00172905	0.631487	-1.94965	0.879751	1.01712	-0.0175916	1.36824	0.727192	0.720897	0.938776	-1.98944	1.51511	0.845841	0.123838	0.322653	0.435951	0.0712215	0.276608	1.43293	0.738052	0.505522	0.892169	-0.802767	-3.03097	0.0233395	-1.27013	-0.715771	-0.0813825	-1.93897	-0.91204	0.410786	-0.169207	-1.58709	-0.448505	0.771501	0.506159	-1.30979	-0.0107108	-0.199369	0.120897	0.00812036	-0.0234507	0.898826	-0.19446
			0.29_468.70	1.27559	0.410514	0.0755321	0.587212	-0.51817	0.756715	0.873092	0.370546	1.25493	0.620105	0.626545	0.833858	1.34166	1.38248	0.762038	1.16206	0.206461	-1.26363	-3.17549	-1.41089	1.26451	0.567571	0.382818	0.738299	-0.881853	0.227511	-0.10938	-0.254574	0.865303	-0.154481	-1.93054	-0.406573	0.333664	-0.230133	-2.94795	-0.948141	0.669605	0.410034	0.259633	0.446424	-0.298541	-1.54836	-0.0743409	-0.640415	0.769	-0.249855
			0.29_468.72	1.34421	0.403538	1.65533	1.13436	-0.391977	1.09699	0.93442	0.546476	1.32306	0.550684	0.835665	0.903137	-0.443167	1.50088	0.564844	0.540853	0.304754	-1.26068	-1.70555	-0.88716	-0.131634	0.620582	-1.52436	-0.345138	-0.488755	0.626911	0.0134591	0.0505383	1.00239	-0.412333	-0.233422	0.118877	0.505756	-0.138417	-1.55279	-0.395152	0.875679	-1.43968	-1.63187	-0.731957	-2.70625	-0.0210317	-0.328903	-1.01873	1.20492	-0.0379984
			0.29_470.69	-0.0327383	-0.790163	1.83409	0.337061	-0.0674324	1.06593	-0.360105	0.212798	1.53434	0.928527	-0.635052	0.609273	0.0250194	1.63339	1.08221	0.913541	0.596713	0.691368	0.339252	0.542444	-0.0396815	-0.754904	0.74425	-0.0167784	-1.7894	-0.941957	0.255889	-0.825155	1.18968	0.231805	0.0879266	0.503138	0.639445	0.145473	-1.21957	-0.144884	0.986551	-0.785764	-0.869705	-0.222973	0.105981	-1.18229	0.272397	-0.267969	1.08994	0.113324
			0.29_470.74	0.00448377	-1.12077	1.97674	0.286819	-2.06449	0.974123	-0.538714	-0.543028	1.67561	0.956954	0.799965	1.14418	0.0802909	1.6663	0.997548	0.914712	0.229424	0.376462	-0.0306554	0.191744	0.0379672	0.788827	0.546583	0.457792	-0.56761	0.278909	0.0354468	-0.0844181	1.10694	-1.73959	-1.99529	-0.875977	0.685097	0.00973886	0.0655206	0.253452	-0.791007	-1.1403	0.31955	-0.537252	-1.79265	0.327686	0.0295309	-0.478478	1.21649	-0.0192025
			0.29_472.69	1.23084	-1.20027	1.59732	0.542631	-3.72489	-2.32978	-0.475486	-2.17672	-0.471134	0.619598	0.641277	0.263247	1.31556	1.37303	-0.956467	0.577374	0.252741	0.432436	-1.6145	-0.309775	1.32045	0.545344	0.495888	0.787228	-0.567677	0.299285	-0.0264337	-0.0982754	0.948331	-0.205165	-0.210084	0.177694	-1.31552	-0.209468	0.0169478	-0.50268	0.75278	0.432303	0.397296	0.52746	-0.290681	-1.71577	-0.0925244	-0.69966	0.830395	-0.270055
			0.29_482.68	-2.30047	0.534712	-2.24809	-1.33795	-0.0202655	0.781565	0.963628	0.574976	1.20699	0.42644	0.481307	0.704912	1.02992	-0.662458	0.549711	0.305725	-1.2479	0.553243	0.27606	-0.139531	-0.0264717	-0.460352	0.687371	0.066849	-0.141424	0.592962	-1.47696	-0.341807	-0.698119	0.185322	0.16867	-0.114709	0.386934	0.0599999	-1.61118	-0.388083	0.959969	0.584403	0.572318	0.705563	-0.135043	0.133793	-3.67945	-1.2269	-0.366511	-0.226875
			0.29_484.67	1.00211	-1.21805	1.13167	0.305242	-0.070405	-2.62218	1.00469	-0.562632	1.28626	0.472463	0.526736	0.761819	1.09118	1.1332	0.601872	0.942083	0.422134	0.573779	0.258688	0.4182	-0.345689	0.985696	0.72967	0.456559	-0.230008	0.612323	-1.62872	-0.415469	-0.721759	-1.62872	0.0997241	-0.750252	-1.4193	0.0322085	0.0702943	-0.438932	-0.891225	0.599809	0.587867	0.0988168	-0.144464	0.10156	-0.317391	-0.120099	0.986765	-0.21378
			0.29_486.67	0.991708	-1.48939	1.15486	0.21906	-2.22944	-1.1861	1.02776	-0.795928	-0.627171	0.422859	0.466214	0.0873005	-0.868107	1.16637	0.512419	0.270226	-1.54014	0.485505	0.157132	-0.299168	1.45426	0.89196	0.646372	0.997531	-0.317326	0.517167	0.0739456	0.0912622	1.01864	0.0620788	-0.0155351	0.355062	-1.55274	-0.0924273	-0.082366	-0.575846	0.965547	0.556351	0.482725	0.668208	-0.322553	-1.97673	-0.44881	-0.916031	-2.94534	-0.390394
			0.29_488.67	-0.367988	0.578463	1.11968	0.443385	-1.29164	0.812761	0.931886	0.151003	1.18928	0.524084	0.587565	0.766977	1.07137	1.09412	0.65137	0.938954	0.46478	-0.868318	-1.11903	-0.507522	1.27274	-0.474372	0.751418	0.516595	-1.47794	-0.854083	0.260185	-0.690613	0.973264	0.255069	-1.2438	-0.00515483	0.437821	0.184872	-2.56568	-0.64766	0.941081	0.582914	-0.803425	0.24019	-1.36706	0.283079	-1.47475	-0.852913	0.953241	-1.35646
			0.29_497.68	1.96132	0.66585	0.65528	1.09415	-0.473514	1.06039	-0.7887	-0.0672741	1.99972	-0.391021	1.17791	0.928868	0.32081	0.313177	1.31743	0.650472	0.0420429	0.140573	-1.84267	-0.553352	-0.354952	0.42152	0.264772	0.110447	-0.312033	-0.181211	-0.213818	-0.235688	1.11479	-0.234418	-3.97443	-1.03135	0.839569	0.0105187	0.274891	0.374993	0.74742	0.364243	-1.68937	-0.192569	-0.131314	-1.18731	-1.27949	-0.866037	-0.662851	-1.84267
			0.29_524.66	1.47482	0.514684	-1.8372	0.0507671	-0.589311	-0.535913	1.05161	-0.024537	-0.275994	0.700783	0.691864	0.372218	1.49234	1.5729	0.822718	1.29599	0.229803	-1.37497	-0.145062	-0.430076	1.54827	0.72735	0.491029	0.922216	-0.891506	0.241873	-0.0424159	-0.230683	1.04803	-2.18757	-2.22312	-1.12089	0.335405	-0.218848	0.0220227	0.046193	0.791425	0.499917	-1.61027	-0.106308	-0.282268	0.0404849	-0.146182	-0.129322	0.985848	-2.07112
			0.29_526.65	0.19299	0.86168	1.88806	0.98091	-0.110802	1.14743	-1.55276	-0.172047	0.123134	-0.368002	-0.443315	-0.229394	1.71088	0.317057	-0.271725	0.585404	-0.778092	-0.666935	-1.03508	-0.826702	1.56894	0.921196	0.773031	1.08772	-0.306877	0.703056	-0.995446	-0.199756	1.24711	0.254456	0.112375	0.537979	-0.638978	-1.23947	-0.989075	-0.955842	1.04886	0.797162	0.683833	0.843286	0.187454	0.528627	0.436035	0.384039	1.19908	-1.19736
			0.29_528.65	1.47531	-1.03289	1.73848	0.726968	-0.394635	-0.64944	1.1219	0.0259425	1.44785	0.784637	0.772961	1.00182	-1.69123	1.5883	0.960323	0.285798	-0.912197	0.539949	0.150001	-0.0740824	1.39239	0.780898	0.573255	0.915513	-0.427534	-0.78732	-1.52877	-0.91454	-0.572025	-0.0800229	-0.209548	-0.287199	0.496956	-0.0493902	0.150098	0.199221	0.82749	0.580498	-0.78732	0.206889	-3.23365	0.22279	0.117167	-0.964566	0.980946	-0.0301958
			0.29_530.65	1.32632	0.597564	1.5667	1.16353	-0.224302	-0.512125	-0.393136	-0.376521	-0.104186	0.749057	0.713056	0.452642	1.35716	-0.0297733	-3.12435	-0.598987	0.426113	0.493292	0.158455	0.359287	1.34782	0.726086	0.608767	0.894223	-0.215255	0.456013	0.132711	0.124489	-0.441688	-2.8572	-1.55445	-1.61778	0.441945	-0.0322586	-1.26238	-0.284232	-0.480465	0.526234	-1.06342	-0.339216	-0.0380123	0.228947	-1.3247	-0.37792	0.939656	0.032535
			0.29_532.65	1.43863	0.716316	-0.114481	0.680154	-0.328993	0.99597	1.17226	0.613079	-0.297319	-1.11425	0.769153	-0.214139	1.59257	1.63297	0.89178	1.37244	0.380594	0.383938	0.117525	0.294019	-0.135081	0.817071	0.608041	0.43001	-0.193382	-2.98353	-1.66717	-1.61469	1.18613	-0.189491	-0.179844	0.272264	0.495075	-0.236444	0.116198	0.124943	0.968275	-1.07258	0.470193	0.121962	-2.16208	0.0939721	-1.7044	-1.2575	-0.668194	-0.0995869
			0.29_540.63	0.908183	0.531741	1.04781	0.829246	-1.79228	0.816751	0.987701	0.00405873	-0.181047	0.439898	0.449447	0.2361	1.01869	1.07379	-1.04529	0.349065	-1.17283	-1.22338	0.0920594	-0.768048	1.35703	-0.771831	0.651813	0.412339	-0.357959	-1.10565	0.174255	-0.429785	0.97272	0.0711138	-0.0671633	0.325557	0.319715	-0.0339714	0.00832743	0.0980238	-0.731746	0.502523	0.395734	0.0555036	-1.97731	-1.70354	-0.271846	-1.31756	0.964895	-3.65277
			0.29_542.63	-1.76332	0.736142	1.17308	0.0486352	-1.28703	0.949359	-1.73449	-0.69072	1.32318	0.633257	-0.512995	0.481147	1.14379	1.21852	-0.708985	0.551107	0.613775	-0.698683	0.452599	0.122564	1.45586	1.03158	0.841244	1.10956	0.00769463	0.779312	0.449089	0.412032	1.16385	-2.54246	-2.59595	-1.32486	0.565736	0.269356	0.311493	0.382195	-0.388065	0.743368	-0.652562	-0.0990863	-1.30096	0.346637	0.0720616	-0.294086	-0.247909	0.118738
			0.29_544.63	0.985945	0.540347	1.09022	0.872172	-0.0847327	-0.736509	-0.553165	-0.458136	1.20209	0.516353	-1.02346	0.231661	0.942138	1.07097	0.582807	0.865304	-0.999489	0.53814	-1.33141	-0.597586	1.29227	-2.10007	-0.897095	-0.568297	-3.24424	0.521017	0.208772	-0.838151	0.977163	0.115418	0.0833136	0.391965	0.387286	0.0217713	-1.44152	-0.344153	0.872575	0.529354	-2.60854	-0.402203	-0.0762516	-1.42478	-0.147155	-0.549397	-0.630328	-0.0805482
			0.29_555.64	1.66192	-1.3387	2.10081	0.80801	-0.54545	0.699795	0.80311	0.319152	1.73635	1.01227	0.749127	1.16591	1.78992	-0.0133428	-0.68142	0.365052	-0.077459	0.0127568	-0.498913	-0.187872	-2.31245	0.311914	0.291021	-0.569837	-0.446525	0.0503278	-0.302488	-0.232895	0.807304	-0.498913	-0.403423	-0.0316772	0.519341	-0.259869	0.078697	0.112723	-1.16052	0.283656	0.136484	-0.246795	-0.463597	0.272057	0.20587	0.0047768	0.910895	-0.438128
			0.29_557.63	-1.35619	-0.918248	0.652912	-0.54051	-0.612719	1.05976	0.844647	0.430562	1.83881	1.20197	1.09164	1.37747	1.92572	1.96725	-1.74112	0.717284	0.170751	0.182986	-0.00453711	0.1164	1.34504	-1.0107	-1.22657	-0.297413	-0.333145	0.275716	-1.62682	-0.561416	0.953856	-1.74112	-0.0808674	-0.289376	0.726588	-0.0416509	0.365997	0.350311	0.493924	0.306829	0.224702	0.341818	-0.108863	-0.686055	0.405478	-0.129813	1.05883	0.0873749
			0.29_584.61	1.52254	0.468316	1.96185	1.31757	-0.98839	0.885312	-1.16914	-0.424074	-0.598487	0.623891	0.616898	0.214101	1.59807	1.68873	-0.885667	0.800379	0.293768	0.233256	-0.0365275	0.163499	1.46245	-3.30503	0.422494	-0.473361	-0.997076	0.230808	-0.242782	-0.33635	1.12002	-0.326004	-0.477007	0.10567	0.16731	-0.559971	-0.300475	-0.231045	-1.37859	0.535846	0.348692	-0.164683	-0.565167	-0.166402	-0.317612	-0.349727	0.843283	-0.577905
			0.29_586.61	1.45613	0.557044	0.258204	0.757124	-1.67178	-0.66097	1.06593	-0.422273	1.40526	-0.610571	-0.826166	-0.0104934	1.47142	0.0995086	0.935987	0.835638	0.553919	0.57734	0.271183	0.467481	1.31076	0.867744	0.631325	0.93661	-0.186549	-0.921166	-3.02639	-1.37804	1.11581	0.0724279	-0.0106543	0.392527	0.451059	-1.50204	0.138844	-0.304045	0.967842	0.714076	0.559685	0.747201	-1.57239	0.208254	-1.31301	-0.892383	-0.650592	-0.108066
			0.29_588.61	-0.426573	0.575464	1.84963	0.666175	-0.323595	0.938326	-0.900911	-0.0953935	1.37345	0.654603	-1.30352	0.241511	1.51082	-0.306803	0.813727	0.67258	0.530195	-1.29179	0.173557	-0.196012	-0.482535	0.850338	0.598761	0.322188	-0.413919	0.561814	0.0826228	0.076839	1.03239	-0.0990145	-0.194401	0.246326	0.4415	-2.10589	-1.90849	-1.19096	0.877126	0.665229	0.519861	0.687405	-0.301277	-0.105931	-2.09098	-0.832728	1.04376	-0.438338
			0.29_642.57	1.27344	0.474568	1.50769	1.08523	-1.63522	0.889623	0.929612	0.0613366	1.23024	0.662721	0.750878	0.88128	-0.204496	1.37081	0.821762	0.662692	0.475147	-0.961007	0.240986	-0.0816248	1.17521	-3.57238	0.552849	-0.614773	-0.282343	-1.03342	0.106182	-0.403195	0.901605	0.0828685	-1.36637	-0.1273	0.502012	-1.47248	0.240352	-0.243373	0.734208	-0.781827	0.382197	0.111526	-1.53328	-1.21019	0.178081	-0.855129	-0.659347	-1.55625
			0.29_644.57	0.14463	0.708193	1.95401	0.93561	-1.79675	-0.69539	1.2182	-0.424647	1.57848	-0.705065	0.89443	0.58928	0.019399	1.76258	-0.583158	0.399608	0.573606	-0.932171	0.357482	-0.000361088	-1.93382	0.806277	0.694224	-0.144441	-0.237132	0.555811	0.201694	0.173458	-0.318337	0.0640109	-1.55884	-0.604389	0.560569	-1.65138	0.215899	-0.291636	0.983762	0.692315	0.531062	0.735713	-0.00264914	-1.34932	-1.24848	-0.866817	0.975293	-1.57642
			0.29_646.56	-0.485197	0.45476	2.04154	0.670369	-0.430663	0.941398	-0.986388	-0.158551	1.58032	0.774492	0.694444	1.01642	-0.481332	1.79561	-1.13756	0.0589032	0.492252	0.449818	-1.8703	-0.309412	-0.624217	0.695531	0.646057	0.239124	-2.44253	0.386599	0.0862602	-0.656557	1.14617	-0.118253	-0.182627	0.281762	0.278787	-2.486	-0.117384	-0.774866	0.908287	-1.32776	0.350547	-0.0229754	-0.271078	-0.0339103	-0.106154	-0.137047	0.790981	-0.423386
			0.29_700.53	-0.0191209	0.584968	1.53698	0.700942	-0.120507	0.88819	-0.269758	0.165975	1.33548	0.817527	0.787192	0.980066	1.35783	0.0944648	0.90392	0.785405	0.453368	0.504268	0.311411	0.423016	1.18029	0.808925	-0.699167	0.430015	-0.297779	0.475397	0.273556	0.150391	1.03321	-2.56421	-1.34234	-0.957779	0.530343	0.127801	-1.12845	-0.156768	0.862658	-0.648111	0.443119	0.219222	-2.42474	-0.987898	-1.11819	-1.51028	0.944337	-1.37286
			0.29_702.53	1.71078	0.668113	0.295688	0.891528	-2.02099	1.0527	1.2016	0.0777679	1.67705	-0.628497	-0.711906	0.112215	1.7027	0.219917	1.14734	1.02332	-1.25517	-1.12304	0.267069	-0.703714	-2.01457	-0.937102	0.658266	-0.764468	-0.467773	0.482681	0.247054	0.0873209	1.06967	-1.61434	0.00122696	-0.18115	0.63387	-0.005553	0.261448	0.296588	0.910061	0.666911	0.5146	0.69719	-0.085483	0.158386	0.290281	0.121061	-0.719671	-1.74434
			0.29_704.53	1.39141	0.389374	1.70754	1.16277	-0.489651	-0.689766	1.01726	-0.0540533	1.35645	0.720923	0.646414	0.90793	1.40275	-1.68218	0.8592	0.193256	0.36704	0.39774	0.212769	0.32585	1.11528	0.560441	0.484596	0.720107	-3.35408	0.311098	0.143787	-0.966399	-0.675738	-1.62737	-0.207434	-0.836846	0.3836	-0.184026	-0.0033794	0.0653983	-0.67277	0.423798	0.360429	0.0371525	-0.254699	0.154913	0.088765	-0.00367376	0.637937	-0.267593
			0.29_706.52	1.26285	0.465561	1.65524	1.12789	-0.634771	0.6906	1.11633	0.390721	-0.540514	0.519195	0.551186	0.176623	1.35429	1.47935	0.770218	1.20129	0.235677	0.376993	0.0756456	0.229439	1.10227	0.678277	0.551466	0.777338	-0.609246	0.322235	-1.77147	-0.686161	0.995405	-0.120117	-0.328668	0.182207	0.176617	-0.185648	-0.116881	-0.0419702	-0.842327	-1.35715	0.484654	-0.571608	-0.333737	-0.0686259	-0.100892	-0.167751	0.864101	-0.396287
			0.29_728.56	2.03346	-1.40272	0.664527	0.431753	-0.278421	0.873826	0.874385	0.48993	1.86567	-1.01649	-2.77979	-0.64354	-0.0664901	1.95775	1.17482	1.02203	0.325089	0.366277	-0.278421	0.137648	-0.523808	0.565464	0.538291	0.193316	-0.572547	0.339366	-0.208895	-0.147359	0.918553	-0.534413	-0.139174	0.0816554	-1.21424	-0.248797	0.00517634	-0.485953	0.819665	-1.64133	0.200743	-0.206975	-0.545145	0.268895	0.212465	-0.0212613	1.02815	-2.31289
			0.29_740.45	1.18773	-1.37998	1.26151	0.356422	-0.0552189	-0.939832	1.25254	0.08583	1.0679	-1.18781	-1.13914	-0.419681	0.926692	-0.577718	0.66347	0.337481	0.494487	-0.900439	0.378032	-0.00930676	1.34708	-2.61888	0.681735	-0.196688	-0.0291759	0.635762	-1.2559	-0.216438	0.906908	0.154977	-1.6167	-0.184938	0.201589	-0.201497	-0.0350201	-0.0116429	-0.914538	0.66735	0.504651	0.085821	0.135349	-2.0104	-0.112603	-0.662552	0.558613	-0.303271
			0.29_758.49	1.64812	0.769067	1.85297	1.42339	-1.81214	1.03907	-0.464574	-0.412549	1.58544	1.02274	-0.546687	0.687164	-0.00509326	-2.88116	-0.494271	-1.12684	0.552969	0.8082	0.211557	0.524242	1.3201	0.848135	0.597438	0.921891	-0.330854	0.543576	-1.25091	-0.346061	1.12938	0.0582591	-0.00679392	0.393616	0.695915	0.101973	0.312557	0.370148	-0.633314	-0.956448	0.532458	-0.352435	-1.26563	-1.1223	0.386942	-0.666997	-0.621138	0.00502653
			0.29_762.48	0.151893	0.838977	2.35907	1.11665	-0.487302	1.23711	-0.375781	0.124675	0.479797	-0.637304	-0.626859	-0.261455	0.178072	0.170306	-0.313408	0.0116565	0.628192	-2.9562	-1.45234	-1.26011	-0.433719	-0.836819	-0.999814	-0.756784	-0.334881	0.61436	0.280236	0.186571	1.34097	0.170306	0.0723101	0.527862	0.857369	-1.74771	0.430765	-0.153193	-0.737878	0.914102	0.723906	0.300043	0.142529	-1.12041	0.460445	-0.172478	1.07379	-1.91426
			0.29_876.40	1.45949	0.292768	-0.155998	0.532087	-2.26232	-1.09982	-0.933885	-1.43201	1.47135	-1.17325	0.658394	0.31883	1.5195	1.58283	0.876421	1.32625	0.379717	0.451777	0.167818	0.333104	1.2554	0.643533	-1.04365	0.285096	-0.35867	0.462335	-0.027104	0.0255202	0.971913	-0.107665	-0.107665	0.252194	0.349725	-0.137303	-3.54539	-1.11099	-0.799632	-1.06684	0.35299	-0.504495	-0.361206	0.0905894	-0.0601821	-0.110266	0.887136	-0.288261
			0.30_105.02	-2.29048	-2.05201	-1.01186	-1.78478	-0.552048	-0.060405	0.111764	-0.166896	0.594818	0.710102	0.479954	0.594958	-0.416595	0.408949	-0.132567	-0.0467379	0.336205	0.455936	-0.654923	0.045739	0.131036	1.09068	-1.15264	0.023026	-0.148705	0.774401	0.25431	0.293335	0.52793	0.826036	0.164707	0.506224	-0.223208	-1.40975	-0.782181	-0.805046	0.650485	-1.39414	-1.22783	-0.657162	-2.03853	-0.128861	-0.524709	-0.897366	-0.0424784	-1.48188
			0.30_149.01	0.0890358	1.50532	-0.364197	0.410051	-1.07412	0.591207	0.561795	0.0262957	0.642601	0.43656	-1.95212	-0.290985	-3.47941	0.171084	-0.28474	-1.19769	-0.933529	-1.04523	0.251289	-0.575823	1.90203	-0.149886	0.728427	0.826858	0.417988	0.000401826	-0.789697	-0.123769	-0.922881	-0.219162	-1.94078	-1.02761	0.807725	-0.333267	1.02133	0.498596	-0.788605	-1.26924	0.204538	-0.617768	-0.0234367	0.979039	0.968907	0.641503	0.37306	-0.706311
			0.30_154.93	-0.304187	-0.980192	0.0338774	-0.416834	0.34614	-0.653005	1.03837	0.243835	-0.128657	0.806523	-0.676383	0.00049443	1.4657	1.43203	-0.704545	0.731061	-1.19025	0.500433	0.186301	-0.167839	2.06304	1.0752	-0.632299	0.835313	0.0493329	0.573366	-1.21843	-0.198575	1.14296	-1.55166	0.0513319	-0.119125	0.579126	0.128667	0.216492	0.308095	0.966595	0.586028	0.613015	0.721879	-0.1821	0.424665	0.0310814	0.0912154	1.23257	0.0322011
			0.30_156.92	-0.609702	0.446432	1.58119	0.472641	-1.70563	-0.813097	0.943179	-0.525183	1.44738	0.616529	-1.19881	0.288367	-0.28433	-0.187332	0.741324	0.0898873	0.176274	0.309159	-0.0879731	0.132487	2.0303	0.893684	0.585912	1.16996	-0.196943	-1.35675	-0.00602673	-0.519905	1.0142	-0.187597	-0.228731	0.199291	0.426917	-0.0947885	-1.82473	-0.497534	-0.642999	0.433959	0.384707	0.0585556	-0.452529	0.198242	-0.210215	-0.154834	1.10164	-0.258071
			0.30_162.98	-1.50089	0.00652009	0.109876	-0.461499	-0.145684	-0.396352	0.0570143	-0.161674	0.77909	0.691182	0.369935	0.613402	-2.04703	0.420291	-0.291798	-0.639514	0.233108	0.387089	0.404727	0.341642	0.789272	-0.409373	-1.80856	-0.476219	-1.17728	0.681506	0.0138532	-0.16064	1.75207	0.562857	-0.288408	0.675507	-0.531539	-0.678545	0.236807	-0.324426	0.410606	0.942605	0.663897	0.67237	-0.0216399	-3.39584	-0.858824	-1.42543	0.913674	-0.739202
			0.30_179.06	-0.0902606	-1.81892	0.215113	-0.564688	0.99377	-2.8618	-1.81892	-1.22898	-0.56025	-0.762049	0.172041	-0.383419	-0.20143	-0.0301035	-0.480317	-0.237283	0.122584	0.268109	-0.0200261	0.123556	1.61442	0.969794	0.407704	0.997307	0.917156	0.597967	0.126584	0.547235	-0.586321	-1.44321	0.626984	-0.467516	-0.799826	-0.739472	-0.965958	-0.835086	0.757464	0.638509	0.893767	0.763247	-0.290428	-0.698519	-1.24571	-0.744886	-1.0206	-0.830588
			0.30_212.88	1.11264	-1.99023	1.43901	0.187139	0.186034	0.800546	-0.545896	0.146895	1.26607	0.646757	0.638456	0.850428	1.23323	1.21233	0.745935	1.06383	0.284995	0.396502	0.116051	0.265849	0.236175	0.83044	-0.823446	0.0810566	-0.00978925	0.402808	-1.3114	-0.306128	0.966523	-0.0199635	-0.00166363	0.314965	-0.966866	-0.0202409	0.123316	-0.287931	0.76392	-2.13156	0.454254	-0.304461	-0.194966	0.280961	0.0268451	0.0376134	0.934183	-0.0926558
			0.30_214.88	1.26822	-1.20357	1.62408	0.562911	-1.65918	-0.873324	-0.804847	-1.11245	1.46722	-0.764579	-2.50843	-0.601931	-0.337935	1.42835	0.782227	0.624213	0.224052	0.380503	0.00818439	0.204246	1.82492	0.887043	0.562801	1.09159	-1.94553	-1.30131	0.0220846	-1.07492	1.0396	-0.124726	-0.185847	0.243008	0.424028	-0.149501	0.0788152	0.117781	0.811772	0.475639	0.44498	0.577464	-0.350706	0.251402	-0.160755	-0.0866866	1.03304	-0.222591
			0.30_249.01	-0.336876	-0.02293	0.565118	0.0684375	0.329723	0.604204	-1.62371	-0.229929	-0.573845	-0.53467	0.309561	-0.266318	-1.15683	-1.03244	0.284061	-0.635069	0.51382	0.717864	0.133859	0.455181	1.66621	1.40412	-1.29133	0.593002	-1.12982	-2.45824	-1.40763	-1.66523	-0.456443	0.400002	0.503173	0.148911	-0.387502	-0.294946	-0.388531	-0.356993	1.11114	0.64306	0.717337	0.823847	-0.0582944	-0.169866	-2.41846	-0.882206	-0.590847	-0.0374222
			0.30_272.83	1.12101	0.456549	1.50473	1.02743	0.223699	0.823233	0.771988	0.606307	1.30383	0.630979	0.610541	0.848452	1.27045	1.26792	0.720781	1.08638	-3.00734	0.386914	0.0606794	-0.85325	1.76483	-0.708216	-1.02913	0.00916116	-0.0569805	0.404162	0.163425	0.170202	1.10679	-1.51753	-0.0105379	-0.140427	-1.32796	-0.0735026	0.0274304	-0.458012	-0.855133	-1.10636	-1.07194	-1.01115	-0.301533	0.285976	-0.227278	-0.0809447	1.07658	-1.80451
			0.30_276.88	1.37086	-1.26167	1.81545	0.641547	-0.0667749	0.895389	0.817075	0.548563	-0.0601103	0.76242	-0.842525	-0.0467384	1.6168	-3.52479	0.786573	-0.373804	-0.0127785	-1.14395	-0.236892	-0.464539	0.533239	0.871507	0.460672	0.621806	-0.464518	0.198884	-0.190692	-0.152108	0.904333	-0.503389	-0.538006	-0.0456872	0.446057	-0.220123	-1.72136	-0.498477	0.658908	0.209791	0.198306	0.355668	-0.865033	0.290535	-0.237953	-0.270817	1.27926	-1.81024
			0.30_334.84	-0.171742	0.474823	1.77977	0.694282	-0.198313	-0.722693	0.845361	-0.025215	1.55245	0.822691	0.598804	0.991316	1.54239	1.40961	0.826564	1.25952	0.0804365	0.222927	-1.77245	-0.489694	1.93435	0.833737	0.489001	1.0857	-2.06743	-2.87243	-0.0869861	-1.67562	1.00214	-0.396135	-0.416702	0.0631016	-1.07536	-1.75094	-0.0175304	-0.947943	0.75245	0.291092	0.317606	0.453716	-0.773812	0.333251	-0.233025	-0.224528	-0.368185	-0.08029
			0.30_390.80	-0.103527	0.494328	1.82977	0.740191	-1.61606	0.846822	0.872792	0.0345178	1.58213	0.863118	0.648047	1.0311	1.58992	1.45605	-0.605998	0.813322	0.182396	-1.12285	-0.181949	-0.374135	1.81036	-0.64686	0.469345	0.544283	-0.553187	0.251707	-1.30306	-0.534846	1.00881	-1.77159	-0.268068	-0.343616	-2.54479	-0.108829	0.0445063	-0.869704	0.727794	-1.14081	0.278019	-0.0449995	-1.99523	0.407894	-1.36401	-0.983781	-0.255597	-0.0150575
			0.30_394.80	1.54651	0.511911	0.129301	0.729242	-0.367171	1.01845	-1.03669	-0.128468	1.74766	-1.07344	0.677376	0.450531	1.72522	1.73248	0.910297	1.456	-1.79401	0.385597	-0.22564	-0.544685	0.00261177	0.851231	0.543073	0.465639	-0.551047	-1.37146	-0.164553	-0.695687	1.10207	-0.234744	-0.586937	0.0934618	0.482445	-0.295247	-0.110593	0.0255349	0.774471	0.484861	0.300421	0.519918	-2.69445	-1.6141	-0.253257	-1.5206	1.26089	-0.245107
			0.30_446.72	1.16674	0.615794	1.41234	1.06496	8.50064e-05	-0.572161	0.997153	0.141692	1.14596	-1.00339	0.721379	0.287984	1.23426	1.2833	0.654284	1.05728	0.400262	0.340226	0.195152	0.31188	-1.1283	-0.456382	0.557725	-0.34232	-0.141856	0.631396	-1.26306	-0.257839	-0.423976	-0.129759	0.117506	-0.145409	-1.20675	-0.0475585	-1.13576	-0.796689	0.998791	-0.985126	0.537429	0.183698	-0.335086	0.224809	-1.73112	-0.613797	1.17916	-1.46675
			0.30_448.76	1.5199	-0.803418	0.415987	0.377489	-0.257152	-0.433626	0.978933	0.0960516	1.61343	0.897589	0.813036	1.10802	1.7023	0.0962125	-0.573953	0.408187	0.259502	0.386931	-1.59118	-0.314915	1.86177	-2.06893	-0.951608	-0.386259	-1.89403	0.372656	0.0327781	-0.496197	1.12956	-0.213457	-0.283482	0.210873	-0.733501	-1.50904	0.148523	-0.698007	0.796738	0.521699	0.377119	0.565185	-1.78128	0.490807	0.0893727	-0.400366	-0.206249	-1.39865
			0.30_476.78	1.62014	0.280445	2.07515	1.32524	-0.657375	0.952894	-0.899532	-0.201338	1.704	0.909805	0.654787	1.08953	1.8292	1.68979	0.834657	1.45122	-1.67687	0.00505348	-0.463595	-0.711802	0.581104	0.689217	0.367212	0.545844	-0.600782	0.103559	-0.349968	-0.282397	0.997436	-2.31171	-0.657375	-0.657218	-1.303	-2.14935	-0.187251	-1.2132	0.568312	0.0757727	-0.101393	0.180897	-1.12014	-1.44614	-1.91952	-1.49527	-0.514529	-0.327525
			0.30_488.71	-0.806999	0.671573	1.6231	0.495893	-0.287707	1.10118	1.01549	0.609656	-0.316902	0.856115	-1.14107	-0.200619	1.60963	-0.619946	0.905961	0.631883	0.169675	0.22828	-0.297336	0.0335395	0.0358495	1.27017	0.660393	0.655472	-0.258483	0.443791	-0.082558	0.0342499	1.14764	-1.86362	-0.25017	-0.32205	0.796083	0.0676096	0.107693	0.323795	0.897576	0.43903	0.262042	0.532883	-2.74257	-1.59299	-0.371916	-1.56916	1.37654	-0.284838
			0.30_508.71	1.41113	0.580011	1.75178	1.24764	-1.76303	0.941948	-0.582145	-0.467741	0.0988148	0.878139	0.780938	0.585964	1.58671	1.4808	0.958259	1.34192	0.246225	-0.806415	-0.135905	-0.232032	0.207091	0.843063	0.469719	0.506625	-0.439899	0.232759	0.00943008	-0.0659033	1.02619	-0.0331209	-1.80804	-0.271657	0.65574	-0.00706225	-1.34812	-0.233147	0.816087	0.39777	0.339226	0.517694	-0.259413	0.512296	0.107939	0.120274	-0.392098	-1.42113
			0.30_510.71	1.42735	0.4905	1.81742	1.24509	-0.462058	0.773311	0.780323	0.363859	1.61235	0.872231	0.632561	1.03905	1.62078	-0.187704	0.94743	0.793503	-1.61361	0.129736	-0.241953	-0.575275	0.119826	0.663311	0.396681	0.393273	-0.456483	0.0970174	-0.246088	-0.201851	0.949797	-0.334195	-2.07674	-0.487046	0.464182	-3.46066	-0.057475	-1.01798	0.651089	0.173489	-0.961202	-0.0455413	-0.561957	-1.20799	0.0463532	-0.574531	1.16245	-0.182624
			0.30_530.69	1.57502	0.440814	1.98181	1.33255	-0.633349	0.988774	0.872744	0.40939	1.57668	0.896387	0.734338	1.06913	1.66923	-0.10175	-0.783519	0.261319	-1.42073	0.0805579	-0.245771	-0.528646	1.58648	0.660054	0.476468	0.907669	-0.852485	0.0856386	-0.236883	-0.334576	0.962509	-0.401316	-0.61848	-0.0190959	-1.19503	-0.230157	-0.0216209	-0.48227	0.671393	-1.41568	-1.59706	-0.780446	-0.536541	-1.37885	0.0702919	-0.615034	-0.682643	-0.258501
			0.30_532.74	1.62014	0.529345	2.04172	1.39707	-0.309431	-0.652665	0.752004	-0.0700303	0.144855	0.982197	0.760529	0.629194	1.83412	1.65246	0.961676	1.48275	-0.0555407	0.142927	-0.101158	-0.00459033	1.80278	0.671742	0.331868	0.935463	-0.529109	0.0917946	-1.81086	-0.74939	1.1016	-1.88559	-2.06584	-0.949944	-0.906439	-0.159118	-1.48192	-0.849159	0.729803	0.352677	0.110289	0.39759	-0.715445	-1.18815	-0.0607494	-0.654781	-0.311326	-0.151593
			0.30_540.66	-0.602019	0.382558	-0.059283	-0.0929144	-1.32159	-0.914998	-0.668807	-0.968463	-0.515201	0.614023	0.46383	0.18755	1.44071	1.40614	0.682935	1.17659	0.540502	-0.883862	-1.394	-0.57912	1.48658	-0.731657	-0.91818	-0.0544183	-3.30035	-0.954062	0.318903	-1.31184	1.08243	0.122663	0.135319	0.446805	0.298077	-0.251278	-0.0267446	0.00668478	1.07764	-0.905527	0.463278	0.211797	-2.16072	0.162467	-0.146447	-0.714899	1.03475	-0.220439
			0.30_550.68	-0.211593	0.466667	1.75286	0.669313	-0.196927	0.87743	0.854387	0.51163	-0.137789	0.868944	0.721719	0.484291	1.48026	1.40232	0.805033	1.2292	-2.93535	0.334121	0.0580932	-0.84771	-0.081173	0.818631	0.479298	0.405585	-0.249651	0.333552	0.00745201	0.0304507	0.890231	-1.64304	0.154045	-0.199589	0.476511	-1.78874	-1.58877	-0.967001	-1.01402	0.121695	0.326677	-0.18855	-0.529091	0.305643	0.0401748	-0.061091	-0.554736	-0.234181
			0.30_566.63	1.34569	0.737387	0.39868	0.827251	-1.12479	1.02446	1.07984	0.326506	-0.0518805	0.881651	-0.623542	0.0687426	1.45358	1.45135	-0.496973	0.802651	0.562215	-2.09354	-0.807975	-0.779768	1.25802	0.916982	0.682121	0.952376	-0.193296	-0.727713	0.321651	-0.199786	1.19262	-2.6464	0.22785	-0.408642	0.630214	0.151344	0.353146	0.378235	-0.402016	0.771743	-0.77722	-0.135831	-1.19915	0.369044	-1.23763	-0.689245	-0.364954	-1.26464
			0.30_588.65	0.434471	0.764842	0.626509	0.608607	-0.256679	1.23522	1.2244	0.734316	0.308588	-0.308708	-0.548977	-0.183032	0.291955	0.460922	1.2118	0.654894	0.486861	0.567501	-1.01691	0.0124856	0.359516	0.874785	0.726884	0.653728	-0.260649	0.58904	-2.61623	-0.762613	-0.315852	0.124233	-0.169941	-0.12052	0.764231	-3.10002	0.341271	-0.66484	0.915563	0.671205	-1.09569	0.163692	-1.62952	0.493198	0.275532	-0.286931	-0.3512	0.157814
			0.30_610.64	-0.314524	0.43455	2.28906	0.803027	-0.504561	0.761439	0.940774	0.399217	-0.244621	0.999767	0.884665	0.546604	1.89498	1.69129	1.03035	1.53887	0.177604	-1.90523	-0.27611	-0.667912	1.63188	-1.32753	-1.61418	-0.436608	-0.708482	0.271442	-0.225627	-0.220889	0.987492	-0.434344	-0.421209	0.0439794	-1.59914	-0.29737	0.0507107	-0.615265	0.825681	0.193307	0.144647	0.387878	-0.747271	0.164971	-1.94852	-0.843606	-0.936114	-2.39068
			0.30_644.59	-0.276715	0.297969	0.0867753	0.0360098	-2.2561	0.76793	0.862203	-0.208656	1.5937	-1.28903	-1.28143	-0.325589	1.60245	1.51331	0.636018	1.25059	0.208587	-1.69054	-2.14581	-1.20925	1.56194	-1.18488	0.705441	0.360834	-0.604735	0.542108	-0.179057	-0.0805613	1.14528	-0.499537	-0.14512	0.166874	0.34938	-2.08584	-0.272026	-0.669496	0.98477	0.390351	0.306952	0.560691	-0.832035	-2.0208	-0.245554	-1.0328	1.11325	-0.328799
			0.30_668.60	0.109754	-0.90891	0.553528	-0.0818762	-1.54039	0.887797	1.04736	0.131588	1.55176	1.00107	1.00511	1.18598	0.533635	1.67445	1.06655	1.09154	0.43719	-1.13913	0.0305594	-0.223794	1.52261	0.750932	0.611785	0.961775	-1.82521	0.454829	0.0644183	-0.435321	1.07385	-1.60101	-0.0316714	-0.186276	-0.897773	0.068748	-0.955418	-0.594814	0.875822	-1.0319	0.392528	0.0788175	-0.163272	-2.60324	-1.08336	-1.28329	1.09268	-0.0816705
			0.30_670.59	1.59953	0.326424	2.20714	1.3777	-0.52611	0.67961	-1.06217	-0.302889	1.57052	0.887077	-1.37587	0.360577	1.6824	1.74388	1.00652	1.4776	0.11758	-1.9778	-0.376559	-0.745594	1.33356	0.467102	-1.44068	0.119993	-0.664203	-1.75192	-0.285738	-0.900622	-0.958808	-2.64514	-0.631033	-1.41166	0.32027	-0.327226	-0.176611	-0.0611892	0.623884	0.177301	0.0918144	0.297667	-0.660988	0.219383	-0.0304584	-0.157354	0.781909	-0.516557
			0.31_274.88	1.17035	0.328131	1.55154	1.01668	-0.118021	0.700908	-0.810844	-0.0759855	1.31354	0.646542	0.413004	0.791027	1.34049	-0.220676	0.643419	0.587744	-0.0641526	-1.37793	-0.33347	-0.591851	1.90256	0.773477	-1.03027	0.548589	-0.463024	0.0843465	-0.241282	-0.206653	0.788697	-0.442866	-0.451035	-0.035068	0.287227	-0.291335	-3.05512	-1.01974	0.600321	0.183263	0.0737216	0.285769	-0.776984	0.166878	-0.257192	-0.289099	1.06627	-1.6262
			0.31_276.03	-1.26409	-1.37981	-0.099918	-0.914604	0.750994	0.433146	0.410157	0.531432	-1.52611	-2.2107	-0.21296	-1.31659	-0.0403346	0.207853	0.0254005	0.0643063	0.874461	0.759462	0.616097	0.750007	1.24004	-1.25797	-0.322971	-0.113635	1.051	1.26978	0.667211	0.995998	-0.383271	0.4314	-0.395383	-0.115751	-0.469742	0.132121	-0.516598	-0.284739	1.38508	0.833568	-0.0912716	0.709125	-1.12602	-0.49924	-1.48349	-1.03625	0.339534	-0.587441
			0.31_332.84	1.44756	0.570613	1.86477	1.29431	-1.51695	-2.23348	0.9332	-0.939075	-1.38774	-0.696261	-0.929078	-1.00436	1.63982	1.51179	0.906704	1.35277	0.166006	0.271043	-0.228678	0.0694571	0.431331	0.921133	0.629962	0.660809	-0.357719	-1.14165	-3.09602	-1.53179	1.03966	-0.268719	-0.294981	0.158652	0.481649	-0.0848355	0.046262	0.147692	0.840838	0.386858	0.373808	0.533835	-0.527825	-1.16209	-0.0758198	-0.588578	1.26591	-0.000634885
			0.31_356.83	-0.335003	0.368835	1.92932	0.654383	-0.552906	0.876263	0.718273	0.34721	-0.108269	0.803107	0.656014	0.450284	1.64358	1.59213	0.81079	1.34883	0.0174745	-0.0293729	-0.38223	-0.131376	1.89307	0.654155	0.411589	0.986272	-0.705056	-1.76427	-1.73115	-1.40016	0.930703	-0.579788	-0.66027	-0.103118	0.428131	-0.370368	-0.138497	-0.0269116	0.699815	-1.63519	-0.0104094	-0.315261	-0.827952	0.0757805	-0.224734	-0.325635	-0.751152	-1.61892
			0.31_379.08	1.48141	-0.229347	1.03812	0.763394	0.897147	0.523009	-0.896194	0.174654	-2.65238	1.29054	0.654213	-0.235878	0.0461018	-2.88996	-0.245914	-1.02992	0.483545	1.80328	0.563976	0.950268	1.326	0.85624	-0.889668	0.430857	-0.965358	0.0376563	-0.0929369	-0.340213	-0.724421	0.248718	0.853404	0.125901	-0.236395	-0.341324	-0.318126	-0.298615	0.548741	-0.830752	0.38942	0.035803	0.350616	0.508258	0.150796	0.336557	-1.22732	-0.135959
[truncated: 2,746 more rows]
[truncated: 82 more columns]
