# Supplementary material for: Exometabolomic-enabled discovery of compounds associated with Escherichia coli O157:H7 population dynamics in the lettuce phyllosphere
Source: BMC Plant Biol. 2026 May 9;26:1114. doi: 10.1186/s12870-026-08917-9 (PMC13326550; doi:10.1186/s12870-026-08917-9)
Supplement: Supplementary file 6 — Supplementary Material 6: Dataset S3. Primary metabolite abundance values measured via gas chromatography coupled with time-of-flight mass spectrometry (GC-TOFMS) from exudates in the apoplast (A) or on leaf surface (S) of E. coli O157:H7-inoculated (A_E, S_E) or mock-inoculated (A_M, S_M) plants at seven days post inoculation (7 DPI). The numbers on the column title indicate the lettuce genotype code. Results are shown as normalized values (sum normalized, Log10 transformed and auto-scaled) calculated with MetaboAnalyst 6.0 (https://www.metaboanalyst.ca/) for three biological replicates (BR) and their average. Normalization was performed across treatments within sample type (leaf surface and apoplast). Metabolite identifications were annotated according to the PubChem database utilizing the OMU R package. [file 12870_2026_8917_MOESM6_ESM.xlsx]

## Sheet: data_normalized
DATASET S3 Primary metabolite abundance values measured via gas chromatography coupled with time-of-flight mass spectrometry (GC-TOFMS) from exudates in the apoplast (A) or on leaf surface (S) of E. coli O157:H7-inoculated (A_E, S_E) or mock-inoculated (A_M, S_M) plants at seven days post inoculation (7 DPI). The numbers on the column title indicate the lettuce genotype code. Results are shown as…
Metabolite Annotation				A_E_02_BR1	A_E_02_BR2	A_E_02_BR3		A_E_04_BR1	A_E_04_BR2	A_E_04_BR3		A_E_07_BR1	A_E_07_BR2	A_E_07_BR3		A_E_15_BR1	A_E_15_BR2	A_E_15_BR3		A_E_16_BR1	A_E_16_BR2	A_E_16_BR3		A_E_17_BR1	A_E_17_BR2	A_E_17_BR3		A_M_02_BR1	A_M_02_BR2	A_M_02_BR3		A_M_04_BR1	A_M_04_BR2	A_M_04_BR3		A_M_07_BR1	A_M_07_BR2	A_M_07_BR3		A_M_15_BR1	A_M_15_BR2	A_M_15_BR3		A_M_16_BR1	A_M_16_BR2	A_M_16_BR3		A_M_17_BR1	A_M_17_BR2
PubChem ID	KEGG ID	Class	Identification	BR1	BR2	BR3	Average	BR1	BR2	BR3	Average	BR1	BR2	BR3	Average	BR1	BR2	BR3	Average	BR1	BR2	BR3	Average	BR1	BR2	BR3	Average	BR1	BR2	BR3	Average	BR1	BR2	BR3	Average	BR1	BR2	BR3	Average	BR1	BR2	BR3	Average	BR1	BR2	BR3	Average	BR1	BR2
439205	C00312	Carbohydrates	xylulose	-0.349053	-1.79731	-0.959269	-1.03521	-0.582351	-0.334538	-1.43326	-0.783381	1.40752	1.12859	0.849106	1.1284	0.200211	-0.146024	0.479393	0.17786	0.849106	0.473569	1.46149	0.928055	1.44739	0.461596	-0.334018	0.52499	-0.306556	-1.64434	-1.3728	-1.1079	-0.802032	-1.66843	-1.71271	-1.39439	0.9236	-0.996938	0.669578	0.198747	-0.221419	0.806578	-0.21596	0.123066	1.21916	1.12932	1.14717	1.16522	-0.2044	-0.0681198
135191	C00181	Carbohydrates	xylose	-1.4777	-1.27449	-0.889586	-1.21392	-1.62185	-0.889604	-1.85494	-1.45546	1.28533	1.02383	0.958621	1.08926	0.246078	0.56715	0.596432	0.469887	0.958621	0.650745	1.74701	1.11879	0.533428	0.241685	0.266537	0.347217	-0.966183	-1.71857	-0.825435	-1.17006	-0.84443	-1.18849	-1.75163	-1.26152	0.671304	0.660072	0.969651	0.767009	0.389225	0.232562	0.0265074	0.216098	0.569217	0.848876	0.962296	0.793463	0.339007	0.689165
6602431	C00502	Carbohydrates	xylonic acid	-1.3873	-1.47249	-1.66869	-1.50949	-1.27034	0.710655	-1.03858	-0.532754	-0.401207	0.64219	-0.0873091	0.0512245	0.939062	0.560208	1.31078	0.936684	-0.0873091	0.316082	0.46025	0.229674	0.117255	0.156742	0.192167	0.155388	-1.59919	-1.05801	-1.0617	-1.23963	-0.279468	-0.541708	-2.56315	-1.12811	0.365482	1.20202	1.1632	0.910233	1.05929	0.766405	1.38096	1.06888	0.779135	0.130581	-0.193923	0.238598	0.972145	0.616321
6912	C00379	Carbohydrates	xylitol	-1.34146	-1.44909	-1.42987	-1.40681	-1.25192	0.502162	-1.33161	-0.693789	1.24568	0.995682	0.867143	1.03617	0.648698	-0.103168	0.905212	0.483581	0.867143	0.493175	1.49924	0.953186	-0.194724	-0.361331	-0.238076	-0.264711	-1.55463	-1.17573	-1.33816	-1.35617	-1.21272	-1.21	-1.02291	-1.14854	0.858451	1.0232	1.01228	0.964643	0.0281531	0.0739491	0.505327	0.202477	1.49	1.09495	1.04607	1.21034	-0.244245	0.459341
6287	C00183	Peptides	valine	-0.00942978	-0.513149	-1.65571	-0.726096	0.0837358	0.0404757	-1.29683	-0.390873	-0.731257	-0.739652	2.34593	0.291673	-0.204149	0.0768365	0.158816	0.0105011	2.34593	1.91247	0.8021	1.68683	-0.244853	-0.386771	-0.144768	-0.258797	-0.0541534	-0.587886	-0.839074	-0.493704	-0.848526	-1.03606	-2.12572	-1.33677	-0.26522	-0.167861	-0.0409523	-0.158011	-0.227957	-0.410606	0.409539	-0.0763413	0.557188	1.06745	0.711316	0.778652	1.8636	0.476282
6029	C00299	Nucleic acids	uridine	-0.691184	-0.945551	-0.824844	-0.820526	-0.990829	1.48944	-2.78085	-0.760746	0.390048	0.368295	0.136848	0.298397	0.449715	0.169606	0.496194	0.371838	0.136848	0.354068	0.779729	0.423548	0.419066	0.336926	0.245222	0.333738	-1.06297	-1.46005	-0.705362	-1.07613	-1.01583	-1.34505	-2.39685	-1.58591	0.708471	0.628192	1.21444	0.850366	0.556771	0.223211	0.505001	0.428328	1.09033	1.38471	-0.0939164	0.793708	0.832246	0.780358
1176	C00086	Nucleic acids	urea	-0.73828	-1.02979	-1.62316	-1.13041	-1.43868	1.055	-0.719118	-0.367601	0.578705	0.0826297	0.0426155	0.23465	0.20938	-0.822603	0.464931	-0.0494309	0.0426155	0.117779	2.58028	0.913559	-0.0584295	0.0585154	-0.0474569	-0.0157903	0.12758	-1.17937	-1.43335	-0.828379	-0.33311	0.0666239	-1.73603	-0.667507	2.5916	1.10696	1.06605	1.5882	-0.303825	-0.476413	1.08913	0.102966	0.386149	-0.725256	0.482	0.0476312	-0.185215	-0.25527
17473	C00167	Carbohydrates	UDP-glucuronic acid	0.740377	0.574297	0.180708	0.498461	0.749621	3.6488	0.900694	1.76637	-0.792783	-1.02165	-0.929023	-0.914487	-0.0860903	-0.00159036	-1.02221	-0.369964	-0.929023	0.261884	-0.569111	-0.412083	1.33671	1.18958	-0.995169	0.510374	-0.222992	0.73449	0.300316	0.270605	0.567301	0.322702	-1.67019	-0.260063	-0.926941	-1.13907	-0.192181	-0.75273	0.216021	0.287696	-0.304835	0.066294	-0.630588	0.0949298	-0.925902	-0.487187	0.851113	-1.27079
6057	C00082	Peptides	tyrosine	-0.593867	-1.51675	-1.71608	-1.27557	-0.857386	-0.463835	-0.976084	-0.765768	1.05604	0.671178	0.664265	0.797159	0.605742	0.749306	0.706153	0.687067	0.664265	0.218622	0.700515	0.527801	-0.295445	0.990284	0.648029	0.447623	-1.34473	-1.32916	-1.43342	-1.36911	-1.8109	-1.90863	-1.66567	-1.79507	0.824	0.811662	0.640623	0.758762	0.774936	0.918753	0.863797	0.852495	0.68709	0.606978	0.290575	0.528214	0.176387	0.936508
6305	C00078	Peptides	tryptophan	1.12485	-1.70287	1.81057	0.410849	1.59757	-1.1949	-2.2844	-0.627246	0.226282	0.151351	0.0344646	0.137366	-0.33547	-0.401953	0.103913	-0.21117	0.0344646	-0.815868	-0.236734	-0.339379	-0.444761	-0.850714	-0.683998	-0.659824	1.43392	1.40043	1.32427	1.38621	-1.09344	1.70951	-1.89538	-0.426435	-0.165573	0.232333	0.644776	0.237179	-0.212311	-0.901166	0.215056	-0.299474	0.688563	0.54694	0.24981	0.495105	-0.390757	0.118183
7427	C01083	Carbohydrates	trehalose	-1.06598	-1.03639	-1.52122	-1.20786	-0.943884	0.0451457	-0.642516	-0.513751	1.52323	1.28458	0.593353	1.13372	0.35417	-0.41406	0.834897	0.258336	0.593353	-0.37191	2.2744	0.831948	0.0152409	-0.344188	-0.259006	-0.195985	-1.25372	-0.999888	-1.21154	-1.15505	-0.926501	-1.08894	-1.19683	-1.07076	0.261247	1.52058	1.35088	1.04424	-1.04555	-0.31752	0.673392	-0.229893	1.29109	1.37407	0.700429	1.12186	-0.639024	0.229764
441031	C06463	Carbohydrates	threose	-0.273141	-0.76683	-1.82623	-0.955399	-0.20702	-0.776748	-0.664731	-0.549499	1.26062	1.45329	0.619354	1.11109	-0.343256	-0.89722	0.672852	-0.189208	0.619354	0.264418	0.989723	0.624498	-1.31457	-1.03573	-1.04818	-1.13283	-0.394085	-0.800548	-0.939419	-0.711351	-0.0765328	-0.77291	-1.51441	-0.787949	1.40809	2.32204	1.12595	1.61869	1.13851	-0.448714	0.524757	0.40485	0.84088	0.709904	0.932748	0.827844	-1.19791	0.721734
6288	C00188	Peptides	threonine	-0.717179	-1.5868	-1.79396	-1.36598	-0.0551566	0.0203852	-0.396262	-0.143678	1.22706	1.33466	1.33612	1.29928	0.471904	-0.358715	0.797987	0.303725	1.33612	0.743871	-0.402187	0.559268	-1.11628	-0.790308	-1.0379	-0.981494	-1.61204	-0.794838	-1.86069	-1.42252	0.403617	0.0697622	-0.568362	-0.0316609	1.86098	1.53171	0.613894	1.33553	-0.0464705	-0.258687	0.253147	-0.0173367	1.21014	0.964766	0.401164	0.858691	-0.235605	0.0362628
5460407	C01620	Carbohydrates	threonic acid	0.558975	0.704215	0.336049	0.53308	-0.910081	-1.17321	-2.33078	-1.47135	-0.593237	-0.602512	-1.01187	-0.735873	0.242099	0.192085	0.482851	0.305678	-1.01187	-0.226822	-1.44615	-0.894948	0.0067342	0.0898644	-0.175641	-0.0263476	-0.0549924	1.07317	0.278971	0.432384	0.379538	0.1359	-3.15978	-0.881446	0.167663	-0.199749	0.479139	0.149018	0.676515	0.405852	0.141659	0.408009	1.45166	1.47535	1.85639	1.59447	0.443132	0.821993
7489	C06337	NA	terephthalic acid	-1.33962	-0.980206	-1.00587	-1.10857	-0.760439	-0.862531	-0.936149	-0.85304	1.24529	1.25877	0.988735	1.16426	0.597228	0.328221	0.743131	0.556193	0.988735	0.602626	1.21886	0.936741	-1.01267	0.444766	0.31193	-0.0853244	-1.18996	-1.74163	-1.35344	-1.42834	-1.64288	-1.26257	-1.73276	-1.54607	1.0782	1.18617	1.0728	1.11239	0.396164	0.15704	0.116979	0.223394	0.811837	0.732224	0.570406	0.704823	-0.0538881	0.841708
444305	C00898	NA	tartaric acid	-1.89872	0.193673	0.32034	-0.461567	-0.630496	-0.898963	2.05459	0.175044	0.0862209	-0.0484878	-0.153529	-0.0385986	-0.181239	-0.962817	-0.113932	-0.41933	-0.153529	0.592103	-0.188152	0.0834739	0.528341	-0.816529	-1.18378	-0.490655	0.0170961	-3.26455	0.121746	-1.0419	0.139221	0.291955	1.32222	0.584464	0.332163	-0.402952	-0.0759682	-0.0489191	0.143337	-0.381078	0.387815	0.0500247	0.0401958	0.215514	1.85604	0.703917	0.276208	2.31541
439312	C00795	Carbohydrates	tagatose	-1.24586	-1.83298	-1.24008	-1.43964	-1.4887	-0.942609	-1.85899	-1.4301	1.01025	0.921513	0.893672	0.941813	0.940252	0.247807	1.00064	0.729566	0.893672	-0.159411	0.380105	0.371455	-0.0238563	0.045173	-0.0646414	-0.0144416	-0.815838	-1.74241	-1.2966	-1.28495	-0.681603	-0.789665	-1.42042	-0.963895	1.25234	1.13251	0.889843	1.09157	0.481974	0.379999	0.782519	0.548164	0.767961	0.785972	0.791858	0.78193	0.621748	0.915726
5988	C00089	Carbohydrates	sucrose	-1.52999	-1.78583	-0.527425	-1.28108	-0.609492	-0.246985	-1.81722	-0.891233	1.28493	0.625743	0.789897	0.90019	0.48894	-0.0843932	0.773134	0.39256	0.789897	0.0445888	2.15659	0.997024	-0.0718769	-0.0177889	-0.0511615	-0.0469424	-1.15599	-1.57498	-1.34366	-1.35821	-0.407967	-0.608023	-2.03965	-1.01855	1.13731	1.15082	0.500903	0.929679	0.203347	0.180371	1.04925	0.477657	0.756302	0.596165	0.152964	0.50181	-0.20134	1.10767
1110	C00042	Organic acids	succinic acid	-0.814094	-0.983629	-1.22755	-1.00843	-0.756327	-3.41447	-1.31381	-1.8282	0.336381	0.113638	0.263187	0.237735	0.671526	0.834928	0.435365	0.647273	0.263187	0.946822	0.116327	0.442112	0.986621	0.889453	0.961636	0.945903	0.00363546	-1.92064	-1.14188	-1.01963	-1.242	-0.791443	-0.442719	-0.825389	0.0867987	0.352556	0.32587	0.255075	0.894119	0.745286	0.53752	0.725642	0.491445	0.634634	0.389536	0.505205	1.19365	0.738356
5281	C01530	Lipids	stearic acid	-0.680908	-2.66686	-0.946585	-1.43145	-1.50087	-0.761165	-0.933291	-1.06511	1.19805	1.11169	0.961511	1.09042	0.856651	0.323865	0.868766	0.683094	0.961511	0.394215	1.20082	0.852183	-0.0213749	0.197877	-0.13093	0.0151909	-0.736665	-2.39627	-0.905675	-1.3462	-1.14864	-1.16652	-0.762148	-1.02577	1.02125	0.646978	0.640762	0.769664	0.41281	0.364417	0.767255	0.514827	0.791025	0.786277	0.466689	0.68133	-0.0868765	0.633102
1102	C00315	Peptides	spermidine	1.13352	-0.43604	0.493797	0.397091	0.694034	-3.6395	1.06693	-0.626178	-0.0743162	-0.336569	-0.748868	-0.386584	0.270012	1.69485	-0.0752967	0.629855	-0.748868	-0.229871	-0.742984	-0.573907	1.09869	-0.033097	0.26462	0.443404	0.192794	-2.27836	1.62321	-0.154119	1.08735	0.755344	-0.0852827	0.585804	0.580916	-0.380576	-0.223179	-0.00761285	0.878374	0.0276407	-0.598232	0.102594	0.053099	0.134075	-0.489717	-0.100848	-0.778286	-0.373136
8742	C00493	Organic acids	shikimic acid	-0.244619	-1.01026	-1.52662	-0.927167	-0.720879	1.8143	-0.793588	0.0999435	1.0097	-0.346458	0.100448	0.254563	0.282744	-0.553462	1.35835	0.362543	0.100448	-0.782776	0.950547	0.0894065	0.0932467	-0.511769	-1.04228	-0.486936	-1.08003	-0.894836	-1.18535	-1.05341	-0.349422	-0.823759	-1.56367	-0.912283	-0.209262	0.897378	1.29991	0.662677	-0.577687	-0.754782	0.859386	-0.157694	1.30389	1.08619	1.31483	1.23497	-0.670266	1.60731
5951	C00065	Peptides	serine	-1.36642	-0.948093	-0.802345	-1.03895	-1.40529	-1.46888	-1.21048	-1.36155	-0.00368905	0.0926092	0.314481	0.134467	0.733176	0.550219	0.72984	0.671078	0.314481	0.0336222	0.416764	0.254956	0.164193	0.304155	0.506231	0.32486	-1.4898	-2.08462	-1.22149	-1.59864	-0.947354	-0.975079	-1.54939	-1.15727	0.800291	0.546699	0.772122	0.706371	1.07321	0.823139	0.806152	0.900833	0.972319	1.03433	1.59218	1.19961	0.821106	1.32871
		NA	sedoheptulose 7-phosphate	-0.462369	1.09094	-1.44581	-0.272413	-2.12637	1.31258	1.26666	0.150958	-0.0129207	-0.160885	-0.484069	-0.219291	-0.382903	-0.484993	-0.157467	-0.341788	-0.484069	-0.45069	-0.810185	-0.581648	-0.244225	-0.100246	-0.314854	-0.219775	-1.30539	1.29878	-2.17063	-0.725748	0.82313	-0.682239	0.785071	0.308654	0.0788626	-0.776439	0.694181	-0.00113181	0.0798499	-0.18508	0.165929	0.0202331	1.2811	1.17496	2.51415	1.65674	-0.579748	0.973734
338	C00805	Phytochemical compounds	salicylic acid	-1.11557	-0.647121	-1.28169	-1.01479	-0.821528	2.05382	-0.72029	0.170667	0.715605	1.29804	0.936664	0.983438	0.789843	-0.154705	1.59113	0.742089	0.936664	-0.69834	-0.335909	-0.0325283	-0.500805	-0.760759	0.36155	-0.300005	-0.931309	-0.0500761	-1.57043	-0.850603	-0.438723	-0.160451	-0.659738	-0.419638	-1.43329	1.45115	-0.362542	-0.114894	0.298331	-0.101339	1.31854	0.505179	2.24096	0.461727	-0.618149	0.694847	0.349928	-1.30924
33037	C00818	Carbohydrates	saccharic acid	0.668963	-0.0935224	-0.746535	-0.0570316	-0.583079	1.67916	0.758037	0.61804	-0.239459	-0.373318	-2.2785	-0.963757	0.760031	-0.437101	0.0384602	0.120463	-2.2785	-0.46172	0.0821152	-0.886033	1.64606	0.470746	-0.116237	0.666858	-1.10898	-1.95861	0.909568	-0.719342	-0.128739	-1.38227	1.30141	-0.0698637	-0.252775	1.22592	0.0528027	0.341984	-0.758028	-0.495454	-0.00618944	-0.419891	1.11721	0.946745	0.859086	0.974345	0.393025	0.887292
10975657	C00121	Carbohydrates	ribose	-1.32065	-1.48164	-1.42032	-1.40753	-1.16395	-0.409494	-1.28085	-0.951433	-0.351868	0.689326	0.700554	0.346004	0.973072	0.868186	1.114	0.985086	0.700554	-0.0814239	0.202682	0.273937	0.431244	0.517538	0.833366	0.59405	-1.17947	-1.46247	-2.00568	-1.54921	-1.1581	-1.2958	-1.46038	-1.30476	0.505733	0.673072	0.823806	0.667537	0.885786	0.641343	0.944362	0.82383	0.612774	0.697802	0.551164	0.62058	0.652125	1.40166
5460677	C01685	Carbohydrates	ribonic acid	-0.885429	-0.91349	-1.0222	-0.940373	-1.3754	-0.355235	-1.29458	-1.00841	1.53845	1.31458	0.914757	1.25593	0.396701	0.138287	0.666563	0.400517	0.914757	0.619099	2.08158	1.20515	-0.144415	-0.108386	-0.109539	-0.12078	-2.14557	-1.08861	-1.21521	-1.48313	-0.984801	-1.18152	-1.10913	-1.09182	0.873826	1.06536	0.784882	0.908024	0.338513	-0.0159522	0.272524	0.198362	0.745771	1.14742	1.03798	0.977058	-0.698367	0.382699
827	C00474	Carbohydrates	ribitol	-1.80576	-1.18078	-1.70586	-1.56413	-1.27693	-0.10391	-1.4583	-0.946381	0.8596	0.679744	0.824697	0.788014	0.650586	0.407805	0.936036	0.664809	0.824697	0.544588	0.465027	0.611437	-0.0565035	0.233663	0.275571	0.15091	-1.5252	-1.46023	-1.59791	-1.52778	-1.13727	-1.07785	-1.43569	-1.21694	0.972682	0.991376	0.689106	0.884388	0.655423	0.519378	0.843129	0.672643	0.927148	0.871636	0.767312	0.855365	0.314154	1.02315
6508	C00296	Organic acids	quinic acid	-1.64764	-1.29906	-1.40022	-1.44897	-1.56965	-0.411415	-1.27645	-1.08584	1.04468	0.856162	0.799492	0.900113	0.480562	0.306053	0.565474	0.450696	0.799492	0.585004	1.11324	0.832578	0.367327	0.438712	0.351541	0.38586	-1.38483	-1.2228	-1.50152	-1.36972	-1.51182	-1.5717	-1.38079	-1.4881	0.864315	0.944109	0.703547	0.837324	0.535524	0.444053	0.883027	0.620868	0.79014	0.747295	0.565627	0.701021	0.565142	0.830376
1057	C01108	Phytochemical compounds	pyrogallol	-1.39563	-0.972776	-0.505306	-0.957905	-0.644297	-2.22914	-0.682982	-1.18547	-0.0322858	0.15598	0.532909	0.218868	0.879534	0.756883	0.222298	0.619572	0.532909	-0.100942	0.0672513	0.166406	0.555988	0.590186	0.806556	0.65091	-1.13325	-3.2492	-1.29781	-1.89342	-0.380422	-0.622881	-0.997521	-0.666941	0.729946	0.550942	0.63274	0.637876	1.16023	0.825291	0.614995	0.86684	0.567899	0.69811	0.560951	0.608986	0.924771	1.29182
1045	C00138	Vitamins and Cofactors	putrescine	1.77928	0.180651	0.354674	0.771534	0.896443	3.47801	0.549674	1.64137	-0.679987	-1.37656	-1.25898	-1.10518	-0.0836014	-0.777019	-0.68494	-0.515187	-1.25898	-0.0246902	-0.592422	-0.625364	0.838534	0.28883	0.00758631	0.378317	0.462586	0.549182	2.01915	1.01031	0.985989	-0.553458	0.121396	0.184642	-1.41692	-0.725818	-0.127031	-0.756591	-0.665887	-0.398674	-0.732309	-0.598957	-0.626998	-0.363248	-0.654234	-0.54816	-0.0912539	0.397165
7852		NA	propylamine	-0.279903	-1.55842	-1.02136	-0.953229	-0.729037	-0.796718	-1.47617	-1.00064	0.81517	0.965568	0.775453	0.852064	0.541011	0.228626	1.13478	0.634806	0.775453	-0.625448	-1.05661	-0.302202	-0.0311391	-0.733035	-0.575641	-0.446605	-0.830119	-0.945512	-1.16723	-0.980955	-0.298152	-0.690325	-1.91206	-0.966845	0.986842	1.19305	1.04972	1.07654	0.121052	-0.182839	0.471658	0.136624	1.75019	1.48187	1.59927	1.61044	-0.746264	1.34403
164619		NA	pinitol	-1.00132	0.745672	-1.08452	-0.446722	-0.519256	2.11007	0.88114	0.823986	-0.669143	-0.397098	-0.132759	-0.399667	0.192804	0.327504	-0.415372	0.0349785	-0.132759	0.31565	-3.77956	-1.19889	0.959528	0.890721	0.837982	0.896077	-1.36671	1.24085	-1.14791	-0.42459	-0.66954	-1.0597	0.451815	-0.425809	-0.0946774	-0.0441153	0.0533654	-0.0284757	0.387734	0.674386	0.0352265	0.365782	0.0191877	0.658722	-0.148587	0.176441	0.996109	0.288326
1004	C00009	Inorganic compounds	phosphate	0.229347	-0.0129216	-0.381785	-0.0551199	0.205102	0.560872	-0.691637	0.0247792	-1.3354	2.68238	1.84694	1.06464	0.759838	0.292751	0.423271	0.491953	1.84694	-1.15208	-0.525076	0.0565944	0.989815	0.339624	0.418791	0.582744	-0.0663959	-0.302826	-0.177965	-0.182396	-0.85842	-1.1248	-1.79018	-1.2578	-1.13834	-0.512586	-0.840505	-0.830476	0.75915	-0.302826	0.511266	0.32253	-1.08277	-1.14931	-0.905859	-1.04598	0.746674	1.38794
6140	C00079	Peptides	phenylalanine	0.749074	0.849934	0.427315	0.675441	0.896468	-3.20726	1.03101	-0.426596	-2.09366	-1.31764	0.203772	-1.06918	0.505116	0.699229	0.219408	0.474584	0.203772	0.438278	-0.920959	-0.09297	-0.0894571	-0.117648	-0.116365	-0.107823	-1.00626	1.08254	0.575159	0.217149	0.784053	0.578721	0.63272	0.665165	0.345077	-0.616872	-0.505866	-0.25922	-0.576257	-0.289127	0.405521	-0.153288	0.319486	0.505262	0.214331	0.34636	1.12176	0.548631
219575		NA	pentono-gamma-lactone	0.817381	-1.78042	-0.0404454	-0.334494	-1.78666	-0.951947	-1.6557	-1.46477	0.468929	-0.233802	0.115177	0.116768	0.613041	-0.685218	0.652994	0.193606	0.115177	-0.883959	1.0036	0.0782729	0.169012	-1.21359	0.173239	-0.290445	0.858631	-1.48975	-1.40347	-0.678194	0.526627	0.896726	-2.17272	-0.24979	0.83379	0.500353	0.741415	0.691853	0.438301	0.173794	0.171178	0.261091	1.22725	1.2759	1.4485	1.31721	-0.57818	0.735739
827	D00061	Carbohydrates	pentitol	-0.900577	-1.27257	-1.25841	-1.14385	-1.43562	1.00776	-1.38786	-0.605241	0.510969	0.498771	0.863817	0.624519	0.614243	0.273564	0.877951	0.588586	0.863817	0.205813	0.071166	0.380265	0.245995	-0.0483618	-0.0585809	0.0463507	-1.82782	-1.21916	-1.39486	-1.48061	-1.05824	-1.35144	-1.53143	-1.3137	1.19623	1.28754	1.27801	1.25393	0.7129	0.103391	0.916668	0.577653	1.0585	1.14085	1.30542	1.16826	0.219786	-0.566434
8158	C01601	Lipids	pelargonic acid	-1.56912	-1.05037	-1.17042	-1.2633	-1.6471	-0.755217	-1.48046	-1.29426	1.00639	0.804241	0.759941	0.856859	0.654075	0.443015	0.803753	0.633615	0.759941	0.453713	1.3962	0.869951	0.338995	0.251595	0.454091	0.348227	-1.1288	-1.0622	-1.61656	-1.26919	-1.50344	-1.62402	-1.51809	-1.54851	0.789291	0.853841	0.852419	0.831851	0.515345	0.371516	0.751917	0.546259	0.670983	0.704876	0.69374	0.689866	0.446381	0.958831
7405	C01879	Peptides	oxoproline	0.525371	-0.51954	0.0715101	0.0257803	0.370555	3.15522	1.265	1.59692	-0.209785	-1.50952	-1.39248	-1.03726	-0.527691	-0.807258	-0.118747	-0.484565	-1.39248	-2.13379	-1.59016	-1.70547	1.34755	0.15911	-0.313711	0.397649	0.0726588	0.607767	1.29514	0.658522	0.925629	0.78621	-0.234595	0.492415	-0.624948	-0.242397	0.376873	-0.163491	0.183408	-0.278324	0.154324	0.0198028	-0.0400795	-0.7988	-0.517292	-0.452057	0.461386	0.897983
445639	C00712	Lipids	oleic acid	-1.6996	-1.47775	-1.16717	-1.44817	-1.28734	-0.350411	-1.27624	-0.971329	0.418253	0.454116	0.489088	0.453819	0.53367	0.60493	0.761261	0.633287	0.489088	0.367082	0.215494	0.357221	0.387292	0.313415	0.288635	0.329781	-0.908439	-2.50593	-1.0677	-1.49402	-1.14468	-1.40248	-0.811986	-1.11972	0.645876	0.458457	0.73743	0.613921	0.725267	0.493846	0.616561	0.611891	1.55225	1.43231	1.71143	1.56533	0.48332	0.504354
8221		NA	octadecanol	1.83399	-0.167434	0.458137	0.708232	1.37144	2.84224	1.00509	1.73959	-0.25372	-0.948462	-1.37655	-0.859577	0.149965	-0.0221898	-1.18577	-0.352666	-1.37655	-0.226364	-1.71195	-1.10495	1.04642	0.140896	-0.0197312	0.389196	0.396889	-2.03289	0.428729	-0.402423	-0.0419651	1.00211	-0.292642	0.2225	0.796532	-0.835705	-0.326601	-0.121925	0.48521	0.120345	-0.237262	0.122764	-0.701236	0.532683	-0.332316	-0.166957	-0.749758	-0.711538
8016		NA	N-methylethanolamine	1.34953	0.112782	0.0624647	0.50826	0.0110027	0.666129	0.548234	0.408455	0.639249	-1.85041	-2.0671	-1.09275	0.0882056	-1.08732	-0.613064	-0.537394	-2.0671	-0.439933	-0.769559	-1.0922	0.863037	0.156625	0.646373	0.555345	1.13052	-0.120903	0.29635	0.435321	1.35977	1.76065	-0.614239	0.835395	-1.32085	-1.07416	-0.259383	-0.884798	1.15568	0.492732	0.333647	0.660687	-0.0843235	0.453005	-0.903343	-0.17822	-0.0354543	-0.715408
122356	C02714	NA	N-acetylputrescine	-0.221614	-2.54553	-0.283359	-1.01683	0.401101	-0.49886	-0.366633	-0.154797	0.376995	1.787	1.87018	1.34472	-0.924359	-0.17493	0.488499	-0.203597	1.87018	0.724934	0.248032	0.947717	0.614779	-0.875982	-0.642091	-0.301098	-0.334844	-0.949326	-1.76737	-1.01718	-1.01985	-0.0681144	0.181431	-0.302179	0.035019	0.73826	1.00075	0.591344	0.708482	0.776215	-0.924359	0.186779	2.0148	-0.564311	-0.359877	0.363538	-0.853404	-0.534376
11096158		NA	N-acetylmannosamine	-0.738055	-0.951332	-1.15944	-0.949608	-1.13587	0.0128364	-0.779382	-0.634139	0.56074	1.93172	0.667451	1.05331	0.296556	-0.0481783	0.453644	0.234007	0.667451	0.316629	0.51164	0.498573	-0.282588	-0.288644	-0.384925	-0.318719	-1.03791	-1.36097	-1.41225	-1.27038	-1.54194	-1.34119	-0.987621	-1.29025	1.18271	0.697526	0.885702	0.921979	-0.0804824	0.0642401	0.303465	0.0957408	0.927303	1.32238	1.64878	1.29949	-0.644926	2.33264
440552	C05021	Carbohydrates	N-acetylgalactosamine	-0.099439	-0.856166	-1.83433	-0.929978	-0.441623	0.769349	-1.72767	-0.46665	0.770628	0.428892	0.388945	0.529488	0.456443	0.163558	0.539539	0.386513	0.388945	-0.401104	1.88619	0.624678	0.042359	-0.00829776	-0.0910256	-0.0189881	-1.6081	-1.2128	-1.11668	-1.31253	-1.43454	-1.54107	-1.56208	-1.51257	0.897645	0.268218	1.06128	0.742381	0.522052	0.329994	-0.03519	0.272285	0.841525	1.71114	1.67709	1.40992	0.0242636	0.875771
11806500		NA	N-acetylaspartate diethylester	-1.63211	-1.32457	-0.783441	-1.24671	-0.411709	0.554553	-1.24012	-0.365757	0.463611	0.344737	0.31509	0.374479	0.3872	0.151168	0.375408	0.304592	0.31509	0.145484	1.39525	0.618607	-0.0409509	-0.0797569	-0.143131	-0.0879463	-1.63524	-0.900834	-1.68022	-1.40543	-1.47601	-1.25395	-1.438	-1.38932	0.650776	0.382044	2.0008	1.01121	0.326521	0.179394	0.102988	0.202968	0.758216	1.23743	1.60731	1.20098	-0.054813	0.615991
11005	C06424	Lipids	myristic acid	-2.18564	-0.386008	-2.61149	-1.72771	0.814777	1.20667	0.344857	0.788767	-0.209363	-0.29242	-0.698931	-0.400238	0.602764	0.28473	-0.144654	0.247613	-0.698931	0.748993	-0.64511	-0.198349	2.11202	1.05776	0.942321	1.3707	-0.123232	0.144063	-0.425083	-0.134751	0.456462	0.409221	-1.04395	-0.0594229	-0.44469	0.1769	0.691806	0.141339	-0.603113	0.288235	0.22208	-0.0309328	-0.519598	0.057719	-0.669995	-0.377291	1.40734	-1.91855
892	C00137	Carbohydrates	myo-inositol	1.22994	0.683681	1.0268	0.98014	1.41527	-3.56073	1.18085	-0.321538	-1.13733	-1.3329	-1.02994	-1.16672	0.0766023	-0.0831087	-0.310629	-0.105712	-1.02994	-0.427187	-1.05415	-0.837091	1.06017	0.31053	0.313347	0.561348	0.0462516	0.105833	1.29771	0.483264	1.17889	0.660439	-0.6209	0.406141	-0.545697	-0.821044	-0.140577	-0.502439	0.500425	0.035377	-0.252248	0.0945183	-0.460284	-0.130853	-0.531237	-0.374125	0.375037	1.27282
3037582	C00879	Carbohydrates	mucic acid	-1.07655	-1.06217	-1.15203	-1.09692	-0.823327	-3.11372	-1.44592	-1.79432	0.114482	0.584766	0.691553	0.463601	0.556241	0.769124	0.769215	0.698193	0.691553	0.625695	0.154912	0.49072	0.841816	0.793518	0.962729	0.866021	-1.16147	-1.6738	-1.14479	-1.32669	-0.819571	-0.74025	-1.12825	-0.896023	0.816095	0.435338	0.922939	0.724791	0.529374	0.750887	0.515033	0.598432	0.552812	0.37635	0.455743	0.461635	0.966749	0.688016
643798	C02226	NA	methylmaleic acid	-1.37287	-1.37701	-1.31772	-1.35587	-1.02099	-0.273322	-1.27598	-0.856762	1.34231	0.968849	1.02659	1.11258	1.02321	0.0677124	0.209758	0.433561	1.02659	0.227878	0.196736	0.483736	-0.246362	-0.0902821	-0.311068	-0.215904	-0.859708	-1.47151	-1.71215	-1.34779	-0.948285	-1.10523	-1.62061	-1.22471	1.19158	1.01157	1.05595	1.08636	0.227878	0.00609686	0.506169	0.246715	1.35215	1.37097	1.251	1.3247	0.00349333	0.902216
94214	C03619	NA	methyl O-D-galactopyranoside	0.56215	0.556011	-0.342483	0.258559	-0.841123	4.13697	-0.109036	1.06227	-1.77324	-1.01098	-0.93661	-1.24028	0.318069	-1.14615	-1.09586	-0.641314	-0.93661	-0.15345	-0.354124	-0.481395	1.18082	-0.40828	0.554986	0.442509	-0.647965	1.00158	-0.437702	-0.0280288	0.376511	-0.322696	0.14883	0.0675483	-0.81746	0.763378	0.454942	0.13362	-0.932059	0.59154	0.819394	0.159625	-0.516078	0.22744	0.233539	-0.0183663	0.375382	0.171629
6137	C00073	Peptides	methionine	-0.490195	-1.76167	0.0982307	-0.717877	-0.0474202	-1.27712	-0.0768149	-0.467118	0.40006	-0.919528	0.804091	0.0948745	1.04838	-1.58471	1.12712	0.19693	0.804091	-0.193324	0.486188	0.365652	0.787397	0.80898	0.97567	0.857349	-0.237323	-1.6483	-0.498292	-0.79464	0.136762	-0.0101605	-2.40584	-0.759747	-1.49146	0.819978	0.860404	0.0629732	1.26346	0.9942	0.847202	1.03495	0.807006	-0.645978	-0.416352	-0.085108	1.05677	-1.23843
13130		NA	methanolphosphate	-0.715808	-0.508321	0.184383	-0.346582	-1.63297	1.29849	-0.923651	-0.419378	-0.0738418	-0.104914	-0.314744	-0.1645	0.207262	-0.527197	0.453022	0.0443622	-0.314744	-0.61114	0.361849	-0.188012	-0.880532	-0.358449	-0.00700287	-0.415328	-1.57882	-0.120154	-0.643642	-0.780873	0.722543	0.198854	-1.4424	-0.173667	0.214067	-0.0270621	0.966529	0.384511	-0.526007	-1.41463	-0.28652	-0.742386	1.61327	1.77589	2.65472	2.01463	2.25923	0.158117
92817	C08243	Carbohydrates	melezitose	-2.18375	0.198273	-2.11113	-1.36554	-0.970813	-0.686909	-0.157495	-0.605073	0.973275	0.257253	0.867162	0.69923	0.556843	0.167701	0.125957	0.2835	0.867162	0.38666	-0.505154	0.249556	0.190267	0.461406	-0.123109	0.176188	-2.36415	0.174495	-0.711287	-0.966982	-1.06595	-2.36749	-0.250342	-1.22792	1.09575	0.720844	0.979115	0.931903	1.00414	0.683192	-0.103059	0.52809	0.966677	1.44622	0.407772	0.940222	0.266665	0.595517
		NA	mannoheptulose	-1.62217	-1.37945	0.354216	-0.882465	-1.49151	0.397545	-1.34335	-0.812436	0.75485	0.44084	1.68838	0.961358	0.321411	0.126369	0.558015	0.335265	1.68838	0.361702	0.482445	0.844177	-0.0330883	-0.255669	0.111313	-0.059148	-1.5741	-1.33421	-2.25352	-1.72061	0.341986	-1.262	-1.25119	-0.723737	1.15222	1.18714	1.0203	1.11989	0.305227	0.272679	0.839074	0.472327	0.458677	0.327703	-0.460879	0.1085	-0.0666186	1.00011
439586	C01835	Carbohydrates	maltotriose	-1.39999	-1.19544	-1.28929	-1.29491	-1.50444	-1.02797	-1.42215	-1.31819	1.05407	0.940511	0.857916	0.950832	0.616493	0.356263	0.782827	0.585194	0.857916	0.52938	1.49215	0.959814	0.202138	0.269106	0.294291	0.255178	-1.17098	-1.03903	-1.38476	-1.19826	-1.52349	-1.53035	-1.53967	-1.53117	0.87955	1.00849	0.833925	0.907321	0.403644	0.446571	0.831994	0.560736	0.695055	0.715881	0.359045	0.589994	0.13285	1.00812
439186	C00208	Carbohydrates	maltose	-1.56205	0.735428	-0.526044	-0.450888	0.294849	0.0429017	-0.297834	0.0133058	-0.938953	0.494601	0.783843	0.113164	0.952897	1.50634	1.02563	1.16162	0.783843	0.739672	0.475202	0.666239	1.29572	1.55452	-0.236426	0.871272	-1.84212	-1.62665	-1.74563	-1.73813	-0.215436	-1.44315	0.307425	-0.450388	-1.36388	-0.451945	1.35093	-0.154967	0.548883	-0.960176	-1.03403	-0.481773	0.410833	-0.549592	-0.557278	-0.232012	0.726964	0.223019
493591	D04845	NA	maltitol	-0.716544	-0.734368	-0.702582	-0.717832	-1.28628	-0.98993	-1.04828	-1.10816	1.45344	1.52188	0.781451	1.25226	-0.0467187	-1.02692	0.147704	-0.308644	0.781451	0.58817	1.16671	0.845444	-0.737859	-1.01412	-0.667965	-0.806647	-0.619534	-1.0065	-1.15763	-0.927889	-0.589111	-0.706887	-1.63451	-0.976837	1.40774	2.29547	1.22008	1.6411	-0.429099	-0.271176	0.77735	0.0256915	0.995518	0.894764	1.13109	1.00712	-0.173529	0.53671
867	C00383	Organic acids	malonic acid	-0.933568	-1.1891	-1.33094	-1.1512	-0.977325	0.84116	-1.2767	-0.470955	0.92733	1.07571	1.0201	1.00771	0.487609	-0.127906	0.665235	0.341646	1.0201	0.371417	1.8646	1.08537	0.0370459	-0.166424	-0.233859	-0.121079	-1.67733	-1.0035	-1.36757	-1.34947	-1.5117	-1.39209	-1.5414	-1.48173	1.3562	1.34112	0.877909	1.19174	0.222715	0.0605544	0.298108	0.193793	0.786419	0.983442	0.510888	0.76025	-0.106517	0.520911
525	C00711	Organic acids	malic acid	-0.0756096	-0.703144	-1.697	-0.82525	-0.873407	0.937919	-0.880486	-0.271992	1.91664	0.701626	0.836279	1.15151	0.0906292	0.165177	0.844638	0.366815	0.836279	-0.22279	2.93265	1.18205	0.171758	0.0432418	-0.603369	-0.129456	-0.524225	-0.639851	-1.53791	-0.900661	-0.660503	-1.83566	-1.51072	-1.33563	0.72772	0.312213	0.182362	0.407432	0.45638	-0.0183703	-1.13868	-0.233555	1.11382	0.398072	-0.502957	0.336312	-0.290984	0.880603
444266		NA	maleic acid	-0.672739	-1.01741	0.0634107	-0.542245	-1.18836	-3.31278	-2.51145	-2.33753	0.377666	0.420744	0.358909	0.385773	0.540602	0.849422	0.519833	0.636619	0.358909	0.725855	-0.0420494	0.347572	0.993213	0.678649	0.714914	0.795592	0.335238	-2.27778	0.436009	-0.502178	-0.905889	-0.633017	-0.0528788	-0.530595	0.62668	0.335313	-0.485672	0.158774	0.899006	0.354454	0.560737	0.604732	0.523557	0.694539	0.16327	0.460455	0.200695	0.717649
439240	C00476	Carbohydrates	lyxose	-1.64524	-1.35108	-1.32475	-1.44036	-1.21248	-1.24423	-1.54668	-1.33446	1.02057	0.949083	0.977764	0.982473	1.06281	0.720699	0.81276	0.865424	0.977764	0.665243	0.905475	0.849494	0.724257	0.705919	0.614991	0.681722	-1.71365	-1.32058	-0.603485	-1.21257	-1.61473	-1.49008	-0.601262	-1.23536	0.705009	0.846065	-0.114946	0.478709	0.815382	0.476505	0.998415	0.763434	0.256733	0.518672	-0.131417	0.214663	0.077933	0.23965
439255	C00532	Carbohydrates	lyxitol	-0.544068	-1.88357	-0.956045	-1.12789	-1.3911	0.365229	-1.58491	-0.87026	1.51454	1.14828	0.883819	1.18221	0.182317	0.316321	0.628506	0.375715	0.883819	0.502386	1.99732	1.12784	0.222909	0.0724218	-0.0260345	0.0897655	-0.645151	-1.98114	-0.242306	-0.9562	-0.5271	-0.884941	-2.62735	-1.34646	0.221213	0.47147	0.884642	0.525775	0.36226	0.0773318	-0.204499	0.0783643	0.0264477	0.537729	0.851838	0.472005	-0.0186388	0.442297
5962	C00047	Peptides	lysine	-1.23617	-1.15676	-1.33888	-1.24394	-1.29678	-0.00962127	-1.30763	-0.871343	2.09105	0.539574	0.412922	1.01452	0.359799	0.111288	1.407	0.626028	0.412922	0.17907	1.28454	0.62551	0.0244838	0.0854296	0.0207733	0.0435622	-1.26065	-0.543934	-1.57727	-1.12729	-1.34588	-1.72856	-1.22616	-1.43353	0.45008	0.481788	0.333279	0.421715	0.143955	0.02602	1.86902	0.679665	0.430866	0.411855	0.468111	0.436944	0.215488	0.81673
2724705	C22350	NA	levoglucosan	-0.750416	-1.70372	-1.36162	-1.27192	-0.965165	-0.397246	-1.64028	-1.0009	1.64778	0.21375	1.19509	1.01887	-0.136582	0.452839	-0.17746	0.0462656	1.19509	0.687086	1.83326	1.23848	0.102116	0.2313	0.234832	0.189416	-0.59231	-1.53656	-1.9386	-1.35582	-0.357764	-0.269907	-1.2534	-0.627025	1.38409	1.32831	1.4394	1.38393	0.438981	0.45614	-0.292611	0.200837	0.611336	0.609004	0.336422	0.518921	0.088499	-0.319268
7045798	C00123	Peptides	leucine	0.488802	-1.31227	0.348849	-0.158205	0.751055	1.17648	-1.40181	0.175244	0.550033	0.301994	-0.0451516	0.268958	0.250605	-0.191613	0.253036	0.104009	-0.0451516	0.517274	2.31725	0.92979	1.44263	0.151089	-0.490882	0.367612	0.172946	-1.78868	-0.299675	-0.63847	0.416027	-0.814998	-1.63705	-0.678675	0.0199839	0.320288	0.517274	0.285849	-0.429711	-0.349161	0.063622	-0.238417	-3.41419	0.42003	0.574904	-0.806419	-0.0775106	0.623258
3893	C02679	Lipids	lauric acid	1.86605	-1.67892	1.27884	0.488653	-1.2788	-1.07594	-0.63817	-0.997637	0.232678	0.177964	0.00845413	0.139699	0.190773	-0.220242	0.301258	0.0905961	0.00845413	-0.79677	0.780433	-0.00262755	-0.141264	0.0165852	-1.08919	-0.404622	1.34424	-2.02051	-1.98907	-0.888445	-1.38531	1.59675	-1.29969	-0.362752	0.536951	0.582476	0.733516	0.617648	-0.0143137	0.13761	0.174351	0.0992157	1.04184	1.24267	1.07289	1.11913	-0.138076	0.353335
11333	C07064	NA	lactulose	1.20151	-0.33184	0.432091	0.43392	0.556012	3.90408	1.0466	1.83556	-0.411965	-0.899276	-1.38157	-0.897605	-0.461551	-0.823695	-0.296882	-0.527376	-1.38157	-0.543507	-0.233539	-0.71954	-0.11628	-0.438359	-0.491275	-0.348638	0.471475	2.26899	0.258441	0.999635	0.867115	-0.455635	0.42617	0.279217	-0.480037	-0.486371	-0.203903	-0.390104	-0.610111	-0.46536	-0.621212	-0.565561	-0.735072	0.0201785	-0.258613	-0.324502	-0.378358	1.10691
157355	C13542	Carbohydrates	lactitol	-1.34513	-1.29962	-1.11767	-1.25414	-1.04891	0.0616802	-1.29381	-0.760348	1.4902	1.1603	0.993691	1.21473	0.0534922	0.855188	0.688275	0.532318	0.993691	0.819166	0.3815	0.731452	0.721167	-0.33879	0.733939	0.372106	-1.70261	-0.799045	-1.44826	-1.31664	-1.35467	-1.42254	-1.03013	-1.26911	0.30421	0.979589	1.83617	1.03999	0.43905	0.0974549	0.358779	0.298428	-0.383999	-0.26211	-0.716394	-0.454168	0.635382	1.4104
612	C01432	Organic acids	lactic acid	-0.884813	-1.23536	-1.52217	-1.21411	-1.20028	0.349311	-1.01381	-0.621593	1.12655	0.351667	0.7598	0.746007	-0.118442	0.547355	0.97366	0.467525	0.7598	0.208799	3.11452	1.36104	0.480973	0.232683	0.380082	0.364579	-0.934567	-0.970914	-1.82357	-1.24302	-1.39678	-1.22142	-1.35833	-1.32551	0.50962	-0.322937	0.936525	0.374403	0.659268	0.162534	0.871044	0.564282	0.0271522	0.312638	0.321049	0.22028	0.457167	-0.212963
10264	C02341	Organic acids	isoxylonic acid	-0.387338	1.45064	-0.407156	0.218716	0.186037	0.53477	0.994623	0.57181	-2.40755	-0.417041	-2.44226	-1.75562	0.421294	-0.134661	0.033297	0.106643	-2.44226	0.656062	-0.818234	-0.868145	-0.985352	0.817915	0.294349	0.0423038	-0.601246	1.64905	0.410856	0.486219	0.0899503	-0.292488	0.824476	0.207313	0.275302	-0.44727	0.206864	0.0116321	0.118018	-0.00837993	-0.156189	-0.0155169	-0.182462	-0.682917	0.123942	-0.247145	1.42167	1.77535
151152	C00639	Lipids	isothreonic acid	-1.50558	-1.54366	-1.30485	-1.45136	-1.05316	-0.975015	-1.60014	-1.20944	1.13257	1.09813	0.911326	1.04734	0.819698	0.464153	1.01166	0.765171	0.911326	0.665621	0.51281	0.696585	0.165991	0.424353	0.28923	0.293191	-1.2468	-1.70494	-1.53557	-1.49577	-1.11484	-1.15749	-1.3683	-1.21354	1.14985	0.602083	0.999374	0.917102	0.51638	0.453438	0.548994	0.506271	0.721626	0.708375	0.519869	0.649957	0.256698	0.865671
6306	C00407	Peptides	isoleucine	1.30302	-1.18516	0.45808	0.191982	1.07802	-0.657967	-2.20229	-0.594078	0.10991	-0.0672837	-0.485047	-0.147474	-0.31979	-0.690681	0.0657019	-0.314923	-0.485047	-0.613687	0.785469	-0.104422	-0.847517	-0.367624	-0.804325	-0.673155	0.574491	0.103819	-0.0474647	0.210282	0.731775	0.868268	-3.29075	-0.563569	0.390431	0.326436	0.962864	0.55991	-0.122301	-0.0590552	-0.00228738	-0.0612146	1.47571	1.82974	1.3562	1.55388	0.0238725	0.46222
5318532	C00451	NA	isocitric acid	-1.18243	-1.26728	-1.43555	-1.29509	-1.08981	-0.208974	-1.14437	-0.814385	1.04453	1.11684	0.640512	0.933958	0.801649	0.234679	0.90781	0.648046	0.640512	-0.0591778	1.51624	0.69919	-0.206991	-0.281428	-0.175542	-0.221321	-1.46448	-1.38056	-1.47741	-1.44082	-1.27014	-1.49295	-1.45395	-1.40568	1.06761	1.24334	0.682021	0.997655	0.159848	0.257887	1.40187	0.606537	0.781761	0.786044	0.579578	0.715795	0.175087	0.94773
6558	C02787	NA	isobutylamine	-0.865611	1.14568	-1.36341	-0.361113	-0.146586	2.26782	1.10727	1.07617	-0.701689	-0.79763	-0.381428	-0.626916	0.156992	0.449324	-0.620859	-0.00484777	-0.381428	0.808447	-0.268579	0.0528134	1.32764	0.928046	0.845558	1.03375	-1.51168	1.83484	-1.15431	-0.277052	-0.797282	-1.15333	0.139274	-0.603779	-0.389421	-0.401522	0.193051	-0.199298	0.573164	-2.25602	0.0765739	-0.535426	-0.0536419	-1.01453	0.134924	-0.311082	1.45544	-0.00985767
440043	C03546	Carbohydrates	inositol-4-monophosphate	-1.19887	-1.07223	-0.871648	-1.04758	-0.678178	0.303119	-1.1026	-0.492553	0.211487	0.417466	0.501668	0.376874	1.27386	-0.635153	1.09247	0.577061	0.501668	0.10453	-1.19887	-0.197557	0.463044	0.498816	0.205355	0.389072	-1.62165	-0.500109	-1.67426	-1.26534	-0.903542	-1.53711	-1.82646	-1.42237	0.86381	1.08764	-0.736778	0.404891	0.568521	0.713475	0.481552	0.58785	0.48493	1.50425	1.67878	1.22265	0.665519	1.52622
8094	C17714	Lipids	heptanoic acid	-0.470886	0.0632027	-0.782992	-0.396892	0.531929	4.51667	0.218185	1.75559	0.115537	-0.292967	-0.539384	-0.238938	0.156509	-0.225038	0.400639	0.110703	-0.539384	0.020292	0.443561	-0.0251769	0.330391	0.370106	0.355125	0.351874	-1.34199	0.528067	-0.224381	-0.3461	0.256866	-0.401123	-0.0107465	-0.051668	-2.67678	-0.37711	0.257874	-0.932006	0.0315653	-0.019509	0.185847	0.0659676	-0.889638	-0.512337	-0.530202	-0.644059	-0.0559993	0.218483
6802	C00387	Nucleic acids	guanosine	-0.786543	-0.536638	-1.2401	-0.854426	-0.43456	1.50408	-0.274485	0.265011	1.6141	-0.429078	-0.0299627	0.385021	-0.292936	-0.692433	1.45688	0.157169	-0.0299627	-0.459671	2.12531	0.545225	0.19776	-0.590975	-0.54598	-0.313065	-1.05715	-0.350794	-0.645463	-0.68447	-1.03472	-0.56178	-1.01287	-0.86979	-1.13438	0.614693	0.593387	0.0245661	-0.638459	-0.473946	0.720405	-0.130667	1.9518	1.29955	2.35405	1.86847	-0.468207	-0.794873
757	C00160	Organic acids	glycolic acid	-0.410895	0.521658	-0.842804	-0.244013	-0.341338	2.28897	0.758967	0.902198	0.143673	0.279385	-2.68768	-0.754875	0.677238	0.277682	-2.39544	-0.480175	-2.68768	0.612748	-0.847962	-0.974299	0.603648	1.09772	0.5735	0.75829	-0.76343	-0.191057	-0.201536	-0.385341	-0.341764	-0.795361	0.270224	-0.288967	0.133674	0.12374	0.606826	0.28808	0.39767	0.378848	-0.0976599	0.226286	0.290183	0.573005	0.570106	0.477765	0.669114	0.846024
754	C03189	Lipids	glycerol-alpha-phosphate	-1.47172	-1.52325	-1.18246	-1.39248	-1.31417	-0.358298	-1.40212	-1.02486	0.763114	0.648291	0.688477	0.699961	1.09342	0.850984	1.46119	1.1352	0.688477	0.39356	0.551418	0.544485	0.246866	0.659171	0.580972	0.49567	-1.44683	-1.19834	-1.47172	-1.3723	-1.13961	-1.31561	-1.70007	-1.3851	0.880677	0.684712	0.0040465	0.523145	0.736296	0.625217	0.900531	0.754015	0.596767	0.583315	0.991105	0.723729	-0.505312	1.18934
16048618	C05401	Lipids	glycerol-3-galactoside	-1.51608	-1.35937	-1.52552	-1.46699	-1.39709	-1.26994	-1.54304	-1.40336	0.783245	0.840538	0.871671	0.831818	0.71006	0.606154	0.769234	0.695149	0.871671	0.681033	0.401403	0.651369	0.636492	0.611085	0.582875	0.610151	-1.33191	-1.01756	-1.4902	-1.27989	-1.20619	-1.31317	-1.55011	-1.35649	0.825815	0.878045	0.819085	0.840981	0.639855	0.441867	0.639175	0.573633	0.759774	0.777114	0.359485	0.632124	0.484187	0.951733
753	C00116	Carbohydrates	glycerol	0.349668	0.420247	0.0628211	0.277579	0.389561	-0.337275	0.539499	0.197262	0.377009	0.0212401	0.432763	0.277004	0.162613	0.225518	0.104422	0.164184	0.432763	0.249292	0.156656	0.27957	0.695495	0.410122	0.370698	0.492105	-0.0871919	0.654021	-2.34698	-0.593385	-1.27834	0.0449712	0.231383	-0.333996	0.439986	0.10109	0.34873	0.296602	-4.76607	0.18365	-0.0283265	-1.53692	0.130052	0.582091	0.676523	0.462889	-0.852436	0.420585
752		NA	glyceric acid	-1.60181	-0.803025	-1.25296	-1.21926	-0.908352	-1.59078	-1.35662	-1.28525	0.548277	0.493134	0.595636	0.545682	0.781077	0.927663	0.581132	0.763291	0.595636	0.977253	0.0445951	0.539161	0.802158	0.985986	1.06503	0.951059	-0.706849	-1.78198	-2.03701	-1.50861	-1.63097	-1.12711	-1.09661	-1.2849	0.673061	0.473822	0.785677	0.644187	0.554783	0.880679	0.262303	0.565921	0.652515	0.778122	0.586166	0.672268	0.222177	0.587551
743	C00489	Lipids	glutaric acid	1.67407	1.21014	-0.391604	0.83087	-1.68111	2.47912	-0.175821	0.207394	-0.500071	-1.17949	-0.874549	-0.851369	0.699863	-0.550151	-0.885594	-0.245294	-0.874549	0.37732	1.33278	0.278517	1.55986	0.178825	-0.0668283	0.557286	0.130193	-1.02515	1.50274	0.202592	0.682545	-0.270552	-0.460275	-0.0160937	-1.23	-0.740575	0.0805633	-0.630005	0.108261	0.0990633	-1.77917	-0.523948	-0.57924	-0.847155	0.0279984	-0.466132	-0.0179835	1.19495
5961	C00064	Peptides	glutamine	-0.889177	-0.808082	-1.23105	-0.976103	-1.04637	0.416339	-0.519759	-0.383264	1.16031	1.15031	-0.169288	0.713777	-0.619793	-0.864207	-0.427584	-0.637195	-0.169288	-0.784567	0.0717436	-0.294037	-0.598929	-0.617592	-0.887908	-0.701477	-1.17381	-0.638092	-1.08425	-0.965383	1.29288	1.58419	-0.342917	0.844719	0.836752	0.973974	0.855463	0.88873	-0.71871	-0.841243	-0.347172	-0.635708	1.86216	1.10478	2.26347	1.74347	-0.615836	0.05284
33032	C00025	Peptides	glutamic acid	-0.654376	-0.47318	-1.16619	-0.764581	-0.646035	0.66691	-0.742149	-0.240425	1.8176	1.24339	0.753706	1.27157	0.195878	-0.329755	0.0972654	-0.0122039	0.753706	-0.356082	0.458725	0.28545	-0.45301	-0.4456	-0.593453	-0.497354	-1.24262	-0.721416	-1.01207	-0.992037	-0.970393	-1.02364	-1.07203	-1.02202	-0.00563053	0.328875	2.16207	0.828438	-0.708551	-0.715872	-0.073835	-0.499419	2.71146	2.05337	0.402149	1.72233	-0.337023	0.52883
5958	C00092	NA	glucose-6-phosphate	-0.336787	-1.85584	-0.858082	-1.0169	-1.63571	-0.825086	-1.85584	-1.43888	0.601057	0.467665	0.613855	0.560859	1.18512	0.610787	1.53651	1.11081	0.613855	0.25283	-0.606912	0.0865913	0.0808757	-0.0421136	0.446504	0.161755	-0.304444	-1.7094	-1.87848	-1.29744	-0.198592	0.127322	-2.12497	-0.732079	0.810566	0.558007	0.00200337	0.456859	0.719201	0.513792	1.02817	0.75372	1.0501	1.05948	0.750583	0.953386	-0.0744975	1.00049
65533	C00103	Carbohydrates	glucose-1-phosphate	-1.10136	-1.00384	-1.23986	-1.11502	-1.81521	0.521417	-0.865497	-0.719762	0.249059	0.617907	0.650736	0.5059	-0.196085	0.372488	0.672797	0.283066	0.650736	0.627573	1.21442	0.830908	0.500306	0.455174	0.0526315	0.336037	-1.46764	-1.04515	-1.93253	-1.48178	-1.46437	-1.80521	-1.52029	-1.59663	0.795815	0.26396	1.34189	0.800555	0.472328	0.586837	0.363187	0.474117	1.10313	1.00485	1.15108	1.08635	0.540807	0.90266
64689	C00221	Carbohydrates	glucose	-0.685041	-0.805197	-1.52349	-1.00458	-1.42589	-2.11034	-1.90442	-1.81355	0.762875	0.88937	1.05343	0.901893	0.361964	0.443068	0.393862	0.399631	1.05343	0.48873	0.600899	0.714354	0.0854589	-0.0186631	0.383186	0.149994	-0.813323	-1.80402	-1.70293	-1.44009	-1.03462	-0.9722	-0.410375	-0.805731	0.89275	0.736741	1.09484	0.908111	0.498034	0.538216	0.455143	0.497131	0.915305	1.05226	0.918955	0.962173	0.405963	1.1751
6857417	C00800	Carbohydrates	gluconic acid	-1.41677	-1.02548	-0.997689	-1.14665	-0.985249	-0.33282	-1.09325	-0.803773	1.2684	2.0811	1.14401	1.49784	-0.0536748	0.30065	0.292319	0.179765	1.14401	0.206573	0.505754	0.618779	-0.687714	-0.508415	-0.643747	-0.613292	-1.00277	-1.24008	-1.44636	-1.22974	-0.859681	-1.34771	-1.19682	-1.13474	1.41533	1.98599	1.44743	1.61625	0.506901	0.373517	-0.390644	0.163258	0.368679	0.507247	0.452051	0.442659	0.25112	0.749231
5459879	C02076	Carbohydrates	glucoheptulose	-1.1629	-1.51477	-1.58298	-1.42022	-1.62369	-0.593652	-1.19111	-1.13615	1.1958	0.982539	0.83974	1.00603	0.648893	-0.0387384	0.850447	0.486867	0.83974	-0.0638699	1.82658	0.867482	0.00735108	-0.0736515	0.248722	0.0608072	-1.32724	-0.955064	-1.45523	-1.24585	-0.377061	-1.42073	-1.78201	-1.19327	0.865955	0.971807	0.757482	0.865081	0.384212	0.355707	0.896728	0.545549	0.531554	0.594467	0.530802	0.552274	0.188312	1.20954
441476	C08348	Carbohydrates	galacturonic acid	-1.77808	-1.3694	-1.59707	-1.58152	-0.781258	-0.260805	-1.50752	-0.849859	0.0868367	-0.0995122	-0.296342	-0.103006	0.568026	0.645048	0.731288	0.648121	-0.296342	0.446416	1.33085	0.493643	0.990089	0.508207	0.669905	0.722734	-1.45416	-1.28747	-1.8018	-1.51448	-0.360265	-1.59416	-0.600875	-0.851766	0.122068	0.0825477	0.925489	0.376702	0.897467	0.599209	0.621452	0.706042	0.495533	0.79193	0.895656	0.727706	0.955321	1.89282
128869	C00880	Carbohydrates	galactonic acid	-1.62667	-1.76926	-1.23355	-1.54316	-1.26719	-0.819901	-1.37138	-1.15282	1.02359	0.964854	0.783779	0.924074	0.816386	0.435038	0.878435	0.709953	0.783779	0.415584	0.851498	0.68362	0.010107	0.193457	0.260264	0.154609	-1.10504	-1.79256	-1.72308	-1.54023	-0.859982	-1.08771	-1.31228	-1.08666	0.82114	0.89749	0.742671	0.820434	0.616473	0.502413	0.685777	0.601554	0.927538	0.871278	0.911875	0.903564	0.3148	0.929404
11727586	C01235	Carbohydrates	galactinol	-0.973812	-1.19864	-0.96135	-1.0446	-0.289395	-0.968936	-0.978394	-0.745575	1.41986	1.6284	0.979543	1.3426	1.13784	0.654206	1.8268	1.20628	0.979543	0.558967	1.62219	1.05357	-0.264554	0.222517	0.185692	0.0478851	-0.204157	-1.36444	-1.12574	-0.898113	-0.486638	-0.39802	-1.75053	-0.878396	0.702148	1.47748	0.674481	0.95137	-0.587626	-0.645155	1.06846	-0.0547731	-0.712281	-0.279193	-0.77772	-0.589732	-1.37459	0.419251
444972	C00122	Organic acids	fumaric acid	-1.2391	-1.03852	-1.41268	-1.2301	-1.52946	-1.73882	-1.16886	-1.47905	0.593183	0.818606	0.876666	0.762818	0.665848	0.822521	0.941941	0.810103	0.876666	0.90652	0.735941	0.839709	0.843772	0.912786	0.659764	0.805441	-1.35203	-1.48481	-0.885727	-1.24086	-1.46107	-1.64194	-0.734738	-1.27925	-0.221959	0.847385	0.453978	0.359801	1.03363	0.995168	0.946126	0.991641	0.0321277	0.171863	0.0243017	0.0760976	1.00219	-0.0259792
439650	C02095	Carbohydrates	fucose	-1.24096	-1.58238	-1.59396	-1.47243	-1.33103	-0.46291	-1.55634	-1.11676	1.02914	0.75552	0.725701	0.836788	0.654796	0.430431	0.557111	0.547446	0.725701	0.464013	1.52471	0.904809	0.250658	0.262268	0.279909	0.264278	-1.54854	-1.25707	-1.24861	-1.35141	-1.15176	-1.4092	-1.61179	-1.39092	0.805824	0.772116	0.90936	0.8291	0.662319	0.391321	0.555772	0.536471	0.707553	0.819945	0.856262	0.794586	0.531043	0.949291
440641	C05345	NA	fructose-6-phosphate	-1.10307	-1.67006	-1.24806	-1.3404	-1.3485	-0.375516	-1.43644	-1.05349	0.787264	0.605784	0.85932	0.750789	1.06282	0.622139	1.54656	1.07717	0.85932	0.273589	-0.0924086	0.346833	0.0656609	0.418118	0.303799	0.262526	-1.30998	-1.3638	-1.46297	-1.37892	-0.962021	-1.29764	-1.65774	-1.3058	0.95963	0.775658	0.239801	0.658363	0.229966	0.429341	0.889672	0.516326	1.28989	1.1457	0.81253	1.08271	-0.218727	1.12152
439709	C02336	Carbohydrates	fructose	-0.702105	-0.472639	-1.67901	-0.951251	-1.16355	-3.14099	-1.95813	-2.08756	0.461204	-0.0144461	0.540109	0.328955	0.468525	0.868656	0.140462	0.492548	0.540109	1.02427	0.373228	0.64587	0.689039	0.512879	0.87932	0.693746	-0.564753	-1.73983	-1.44635	-1.25031	-0.574633	-0.661625	0.0253059	-0.403651	0.740141	0.108981	0.15178	0.333634	0.845177	0.857235	0.720238	0.80755	0.647468	0.430223	0.766846	0.614845	0.925345	0.958842
444188		NA	flavin adenine	-1.20189	-0.878542	-1.64718	-1.24254	-1.05119	2.0155	-0.385144	0.193056	0.672293	0.288213	0.605717	0.522074	0.226583	-0.438193	0.620888	0.136426	0.605717	0.279507	1.28241	0.722545	0.125087	0.00107895	0.0815098	0.0692253	-1.76131	-1.18361	-1.59725	-1.51406	-0.897575	-1.36545	-1.72388	-1.32897	1.08916	1.11005	0.735384	0.978197	-0.20365	0.0804495	0.848516	0.241772	1.44307	0.879238	1.27811	1.20014	0.133182	-0.333109
700	C00189	Peptides	ethanolamine	-1.26828	-0.798713	-1.3015	-1.12283	-1.28923	-0.917133	-1.32153	-1.17596	1.0429	0.922635	0.645223	0.870253	0.519649	0.469367	1.1223	0.703772	0.645223	0.774183	1.24001	0.886473	0.264896	0.578265	0.333317	0.39216	-1.70194	-1.47239	-1.46738	-1.54723	-1.32025	-1.59051	-1.69086	-1.53387	0.70868	0.570733	0.692927	0.657447	0.680715	0.507875	0.570271	0.586287	0.503968	0.536504	0.927805	0.656092	0.567162	1.07149
74190		NA	ethanol phosphate	-1.52405	-0.830412	-1.75115	-1.36854	-1.28662	0.12831	-0.52739	-0.5619	1.30229	1.41133	1.13136	1.28166	0.811114	0.426606	0.584102	0.607274	1.13136	-0.3882	-0.936277	-0.0643723	-0.028357	0.186284	0.237326	0.131751	-1.72058	-1.00719	-1.40495	-1.37757	-1.08723	-1.72353	-0.626192	-1.14565	0.911098	1.46642	1.59856	1.32536	0.704978	0.270153	0.313441	0.429524	0.931211	0.762327	0.351828	0.681789	0.163775	0.260694
439574	C01796	Carbohydrates	erythrose	-0.68116	-1.32196	-1.16343	-1.05552	-0.814753	1.15838	-1.11692	-0.257765	1.05415	1.33845	1.37939	1.25733	-0.142505	-0.687802	0.647729	-0.0608594	1.37939	-0.011133	0.412076	0.593444	-0.885682	-0.866278	-0.91204	-0.888	-1.49399	-0.479038	-1.196	-1.05634	-0.0741659	-0.277369	-1.4328	-0.594778	2.04488	1.64462	1.28515	1.65822	-0.520954	-0.388488	-0.0361337	-0.315192	1.20819	1.08287	0.393951	0.895	-0.00964043	-0.0196966
5325915	C02341	Organic acids	erythronic acid lactone	-0.663426	-0.59633	-1.44063	-0.900127	-1.35956	0.268206	-1.79896	-0.963438	-0.68598	0.946576	0.664936	0.308511	0.628669	-0.399063	0.643529	0.291045	0.664936	0.426237	0.900709	0.663961	0.0346414	-0.0594622	0.0947993	0.0233262	-0.923844	-1.98022	-1.61179	-1.50529	-0.812458	0.0921173	-2.53442	-1.08492	0.939534	1.17531	1.20636	1.10707	0.277706	0.567688	0.626801	0.490732	0.827492	0.686635	0.694988	0.736371	0.702702	0.786123
222285	C00503	Carbohydrates	erythritol	-1.53506	-1.32204	-1.36394	-1.40702	-1.37826	-0.466712	-1.49132	-1.1121	1.36887	0.95712	0.931895	1.08596	0.723495	0.313864	0.684864	0.574074	0.931895	0.224809	1.77196	0.97622	0.128405	0.345048	-0.118905	0.118183	-1.19001	-0.365823	-1.13383	-0.896554	-1.57635	-1.65075	-1.313	-1.51337	0.94537	0.680289	0.818597	0.814752	0.384577	0.292937	0.851781	0.509765	0.750957	0.792127	0.620802	0.721295	-0.0343337	1.02106
8193	C02277	Lipids	dodecanol	0.671761	-0.636025	-0.175398	-0.046554	1.61203	0.704228	0.280244	0.865501	2.00463	1.05808	0.204053	1.08892	-0.44309	-3.24914	0.163877	-1.17612	0.204053	-0.605178	1.50226	0.367044	-0.153518	-0.681665	-0.731719	-0.522301	0.0995192	-0.520606	-0.208505	-0.209864	1.85235	0.386624	-0.577611	0.553787	0.759006	0.602613	0.408249	0.589956	-0.40036	-0.380995	-0.0197013	-0.267019	-0.256443	-0.152203	0.198897	-0.0699159	-1.24415	-1.96722
670	C00184	Carbohydrates	dihydroxyacetone	-0.349614	-0.655388	0.134393	-0.290203	-0.452074	0.00662817	-1.01499	-0.486811	1.52265	1.27446	1.40396	1.40036	-0.0699935	-0.457367	0.277581	-0.0832599	1.40396	0.546304	0.470574	0.806946	-0.257559	-0.95848	-1.38067	-0.865569	-0.957623	-0.65549	-1.05072	-0.887945	-0.35959	-0.473021	-1.16125	-0.664621	1.65947	1.52461	1.48905	1.55771	-0.623261	-0.619925	-0.670287	-0.637824	1.48818	1.79814	-1.64079	0.548509	-0.0919827	-0.245875
94168		NA	digitoxose	-0.292415	-0.88135	-0.798649	-0.657471	-1.43487	-0.998594	-1.75905	-1.3975	1.00769	0.445803	0.227203	0.560233	0.621529	0.0592136	0.581145	0.420629	0.227203	1.59483	0.281625	0.70122	-1.06624	0.336839	-1.41506	-0.714818	-0.338685	-2.26177	-0.507153	-1.03587	-1.18192	-1.14446	-1.25816	-1.19484	1.00182	0.683408	0.794122	0.826451	0.317571	0.199259	0.5238	0.346877	0.944243	1.37472	0.972022	1.09699	1.26071	1.09351
5280335	C00319	Lipids	D-erythro-sphingosine	-0.0202144	-1.36744	-1.92225	-1.1033	-1.54531	0.148561	-1.15912	-0.851956	1.97758	1.05131	0.833106	1.28733	0.247255	-0.290937	0.467208	0.141175	0.833106	0.285109	1.47331	0.863843	0.0555001	-0.191395	0.273023	0.0457094	0.0526062	-1.10972	-1.71894	-0.925354	-1.58789	0.727519	-1.6373	-0.832557	0.633303	0.946871	0.607138	0.729104	-0.366775	-0.750833	0.378841	-0.246256	0.0555001	-0.0571728	-0.158742	-0.0534715	0.00536861	1.21985
270738		NA	deoxypentitol	-0.328656	-0.0498779	-1.99469	-0.791073	-1.39599	1.90043	-0.0601992	0.148081	0.360987	0.00148455	-0.623135	-0.0868875	-0.425565	0.603521	0.162337	0.113431	-0.623135	1.50844	-0.175157	0.236717	1.12726	0.658056	-0.419265	0.455349	-1.36358	-0.136375	-0.766538	-0.755499	-1.66165	-2.3504	-0.927809	-1.64662	0.146065	0.564564	1.0822	0.597609	0.402661	0.178383	-0.552289	0.00958529	1.66444	1.10558	0.178383	0.982801	0.973316	1.02092
440667	C05422	Vitamins and Cofactors	dehydroascorbic acid	-0.783163	-0.846449	-0.504005	-0.711206	-0.518275	-0.903351	-0.51572	-0.645782	-0.536931	0.0228903	0.237333	-0.0922357	0.682831	0.607563	0.861804	0.717399	0.237333	-0.431721	0.00513774	-0.0630832	0.496535	0.304986	0.711206	0.504242	-0.922299	-3.07683	-0.772202	-1.59044	-0.308418	-0.667253	-2.71355	-1.22974	0.499882	0.461551	0.405092	0.455508	1.18532	0.671211	1.24727	1.0346	0.173055	0.413311	0.191527	0.259297	0.84762	1.57145
94391	C12078	Lipids	dehydroabietic acid	0.323924	0.044335	0.0583763	0.142212	2.59373	2.19725	1.67158	2.15419	-0.879495	-1.11791	-0.848349	-0.948584	-0.0428104	-0.399367	-0.469394	-0.303857	-0.848349	0.0129704	-0.744198	-0.526526	0.707391	0.617978	0.239734	0.521701	-0.517977	-0.227281	0.242207	-0.167684	2.27057	0.953479	-2.52659	0.232488	-0.261529	-0.581023	0.508461	-0.111364	-0.551269	-0.629013	-0.711038	-0.63044	-0.0488054	-0.55971	-0.403172	-0.337229	0.102439	-0.113254
9989541		NA	conduritol-beta-epoxide	-0.704975	-0.276426	0.0979863	-0.294471	-0.117739	-3.99113	-0.545712	-1.55153	0.277808	0.371044	0.0733561	0.240736	0.825827	0.073069	0.564506	0.4878	0.0733561	0.0948985	-1.16191	-0.331217	1.22567	1.04624	1.16624	1.14605	-0.346795	-0.4034	-0.444349	-0.398181	0.136377	0.0124774	-0.54426	-0.131802	0.620414	0.363799	0.480943	0.488386	-0.277215	0.735126	-0.135801	0.10737	0.465252	0.163741	0.00228313	0.210425	1.41003	-2.44469
311	C00158	Organic acids	citric acid	-1.66801	-1.46135	-1.44704	-1.52547	-1.18383	-0.827084	-1.41611	-1.14234	0.977335	1.02921	0.742598	0.916381	0.784107	0.291204	0.799261	0.624857	0.742598	0.249335	1.06485	0.685596	0.00260998	-0.106383	-0.0653099	-0.0563609	-0.817287	-1.43411	-1.55518	-1.26886	-1.30238	-1.22032	-1.45989	-1.32753	1.01311	1.04916	0.741805	0.934693	0.492452	0.670797	1.21639	0.793213	0.809356	0.767839	0.718276	0.765157	0.384862	0.770839
1081	C00815	NA	citramalic acid	0.0325378	-1.87255	-0.54203	-0.794014	-1.52694	-0.805018	-1.90479	-1.41225	1.08385	0.814974	0.820667	0.906495	0.728782	0.287504	0.801479	0.605922	0.820667	0.446278	1.43123	0.899393	-0.261044	-0.445221	-0.297153	-0.334473	-0.0495304	-1.8591	-1.32622	-1.07829	-1.31187	0.155347	-2.18528	-1.11393	0.842616	0.966205	0.735093	0.847971	0.379625	0.263685	0.633778	0.425696	1.01291	0.966509	0.863362	0.947592	-0.23136	0.49914
1549111		NA	cis-caffeic acid	-0.552444	-0.89828	-0.71297	-0.721231	-1.56395	-0.603476	-0.648811	-0.938747	0.467583	0.607359	0.189703	0.421548	-0.386207	0.0541848	-0.367781	-0.233268	0.189703	-0.122999	3.87118	1.31263	2.11014	0.342406	0.079842	0.844128	-0.772661	-1.16524	-0.244934	-0.727611	-0.857987	-1.47532	-0.191077	-0.84146	-0.322191	0.942334	1.17183	0.597323	-0.276811	-0.199379	-0.290751	-0.255647	-0.122999	0.291109	-0.00946948	0.0528804	-0.030169	0.0894945
1794427	C00852	Phytochemical compounds	chlorogenic acid	-0.903634	-1.37683	-1.2474	-1.17596	-1.07378	0.435222	-0.902802	-0.513786	1.42033	1.16963	0.476719	1.02223	0.353441	0.0867208	0.753399	0.397854	0.476719	-0.0361526	3.22429	1.22162	1.61691	0.00574545	-0.209224	0.471143	0.0524532	-0.926312	-1.31712	-0.730326	-0.771485	-1.2984	-1.32673	-1.1322	-0.142803	1.24328	0.407077	0.502517	-0.108812	-0.376304	0.737242	0.0840419	-0.246006	-0.172613	-0.584215	-0.334278	-0.712379	0.351689
2969	C01571	Lipids	capric acid	1.8305	0.218919	0.634475	0.89463	1.1017	0.918851	0.314102	0.778217	-0.503632	-1.32703	-1.61812	-1.14959	-0.654855	-0.785315	-0.302948	-0.581039	-1.61812	0.0510121	-1.68625	-1.08445	1.45392	0.520868	-0.279405	0.565127	0.396738	0.752735	2.07423	1.07457	1.30314	0.91454	-0.256983	0.653566	-0.683921	-0.360959	0.180068	-0.288271	0.182381	-0.16751	-0.404252	-0.129794	0.271612	-0.591626	-0.236395	-0.18547	0.255716	-2.45165
273		NA	cadaverine	-1.19757	-2.08038	-1.07432	-1.45076	-0.965206	-1.09742	-1.05441	-1.03901	0.668047	1.0378	1.04297	0.916274	0.690079	0.32396	0.77138	0.595139	1.04297	0.974933	0.019636	0.679181	-0.327081	0.00236295	-0.0262877	-0.117002	-1.34392	-1.27781	-1.19418	-1.27197	-0.903455	-1.11695	-1.56444	-1.19495	1.34687	1.3305	1.00176	1.22638	0.495189	0.483364	0.926903	0.635152	1.10703	1.06384	0.99388	1.05492	-0.345105	0.352706
12025		NA	butyrolactam	1.12717	-0.778958	0.465037	0.271083	-1.73999	1.98801	-0.43964	-0.0638725	-0.586542	-0.531301	-0.358834	-0.492226	-0.0257242	-0.0439833	0.215908	0.0487335	-0.358834	-0.739011	-0.291889	-0.463245	0.431317	0.220988	-0.521839	0.0434887	0.527884	-0.960999	-1.31807	-0.583727	-2.50721	0.820429	-1.51817	-1.06832	0.140969	-0.199122	0.517732	0.153193	0.862678	-0.130706	0.241865	0.324612	1.0983	1.05646	2.78268	1.64581	0.328494	-0.124224
8007		NA	butylamine	-1.40748	1.26394	-1.60197	-0.581836	-0.267922	2.31638	0.945824	0.998093	-0.902815	-1.10958	-0.518722	-0.843707	0.0444939	0.36381	-0.628824	-0.0735069	-0.518722	0.835579	-0.547229	-0.076791	1.31812	0.756801	0.788976	0.954632	-1.76453	1.95203	-1.37273	-0.395077	-0.981307	-1.37166	0.0788708	-0.75803	-0.331191	-0.581239	0.0159186	-0.298837	0.558415	0.329409	-0.106225	0.260533	-0.226132	0.407149	0.0380639	0.0730271	1.45124	-0.0114053
5460194	C11544	NA	beta-mannosylglycerate	-1.45	-1.16982	-1.43672	-1.35218	-1.38081	-0.532334	-1.41454	-1.10923	0.391707	1.06264	1.13497	0.863104	0.634251	0.285972	0.0740257	0.331416	1.13497	-0.325216	1.52589	0.778547	0.706404	0.714007	0.667566	0.695992	-1.46183	-1.19885	-1.37695	-1.34588	-1.25103	-1.51857	-1.20573	-1.32511	0.0710735	1.27406	1.09321	0.812782	0.291813	0.464733	0.79165	0.516065	0.822126	0.859328	0.4702	0.717218	0.51862	-0.0317695
441422	C08240	Carbohydrates	beta-gentiobiose	-1.20612	-0.594248	-1.51286	-1.10441	-1.45267	0.355336	-1.28409	-0.793808	1.49263	0.991255	0.907394	1.13043	0.223066	0.267349	0.825552	0.438656	0.907394	0.249219	2.17483	1.11048	-0.303868	-0.598073	-0.203981	-0.368641	-0.361976	-1.15835	-1.38188	-0.967401	-1.33065	-1.56919	-1.56479	-1.48821	0.545128	0.867318	1.18008	0.864174	0.335074	0.0779139	0.368496	0.260495	0.214378	0.302398	1.65356	0.723447	-0.0496456	0.662817
239	C00099	Peptides	beta-alanine	-0.541512	-1.94055	-0.544893	-1.00899	-1.22793	-0.0313821	-1.56502	-0.941445	0.802817	0.666452	0.336423	0.601898	0.141275	-0.0188405	0.54269	0.221708	0.336423	0.193334	1.03765	0.522468	-0.220153	-0.0999222	-0.619844	-0.313306	-0.793075	-0.613714	-0.81026	-0.739016	-0.980593	-1.35605	-1.82902	-1.38855	0.726829	0.760978	0.914826	0.800877	0.189137	0.214171	0.317964	0.240424	2.4594	2.14075	1.61434	2.0715	0.381948	-0.220937
20144841	C00180	Organic acids	benzoic acid	0.0135803	0.0828926	-0.796502	-0.233343	0.0768285	4.2529	1.00089	1.77687	-0.516794	-1.084	-1.02822	-0.876336	-0.291435	-0.674893	-0.64656	-0.537629	-1.02822	1.06759	-0.703833	-0.221486	1.20038	0.323942	0.159629	0.561318	0.605353	0.552058	-1.91382	-0.252135	0.536509	-0.0518846	-0.635186	-0.0501872	-0.691252	-0.402015	0.0973362	-0.331977	0.875972	0.306452	-0.17353	0.336298	-0.270051	0.124498	-0.743595	-0.296383	-0.299441	0.248928
19347555	C08261	Lipids	azelaic acid	-0.705415	-0.787316	0.473809	-0.339641	0.504817	2.01504	-3.3667	-0.28228	0.849433	-0.497868	-1.11571	-0.254716	0.243025	0.102819	-0.299365	0.0154934	-1.11571	0.0290742	0.228308	-0.286111	1.11924	-0.266462	0.151232	0.334668	-0.728494	-1.67894	0.901114	-0.502105	1.37254	0.768035	-1.70178	0.146265	0.942361	-0.161818	-0.199891	0.19355	0.592099	-0.287555	-0.172945	0.0438662	0.0311014	0.433981	0.137788	0.200957	0.336274	0.956805
5960	C00049	Peptides	aspartic acid	-0.6468	-1.12004	-0.853775	-0.873538	-0.937796	-0.216251	-1.19328	-0.782441	0.696579	0.906494	0.830499	0.811191	0.509327	-0.0149123	1.1106	0.535006	0.830499	-0.830501	-0.91713	-0.305711	-0.670705	-0.709678	-0.86699	-0.749124	-0.906634	-0.811631	-0.737286	-0.818517	-0.914246	-0.929823	-1.14112	-0.995063	0.653705	0.607155	1.32168	0.860847	-0.107824	-0.597673	0.894528	0.0630104	2.09702	1.62387	2.43395	2.05161	-0.607855	0.723058
6992089	C00152	Peptides	asparagine	0.0106959	-1.16195	-0.113445	-0.421567	-2.01189	1.45182	-1.22234	-0.594139	-0.292299	-0.49542	-0.390801	-0.39284	0.150175	0.110146	-0.0936914	0.0555432	-0.390801	0.216756	-0.0794436	-0.0844965	0.845505	0.0655584	0.430025	0.447029	-0.219696	-1.10382	-0.300916	-0.541477	-1.63021	-0.183974	-0.897976	-0.904053	-0.0910355	-0.430896	2.232	0.570021	0.442977	-0.289283	0.0187069	0.0574671	1.91856	0.026677	3.19199	1.71241	0.281895	0.214408
		NA	arbutin	-1.04018	-0.846395	-1.07987	-0.988813	-1.0467	1.84782	-0.958663	-0.0525122	0.657055	0.81897	0.508903	0.661643	0.831582	0.434928	-0.583265	0.227749	0.508903	0.136906	2.98991	1.21191	0.705014	0.61156	0.487042	0.601205	-1.46465	-0.652776	-1.05985	-1.05909	-0.676136	-1.44593	-0.391552	-0.837872	0.349118	0.779616	1.03176	0.720164	0.656324	0.0164054	0.784202	0.485644	-0.761894	-0.643564	-1.16365	-0.85637	0.207434	-1.2541
10467	C06425	Lipids	arachidic acid	1.04687	-1.26789	0.236018	0.00500087	0.370573	0.931564	-0.845604	0.152178	0.792336	0.0983858	-0.335203	0.185173	-0.700366	0.361668	-0.340988	-0.226562	-0.335203	-1.80654	1.40804	-0.244567	1.34418	0.0542684	-2.52427	-0.375275	-0.149771	-1.36212	2.03631	0.174806	0.529409	-0.0585736	-1.40557	-0.311579	1.33534	0.856417	0.233593	0.808448	0.192032	-0.235161	-0.194729	-0.0792862	-0.175985	1.75778	-0.360796	0.406999	-0.746907	-0.831149
94154	C01904	NA	arabitol	-0.772283	-1.25556	-0.877464	-0.968436	-0.241041	1.51763	-0.886455	0.130046	1.23609	-0.544613	-0.688073	0.00113583	0.636357	-1.27628	0.985085	0.115055	-0.688073	-0.353641	2.46389	0.474058	0.734161	0.37911	0.126431	0.413234	-0.43131	-0.927259	-0.877766	-0.745445	-0.368178	-1.39092	-1.89575	-1.21828	-0.960369	0.850052	0.708584	0.199422	-0.739395	0.163058	0.880112	0.101258	0.716405	0.803328	0.93089	0.816874	-0.233006	1.68336
51	C00026	Organic acids	alpha-ketoglutarate	-1.55137	-1.56293	-1.06025	-1.39152	-1.39873	-0.703143	-1.3789	-1.16026	1.39295	1.16098	0.949854	1.16793	0.738337	0.506137	0.828916	0.69113	0.949854	0.273919	1.25247	0.825414	0.164801	0.183556	-0.884461	-0.178701	-0.590774	-1.36346	-0.99999	-0.98474	-1.38958	-1.34544	-1.62824	-1.45442	1.0929	1.01892	0.893918	1.00191	0.523106	0.270038	0.843016	0.545386	0.820726	0.760657	0.599575	0.726986	-0.126892	0.36072
5950	C00041	Peptides	alanine	-0.749484	-1.4537	-1.00582	-1.06967	-1.09767	-0.475995	-1.28475	-0.952807	-0.367952	0.0685289	0.0982751	-0.0670494	0.717115	-0.281514	0.840096	0.425232	0.0982751	0.881743	-0.224942	0.251692	0.847056	0.590489	-0.0731894	0.454785	-1.07131	-1.22831	-1.01021	-1.10328	-0.809697	-1.53559	-2.04257	-1.46262	0.816376	0.339306	0.530965	0.562216	0.557408	0.376579	0.604816	0.512934	1.38819	1.35689	2.66021	1.80176	0.747677	0.677805
196	C06104	Organic acids	adipic acid	-0.0145336	-1.25582	0.870837	-0.133174	-2.61937	0.680955	-0.830715	-0.923044	1.09328	0.230426	-0.941655	0.127349	0.876566	0.600064	-0.0126623	0.487989	-0.941655	0.569071	0.0512661	-0.107106	1.52527	0.307034	-0.10354	0.576254	0.631862	-2.01305	1.24519	-0.0453314	0.813225	0.14272	-1.73882	-0.26096	-2.27701	-0.314674	-0.258473	-0.950054	0.746269	-0.0856095	0.139059	0.266573	0.415842	0.183789	0.405236	0.334956	0.381996	1.22908
60961	C00212	Nucleic acids	adenosine	-1.04454	-1.23446	-1.2418	-1.1736	-1.37672	-0.918642	-1.37863	-1.22466	0.774864	0.341213	0.682021	0.599366	0.847595	0.501987	1.18191	0.843829	0.682021	0.44327	0.29532	0.473537	0.349085	0.488385	0.31774	0.38507	-1.40407	-2.04838	-1.4336	-1.62868	-1.35011	-1.36666	-0.982994	-1.23326	0.888129	0.488042	0.768598	0.714923	0.588171	0.507779	0.735942	0.610631	0.514108	1.33775	1.70397	1.18528	0.246141	0.849943
643757	C00417	Organic acids	aconitic acid	-1.25822	-1.27296	-0.972347	-1.16784	-1.01365	-0.14618	-0.970426	-0.710085	1.20433	1.13925	0.689618	1.01107	0.72882	-0.0772628	0.949916	0.533825	0.689618	-0.246624	1.8973	0.7801	-0.509595	-0.503419	-0.541067	-0.518027	-1.33513	-0.969468	-1.47517	-1.25992	-1.29999	-1.20203	-1.23524	-1.24575	1.20143	1.76187	1.3736	1.44563	0.207033	0.928091	1.44138	0.858834	0.184434	0.0833839	0.0715235	0.113114	0.155606	-0.119926
441480	C08352	Carbohydrates	6-deoxyglucose	-0.891496	-2.10546	-1.039	-1.34532	-1.95653	-0.42228	-2.07315	-1.48399	0.98347	0.72722	0.668818	0.793169	0.800946	0.504481	0.691317	0.665581	0.668818	0.315422	1.59994	0.861393	0.349485	0.369143	0.270892	0.32984	-0.768374	-0.753792	-1.41031	-0.977493	-1.09518	-1.18306	-1.47275	-1.25033	0.73494	0.655122	0.91969	0.769918	0.740816	0.588641	0.724039	0.684499	0.674931	0.71735	1.10528	0.832519	0.228547	-0.272799
		NA	5-methyluridine	-0.129179	-0.222885	-1.82415	-0.725404	-0.692939	1.70904	-1.41738	-0.133759	0.0870603	0.931534	1.00008	0.67289	0.538568	0.0330599	0.0603606	0.210663	1.00008	0.064211	1.40245	0.822247	-0.0172743	-0.438187	0.305677	-0.0499281	-1.55534	-0.707378	-1.59244	-1.28505	-0.570184	-1.57005	-1.17577	-1.10533	1.30972	1.32477	0.829583	1.15469	0.439751	0.00311067	1.10879	0.517218	-0.650625	-0.623215	-1.39157	-0.88847	0.219181	1.50453
138	C00431	Lipids	5-aminovaleric acid	-0.76214	-0.887988	-0.528036	-0.726055	-0.876538	0.196082	-1.19551	-0.625323	1.11113	0.844306	0.922361	0.959266	0.213388	-0.27909	0.410943	0.11508	0.922361	0.521872	1.04397	0.8294	0.113849	-0.293997	-0.349238	-0.176462	-1.12996	-1.54561	-1.77412	-1.48323	-1.29655	-1.30951	-1.85351	-1.48652	1.63226	1.08074	0.650474	1.12116	0.32146	0.180155	0.257136	0.252917	1.12585	1.61196	1.811	1.51627	-0.371632	-0.0702485
127	C00642	Organic acids	4-hydroxyphenylacetic acid	-0.299758	-0.431001	0.86092	0.0433874	-0.869696	0.584266	-1.41444	-0.566622	-1.28616	-0.992852	-0.311421	-0.863477	1.13265	0.982215	1.25995	1.12494	-0.311421	-1.06395	-1.01712	-0.797497	-0.161716	0.284079	0.793187	0.305183	0.345422	-1.60354	-0.515992	-0.59137	0.456815	-1.00027	-1.8619	-0.801785	-0.93748	-1.00719	0.269085	-0.55853	1.08597	1.22312	1.4291	1.24606	0.140695	0.093445	-0.315295	-0.0270517	1.28351	1.88487
10413	C00989	Organic acids	4-hydroxybutyric acid	-1.57555	-1.52635	-1.51464	-1.53885	-1.11894	0.263638	-1.22168	-0.692328	0.221586	0.579314	0.891645	0.564182	0.691345	0.469689	0.651103	0.604046	0.891645	0.798684	-0.214945	0.491795	0.449789	0.608607	0.41408	0.490825	-1.80563	-1.59286	-1.50505	-1.63451	-1.21095	-1.37357	-1.22651	-1.27034	1.0728	0.910487	0.872451	0.951914	0.538811	0.500929	0.62561	0.555117	1.07073	1.19268	0.694632	0.986015	0.271053	0.836157
119	C00334	Lipids	4-aminobutyric acid	-0.77147	-1.43384	-1.18094	-1.12875	-1.21196	-1.16699	-1.34807	-1.24234	0.413841	0.414362	0.516552	0.448252	0.807527	0.677811	0.680886	0.722075	0.516552	0.177941	0.53953	0.411341	0.532355	0.53713	0.402052	0.490512	-1.24902	-1.82325	-1.30522	-1.45916	-1.05533	-1.17167	-2.18006	-1.46902	0.743563	0.600492	0.77092	0.704992	0.838828	0.611987	0.6224	0.691072	1.30315	1.27705	1.32273	1.30098	0.52346	0.728551
92794	C09099	Lipids	4',5-dihydroxy-7-glucosyloxyflavanone	-0.557844	-1.74931	-1.10622	-1.13779	-1.03187	0.767065	-0.989672	-0.418159	1.58423	1.4648	1.02436	1.3578	0.549715	0.0234717	1.68943	0.754207	1.02436	0.440129	2.3778	1.28076	-0.56309	-0.555605	-0.0500974	-0.389598	-0.529138	-1.44205	-1.60109	-1.19076	-0.395477	0.198062	-1.60334	-0.600253	-0.268959	1.40194	0.270561	0.467849	-0.259641	-0.557097	0.49577	-0.106989	0.061915	0.155757	0.359703	0.192458	-0.789531	0.370138
68152	C01013	Organic acids	3-hydroxypropionic acid	1.69232	-1.04824	-0.512593	0.0438288	-0.255448	2.8463	-0.852357	0.579497	-0.632697	-0.726918	-0.754004	-0.70454	0.31402	-0.311451	-0.712794	-0.236742	-0.754004	-0.412146	0.641709	-0.174814	0.450085	0.472688	-0.123155	0.26654	0.750468	-0.754966	-1.30725	-0.43725	2.31466	1.69047	-1.60494	0.800063	-0.379806	-0.630914	0.662589	-0.116044	0.0568377	-1.1285	-0.806201	-0.625954	0.425035	0.639849	0.589962	0.551615	0.605166	-0.491048
7420	C00587	NA	3-hydroxybenzoic acid	-0.661069	-0.660331	-1.24055	-0.853984	-0.965033	2.94014	0.015941	0.663682	-1.10277	-0.578143	-0.475483	-0.718797	0.760893	-0.36122	-0.910161	-0.170163	-0.475483	0.798772	0.332502	0.218597	1.78822	1.33763	0.903569	1.34314	-1.33883	-1.4869	-0.135667	-0.987132	-1.24689	-1.43978	0.59069	-0.698663	-0.483486	0.74301	0.251421	0.170315	-0.772207	0.54655	0.165499	-0.0200525	0.341201	1.33478	0.316289	0.664091	0.844599	0.600735
1662	C03761	Organic acids	3-hydroxy-3-methylglutaric acid	-1.05311	-0.631418	-0.625954	-0.770159	-1.16412	0.857787	-0.979939	-0.428756	1.48801	1.32454	0.830068	1.21421	0.384661	-0.709014	0.761467	0.145705	0.830068	0.390315	3.22133	1.48057	0.171349	0.006289	0.232665	0.136768	-0.662914	-1.0722	-0.8206	-0.851906	-1.22583	-1.54105	-1.96362	-1.57683	0.177383	1.06682	0.59506	0.613087	-0.753084	0.0536168	0.0849852	-0.204827	0.352289	0.244842	0.10448	0.23387	-0.388939	0.61354
547	C01161	NA	3,4-dihydroxyphenylacetic acid	1.21157	-0.95346	0.132323	0.130145	-0.695856	0.743353	-0.435946	-0.129483	-1.53572	1.13057	-0.821975	-0.409042	-0.204743	-0.92533	-0.84995	-0.660007	-0.821975	-0.700684	-1.25193	-0.924862	0.320966	-0.34323	0.443307	0.140348	0.780684	-0.224141	-0.852794	-0.0987502	0.652611	0.997858	-0.867146	0.261108	-0.646622	-0.440512	0.739227	-0.115969	-0.940853	-0.357359	-0.23436	-0.510857	1.76152	1.95701	2.63904	2.11919	-0.302084	-0.580511
689043	C01197	Phytochemical compounds	3,4-dihydroxycinnamic acid	-0.621299	-1.03941	-0.821089	-0.827265	-1.36543	-1.22481	-0.534058	-1.04144	0.913492	0.748953	0.281029	0.647825	-0.0173099	0.0323036	0.106302	0.040432	0.281029	-0.376208	3.32223	1.07568	1.50729	0.863073	0.246998	0.872453	-0.693804	-2.52365	-0.391097	-1.20285	-0.757882	-1.32315	0.13485	-0.648728	0.220969	1.28902	0.506218	0.672068	-0.770327	-0.139205	0.392325	-0.172403	-0.0394221	0.650975	0.562617	0.39139	-0.297638	0.222349
72	C00230	NA	3,4-dihydroxybenzoic acid	-0.9553	-0.687289	-0.704507	-0.782366	-1.11731	0.718958	0.430285	0.0106432	0.968521	1.59645	0.478799	1.01459	0.718015	-0.594087	-0.189711	-0.0219275	0.478799	-0.538026	1.17782	0.372864	2.22809	1.19303	0.50808	1.30973	-1.16864	-1.30092	-0.928505	-1.13269	-0.812362	-1.1902	1.38626	-0.205433	-0.140289	-1.63852	-1.69185	-1.15689	-0.284733	-0.869873	-0.606847	-0.587151	-0.0517487	1.37955	0.450049	0.592616	0.260129	0.690398
159630		NA	2-ketoglucose dimethylacetal	0.954855	-1.66502	-0.0494316	-0.2532	-1.34687	-0.0702963	-1.295	-0.904054	0.498974	0.445878	0.362414	0.435755	0.247781	-0.30111	0.360927	0.102533	0.362414	0.369321	0.826148	0.519294	-0.277309	-0.700368	-0.129524	-0.369067	0.753375	-2.04699	-2.08985	-1.12782	0.870157	1.08008	-2.18621	-0.0786597	0.688583	0.753375	0.663668	0.701875	0.10157	-0.286856	0.697538	0.170751	1.11422	1.10155	1.28797	1.16791	0.00642144	-1.73658
58	C00109	Lipids	2-ketobutyric acid	-1.01697	-0.162306	-0.986142	-0.721807	-0.121745	2.12183	-1.03437	0.321907	1.99955	1.13651	0.697002	1.27769	0.374251	-0.193171	0.331724	0.170935	0.697002	0.198584	3.32546	1.40702	0.049031	-0.0519085	-0.174039	-0.0589722	-0.966296	0.889892	-1.76872	-0.615041	-0.322449	-0.337933	-0.939145	-0.533175	0.443534	0.566871	-0.0797926	0.310204	-0.88641	-0.791086	-0.313689	-0.663728	-0.233066	-0.959639	-0.419608	-0.537437	-0.505643	-0.0178205
43	C02630	Organic acids	2-hydroxyglutaric acid	-1.17122	-1.92868	-1.07294	-1.39094	-0.940774	-0.428195	-1.21587	-0.861611	1.48345	0.931709	0.871944	1.0957	0.796227	0.455606	0.917526	0.723119	0.871944	0.0312157	2.26154	1.0549	0.177258	0.188523	0.103492	0.156424	-0.986172	-1.58507	-1.05375	-1.20833	-1.05867	-1.29101	-1.97291	-1.44086	0.724008	0.612438	0.963342	0.766596	0.427305	0.22853	0.306653	0.320829	0.524745	0.60656	0.290335	0.47388	0.000377525	0.741625
150929		NA	2-deoxytetronic acid	-0.35356	-0.220567	-1.07938	-0.551169	-0.849131	0.730532	-1.83329	-0.650629	-0.0117207	-0.0902284	0.119941	0.0059973	1.81135	1.00762	0.310714	1.04323	0.119941	-1.04653	-0.864018	-0.59687	-0.693853	2.11793	0.682812	0.702296	-0.935716	-0.0304805	-0.833467	-0.599888	-1.00949	-1.59681	-2.45551	-1.68727	0.656696	0.68119	1.06915	0.802345	0.663061	0.21001	0.128586	0.333885	0.562998	0.233955	1.4382	0.745051	1.06287	0.245091
2108		NA	1-methylgalactose	-1.41578	-1.22571	-1.18655	-1.27601	-2.21495	-1.02017	-1.14822	-1.46111	1.12689	0.947958	0.925374	1.00008	0.612097	0.305454	0.589725	0.502425	0.925374	0.684354	0.606117	0.738615	0.084331	0.252943	0.273222	0.203499	-1.13732	-1.67712	-1.45468	-1.42304	-1.0913	-1.14484	-1.01128	-1.08247	1.07164	1.0064	1.02259	1.03354	0.36719	0.416547	0.555794	0.44651	0.999973	0.913977	0.966884	0.960278	-0.0308212	0.860677
440080	C03661	Carbohydrates	1-kestose	-0.972562	-1.54978	-1.49203	-1.33813	-0.596025	-1.64031	-1.66676	-1.30103	0.801889	0.76026	0.607733	0.723294	0.898107	0.389977	0.770124	0.686069	0.607733	0.663331	-0.119549	0.383838	-0.169954	-0.0916195	0.522436	0.0869544	0.108698	-2.24633	-1.48124	-1.20629	-1.27515	-0.916065	-1.1951	-1.12877	0.907326	0.784781	0.987275	0.893127	0.868837	1.01804	0.940623	0.9425	0.783326	0.70169	-0.101385	0.46121	0.605535	0.973311
13006	C06105	NA	1,2-cyclohexanedione	-1.04674	0.103741	-0.933998	-0.625666	-1.50311	3.33821	1.02054	0.95188	0.244274	0.171052	0.607564	0.340963	0.29303	-0.0655901	0.148561	0.125334	0.607564	0.639105	1.30045	0.84904	-0.445254	-0.147773	-0.589418	-0.394149	-1.38005	2.00955	-1.34959	-0.240029	-1.17866	-1.81663	0.457295	-0.845999	0.0231553	0.210681	0.224097	0.152644	-0.311432	-0.261769	0.203462	-0.123246	-0.722547	-0.573558	0.98423	-0.103958	-0.151047	0.225344
119054		NA	1,2-anhydro-myo-inositol	-0.44677	-0.665472	-1.4147	-0.842313	-1.44944	-1.80502	-2.3261	-1.86019	0.465014	0.393689	0.639872	0.499525	0.850942	0.580404	0.832485	0.75461	0.639872	0.721554	0.331028	0.564151	-0.102123	0.27589	0.646703	0.27349	-0.732441	-1.96533	-1.69858	-1.46545	-1.11286	-1.26944	-0.112662	-0.831655	0.753236	0.513714	0.750634	0.672528	1.01812	0.761733	0.678088	0.819313	0.65743	0.805386	0.505324	0.656046	0.915701	1.30821
10787	C02814	NA	1,2,4-benzenetriol	1.52367	0.305462	0.376237	0.735122	0.978011	3.61842	0.616263	1.73756	-0.906916	-1.28652	-1.2593	-1.15091	-0.0934684	-0.85145	-0.638881	-0.527933	-1.2593	-0.0479649	-0.696098	-0.667788	0.862118	0.315629	0.166468	0.448072	0.568724	0.104009	1.75231	0.808347	1.0699	-0.257314	0.242145	0.351578	-1.26209	-0.786499	-1.00042	-1.01634	-0.61603	-0.449435	-0.576913	-0.547459	-0.444339	-0.334148	-0.514097	-0.430861	-0.128114	0.629525
			527929	1.00539	-0.39211	0.554702	0.389327	1.08916	2.09142	-0.590613	0.863322	-0.537492	-0.786625	-0.788505	-0.704207	-0.432471	-0.552224	-0.86535	-0.616682	-0.788505	1.52303	0.864807	0.53311	0.109504	-0.30809	-0.061657	-0.0867477	0.502457	1.53384	0.50196	0.846087	0.931552	0.823628	-1.21749	0.179231	0.943195	-1.7497	-0.340904	-0.38247	1.53993	-0.776362	-1.01234	-0.0829249	-1.24884	1.22776	-0.434004	-0.151695	-0.523699	-1.88794
			527906	0.357269	-0.916575	-0.191337	-0.250214	0.751294	4.34597	0.168256	1.75517	-0.835727	-1.19522	-0.768562	-0.93317	0.276171	0.0927342	-0.397473	-0.00952273	-0.768562	-0.204939	-1.48913	-0.820876	1.49363	0.81881	0.3946	0.902345	-0.485892	-0.759823	-0.195105	-0.480274	0.522279	-0.197748	-0.802888	-0.159452	-0.751636	-0.917692	0.175055	-0.498091	0.26328	-0.0556725	-0.0827971	0.0416035	-0.133893	0.267978	-0.47444	-0.113452	0.742027	-0.229373
			527286	-0.863824	-0.410554	-1.23406	-0.836147	-0.635611	2.71548	-0.773346	0.435507	0.963073	1.01816	0.432039	0.804425	0.00133622	-0.136847	0.00133622	-0.0447249	0.432039	-0.6283	2.29095	0.698229	-0.556983	0.4432	-0.294152	-0.135978	-2.66302	0.742897	-0.889425	-0.936517	-0.410554	-1.26648	0.241851	-0.478394	0.494268	1.35586	0.307818	0.719314	-1.35631	-0.354348	0.212102	-0.499519	0.689866	0.315874	-0.0484473	0.319098	-0.613777	0.428301
			527163	-0.698684	-1.13411	-1.6642	-1.16567	0.371031	3.05404	-1.17641	0.749552	-0.40853	-0.466836	-0.325497	-0.400287	0.479294	0.206208	0.0553418	0.246948	-0.325497	0.486361	-2.66849	-0.835875	1.23409	0.929542	0.569812	0.91115	-1.94811	-0.284486	-0.209148	-0.813915	0.593703	0.482681	0.291455	0.455946	-0.0840518	-0.0987182	0.545781	0.121004	0.0922837	0.669718	0.466772	0.409591	-0.0661247	0.364204	-0.166466	0.0438713	1.20721	-1.02203
			527023	-0.248949	-2.01252	-0.577781	-0.946418	0.643211	0.384346	-2.12148	-0.364641	1.69617	-0.0258514	0.685427	0.785248	0.0569725	-0.210093	1.23314	0.360005	0.685427	-1.30257	0.261808	-0.118445	1.15311	-0.271168	-0.0177585	0.288061	-0.780436	-1.22082	-1.40294	-1.13473	0.0220484	-0.508474	-1.17862	-0.555016	-0.644329	-0.591647	0.975886	-0.0866963	0.123197	-0.958352	0.273982	-0.187058	1.35715	0.547646	0.917398	0.940732	0.247288	0.537553
			525988	1.57564	-0.246285	0.0154015	0.448251	1.0522	-0.259145	0.844452	0.545837	-0.817251	-1.00855	-1.0011	-0.9423	-0.536003	1.67134	-1.02738	0.0359857	-1.0011	-1.28758	-1.13522	-1.1413	0.225123	-0.364201	-0.803666	-0.314248	0.301426	0.0124846	0.443565	0.252492	1.36781	0.945615	-0.30173	0.670566	0.042171	-0.746174	-0.023482	-0.242495	3.70622	-0.831795	-0.520021	0.784802	0.0307088	0.027827	-0.27842	-0.0732947	-0.0403326	-0.508637
			525048	1.6185	0.460682	0.669394	0.916191	0.296307	3.45417	0.592139	1.44754	-1.24186	-1.18949	-0.961965	-1.1311	0.106576	0.265966	-0.194893	0.0592163	-0.961965	-0.628724	-1.45011	-1.0136	1.5022	0.652692	0.770577	0.975156	-1.08391	-0.950418	-0.249512	-0.76128	0.963261	0.291952	-1.22261	0.010868	-0.389219	-0.665637	0.285522	-0.256445	-0.219319	0.411011	-0.314735	-0.0410144	-0.527408	-0.0365602	-0.716159	-0.426709	0.701755	-0.946992
			523954	-1.32384	-0.96913	-1.15473	-1.14923	-1.03403	0.292857	-1.00692	-0.582697	1.94796	0.255897	1.09145	1.09844	0.670871	0.290414	0.481597	0.480961	1.09145	0.0553254	1.70066	0.949145	-0.237101	1.41475	-0.395158	0.260829	-1.25579	-1.12493	-1.1859	-1.18887	-1.07797	-1.63066	-1.44446	-1.38436	1.38497	1.30303	1.01846	1.23549	0.229984	-0.314158	0.931835	0.282554	-0.100107	0.364298	0.411255	0.225149	-0.274543	-0.644269
			523788	-0.361938	-0.757454	-0.793692	-0.637695	-1.64907	0.124566	-0.946215	-0.823574	0.0617239	-0.162925	1.51819	0.472329	-0.69154	0.643398	-0.5172	-0.188448	1.51819	-0.569333	-0.732698	0.0720523	0.808901	0.763877	0.484111	0.68563	-0.506697	-1.63481	-0.301161	-0.814223	-1.92773	-0.838513	-2.03204	-1.59943	-0.236213	0.0562675	1.58036	0.466806	0.901143	0.675684	0.908521	0.828449	0.012709	-0.123372	1.09932	0.329554	1.13637	1.4311
			521834	0.892428	-0.23298	0.0479389	0.235795	0.905854	4.20601	0.507617	1.87316	-1.28888	-1.21135	-0.712777	-1.071	-0.0492076	0.291182	-0.51412	-0.0907151	-0.712777	-0.376907	-1.8704	-0.986694	1.19423	0.0804119	0.594168	0.622935	-0.337625	0.284802	0.297662	0.0816133	0.788957	-0.20312	-0.583004	0.000944437	-0.545477	-0.940911	-0.332059	-0.606149	-0.518508	-0.00372378	-0.254435	-0.258889	-0.240952	0.170034	-0.447883	-0.172934	0.852864	-0.732333
			521334	1.44972	-0.880541	0.101805	0.223661	0.327314	2.33228	-0.276151	0.794483	0.318834	0.350148	-0.102447	0.188845	-0.889686	-0.867153	-1.1024	-0.953081	-0.102447	0.0988331	1.21214	0.402844	0.24388	-0.69492	-0.707103	-0.386048	0.380245	-1.63269	1.52431	0.0906202	0.601604	-0.538199	-1.14805	-0.361549	0.485002	0.72086	0.1817	0.462521	-0.830263	-1.14858	-0.948604	-0.975816	0.619454	1.36924	1.84735	1.27868	-0.0382675	-2.11457
			521332	-1.22832	-1.38363	-1.70593	-1.43929	-1.13665	0.0589353	-1.07358	-0.7171	0.783215	0.367874	0.190139	0.447076	0.698453	0.46377	0.689476	0.617233	0.190139	0.469262	-0.19336	0.155347	0.767882	0.60716	0.287903	0.554315	-1.96627	-1.2627	-1.45037	-1.55978	-1.01032	-1.37244	-1.3002	-1.22765	1.41319	1.1834	1.33429	1.31029	0.572251	0.502455	1.01193	0.695546	0.840146	0.804786	-0.0999879	0.514982	0.49079	1.53895
			521322	0.599037	1.02043	-0.243212	0.458751	-0.519458	2.98318	-0.93022	0.511167	-0.247484	-0.211412	-0.548671	-0.335856	-0.146526	-1.4448	-0.378555	-0.656627	-0.548671	-0.192716	0.177034	-0.188118	-0.168922	-0.931163	-0.306407	-0.468831	0.288887	-0.950227	2.72055	0.686404	0.537055	0.676562	-1.80555	-0.19731	0.58555	-0.155338	-0.38255	0.0158875	-1.14623	-0.473784	-0.275339	-0.631783	0.150929	0.633026	1.33081	0.704921	-1.21669	1.02043
			520942	1.27174	0.631264	0.805372	0.902794	1.75521	2.11436	-0.338324	1.17708	-0.44951	-0.494153	-0.964636	-0.6361	-0.531155	-1.68891	-2.06485	-1.4283	-0.964636	-0.530322	-1.1038	-0.866254	0.376023	0.0398839	0.1769	0.197602	0.220996	1.82111	1.08882	1.04364	1.20015	0.21106	0.298788	0.570001	-0.817871	-0.818907	-0.0329331	-0.55657	-0.535332	-1.155	-0.790178	-0.826836	0.214854	-0.561524	-0.287446	-0.211372	0.0180731	1.76679
		-	520802	1.90369	-0.897963	1.7323	0.912677	1.47822	-0.897963	-0.897963	-0.105901	-0.163043	-0.283237	-0.37264	-0.272973	-0.897963	0.215472	-0.231657	-0.304716	-0.37264	0.0100655	-0.897963	-0.420179	0.282281	-0.897963	-0.897963	-0.504548	1.70558	1.71709	1.14233	1.52167	1.90142	1.79761	-0.0209756	1.22602	-0.897963	-0.897963	-0.161114	-0.652347	-0.897963	-0.897963	-0.114595	-0.636841	-0.897963	-0.897963	-0.259015	-0.684981	0.345981	-0.897963
		-	520659	1.41326	0.752077	1.37265	1.17933	0.596404	2.09128	-0.536144	0.717182	-0.0633226	-1.75925	-0.449843	-0.757473	-1.84967	0.487549	0.197914	-0.388069	-0.449843	-0.819731	-0.36496	-0.544845	1.17654	-0.184527	0.625933	0.539315	0.670302	0.691998	-1.66363	-0.100445	-0.256453	-0.539787	-1.84503	-0.880422	0.0325488	-0.286105	0.877348	0.207931	0.667403	0.350769	0.164044	0.394072	-0.792906	-0.246745	-0.806084	-0.615245	1.53996	-1.57766
		-	520656	-0.730559	0.392973	-1.45875	-0.598778	-0.293813	3.83713	0.818827	1.45405	-0.740657	-0.918282	-0.33396	-0.6643	0.138293	0.29627	-0.597503	-0.0543132	-0.33396	1.0154	-0.749463	-0.0226761	1.48525	1.01158	0.866131	1.12099	-1.5746	0.55055	-1.15102	-0.725024	-0.528998	-1.07031	-0.0446012	-0.547968	-0.320563	-1.07581	0.250852	-0.381841	0.397199	0.377371	-0.156036	0.206178	-0.313509	0.081331	-0.232908	-0.155029	1.15761	-0.455719
		-	520654	1.55325	-1.01846	0.0105097	0.181766	0.627092	2.55789	-0.394534	0.93015	-0.734209	-0.176997	-0.612627	-0.507945	0.205198	0.210425	0.144416	0.18668	-0.612627	0.547008	-2.29755	-0.787723	0.228938	0.369532	0.129955	0.242808	0.4663	-0.0445442	0.551231	0.324329	0.300907	0.921155	-0.656314	0.188583	-2.28796	-0.915405	-0.0304102	-1.07793	1.04016	0.757292	-0.139637	0.552606	0.051067	-2.02937	0.0162836	-0.654005	0.932662	-0.966522
		-	520632	0.418237	-0.319071	-0.161044	-0.0206259	0.526565	1.52167	-0.306351	0.580628	-0.188115	-4.45583	-0.0758778	-1.57327	0.405303	0.264701	0.143824	0.271276	-0.0758778	0.436381	0.0437041	0.134736	-0.94009	0.607263	0.681514	0.116229	-0.0212161	-2.21948	-0.36697	-0.869221	0.263109	0.253999	-0.814113	-0.0990017	0.0586806	0.00124231	0.742181	0.267368	0.715306	0.55201	0.445166	0.570828	-0.000901573	0.230463	0.0204997	0.0833536	1.16812	-0.485135
		-	520622	-1.53008	0.83125	-1.46741	-0.72208	-0.676547	3.03836	1.035	1.13227	-0.866779	-0.175286	0.0463409	-0.331908	0.249859	0.433721	-0.537633	0.0486487	0.0463409	0.471588	-0.0108381	0.16903	1.01168	1.04188	0.924288	0.992618	-1.86117	1.00117	-1.03984	-0.633279	-1.03107	-1.65315	0.773381	-0.636947	-0.0578365	-0.0481281	-1.06243	-0.389465	0.260219	0.513205	-1.06095	-0.0958408	-0.00784818	0.45153	-0.801297	-0.119205	0.880632	0.474912
		-	520621	-0.194273	0.27744	-1.27111	-0.39598	-0.0383131	-1.79402	0.859035	-0.324434	-0.976936	-1.06862	-0.550108	-0.86522	0.430786	0.428027	-0.630132	0.0762272	-0.550108	1.053	-0.705509	-0.067538	2.27513	1.43859	1.31104	1.67492	-1.30209	0.985883	-1.63382	-0.650009	-0.385987	-0.608461	-0.277235	-0.423894	-0.500655	-0.934485	0.654442	-0.260233	0.956578	0.665093	0.192307	0.60466	-0.384365	0.232329	-0.500053	-0.217363	2.01118	-0.668696
		-	520190	-1.00281	-0.981048	-0.345533	-0.776463	-2.15832	2.94556	-0.112468	0.224924	0.0740904	-0.383332	-0.586701	-0.298647	0.791298	0.917863	-0.997343	0.237273	-0.586701	1.08423	-0.358046	0.0464934	1.93046	1.33981	-0.0870583	1.06107	-0.427724	-1.59734	-0.906879	-0.977316	-0.648667	-0.292625	-0.315647	-0.41898	0.235217	-0.496793	-0.444838	-0.235471	0.585885	-0.196001	0.476722	0.288869	-0.730723	0.48726	0.00746337	-0.0786665	1.12781	0.215491
		-	520159	-1.03079	0.886055	-1.37283	-0.505856	-1.61233	2.32457	1.02003	0.577425	-0.97606	-0.10614	0.0576769	-0.341508	0.223875	0.60287	-0.838159	-0.00380496	0.0576769	0.647227	-0.223198	0.160569	1.22781	1.02216	0.949213	1.06639	-2.16655	1.15169	-0.503079	-0.505978	-1.53637	-1.72239	0.598616	-0.886715	0.0862143	-1.39647	0.211478	-0.36626	0.435921	-0.219742	-0.0320237	0.0613851	-0.126748	0.443467	-0.22614	0.0301929	1.08709	0.606079
		-	520121	0.258437	-0.924941	-0.814183	-0.493563	0.813802	2.34781	-0.921935	0.746558	-0.689189	-0.96127	-0.518382	-0.722947	0.478908	0.0146861	-0.0813102	0.137428	-0.518382	0.453509	-0.250942	-0.105271	1.66751	0.615343	0.844506	1.04245	-2.49846	0.133001	-0.752052	-1.03917	0.338412	0.116168	-1.83882	-0.461414	-0.268646	-0.340587	0.896496	0.0957542	0.404834	0.67483	0.47186	0.517175	-0.293121	0.178282	-0.591221	-0.235354	1.66966	-1.5815
		-	520050	-0.639583	-2.50382	0.0146746	-1.04291	-2.40937	1.46903	-0.631774	-0.524039	-0.845025	-0.736476	-0.387185	-0.656228	0.495663	0.785328	-0.224909	0.352027	-0.387185	0.653469	-1.55241	-0.428709	1.74432	1.21034	1.06793	1.34087	0.304813	-1.74966	0.155347	-0.429835	0.597873	0.298469	-0.381456	0.171629	0.0499246	-0.43663	0.644024	0.0857729	-0.250352	0.60566	0.348797	0.234702	0.0109453	0.416989	0.0884598	0.172131	1.28705	-0.516862
		-	519892	-0.387496	0.755263	-0.26464	0.0343755	0.445759	1.71609	0.939868	1.03391	-1.00069	-1.37113	-1.44639	-1.27274	-0.268041	-0.686542	-1.27144	-0.742007	-1.44639	-0.937781	-1.28661	-1.22359	1.60186	1.1885	0.747855	1.17941	-0.732705	1.0468	0.591398	0.301831	0.0965406	-0.470031	1.03704	0.221182	-0.992565	-2.00464	-0.722876	-1.24003	0.252463	0.341045	-0.161499	0.144003	0.0597055	0.657222	0.475297	0.397408	0.889425	1.24457
		-	519656	0.65574	-2.61413	-0.740291	-0.89956	0.788468	3.06217	0.000459805	1.2837	0.352224	-0.027096	0.198945	0.174691	0.815557	0.053216	0.38545	0.418074	0.198945	-0.871932	0.0587408	-0.204749	0.653483	-0.909114	-0.338152	-0.197928	-1.13267	-1.83419	-0.796522	-1.25446	0.825308	0.157739	-1.3481	-0.121684	0.100772	0.0325804	0.93583	0.356394	-0.366161	-0.284126	0.221941	-0.142782	0.669189	0.950416	0.511683	0.71043	-1.36432	-0.245784
		-	519595	0.406787	0.531221	-0.136121	0.267296	0.239384	3.91917	0.653065	1.60387	-0.999173	-1.44392	-0.875979	-1.10636	0.0671008	-0.0552162	-0.832693	-0.273603	-0.875979	0.269474	-0.834489	-0.480331	1.45506	1.29936	1.08262	1.27901	-0.477869	0.854049	-0.388364	-0.00406119	-0.201705	-0.379492	-0.697151	-0.426116	-1.45	-0.936516	0.146436	-0.746692	-0.262542	0.362116	-0.441746	-0.114057	-0.746282	0.122496	-0.73093	-0.451572	0.949182	-0.219069
		-	519409	0.185867	0.408803	0.233979	0.276216	0.986755	3.10559	-0.942893	1.04982	0.138375	-1.07672	0.146356	-0.263998	-2.70327	-0.223167	-0.178996	-1.03515	0.146356	-0.957961	0.229364	-0.19408	1.20486	-0.298633	-0.173531	0.244232	-1.52318	0.487534	-0.861659	-0.632435	1.42651	-0.345072	-0.0947707	0.328888	0.0454789	-0.213898	0.675079	0.168887	0.093189	0.0980711	0.40308	0.198113	-0.771388	0.119113	-0.720629	-0.457635	0.895073	-1.38697
		-	518831	-0.137524	-0.905652	-0.536428	-0.526535	0.513401	-0.251951	-0.197867	0.0211943	-0.0496435	-0.628602	-0.302958	-0.327068	0.788615	0.0830148	0.348842	0.406824	-0.302958	0.775692	-0.503482	-0.0102494	-1.31934	1.19701	1.0888	0.322155	-0.540111	-0.80323	-0.0345254	-0.459289	0.276807	-0.231885	-0.179032	-0.0447033	0.143735	-0.264291	0.910943	0.263462	1.13531	0.759195	-0.00509198	0.629806	-0.0276549	0.674916	-4.29094	-1.21456	1.28295	-0.0649077
		-	518815	-0.682512	-2.80039	-0.966647	-1.48318	0.328295	2.23989	-1.21158	0.4522	0.404713	0.0567233	0.226538	0.229325	0.786285	0.706088	0.442449	0.644941	0.226538	-0.0310213	0.258776	0.151431	1.1957	0.591111	0.610628	0.799146	-0.945624	-2.07532	-1.16843	-1.39646	0.13171	0.166127	-1.68062	-0.460928	0.492033	0.21358	0.862468	0.522694	0.60679	0.631481	0.531598	0.589956	0.557352	-0.506262	0.502071	0.184387	-0.32563	-1.38127
		-	518808	0.799322	-1.92411	-0.64278	-0.589188	0.90732	2.95845	-0.0178395	1.28264	0.324881	0.0413211	0.20528	0.190494	0.666811	0.030164	0.48933	0.395435	0.20528	-1.37255	-0.144978	-0.437415	0.778602	-0.899199	-0.455892	-0.192163	-1.02827	-1.17617	-1.66147	-1.28863	0.742944	0.278435	-1.69131	-0.22331	0.097022	0.0743124	0.991185	0.387506	-0.573144	-0.871765	0.680045	-0.254955	0.720152	0.858586	0.450758	0.676499	-1.34266	0.186791
		-	518682	1.81146	-0.41527	1.38458	0.926924	2.345	0.172291	-0.463238	0.684685	-1.12196	-1.28684	-1.07711	-1.16197	0.487288	-0.519651	-0.991789	-0.341384	-1.07711	-0.283372	0.626666	-0.244604	-0.795677	-0.0197452	0.103153	-0.237423	1.3772	-0.15536	1.57762	0.933152	1.96574	1.63841	-1.08235	0.840601	-1.07524	-0.206744	-0.416935	-0.566307	0.417208	-0.0929641	-0.419273	-0.0316762	-0.820668	-0.86208	-0.702226	-0.794991	-0.0117732	0.363861
		-	517911	-0.933119	-1.30541	-1.33442	-1.19098	-1.08975	0.52045	-0.790442	-0.453248	1.05426	-0.146472	0.953482	0.620425	0.675932	-0.15581	0.520304	0.346809	0.953482	0.314789	3.12923	1.46583	-0.0548336	-0.51628	-0.0163804	-0.195831	-1.31254	-0.933119	-1.4623	-1.23599	-1.4272	-1.09659	-1.35195	-1.29192	1.00188	1.04792	1.01309	1.02096	0.822217	-0.0304105	0.383067	0.391625	0.590543	0.613809	0.314988	0.506447	0.112781	-0.263568
		-	517425	-0.739129	1.25966	-1.33304	-0.270834	-1.36754	3.17184	0.683786	0.829362	-1.58606	-0.206651	-0.0392964	-0.61067	0.0542837	0.353946	-0.78544	-0.125737	-0.0392964	-0.640383	-0.299205	-0.326295	0.899718	0.685466	0.627791	0.737658	-1.83576	1.42047	-0.520501	-0.311931	-1.3375	-1.48458	1.25808	-0.521331	-0.0545611	-0.260394	0.0444822	-0.0901576	0.221943	0.370981	-0.148049	0.148292	-0.222945	0.22791	-0.301532	-0.0988558	0.736803	0.952168
		-	517285	0.158387	-0.605421	-0.90034	-0.449124	0.829332	-0.39522	-0.370656	0.0211523	0.359926	-0.44294	-0.296372	-0.126462	0.324775	0.680048	0.64998	0.551601	-0.296372	0.45179	0.356508	0.170642	0.882051	0.507507	0.770477	0.720012	-1.20926	-0.328464	0.28295	-0.418258	0.930245	0.199196	-2.7113	-0.527286	0.307218	-1.0618	0.991086	0.0788331	1.085	0.502987	0.0159638	0.534651	-0.186143	-0.0956833	0.198163	-0.0278877	0.74213	-3.66135
		-	516721	0.567581	0.581856	0.287638	0.479025	-2.60839	1.90773	0.58353	-0.0390453	0.602216	0.337721	0.501614	0.480517	0.302462	0.382893	0.0344469	0.239934	0.501614	0.213302	0.0830339	0.265983	1.07159	0.721803	0.562887	0.785426	-0.0685802	1.06017	-0.363674	0.209305	-0.81658	-0.976667	-0.129332	-0.64086	-2.37923	-0.540977	0.271581	-0.882875	0.457407	0.315564	0.0471841	0.273385	-0.0673003	0.200498	-0.0711895	0.0206693	-1.45599	-2.87099
		-	514944	1.43918	0.0841295	0.618755	0.714023	0.874837	2.62333	0.273003	1.25706	-1.8555	-1.45992	-1.01389	-1.4431	-0.00432886	0.227672	-0.71346	-0.163372	-1.01389	0.365474	-1.83516	-0.82786	1.187	0.72785	0.54091	0.818588	0.170205	0.804154	0.773178	0.582512	0.861609	0.371985	-0.620133	0.204487	-0.521853	-1.99652	0.145242	-0.791045	0.454094	0.129254	-0.225556	0.119264	-0.77971	-0.189026	-0.821233	-0.596656	0.82665	-1.14592
		-	514917	1.47092	0.325883	0.899616	0.898806	-0.566312	2.74208	-0.295441	0.626775	-1.23943	-0.0329447	-1.00805	-0.760141	-0.397485	0.938401	-0.585324	-0.0148027	-1.00805	-0.0965965	-1.68275	-0.929132	0.767687	0.252777	0.122301	0.380922	0.476703	1.38004	0.849504	0.902081	0.130752	-0.605876	-0.959318	-0.478147	0.757269	-1.53532	-0.580954	-0.453	1.35208	-0.349995	-0.558482	0.147866	-1.03009	1.16331	-1.06221	-0.309666	0.583723	-1.25015
		-	514915	-1.1062	0.604083	-1.82371	-0.775276	0.0382884	2.451	0.0585303	0.849275	-0.47536	-1.13196	-0.865774	-0.824366	0.0901709	-0.220411	-0.249677	-0.126639	-0.865774	0.259413	1.43748	0.277038	-1.39493	0.140971	-0.123467	-0.459142	-1.97246	1.10298	0.638513	-0.0769889	0.69091	0.111602	-1.18778	-0.128423	1.98348	1.561	-0.382126	1.05412	0.0103023	-0.353706	-0.418345	-0.253916	-0.476769	0.946282	-0.734833	-0.0884401	0.588761	0.632485
		-	514372	0.179249	-0.943456	-0.466224	-0.410143	-0.23028	0.13273	-1.0682	-0.388582	1.16592	1.02108	1.12717	1.10472	-0.643128	1.38602	1.2813	0.67473	1.12717	1.56738	-0.902026	0.597508	-0.351188	-0.577084	-0.568614	-0.498962	1.31427	-0.713543	1.15349	0.584739	1.49338	1.48049	-1.18791	0.595319	-0.895348	-1.07459	-0.549445	-0.839793	-1.05512	-0.603943	-0.742715	-0.800592	-0.76701	-0.680342	-0.89052	-0.779291	1.75583	-0.992037
		-	514244	0.521568	0.194521	-0.151493	0.188199	-0.832059	0.486977	-0.981942	-0.442341	0.868268	0.53689	0.374139	0.593099	-1.10325	1.16733	-1.84052	-0.592147	0.374139	1.21426	0.308711	0.632371	1.48382	1.31786	1.3425	1.38139	0.294289	0.178281	0.0765762	0.183049	-1.13112	0.460036	-1.31713	-0.662737	0.843187	0.512597	-1.3381	0.0058932	-0.978265	1.09432	-1.31271	-0.398885	-1.23628	-1.13912	0.703897	-0.557166	-0.752323	-1.58028
		-	513549	-1.23893	-1.16094	-1.4501	-1.28332	-1.1849	0.0055712	-1.30058	-0.826637	1.18721	0.918246	1.16087	1.08877	0.310541	0.0654734	0.694401	0.356805	1.16087	0.424314	1.73909	1.10809	0.143143	-0.0145643	0.11565	0.0814095	-1.70466	-1.29292	-1.39725	-1.46495	-0.974405	-1.69817	-1.42241	-1.36499	0.716721	0.88352	1.3	0.966748	0.356543	0.0665701	0.272547	0.231887	0.499014	0.512794	0.48263	0.498146	0.21879	1.29858
		-	513465	-0.54502	0.856081	-1.21062	-0.299853	-0.190711	3.64053	1.07038	1.50673	-1.3215	-0.913304	-0.487221	-0.907341	-0.136978	0.325329	-1.11837	-0.310007	-0.487221	-0.00283989	-0.798312	-0.429458	1.36809	1.08723	1.10801	1.18778	-1.27667	1.20843	-1.35363	-0.473957	-0.411559	-0.871948	0.576382	-0.235708	-0.521819	-0.480177	-0.231996	-0.411331	0.208809	0.570968	-0.404231	0.125182	-0.250973	0.299947	-0.588347	-0.179791	0.940941	0.136234
		-	513197	-1.51811	0.908676	-1.29721	-0.635549	-0.269181	2.91139	-1.12962	0.504197	-0.477656	-0.123981	0.12614	-0.158499	0.374993	0.436453	-0.625881	0.0618552	0.12614	0.516218	-2.11346	-0.490369	1.14583	1.10269	-1.03571	0.404267	-2.10328	1.1258	-0.581604	-0.519692	-0.56607	-1.33364	0.732315	-0.389131	-0.0784624	0.108624	0.285606	0.105256	0.297961	0.66774	0.0724307	0.346044	0.0503578	0.557179	-0.185062	0.140825	0.979611	0.428353
		-	512401	-1.0852	0.920167	-1.23988	-0.468305	-1.17665	3.13414	1.30482	1.08744	-1.06758	-0.220064	-0.0160118	-0.434551	0.0599797	0.41106	-0.60903	-0.0459966	-0.0160118	0.521539	-0.453496	0.0173438	0.927884	0.760282	0.937455	0.875207	-1.59796	1.09707	-1.72897	-0.743287	-1.32663	-1.23924	0.91843	-0.549147	0.0622423	-0.0398517	0.0309334	0.0177747	0.296468	0.622261	-0.258225	0.220168	-0.341604	0.527793	-0.583305	-0.132372	1.09804	-0.777405
		-	512388	-1.59692	0.813996	-2.00717	-0.930031	-0.486942	2.97208	1.02219	1.16911	-0.713668	-0.32903	-0.0570119	-0.36657	0.187247	0.280468	-0.52913	-0.0204715	-0.0570119	0.468786	-0.192961	0.0729374	1.04507	0.948044	0.871311	0.954807	-1.8418	1.05881	-0.826716	-0.536569	-0.809823	-2.40975	0.633028	-0.862183	-0.114954	-0.0760611	0.116414	-0.0248668	0.197561	0.532004	-0.115423	0.204714	-0.139429	0.377332	-0.395459	-0.0525183	0.871178	0.33478
		-	511927	-1.10969	-1.08961	-1.10391	-1.10107	-1.58117	0.939466	-0.921003	-0.520903	0.142815	0.664226	0.974672	0.593905	0.171678	0.402222	0.49325	0.355716	0.974672	0.791655	-0.0884508	0.559292	-0.100345	0.0781835	-0.0136746	-0.0119453	-1.85637	-0.765789	-1.48155	-1.3679	-1.55759	-1.41918	-1.55294	-1.50991	0.957559	1.32937	1.31787	1.2016	0.45578	0.37426	0.832319	0.55412	1.07016	1.20725	1.54581	1.2744	0.0325032	0.211235
		-	510921	-1.15972	-0.927954	-1.40599	-1.16456	-2.04958	2.96237	0.55387	0.488886	-0.630443	-1.01939	2.233	0.194387	0.0330123	-0.144671	-0.526856	-0.212838	2.233	0.328671	-0.527973	0.677898	0.896626	0.799744	0.664887	0.787086	-0.306078	0.665632	-0.250386	0.0363894	-0.134244	-0.244866	0.19991	-0.0597331	-0.479283	-0.666792	0.0823764	-0.354566	-0.172097	0.216576	-0.283602	-0.0797077	-0.47309	0.0674804	-0.463538	-0.289716	0.58186	-1.03429
		-	509957	-0.293578	-1.49464	-0.530665	-0.772962	-0.639475	2.35997	0.113244	0.611248	1.98141	-1.3376	-1.40651	-0.254231	0.482591	-0.0281981	0.559854	0.338082	-1.40651	-0.165597	1.67133	0.0330772	0.703502	0.0259118	-0.247861	0.160518	-0.761972	-1.34702	0.797765	-0.437077	-0.619445	-0.329957	-1.62879	-0.859397	-0.864412	1.12774	0.947547	0.403627	-0.00843022	0.0939903	0.706642	0.264067	0.667367	0.714375	1.16409	0.848612	-0.0619866	-0.945321
		-	509844	-2.16445	0.6564	-2.56844	-1.35883	0.209649	3.35442	0.83131	1.46513	-0.480855	-0.66143	-0.257056	-0.466447	0.145953	0.322046	-0.263107	0.0682973	-0.257056	1.13165	-0.528275	0.11544	1.11739	0.794573	0.55092	0.820962	-1.71138	0.347949	-0.493556	-0.618997	0.0154246	-0.754288	0.00381507	-0.245016	-0.485374	-0.662022	0.206674	-0.313574	0.191782	0.240664	-0.111505	0.10698	-0.197169	0.106655	-0.189556	-0.0933565	1.00184	-0.28347
		-	509528	-1.61284	-1.04832	-0.643503	-1.10156	-0.544027	-0.905019	-2.23065	-1.22656	-1.0468	-1.11633	0.712789	-0.483449	1.02149	0.954344	1.09191	1.02258	0.712789	-0.45988	-0.412288	-0.0531264	0.444414	-0.296534	0.80551	0.317797	-0.974904	-1.21611	-1.0145	-1.0685	-0.23679	-0.43287	-1.32458	-0.664746	0.142479	0.0372399	1.18181	0.453844	1.32921	0.800197	0.723487	0.950963	1.11503	1.14902	0.801727	1.02193	0.25431	1.95376
		-	505754	-0.557263	-1.91206	0.253927	-0.738466	-0.856059	-0.456059	-1.112	-0.80804	1.24462	1.47939	0.71851	1.14751	0.965416	0.447149	1.86307	1.09188	0.71851	0.211179	1.1877	0.705796	-0.557445	-0.10742	0.523241	-0.0472078	-0.368049	-1.55659	-1.85022	-1.25829	-0.917477	-0.918769	-1.81531	-1.21718	0.407684	1.26821	0.298101	0.657997	0.232484	0.263015	0.223093	0.239531	0.209746	0.163861	-0.0171211	0.118829	-1.5548	1.17995
		-	486491	-0.877095	-1.30112	-1.07987	-1.08603	-0.949954	-0.501027	-0.918901	-0.789961	1.4123	1.25811	1.19527	1.28856	0.198664	-0.10717	0.308757	0.133417	1.19527	0.870253	1.9463	1.33728	-0.11993	-0.226263	-0.232453	-0.192882	-1.4478	-1.05551	-1.30779	-1.27037	-1.02831	-1.31023	-2.03742	-1.45865	1.03254	1.11764	1.16562	1.10527	0.417194	0.118163	0.588423	0.374593	0.939921	0.97065	0.304998	0.738523	-0.218079	-0.328047
		-	486432	1.43981	1.56389	1.17463	1.39278	1.50057	-0.413477	-0.973964	0.0377102	-0.876579	-0.950086	-0.614399	-0.813688	-0.223639	-0.443984	-0.423655	-0.36376	-0.614399	1.74502	1.31248	0.814367	0.243767	-0.449902	-0.330487	-0.178874	1.15957	1.75285	1.12249	1.34497	1.4073	1.32954	-1.27507	0.487255	-0.924239	-0.946996	-0.661004	-0.84408	-0.213224	-0.772295	-0.572303	-0.519274	-0.946331	-1.05282	-0.862677	-0.953944	0.00832689	-0.468984
		-	480022	-1.22995	-0.950204	-0.503932	-0.894697	-1.634	0.315537	-1.17731	-0.831924	0.996491	0.754587	0.876431	0.875836	0.59338	0.737454	0.975479	0.768771	0.876431	0.17072	1.88018	0.975777	-0.690963	0.226018	0.0229036	-0.147347	-1.06744	-1.34023	-1.89586	-1.43451	-1.3779	-1.11801	-2.09624	-1.53071	1.02259	1.18173	0.543782	0.916035	0.780238	0.534502	0.223461	0.512734	0.372382	0.632173	-0.176027	0.276176	0.488824	0.621262
		-	475371	0.900343	-1.01086	0.994059	0.294515	1.28961	-0.164716	1.14863	0.75784	-0.495905	-0.48223	-0.385836	-0.454657	-0.633968	-0.244451	-0.347804	-0.408741	-0.385836	-0.287428	-0.473064	-0.382109	-1.17682	-1.14666	-0.370411	-0.897964	1.08012	-1.48125	1.02405	0.207637	2.84624	2.74978	1.42521	2.34041	-0.551018	-0.67448	0.141811	-0.361229	-0.478706	-0.519919	-0.729022	-0.575882	-0.122101	-0.0399477	-0.222334	-0.128127	-0.286831	-0.118329
		-	475144	0.724825	-1.51752	-1.91333	-0.90201	-0.538543	2.51858	0.619807	0.866614	1.32754	-0.0224265	0.19852	0.50121	-0.0528614	-0.606892	0.0956362	-0.188039	0.19852	-1.15139	2.49154	0.512887	-0.942786	-0.325376	-0.477044	-0.581735	0.319935	0.517205	-0.616077	0.0736877	1.2339	1.36186	-0.129005	0.822254	-0.683634	0.025603	-0.457947	-0.371993	0.0435162	-0.698918	-0.655674	-0.437025	0.72313	0.305432	-1.53659	-0.169343	0.608891	0.190627
		-	473743	-0.00410096	-0.32289	-0.621588	-0.316193	-0.418448	1.2908	-0.385346	0.162337	-0.718908	1.68952	-0.833929	0.0455609	2.3659	-0.346652	2.05774	1.359	-0.833929	-0.26603	1.59857	0.166205	0.273036	0.0750464	-0.579736	-0.0772178	-1.73281	-0.244687	-0.70841	-0.895303	-0.387753	-0.88572	-0.833397	-0.70229	-0.809622	1.60127	2.26606	1.01924	-0.229111	-0.103227	-0.673302	-0.335213	-0.732794	-0.327754	0.0702994	-0.330083	-0.161625	-0.149006
		-	473742	0.183128	-1.16421	-0.452949	-0.478011	0.702042	1.88826	-0.986191	0.534704	-0.221421	-0.699687	-0.192466	-0.371191	0.637267	-0.087494	0.255615	0.268463	-0.192466	0.123756	-1.70229	-0.590333	1.8105	1.13156	1.04573	1.32927	-0.539347	-2.06442	0.089663	-0.838034	0.710356	0.568884	-1.68537	-0.135375	-1.71721	-0.430744	0.665758	-0.494066	-0.761925	0.625355	0.554251	0.139227	0.189074	0.791948	-0.862446	0.0395252	1.1474	-0.842761
		-	471772	0.658956	-0.270789	-0.151986	0.0787272	0.598735	2.64684	0.0317542	1.09244	-0.479665	-0.831373	-0.55542	-0.622153	0.22084	0.0841973	-0.176177	0.0429531	-0.55542	0.465129	-0.442158	-0.177483	1.24504	0.5917	0.649047	0.828595	-0.0868061	-4.1514	-0.489509	-1.5759	0.361783	0.329485	-0.892963	-0.0672316	-0.318551	-0.562812	0.400449	-0.160305	0.594496	0.274651	0.146267	0.338471	-0.245677	0.117948	-0.310336	-0.146022	0.982229	-0.953145
		-	471696	-0.332276	-1.84828	-0.850082	-1.01021	0.8691	2.87169	0.855616	1.53214	1.12166	-0.702453	-0.425076	-0.00195666	0.325219	0.208509	0.0473616	0.193696	-0.425076	1.72563	1.14599	0.815517	1.08198	0.591694	1.03775	0.903808	-1.54882	-0.0303591	-0.575099	-0.718092	-0.233065	-0.421761	0.347214	-0.102537	-1.38765	-1.64209	-0.0361513	-1.02197	-0.944224	0.295796	-0.421761	-0.35673	-0.569507	-0.131786	-1.20456	-0.635283	0.252232	-0.111037
		-	456972	-1.13658	0.738807	-1.69754	-0.698438	-1.53354	2.75356	0.874715	0.698245	-0.52899	-0.228249	0.021578	-0.24522	0.340186	0.402554	-0.432777	0.103321	0.021578	0.609957	-0.104854	0.17556	1.22525	1.03788	0.85631	1.03981	-2.02312	0.997195	-1.46196	-0.829294	-0.853402	-1.70046	0.449503	-0.701454	-0.0796323	-0.0874348	0.336911	0.0566147	-0.260502	0.66217	-0.124735	0.0923112	-1.3393	0.510263	-0.0321461	-0.287061	1.00509	0.285654
		-	456928	-0.272797	0.384205	-0.376422	-0.088338	-0.182377	0.249936	0.84813	0.305229	-0.993126	-0.208866	0.107651	-0.36478	-2.10028	0.409697	-1.56381	-1.0848	0.107651	0.719141	-2.13164	-0.434949	2.28953	1.29012	1.3158	1.63182	-0.19267	0.753948	-0.69053	-0.0430839	-0.538969	-0.343218	0.984877	0.0342299	-2.16994	-0.10079	0.237225	-0.677835	-1.33747	0.859429	0.109689	-0.122784	-0.303813	0.740045	0.0956768	0.177303	1.1013	0.440829
		-	444785	-1.31507	0.794968	-1.13489	-0.551664	-0.124353	2.12233	1.22642	1.0748	-1.4625	-1.63828	-0.394978	-1.16525	0.333302	0.607438	-0.667543	0.0910658	-0.394978	0.873126	-1.02437	-0.182073	1.32509	0.978147	1.25339	1.18554	-1.61126	1.23645	-1.22974	-0.534852	-0.0111896	-1.00684	-0.0115201	-0.343183	-0.366501	-1.02497	-0.62973	-0.673735	1.17456	0.537622	0.238197	0.650127	-0.225729	-0.38419	-0.240079	-0.283333	1.68004	0.249822
		-	435217	-0.645429	0.729383	-1.12883	-0.348291	-1.02804	-0.603314	-1.30098	-0.977446	0.495679	0.436777	0.50898	0.480479	0.902005	0.318451	0.664702	0.628386	0.50898	0.434408	0.30059	0.41466	0.339831	0.410198	0.0530815	0.267703	-1.21438	0.0570908	-1.15377	-0.770354	-1.28807	-0.963621	-1.55476	-1.26882	2.43693	0.396784	0.784257	1.20599	-1.69196	0.89849	0.563752	-0.0765735	-0.742888	-0.484279	-0.804607	-0.677258	0.569597	2.53972
		-	425774	0.963862	-0.883867	1.1977	0.425899	1.887	1.75497	1.17081	1.60426	-0.157992	-0.851525	-1.54745	-0.852321	-0.761077	0.323426	-0.688633	-0.375428	-1.54745	0.104344	-1.61711	-1.02007	0.502133	0.27607	-0.0832628	0.231647	0.943699	-0.845716	0.982869	0.360284	0.947384	1.59685	-0.037661	0.835523	-0.333664	-0.997842	-0.0638071	-0.465104	0.331636	-0.361061	-0.358936	-0.129454	-0.837043	-1.01068	0.224313	-0.541136	-0.288367	-1.52043
		-	422508	-0.7029	-1.0805	-0.885444	-0.889615	1.03713	1.81928	-0.13164	0.908255	-0.189646	0.220724	0.259951	0.0970098	0.741489	-1.16978	-0.0315177	-0.153268	0.259951	-1.37718	-2.25879	-1.12534	1.5727	1.06226	0.717177	1.11738	0.402288	-0.355023	0.368915	0.138727	0.932676	-0.859398	-1.4534	-0.460039	-1.78989	0.0866162	0.599261	-0.368003	-0.965138	1.05719	0.561372	0.217807	0.314135	-1.33428	0.125485	-0.298221	1.43162	0.0830212
		-	422311	-0.383455	-0.492289	-0.695492	-0.523745	0.720641	2.03788	0.0107599	0.923092	-0.529196	-0.873378	-1.1625	-0.855024	0.0686119	-0.0586065	0.257157	0.0890541	-1.1625	0.416517	-3.13384	-1.29327	1.05928	0.525613	0.595461	0.726784	-0.748867	0.495862	-0.260294	-0.1711	0.363945	-0.321312	-0.57618	-0.177849	-0.297313	-0.398578	0.400574	-0.0984389	1.34792	0.378744	0.452154	0.726272	0.239712	0.974231	0.787672	0.667205	0.941033	-2.3447
		-	422281	-0.939757	0.844162	-0.81019	-0.301928	-0.711859	2.23158	0.910742	0.810155	-1.52588	0.17282	-1.86664	-1.07324	0.553123	0.594849	-1.30177	-0.0512667	-1.86664	-0.98947	0.255375	-0.866913	1.14526	0.401131	0.952671	0.833021	-1.17849	1.01155	-1.3204	-0.495781	-0.395169	-1.04683	0.645588	-0.265469	0.325935	0.403736	0.554851	0.428174	0.491133	0.768542	0.4003	0.553325	0.33917	0.441123	0.304019	0.361437	0.997964	-1.44993
		-	418797	-0.437912	0.101812	0.949769	0.204556	-0.365341	1.91759	-0.0619936	0.496752	-0.848409	0.916036	0.867444	0.311691	-1.25506	-0.792767	-0.669238	-0.905687	0.867444	1.14749	1.94609	1.32034	0.0585243	-0.513775	-0.622917	-0.359389	0.0411225	0.749982	-0.473088	0.106005	-0.0751603	-0.26245	-0.646677	-0.328096	1.32775	-2.03797	0.88874	0.0595069	-0.665027	-0.852345	-0.812611	-0.776661	1.2328	1.5699	-1.99036	0.270781	0.0653232	-0.489629
		-	418097	-1.10002	0.999742	-1.26197	-0.454084	-1.19577	3.20233	1.16426	1.05694	-1.08156	-0.642412	0.0194981	-0.568159	-0.188596	0.286594	-0.601433	-0.167811	0.0194981	0.50074	-0.112018	0.136074	0.598367	0.89947	0.607351	0.701729	-1.63691	1.18497	-1.77409	-0.742009	-1.35281	-1.26131	0.997923	-0.538731	-0.105184	0.0412201	0.0686531	0.0015632	0.346686	0.337618	-0.234116	0.150063	-0.321419	0.135184	-0.574497	-0.253577	1.19875	0.645545
		-	416758	1.08703	-2.57087	0.137452	-0.448795	-0.883737	-0.873334	-0.923928	-0.893666	0.416465	0.700189	0.627498	0.581384	0.0341031	-0.637671	-0.668068	-0.423879	0.627498	-0.102015	0.314507	0.279997	0.598818	-1.20616	0.685351	0.0260016	1.13643	-1.01207	-1.1242	-0.33328	1.17344	1.67069	-2.75846	0.0285549	0.298406	0.564299	0.34497	0.402558	0.685166	0.593929	-0.142012	0.379028	0.0811347	0.581256	0.12066	0.261017	-1.05059	0.0964199
		-	413972	-0.59349	-0.877611	-1.13176	-0.867619	-0.919491	-0.523845	-0.819042	-0.754126	2.1174	1.68188	1.6301	1.80979	-0.221985	1.00031	-0.206388	0.190646	1.6301	-0.579376	1.9585	1.00307	-0.457274	-0.737005	-0.216365	-0.470215	-1.17288	-0.712959	-1.05386	-0.979899	-0.769722	-0.772575	-1.03597	-0.859422	1.80835	1.73906	0.127012	1.22481	-0.159858	-0.339479	-0.196861	-0.232066	-0.246016	-0.0618601	-0.0115624	-0.10648	0.149691	0.362865
		-	408456	2.21343	0.338494	1.41684	1.32292	1.06414	0.873777	1.3188	1.08557	-0.555558	-1.03144	-1.27446	-0.953817	-0.508335	0.648365	-0.891638	-0.250536	-1.27446	-0.219638	0.169846	-0.441416	1.02472	0.403239	0.160117	0.529358	1.27336	-0.47684	1.91708	0.904534	1.33919	0.931569	-0.350326	0.640145	-1.01751	-0.963802	-0.873696	-0.95167	0.000518643	-0.397114	-1.4382	-0.611599	-0.304163	-1.25643	-1.23437	-0.931654	-0.0668384	-0.398893
		-	408452	1.74654	0.891014	0.835122	1.15756	1.5116	1.00507	-1.02622	0.496817	-1.69594	-1.18917	-1.00343	-1.29618	-0.347429	-0.0406457	-0.51011	-0.299395	-1.00343	-0.160186	-0.838127	-0.667249	0.961147	0.603064	0.309799	0.62467	1.07897	1.60305	0.958917	1.21365	1.07019	0.871036	-0.847364	0.364621	-1.71231	-0.970899	-0.0233992	-0.902203	-1.24364	-0.120799	-0.149659	-0.504698	-0.533995	-0.0857637	-0.273506	-0.297755	0.650374	-1.52669
		-	407559	-0.55152	-1.22535	-0.183135	-0.653335	0.0499245	1.6369	-0.833156	0.284557	1.93605	1.06852	0.905634	1.3034	-0.0463054	-0.38396	0.0759037	-0.118121	0.905634	-0.0265605	3.40197	1.42701	-0.362274	-0.795126	-0.647936	-0.601779	-0.843799	-0.190257	-1.19383	-0.74263	-0.965467	-1.04148	-0.480895	-0.82928	0.343159	0.803276	0.595891	0.580775	-0.62785	-0.520604	-0.362274	-0.503576	-0.260735	-0.515548	-0.977719	-0.584667	-0.141494	1.63224
		-	407336	1.94793	-0.270543	1.46874	1.04871	-0.950046	2.15407	-0.108911	0.365036	-0.618438	-0.27696	-0.142207	-0.345869	-0.300931	0.0317463	-0.294386	-0.187857	-0.142207	0.575475	-2.03803	-0.534921	1.65716	-0.203221	-0.187302	0.422212	1.36368	-0.270837	0.967925	0.686921	1.4715	-0.972662	-0.815022	-0.105395	-1.99082	0.148747	0.755925	-0.362049	-1.42906	0.206417	0.197375	-0.341756	-0.259694	-0.0275472	0.0169528	-0.0900963	-1.32441	-0.50853
		-	407224	2.56257	0.0142634	1.96878	1.5152	-1.16474	0.563098	1.95949	0.452613	-0.839562	-0.740466	-0.407011	-0.662346	-0.355368	-0.428714	-0.815354	-0.533145	-0.407011	0.0343672	-0.56964	-0.314095	0.289038	0.0633974	0.0654376	0.139291	2.00368	0.36635	-1.52488	0.281719	-1.4105	2.34277	-0.599098	0.111057	-0.247121	-0.331412	-0.0468255	-0.208453	-0.482236	-0.450439	-0.888758	-0.607144	-0.104174	0.16927	-0.436059	-0.123655	-0.325781	0.143009
		-	407208	-1.22752	-0.914871	-1.10084	-1.08108	0.498287	2.39198	0.789183	1.22648	-0.129685	-0.151409	0.0863074	-0.0649287	-0.764765	0.436184	-0.127707	-0.152096	0.0863074	-1.58941	-2.5646	-1.3559	1.51153	1.02402	1.08392	1.20649	-1.28033	-1.17522	-0.462546	-0.972698	0.379903	-0.897962	0.435477	-0.0275271	-1.06618	-0.310758	0.695068	-0.22729	0.774537	-0.399975	0.446457	0.273673	0.0207637	0.77386	0.219337	0.337987	1.44251	0.384084
		-	406851	2.06084	-1.17837	-0.658895	0.0745229	-0.552683	-0.23676	-1.74641	-0.845285	0.377833	0.192567	-0.191035	0.126455	-0.153284	-0.82171	0.13865	-0.278781	-0.191035	0.443426	1.94046	0.730951	-0.452025	0.0126516	-0.240639	-0.226671	1.49422	-0.857074	-2.31154	-0.558132	1.2963	1.71582	-1.65465	0.452489	0.456087	0.513855	0.164956	0.378299	-0.0176877	-0.101618	-0.340733	-0.153346	0.352658	1.08901	1.12067	0.854111	-0.0809422	-1.10709
		-	406786	1.18894	-2.04121	-0.0495288	-0.300599	-0.869347	-0.159891	-1.67041	-0.899881	0.514607	-0.360403	-0.230644	-0.0254796	0.755111	-0.524347	0.53512	0.255295	-0.230644	-1.04674	0.49658	-0.260269	0.728602	-0.899093	0.643498	0.157669	1.06078	-1.4339	-1.76314	-0.712087	1.44493	1.65996	-1.81689	0.429332	0.895572	0.0586117	-0.628109	0.108692	0.421271	0.532643	0.648535	0.53415	0.322637	0.775077	-0.522657	0.191686	-0.678933	0.553278
		-	406782	-4.26964	-0.399781	-0.294388	-1.6546	0.461505	1.87999	0.196082	0.845859	-0.265569	-1.16683	0.0545319	-0.45929	-0.0310236	-0.0914768	-0.184445	-0.102315	0.0545319	0.290145	-0.953412	-0.202912	1.93844	0.80604	0.814784	1.18642	-0.449434	0.071742	-0.441196	-0.272963	0.436447	0.226775	-0.508872	0.0514498	-0.437088	-0.552348	0.357279	-0.210719	0.24221	0.322736	-0.0509303	0.171338	-0.0380585	0.365692	0.337852	0.221829	1.07917	-0.917284
		-	403865	-1.45752	-1.51465	-1.24271	-1.40496	-1.01805	0.0571401	-0.900562	-0.620491	1.0735	1.30091	1.30948	1.22796	0.319603	0.857221	0.273338	0.483387	1.30948	0.0943051	0.38821	0.59733	1.00257	-0.114911	0.80636	0.564672	-1.41024	-0.729953	-1.4467	-1.19563	-1.22744	-1.24659	-1.14955	-1.20786	0.427706	1.08819	2.01252	1.17614	0.564989	-0.405642	0.441539	0.200295	-0.398633	-0.205814	-0.874355	-0.492934	0.41679	1.37467
		-	403822	-1.47186	-1.37239	0.438175	-0.802025	-1.21387	0.439252	-1.16044	-0.645018	1.07229	1.20653	1.41626	1.2317	0.282706	0.527968	-0.279921	0.176918	1.41626	-1.52722	-0.0386698	-0.0498763	0.490639	-0.428668	0.643358	0.23511	-1.00357	-1.6377	-1.73382	-1.45836	0.3558	-1.54083	-0.153427	-0.446153	1.20489	0.684524	1.98167	1.29036	0.142421	0.383558	0.911503	0.479161	-0.115602	-0.220568	-0.622423	-0.319531	-0.288508	0.911379
		-	403811	0.824929	-0.0960408	-0.101039	0.209283	0.479923	4.08818	0.745982	1.77136	-0.742964	-1.22765	-0.843615	-0.938076	0.0959709	0.165085	-0.435999	-0.0583143	-0.843615	0.0634764	-2.11787	-0.966004	0.638455	0.938788	0.704919	0.760721	-0.729047	0.589928	0.178358	0.0130799	0.205446	-0.635973	-0.387175	-0.272567	-0.67678	-1.08486	0.193506	-0.522711	0.354186	0.266118	-0.302964	0.10578	-0.405746	-0.212638	-0.675389	-0.431258	0.946592	-0.924838
		-	402246	1.48749	0.807206	0.911936	1.06888	2.30986	1.69858	-0.319606	1.22961	-0.479225	-1.16515	-1.32613	-0.990169	-0.413782	-0.562069	-0.805667	-0.593839	-1.32613	-0.855546	0.811684	-0.456664	0.926648	-1.08543	-0.108029	-0.0889381	-0.52699	2.4084	1.2523	1.04457	1.33254	0.0939759	0.241384	0.555965	-0.603076	-0.857054	-0.656181	-0.705437	-0.452531	-0.788307	-0.417462	-0.552767	-0.719556	-0.309671	-0.468868	-0.499365	0.159115	-0.547448
		-	401903	1.45456	0.2282	0.708142	0.796966	0.790176	3.11738	0.397756	1.4351	-1.29553	-1.52688	-1.0808	-1.30107	-0.189776	0.0458482	-0.570596	-0.238175	-1.0808	0.275294	-2.0416	-0.949035	1.13254	0.57057	0.41342	0.70551	0.17703	1.02986	0.678687	0.628526	0.904322	0.29109	-0.683392	0.170674	-0.681047	-1.23539	-0.00697556	-0.641138	0.299144	-0.00679202	-0.428485	-0.0453778	-0.903139	-0.328791	-0.847481	-0.693137	0.816055	-1.08158
		-	398781	-0.306502	0.131087	-0.810333	-0.328583	-1.11446	2.47599	0.294827	0.552118	-0.0299008	-0.2174	-0.767759	-0.338353	0.795468	0.782038	0.0452141	0.540907	-0.767759	1.44665	-1.02665	-0.115918	0.488071	1.43806	1.22876	1.05163	-2.55739	0.14772	-0.215373	-0.875014	0.569882	-1.72355	-0.347176	-0.500282	-0.912921	0.214644	0.929725	0.0771492	-0.557637	0.956828	-0.998021	-0.19961	0.4833	-0.469669	-1.29232	-0.426229	0.292244	0.410854
		-	396760	2.23369	-0.0663081	0.982259	1.04988	0.437353	0.0710346	0.968737	0.492375	0.473726	0.146194	-2.804	-0.728025	-0.00979754	-0.088816	1.1182	0.339864	-2.804	-0.429875	0.201465	-1.0108	0.305369	-0.221168	-0.246525	-0.0541083	0.896295	-0.331652	1.63622	0.733622	0.273834	0.340822	0.191374	0.268677	-0.284644	0.283604	-0.831491	-0.277511	-0.549	-1.0095	0.211914	-0.448863	1.12053	-1.28343	0.661613	0.166238	-0.653238	-0.431522
		-	395982	1.01854	0.302805	-0.27642	0.34831	-1.20164	2.33208	-1.41932	-0.0962929	0.0983037	0.024363	0.0336573	0.052108	-0.393268	-0.274049	-0.0255033	-0.23094	0.0336573	-0.351606	0.497138	0.05973	-0.347833	-0.409234	-0.644166	-0.467078	0.63499	3.65415	-1.70479	0.861452	0.4225	0.709363	-1.48931	-0.119148	-1.16328	0.154343	0.25883	-0.250036	-0.16047	-0.509323	-0.131107	-0.266966	-0.670817	-0.119034	1.08148	0.0972107	-0.214313	0.654301
		-	391855	0.171032	0.422383	-0.746092	-0.0508923	-0.722531	4.15087	0.962241	1.46353	-0.634726	-0.960351	-0.662079	-0.752385	0.0688009	0.217668	-0.66915	-0.12756	-0.662079	0.532058	-0.569925	-0.233315	1.39134	1.2631	0.968419	1.20762	-0.664363	0.184224	-1.56568	-0.681938	-0.9916	-0.212482	-0.608102	-0.604062	-0.614469	-0.91679	0.0599062	-0.490451	0.185933	0.42537	-0.441643	0.0565535	-0.301536	0.107856	-0.517401	-0.237027	1.00426	-0.265228
		-	391850	-1.2121	-1.35818	-1.22802	-1.2661	-1.42237	-0.287453	-1.44097	-1.05026	-0.360816	0.0206905	0.320404	-0.00657378	0.692022	0.529243	0.218796	0.48002	0.320404	1.3044	-0.940369	0.228145	0.778927	0.702289	0.733751	0.738322	-1.0246	-1.05338	-0.872198	-0.983392	-1.55537	-1.2769	-1.82	-1.55076	1.41274	0.618401	0.560721	0.863954	0.61122	0.87001	-0.0536943	0.475845	0.998393	1.21402	1.02511	1.07917	1.163	0.95782
		-	391843	0.28378	-1.28969	1.67711	0.223731	-0.463234	0.119435	-1.55921	-0.634338	-0.133616	-1.89999	0.838201	-0.398467	0.181704	-1.14571	0.238412	-0.241865	0.838201	1.3974	0.726796	0.987465	1.03861	0.641223	0.76137	0.813736	-0.183885	-1.3523	0.236142	-0.433348	-0.710286	-0.551083	-2.00204	-1.0878	-0.860327	0.558345	0.337618	0.0118786	-0.951135	-0.445951	-0.606417	-0.667834	1.73257	1.23452	1.21942	1.3955	0.563121	-0.936569
		-	390211	1.63932	-0.295587	-0.136851	0.402294	0.625772	1.68152	0.0273184	0.778205	-1.21078	-1.25421	-0.862039	-1.10901	0.265923	-0.271071	-0.616221	-0.207123	-0.862039	2.33422	-2.41425	-0.314024	1.12259	0.102928	1.03432	0.753281	0.243805	-0.545574	-0.872407	-0.391392	0.650273	1.34715	-1.14837	0.283017	0.220852	0.00486337	0.126734	0.117483	-0.328999	0.48906	-0.549823	-0.129921	0.149183	0.44204	-0.242146	0.116359	-1.07015	-1.23544
		-	390194	-0.598931	-1.13938	-1.07172	-0.936679	-0.85168	0.156344	-1.29605	-0.663795	1.30812	0.981548	0.798085	1.02925	0.651999	-1.17452	0.937298	0.138258	0.798085	-0.70802	1.44936	0.513141	-0.373437	-0.552142	-0.645677	-0.523752	-1.02356	-0.863598	-1.29338	-1.06018	-1.06122	-1.05262	-1.54376	-1.2192	-0.526276	0.847722	1.35429	0.55858	0.48185	-0.110112	0.753594	0.375111	1.39878	1.73384	1.61541	1.58267	-0.153182	0.228273
		-	390191	-0.350639	-0.571714	-1.22999	-0.717448	-2.1753	-1.94742	-1.97579	-2.03284	0.455451	0.427582	0.54839	0.477141	0.743432	0.916606	0.560345	0.740128	0.54839	0.994137	0.288809	0.610445	0.569976	0.364389	0.824672	0.586346	-0.59931	-1.74703	-1.45356	-1.26663	-1.08722	-1.8445	-0.130274	-1.02067	0.654619	0.692886	0.726058	0.691188	0.970041	0.830817	0.63656	0.812473	0.618016	0.725968	0.510615	0.6182	0.845888	0.353938
		-	390188	0.869005	0.919686	0.801941	0.863544	1.09781	1.62267	0.953168	1.22455	-2.1624	-1.8132	-2.02362	-1.99974	-1.0232	-0.782325	-0.387734	-0.731086	-2.02362	0.401688	-0.32135	-0.647761	-0.65643	-0.538303	-0.619742	-0.604825	0.144493	0.970256	1.12978	0.748178	1.04693	0.624994	0.464824	0.712249	0.523219	0.370524	0.435348	0.443031	-0.518419	-1.17616	-0.469331	-0.721304	0.431579	0.680832	0.160177	0.424196	0.241307	-0.50357
		-	390140	-1.23897	-1.71898	-2.1199	-1.69262	-0.326298	-1.07498	-1.43492	-0.945402	0.934218	-0.0281849	0.775702	0.560579	0.632937	0.183831	0.67644	0.497736	0.775702	0.139149	-0.0881616	0.275563	0.352525	0.24332	0.456736	0.35086	-0.990807	-2.11028	-2.45657	-1.85255	0.0744073	0.199999	-0.192604	0.0272676	0.344603	0.518323	1.46901	0.777313	0.192571	0.676224	0.570035	0.47961	1.02503	1.28211	1.06596	1.12437	0.635671	0.290322
		-	390126	0.0322916	-2.33754	1.10739	-0.399285	-1.09117	-0.162971	0.185195	-0.356315	0.614669	0.291399	-1.21115	-0.101695	0.635908	0.516355	0.352183	0.501482	-1.21115	-0.357146	-0.728624	-0.765641	0.284645	-0.382596	0.325456	0.0758351	-2.46267	-2.35846	0.37121	-1.48331	-0.32619	-0.284097	-0.380819	-0.330369	0.827512	0.403881	1.80183	1.01107	0.577027	0.793634	0.39329	0.587984	1.22005	1.45567	0.259414	0.97838	0.328838	0.827679
		-	390122	-0.432743	-1.82594	-1.27516	-1.17795	-1.1379	-0.866543	-1.75766	-1.25404	1.11664	-0.505852	-0.412794	0.0659988	0.624272	-0.308113	0.474579	0.263579	-0.412794	0.586756	0.684819	0.28626	0.336728	0.174687	0.680284	0.397233	-0.601399	-1.84553	-1.54728	-1.3314	-0.754182	-0.745239	-1.0804	-0.85994	0.953438	0.959601	1.73814	1.21706	0.718231	0.752946	0.703763	0.72498	1.2458	1.46528	1.33036	1.34715	0.539355	0.133634
		-	389987	-0.224741	-0.313317	-0.490998	-0.343019	0.638324	0.557401	0.260215	0.485313	-2.44437	-2.61622	-2.28753	-2.44937	0.177136	0.0658961	0.342001	0.195011	-2.28753	0.481345	-0.364876	-0.723688	1.04338	-0.231476	0.637815	0.483239	-0.53767	0.550725	-0.11046	-0.0324684	0.727878	0.203458	-0.386672	0.181555	-0.14283	-0.165863	0.467405	0.0529041	1.29577	0.448317	0.725715	0.823266	0.326747	0.969013	0.807492	0.701084	0.939984	-0.382959
		-	389985	2.37702	2.55988	0.304786	1.74723	0.656872	0.888284	-0.186974	0.452727	-0.758743	-0.901432	-0.459047	-0.706408	-0.804805	-0.436662	-0.874673	-0.70538	-0.459047	-0.248127	-0.804805	-0.503993	0.11171	-0.165725	-0.469162	-0.174392	1.97302	2.53793	-0.350094	1.38695	-0.0997945	-0.169743	-0.451945	-0.240494	-0.598164	-0.858641	-0.662376	-0.706393	-0.54969	-0.438032	-0.700129	-0.562617	-0.682011	-0.868199	-0.598164	-0.716124	0.187109	0.655142
		-	386944	1.33176	-0.810907	1.00054	0.507133	-0.247637	-0.258462	-0.829162	-0.445087	-1.09044	-1.35772	-1.08501	-1.17773	0.939017	-0.867398	0.706989	0.259536	-1.08501	-0.816857	-1.16226	-1.02138	1.13351	-0.907674	1.14053	0.455453	1.3637	-0.816857	-0.534896	0.00398196	1.27194	1.39377	-0.867398	0.599437	-0.366263	0.642806	-0.0391001	0.0791477	-0.540639	1.13399	1.08666	0.560003	0.957329	1.14901	-1.13833	0.32267	-0.83986	-1.02927
		-	386901	-0.565141	0.101716	-2.34484	-0.936088	-2.68581	-1.60331	-1.67828	-1.98913	0.888281	0.164359	0.404071	0.48557	0.435393	0.224567	0.47145	0.377136	0.404071	0.638267	0.666949	0.569762	0.182587	0.0691613	0.489703	0.24715	-0.705564	-0.863419	-1.62799	-1.06566	-0.917302	-1.16116	0.041169	-0.679099	1.0633	0.80491	1.09804	0.988749	0.637074	0.61838	0.535669	0.597041	1.0048	1.13658	0.93216	1.02451	0.541966	0.455178
		-	385983	-0.259722	0.21208	-0.877177	-0.308273	0.588929	5.03182	0.438852	2.01987	0.124662	-0.330811	-0.60556	-0.27057	-0.0173589	-0.427421	0.442543	-0.0007455	-0.60556	0.0184654	0.372929	-0.0713885	0.931118	-0.220362	-0.341222	0.123178	-1.18794	0.584622	-0.254339	-0.285887	0.282239	-0.802001	-0.0161417	-0.178634	-0.91833	-0.475841	0.408209	-0.328654	0.0310349	-0.0945291	0.140729	0.0257448	-0.968927	-0.575403	-0.595322	-0.713217	-0.0665975	0.471555
		-	385982	-1.84949	-1.30386	-1.27445	-1.47593	1.02928	1.03082	1.09843	1.05284	-0.404024	0.370064	-0.38831	-0.140757	0.920791	0.158429	0.853965	0.644395	-0.38831	0.215261	0.261343	0.0294311	1.24948	0.998307	0.711991	0.986592	-2.15981	-1.27721	-1.09887	-1.51196	-1.12086	-1.90444	-0.066167	-1.03049	-0.278389	0.92572	1.20996	0.619097	0.48444	0.978797	0.568507	0.677248	-0.610313	-0.705466	0.196984	-0.372932	1.23218	-0.446495
		-	385941	-0.988851	-1.69513	-1.77316	-1.48571	-0.679446	-0.651791	-1.68364	-1.00496	0.651679	0.471429	0.766582	0.629897	0.728711	0.583466	0.546579	0.619586	0.766582	-0.264067	-0.157598	0.114972	0.466478	-0.214216	0.461292	0.237852	-1.16656	-1.53299	-2.02566	-1.57507	-0.044151	1.34397	-1.53069	-0.0769563	0.53981	0.44625	1.57881	0.854958	0.642155	0.80468	0.510011	0.652282	-0.505219	1.35579	0.402648	0.417738	0.414876	1.42264
		-	385020	-1.34398	-1.16414	-1.41452	-1.30755	-1.01383	-0.00194606	-1.4091	-0.808294	0.0665335	0.469372	0.503263	0.34639	0.938524	0.346807	0.140294	0.475208	0.503263	-0.0571912	0.0815545	0.175876	0.30606	0.627549	0.215949	0.383186	-1.22173	-1.18294	-1.49685	-1.30051	-1.03514	-1.34902	-2.35736	-1.58051	1.4032	1.152	1.0796	1.2116	0.772013	0.966744	0.38811	0.708955	0.317241	0.929697	1.08193	0.776288	1.18409	0.905082
		-	384985	1.66092	-0.291899	0.682268	0.683762	-0.268048	1.43283	-0.964855	0.0666414	-1.5079	-1.09103	-0.297941	-0.965622	0.348804	0.0466589	-0.312572	0.0276303	-0.297941	-0.751508	-0.920131	-0.656526	0.771655	-0.356349	0.640948	0.352085	-1.3184	-0.0360078	-0.859133	-0.737845	1.45498	2.07875	-1.71409	0.606548	-0.411196	-0.64656	-0.977961	-0.678572	1.02573	0.645201	0.3733	0.681409	0.35771	0.789565	-1.14822	-0.000316293	-0.461797	0.104317
		-	384945	-0.740348	-0.905455	-0.483898	-0.7099	-1.50629	1.03498	-1.20296	-0.558091	-0.394365	0.0940514	0.344943	0.0148763	0.579191	0.0695554	0.121773	0.25684	0.344943	1.16335	0.330001	0.612766	1.35852	1.39151	1.17132	1.30712	-0.891754	-0.642619	-1.1095	-0.881291	-1.07522	-1.85898	-2.22187	-1.71869	0.456522	1.03721	1.22794	0.907226	0.407681	-0.0593044	0.737366	0.361914	0.139683	-0.407157	-1.44324	-0.570237	0.38468	1.47643
		-	384940	-1.38393	-1.20693	-1.18774	-1.25954	-1.36511	-0.0390588	-1.224	-0.876057	1.26756	1.03327	1.08445	1.12843	0.434727	0.167131	0.444427	0.348762	1.08445	0.343612	1.15608	0.861379	0.301027	0.263693	0.310237	0.291653	-1.54189	-1.2553	-1.66788	-1.48836	-1.31205	-1.56129	-1.53008	-1.46781	1.08827	1.23446	1.07357	1.1321	0.339901	0.224278	0.587244	0.383808	0.384588	0.60604	0.185503	0.392044	0.0365951	1.14795
		-	384914	1.44117	0.0148481	0.51765	0.657889	0.853719	2.96926	-1.96519	0.619262	-0.524406	-1.21151	-1.45442	-1.06344	-0.650597	-0.759463	-0.35694	-0.589	-1.45442	-0.0615698	-1.51127	-1.00909	1.41687	-0.615452	-0.190629	0.203597	0.333221	0.569523	1.67381	0.85885	1.22859	0.739895	-0.428856	0.513209	-0.674852	-0.405349	0.246092	-0.278036	-0.0361054	-0.24392	-0.441476	-0.240501	0.122515	-0.597835	0.519324	0.0146681	0.212157	0.55268
		-	384897	-0.835785	-0.998203	-0.571708	-0.801899	-0.494886	0.729847	-1.54621	-0.437082	1.59926	0.710516	-0.357798	0.650659	0.506268	0.0995605	0.499753	0.368527	-0.357798	0.144395	2.3658	0.717467	-0.917956	-0.149272	-0.748587	-0.605272	-0.996979	-0.598563	-0.465908	-0.68715	-0.729267	-1.65895	-1.58112	-1.32311	0.276101	0.2289	0.641945	0.382315	-0.134166	-0.176653	0.25256	-0.0194197	1.01555	0.832528	0.129217	0.659098	0.000535106	3.01863
		-	384885	0.215008	-2.41596	0.796339	-0.468206	-0.146441	-1.19454	-2.12337	-1.15478	-0.381349	-1.28842	0.148823	-0.506982	0.970612	0.91696	1.01848	0.968685	0.148823	-0.304411	-0.166206	-0.107265	0.967241	0.497319	0.766962	0.743841	0.503863	-2.11881	0.162682	-0.484088	0.577728	-0.112294	-1.02266	-0.185741	-1.18574	-0.236976	0.53804	-0.294893	0.921536	0.999101	1.11252	1.01105	0.399171	0.367831	0.121093	0.296032	1.04686	-1.56055
		-	384600	0.278272	-0.096107	-0.175773	0.00213088	0.625716	1.93116	-0.247507	0.769789	-1.73212	0.859067	0.976139	0.0343627	1.72006	-0.956557	-1.37509	-0.203862	0.976139	-0.720537	0.497277	0.25096	0.191949	-0.234632	-0.451871	-0.164851	-0.633792	0.457673	-0.00664522	-0.0609212	0.44195	-0.163555	-0.241199	0.0123988	1.37642	0.788737	1.51655	1.22724	1.11154	-0.827841	-1.28483	-0.333711	-1.51009	-1.2022	-1.46137	-1.39122	1.01706	-1.43314
		-	382600	-0.838201	-0.682062	-1.18411	-0.901458	-0.826737	0.306551	-0.928695	-0.48296	2.36938	0.348456	0.955891	1.22458	0.193938	-0.391266	0.925201	0.242624	0.955891	0.158822	3.20787	1.44086	-0.334433	-0.232402	-0.134562	-0.233799	-1.31365	-0.753141	-1.29465	-1.12048	-0.85973	-1.48823	-1.56716	-1.30504	-0.0575402	0.89769	0.664245	0.501465	0.0491682	-0.113475	0.217493	0.051062	0.243855	0.173526	0.695636	0.371006	-0.195189	0.541593
		-	381422	1.55631	1.42791	0.976012	1.32008	-0.134645	-1.34826	1.88681	0.134635	-0.324987	-0.46993	-0.258214	-0.351044	-0.252257	-1.76593	-1.1763	-1.06483	-0.258214	-0.391959	-0.472318	-0.374164	0.360063	0.285868	0.0950147	0.246982	1.06077	1.68746	-0.707041	0.680397	-0.360294	1.27191	1.03136	0.647661	-0.428277	-0.179188	-0.470576	-0.359347	-0.331572	0.00234268	-3.06199	-1.13041	0.338717	0.302299	-0.174588	0.155476	-0.455587	0.936905
		-	380601	-0.645536	1.58438	-0.893542	0.0150998	0.133172	2.29962	2.14505	1.52595	-1.18554	-1.12976	-0.949696	-1.08833	-0.190285	-0.196472	-1.14364	-0.510131	-0.949696	0.558119	-0.751826	-0.381135	0.633764	0.723726	0.654513	0.670668	-1.83165	1.82549	-0.782246	-0.262802	-0.140716	-0.803277	1.29777	0.117925	-0.821163	-0.786619	-0.230049	-0.61261	-0.195716	0.325943	-0.435253	-0.101675	-0.266639	0.227182	-0.272254	-0.103904	0.583876	1.0366
		-	380205	0.11047	-0.247066	-1.48252	-0.539704	-1.96778	1.86494	0.0304143	-0.0241413	0.742	-0.0993128	-0.767352	-0.0415551	0.187307	0.656904	0.689425	0.511212	-0.767352	-1.06759	1.58788	-0.0823559	1.67981	0.656904	0.946421	1.09438	-1.35176	0.220396	-1.28959	-0.806985	-0.127358	-0.521532	-1.18149	-0.610127	0.0952642	-0.963225	0.0369066	-0.277018	0.554471	0.417621	0.25044	0.407511	-1.34985	-0.262165	-0.233152	-0.615055	1.96946	-0.477401
		-	379876	-1.18295	-1.69319	0.496313	-0.793274	-0.0464179	-0.639947	1.76903	0.360888	0.271426	0.172724	0.0957602	0.17997	0.295155	0.289892	0.124773	0.236606	0.0957602	0.642088	0.0703915	0.269413	0.622741	0.11982	0.199844	0.314135	0.220778	-2.11058	0.468181	-0.473873	0.310259	0.410856	-3.039	-0.772628	0.451629	-0.086993	0.152589	0.172408	0.39803	0.324002	0.492406	0.404813	0.15214	0.10037	1.5935	0.615337	0.41063	-2.73219
		-	379245	-0.220471	-1.18123	-0.343596	-0.581767	0.904328	2.54059	1.15879	1.53457	0.615251	0.588604	0.739308	0.647721	-0.800878	1.03848	0.716049	0.317883	0.739308	-0.632886	-0.701134	-0.198237	1.56046	1.31732	1.28025	1.38601	0.414944	-1.55007	0.471975	-0.22105	0.797807	0.722348	-1.95658	-0.145475	-0.540751	-1.02709	-0.56082	-0.709552	-0.634563	-0.819685	-0.818014	-0.757421	-1.00701	-0.752547	-0.928723	-0.896095	-0.292672	-0.450017
		-	379240	-0.375392	-1.74191	-0.833256	-0.98352	-0.934839	0.591421	-1.18527	-0.509562	0.974631	0.739772	0.659043	0.791149	-0.185148	-0.606051	-0.0449914	-0.27873	0.659043	0.620541	0.468128	0.58257	-0.589449	-0.847069	-0.67292	-0.703146	-1.53167	-0.998631	-0.895971	-1.14209	-0.652227	-1.0541	-1.24887	-0.985065	1.32111	0.803292	0.682991	0.935797	-0.264006	-0.250951	0.32039	-0.0648553	1.24914	1.85966	2.49149	1.86676	-0.443072	1.05611
		-	377915	-0.597633	-0.848211	-1.21457	-0.886806	-0.493134	0.886611	-1.16312	-0.256546	1.18669	0.33215	0.526054	0.68163	-0.036642	-0.374537	-0.0376379	-0.149606	0.526054	0.523948	0.552474	0.534158	-0.0588168	-0.367267	-0.593881	-0.339988	-1.59127	-0.845717	-0.940296	-1.12576	-0.881302	-1.44708	-1.13155	-1.15331	1.41114	0.634299	0.892878	0.979438	0.0441489	-0.103838	0.124812	0.0217077	1.50901	2.15374	2.76855	2.14377	-0.201423	-0.605187
		-	377904	0.170536	0.421998	-0.746995	-0.0514872	-0.723423	4.15214	0.962095	1.4636	-0.635579	-0.961349	-0.662945	-0.753291	0.0682591	0.193058	-0.670019	-0.136234	-0.662945	0.531722	-0.57075	-0.233991	1.39138	1.25899	0.968275	1.20621	-0.66523	0.183733	-1.56694	-0.682813	-0.992612	-0.213149	-0.608944	-0.604902	-0.615314	-0.917768	0.0482956	-0.494929	0.185444	0.424986	-0.442411	0.0560062	-0.302242	0.147675	-0.498645	-0.217737	1.00414	-0.265917
		-	377879	-1.28744	-0.399978	-1.2226	-0.970006	-0.0405215	3.30912	-0.479667	0.929643	0.613817	-0.384209	0.332794	0.187467	-0.165504	0.206842	0.321798	0.121045	0.332794	0.739615	0.353991	0.475467	-0.641441	-0.181224	-0.0718844	-0.298183	-2.32025	-0.485749	-1.19777	-1.33459	-1.34482	-2.12007	-0.327808	-1.26423	0.607571	0.350414	1.47311	0.810363	0.731633	0.538448	0.484526	0.584869	0.0906417	0.568544	0.4663	0.375162	0.796414	0.0493692
		-	377736	-0.787382	-1.0927	-0.995037	-0.958372	-0.770141	1.07292	-0.660529	-0.119249	1.03999	0.696383	0.749799	0.828726	-0.183718	-0.237832	0.0675577	-0.117997	0.749799	0.625427	0.50641	0.627212	-0.115812	-0.198475	-0.478193	-0.26416	-1.48534	-0.709012	-0.898932	-1.03109	-1.02087	-1.05773	-1.4465	-1.17503	1.24154	0.647619	0.829994	0.906385	0.00653047	-0.134007	-0.223656	-0.117044	1.55066	2.12643	2.70363	2.12691	-0.652004	-0.927809
		-	377673	2.39904	0.0359475	2.03116	1.48872	-0.000983768	0.609422	0.342306	0.316915	-1.04478	-0.955759	-1.1151	-1.03855	-0.579209	-0.0448933	-0.760953	-0.461685	-1.1151	-0.466178	-1.20149	-0.92759	0.361499	0.246533	-0.161543	0.14883	2.09087	0.0915349	-0.27232	0.636695	2.1737	2.26562	-0.0315876	1.46924	-0.764384	-0.89505	-0.490626	-0.716687	-0.0929375	-0.153524	-0.638073	-0.294845	-0.645738	-0.317945	-0.529773	-0.497819	-0.0718027	-0.38892
		-	377252	-1.39563	-1.20912	-1.37693	-1.32723	-0.999848	0.170463	-1.006	-0.611794	1.41545	1.1923	0.868732	1.15883	0.190833	0.0736793	0.857257	0.373923	0.868732	0.638155	1.12824	0.878376	-0.544089	-0.439684	-0.12648	-0.370084	-1.72157	-1.04901	-1.30439	-1.35832	-1.51345	-1.11989	-1.25181	-1.29505	1.40225	1.07562	0.852083	1.10999	0.206601	0.0247853	0.561826	0.264404	0.990362	1.27536	1.40129	1.22234	-0.149901	0.203908
		-	377202	1.08377	-2.43115	0.834869	-0.170837	0.953139	-1.01991	-2.48323	-0.849999	0.233095	0.23408	0.0836481	0.183608	0.258799	0.0880693	-0.0393191	0.102516	0.0836481	0.202524	0.079022	0.121731	0.714982	0.437853	0.464662	0.539166	0.679744	-2.17065	0.755066	-0.245278	1.07564	0.932077	-2.68143	-0.224573	0.536496	-0.150322	0.2367	0.207625	0.444818	0.501916	0.0953942	0.347376	0.1106	0.210089	-0.0304404	0.0967495	0.418353	-1.27801
		-	377024	0.598047	0.948615	-0.139339	0.469108	-1.78981	2.74272	1.15192	0.701608	-1.78831	-0.780698	-0.496472	-1.02183	0.0647713	-0.175563	-1.46641	-0.525733	-0.496472	0.161092	-0.452544	-0.262641	1.40034	1.36452	0.859013	1.20796	-0.100974	1.28987	-1.72684	-0.179315	0.58246	0.196252	0.670232	0.482981	-0.442184	-0.661061	-0.637654	-0.5803	0.00106205	0.20709	-0.757633	-0.18316	-0.778338	0.283504	-1.21065	-0.568495	1.01776	0.200753
		-	376847	-1.18267	-1.60448	-1.75051	-1.51255	1.52424	2.2192	-0.82005	0.974464	0.751045	0.540151	0.668114	0.653103	-0.66712	1.06736	1.07851	0.492916	0.668114	0.35004	-1.37713	-0.119659	-0.222187	-0.658197	-0.494379	-0.458254	1.28332	-1.36314	0.814726	0.24497	1.41099	1.51793	-1.17359	0.585112	-0.201732	-0.155235	0.563705	0.0689126	0.106948	-1.33505	-0.0976553	-0.441919	-0.638856	-0.363979	-0.311288	-0.438041	0.235229	-0.250104
		-	376826	-1.32472	-1.62923	-1.26461	-1.40619	-1.04661	-0.683733	-1.48713	-1.07249	1.1338	1.1083	0.938799	1.0603	0.831573	0.539802	1.04028	0.803886	0.938799	0.71664	0.573739	0.743059	0.261254	0.495665	0.374118	0.377012	-1.03296	-1.54703	-1.29702	-1.29233	-0.912775	-0.951856	-1.58075	-1.14846	1.15554	0.655272	1.01812	0.942977	0.578318	0.519518	0.60432	0.567385	0.764451	0.753447	0.588789	0.702229	0.350288	-1.61761
		-	376647	-1.76156	-1.59137	-1.89711	-1.75001	0.811004	0.679705	-1.87494	-0.128077	0.343454	0.175773	0.318107	0.279111	0.571352	0.417848	0.436689	0.475296	0.318107	0.47466	-0.238722	0.184682	1.06166	0.835197	0.815689	0.904183	-1.94897	-1.61976	0.813678	-0.918349	0.780773	0.402582	0.304913	0.49609	-1.46831	0.236268	0.669394	-0.187548	-1.28698	0.648246	0.600727	-0.012668	0.440217	0.606171	0.478714	0.508367	0.844377	-1.35779
		-	376631	1.70233	-0.841339	1.13834	0.666442	1.46733	0.785396	-0.355477	0.632418	1.10807	-0.777561	-1.34747	-0.338987	0.468625	-0.874559	-0.906889	-0.437607	-1.34747	-0.919461	0.587902	-0.559675	-0.393533	-0.882485	0.453579	-0.274146	0.995263	-0.49004	1.40879	0.638005	1.76302	1.18133	-0.908273	0.678693	-1.08881	1.45279	-0.941	-0.192341	-0.615538	-0.550783	0.153255	-0.337688	-1.15739	-0.889168	0.555877	-0.496894	-0.79694	-0.170333
		-	376624	2.00303	-0.83396	-0.228231	0.313612	1.66291	3.32274	-0.0869415	1.6329	-0.0587528	-0.282405	-0.846024	-0.395727	-0.0567568	-0.282138	-0.387269	-0.242054	-0.846024	0.634113	-0.252334	-0.154748	0.802388	0.257943	0.136333	0.398888	0.484046	-0.167475	0.621496	0.312689	0.36924	0.359665	-1.03943	-0.103509	-0.716153	-2.17642	-0.359617	-1.08406	1.28421	-0.521674	-0.448103	0.104811	-0.664635	-0.719717	-0.0348743	-0.473076	0.406041	-1.66047
		-	374986	-0.65436	-1.42294	-1.20749	-1.09493	-0.494128	0.251113	-1.60381	-0.615608	1.98243	0.834956	0.813333	1.21024	1.02519	0.334907	0.717415	0.692504	0.813333	0.0932207	1.67063	0.85906	-0.119937	0.0686022	0.16847	0.0390448	-1.56368	-1.34564	-0.690316	-1.19988	-0.76717	-0.401007	-2.22718	-1.13178	0.832207	1.13295	1.70745	1.2242	-0.820749	0.558469	0.486519	0.0747463	0.109863	0.361046	0.389879	0.286929	-0.598978	-0.68149
		-	371546	-1.21404	-1.03214	0.413241	-0.610982	-1.20516	1.16203	-0.659177	-0.234104	1.90373	0.251342	0.415524	0.856865	0.122074	0.08751	0.113723	0.107769	0.415524	-0.657607	1.67431	0.477409	-0.881813	-0.303218	-0.751945	-0.645659	-1.97231	-1.05662	-1.23208	-1.42034	-1.12907	-1.00599	-0.861746	-0.998936	0.57318	0.457374	0.862922	0.631158	0.325244	-0.354786	1.0929	0.354451	0.310444	0.43358	0.535869	0.426631	-0.0584874	2.67917
		-	371262	1.34509	-1.09395	0.608847	0.286664	-0.679043	1.0051	-0.63257	-0.102171	-0.0948234	-0.0127965	-0.361039	-0.15622	-0.544585	-0.539844	0.581779	-0.16755	-0.361039	-1.30143	-0.403615	-0.688695	0.962021	-0.75318	1.11919	0.442678	1.44322	-0.644223	-1.32683	-0.175945	1.44399	2.14848	-1.06922	0.841083	-0.219387	-0.265688	-1.09216	-0.525744	1.28093	0.936384	0.642623	0.953313	-0.598521	-0.618996	-0.804238	-0.673918	-0.876427	-1.21693
		-	370904	-0.55637	-1.67324	-0.705352	-0.978321	-1.51052	0.0395702	-0.28364	-0.584864	1.61397	1.25173	0.933028	1.26624	0.0327579	-0.0849751	-0.219991	-0.090736	0.933028	-0.370278	2.23982	0.934191	-0.164438	-1.15247	-0.184974	-0.500629	-0.993301	-1.18963	-1.09065	-1.09119	-0.685245	-0.946167	-1.71806	-1.11649	-0.125862	1.30835	0.915712	0.699399	0.528761	0.555546	0.209419	0.431242	0.75423	0.937061	1.61083	1.10071	0.0851755	0.665003
		-	370223	1.2175	-1.71644	-1.26179	-0.586909	-1.16828	-0.132291	-1.52787	-0.942814	1.04201	1.06218	0.560352	0.888179	0.958971	0.171716	1.68165	0.937444	0.560352	-0.398222	0.567205	0.243111	-0.490463	-0.0983616	-0.155843	-0.248222	1.16663	-1.16828	-1.46477	-0.488807	-0.638109	2.34133	-1.73581	-0.0108624	0.432557	0.913732	-0.100534	0.415252	-0.226824	-0.311493	0.342455	-0.0652873	0.669012	0.377895	0.253272	0.433393	-1.45544	-0.199939
		-	370168	-0.89521	-1.13335	-0.825863	-0.951476	-1.32188	0.424236	-0.710656	-0.5361	0.444827	0.717863	0.774026	0.645572	1.04203	-1.0974	1.02044	0.321689	0.774026	0.588377	0.426893	0.596432	1.00429	0.833796	0.675863	0.837982	-1.58703	-0.754893	-1.29712	-1.21302	-1.43625	-1.3444	-1.33788	-1.37285	-1.3644	1.00004	0.898599	0.178081	-1.25326	1.1376	1.06357	0.315969	0.328699	0.39701	-0.364371	0.120446	1.11813	1.11062
		-	369161	-0.0790959	0.30037	-0.219933	0.00044711	-0.609556	1.19145	-0.468898	0.0376655	1.48396	1.45597	-0.95191	0.662673	-0.834668	-0.642676	-0.985454	-0.820932	-0.95191	1.77846	-0.327518	0.166345	2.21293	-0.223965	1.85188	1.28028	-0.321564	0.145297	-0.74571	-0.307326	-0.64622	-0.810669	-0.014613	-0.490501	-0.896408	-0.879374	-0.65159	-0.809124	-0.38462	-0.566011	-0.615319	-0.521983	1.79449	-0.51377	-0.515085	0.255213	-0.572723	0.145731
		-	367353	-0.404556	-2.41162	-0.500434	-1.10554	-0.435281	0.18858	-1.9943	-0.746999	0.797658	0.965548	0.729239	0.830815	0.434263	0.16675	0.470947	0.35732	0.729239	0.80381	-0.451985	0.360354	-0.0232586	-0.0719301	0.0869209	-0.00275595	-0.652908	-2.58292	-0.438453	-1.22476	-0.363267	-0.727146	-2.30586	-1.13209	1.21402	1.06471	1.20737	1.16203	0.415811	0.294222	0.324038	0.34469	1.23601	0.936456	0.342355	0.838274	0.563957	0.0967873
		-	365122	2.76698	-0.6672	-0.36371	0.578692	1.18879	2.37873	0.530867	1.36613	-1.35538	-0.459072	-1.28332	-1.03259	-0.265859	0.739006	0.0783389	0.183829	-1.28332	0.855682	-0.885954	-0.437864	1.48962	0.452544	0.768779	0.903649	-1.80785	-0.286591	0.390538	-0.567968	0.916818	-1.03368	-0.378436	-0.165098	-1.02963	-1.081	-0.200229	-0.770285	0.598386	-0.227207	-0.293872	0.0257689	-0.300298	0.0553099	-0.1826	-0.142529	0.415317	-0.486603
		-	362292	-1.24866	-1.24695	-1.30437	-1.26666	-0.790029	-0.253836	-1.2234	-0.755756	1.39091	1.12831	0.60373	1.04098	0.722532	0.141574	0.710003	0.524703	0.60373	0.0859371	2.80441	1.16469	1.25405	-0.0959062	0.074837	0.410995	-0.532458	-1.4041	-1.34116	-1.09258	-1.15622	0.595866	-1.61508	-0.725144	0.456992	0.924478	0.488307	0.623259	0.275293	0.159419	1.19142	0.542044	-0.385499	-0.587383	-0.858511	-0.610464	-0.321752	-0.240492
		-	362289	-0.408871	-0.916178	-0.614857	-0.646635	-1.72333	-0.131667	-2.17096	-1.34198	0.342582	0.39411	0.234278	0.323657	0.520569	-0.172711	0.623657	0.323838	0.234278	-0.35328	0.908761	0.263253	-0.217046	-0.567024	0.212972	-0.190366	-0.780734	-1.73745	-1.3814	-1.29986	-0.214154	-0.699784	-1.06815	-0.660695	0.909949	0.51228	1.43971	0.953979	1.07224	1.08196	0.0662116	0.740136	1.46112	1.59425	2.41467	1.82334	-0.352723	-0.172711
		-	362288	-0.40442	-0.560804	-0.767818	-0.577681	-0.400297	-2.99035	-0.825403	-1.40535	0.384092	0.275445	0.416347	0.358628	0.65132	0.712037	0.454507	0.605955	0.416347	0.815081	0.232427	0.487952	0.93159	0.75969	0.766955	0.819412	0.20098	-3.80058	-0.697728	-1.43244	-0.795954	-0.406648	-0.138951	-0.447185	0.507964	0.317101	-0.4434	0.127222	0.516286	0.707665	0.537527	0.58716	-0.158011	0.599564	0.319814	0.253789	0.963856	-0.0296186
		-	362287	-1.44213	-0.0533707	-1.4679	-0.987798	-1.58819	-0.398048	-0.488605	-0.824948	1.2992	0.917723	0.837994	1.01831	0.490403	0.174606	0.776491	0.4805	0.837994	0.405924	1.8762	1.04004	-0.152366	0.159474	0.157796	0.0549679	-1.81011	0.494863	-1.83306	-1.04944	-1.46247	-1.64401	-1.73322	-1.61323	0.897035	0.959592	0.834303	0.896977	-0.0891018	-0.129717	0.435517	0.0722326	0.688692	0.664397	0.476997	0.610029	0.0470625	0.875985
		-	362184	0.374751	-1.51573	-0.524253	-0.555078	-1.45139	0.470045	-1.44412	-0.808486	1.32623	1.24809	0.917546	1.16395	-0.248826	-0.457556	0.0336442	-0.224246	0.917546	0.40523	2.55683	1.2932	-0.0191016	-0.0942777	0.0389457	-0.0248112	0.321937	-1.047	-1.84606	-0.857041	0.439284	1.00471	-1.50403	-0.0200098	0.833533	1.40196	0.724149	0.986546	0.0764469	-0.247908	0.355663	0.0614008	-0.408747	-0.146619	-0.748658	-0.434675	-0.697997	-1.67473
		-	362065	-1.12325	-1.28137	-1.56459	-1.32307	-1.30063	-0.182683	-1.21785	-0.900387	1.95674	1.32576	1.09964	1.46071	0.181995	0.398585	0.300482	0.293687	1.09964	0.99171	0.908299	0.999883	-0.00465493	0.166479	0.10088	0.087568	-1.41203	-0.991693	-1.3314	-1.24504	-1.1583	-1.3481	-1.45592	-1.32077	1.3831	1.27016	0.96688	1.20671	0.375795	-0.355855	0.413596	0.144512	0.141712	0.114631	-0.0573221	0.0663404	0.213166	1.10582
		-	362023	0.603751	-1.30825	-0.447198	-0.383898	-1.38989	0.332573	-1.48832	-0.848547	1.19029	0.807904	0.409793	0.802664	0.762442	-0.0429833	0.423387	0.380949	0.409793	-0.432452	2.15025	0.709198	0.507897	-0.152208	0.375257	0.243648	0.587332	-1.3026	-1.83461	-0.849959	0.658172	1.05192	-1.58474	0.0417808	0.422784	0.701189	0.122254	0.415409	0.447349	0.373542	1.10956	0.643484	-0.359335	-0.0672626	-1.73655	-0.72105	-0.689248	-1.81253
		-	360697	1.54733	-0.571759	0.888091	0.621221	-1.6017	-0.697251	-1.31567	-1.20487	0.309282	0.045557	-0.0243686	0.110157	0.797235	-0.699421	0.517577	0.20513	-0.0243686	-0.957671	0.405604	-0.192145	-0.693535	-0.898446	1.11104	-0.160314	1.62254	-1.51448	-1.146	-0.345983	-1.23255	1.59251	-1.70951	-0.44985	-0.326415	0.391023	-0.247519	-0.0609706	-0.39658	1.10276	1.0377	0.581293	0.846493	1.15437	0.0734341	0.691433	-0.762627	-0.32102
		-	360146	-1.26733	-0.339744	-0.913346	-0.840139	-0.787569	-0.450963	-0.816785	-0.685106	0.69814	-1.0601	-0.939685	-0.43388	0.941678	0.809783	1.39518	1.04888	-0.939685	1.08549	1.50672	0.550844	0.644542	0.925026	0.691862	0.75381	-1.43595	-0.844462	-0.948729	-1.07638	-1.61891	-1.06012	-1.15089	-1.27664	-1.33448	0.364726	1.01592	0.015387	1.04091	0.851821	0.958113	0.950283	0.860983	-0.834407	0.0858005	0.037459	0.913249	1.35414
		-	356405	1.25547	1.08558	-1.409	0.31068	1.11617	1.98415	1.07459	1.39164	-1.10464	-1.18843	-2.52579	-1.60629	-0.0627604	-0.326181	-0.718458	-0.369133	-2.52579	-0.12282	-1.07625	-1.24162	0.800314	0.298079	0.281246	0.45988	0.143622	1.49662	0.84639	0.828876	0.84982	0.411197	0.376835	0.545951	-0.0909909	-0.803393	-0.163904	-0.352763	0.0774616	0.0999465	-0.409868	-0.0774865	-0.568976	-0.107931	-0.317253	-0.331387	0.352071	0.401433
		-	354265	-0.527408	-1.20542	-1.21087	-0.981233	-0.856885	-0.156226	-1.02526	-0.679456	0.977975	0.943345	1.05114	0.99082	1.21977	1.33416	1.06701	1.20698	1.05114	1.44719	0.823095	1.10714	-0.490412	-0.629574	-0.664621	-0.594869	-0.866145	-1.33398	-0.853724	-1.01795	-0.829876	-0.794992	-1.12093	-0.915266	1.1422	-0.646255	-1.08138	-0.195144	1.37882	-0.845839	-0.505221	0.00925473	1.08125	1.1803	1.0281	1.09655	-0.805164	1.24284
		-	354261	0.296502	0.0393732	-0.828039	-0.164055	1.16031	3.57311	0.598369	1.77726	-2.55244	-0.495574	-0.469125	-1.17238	-0.179089	-0.731542	-0.288809	-0.399813	-0.469125	0.540426	-1.08034	-0.336345	1.30488	1.07811	0.762	1.04833	-0.382398	0.134915	-0.385182	-0.210888	0.125241	0.383033	-0.631347	-0.0410242	-1.41772	-0.53809	0.167733	-0.596026	-0.968729	0.305938	0.302408	-0.120128	-0.621971	0.460988	-0.381935	-0.180972	1.28692	-0.414101
		-	354244	1.05064	-0.523586	0.370462	0.299174	0.822726	3.09468	-0.370379	1.18234	-1.2307	-1.7363	-0.798193	-1.25506	0.191564	0.214625	-0.00487897	0.13377	-0.798193	-0.193919	-2.0621	-1.01807	1.25059	0.66559	0.454853	0.790345	-0.291261	-1.16563	0.558473	-0.299471	0.785457	0.175249	-1.15408	-0.064459	-0.775859	-1.01149	0.333426	-0.484643	0.430071	-0.132829	0.0426013	0.113281	-1.04972	-0.255542	-0.227599	-0.510955	1.08459	0.920617
		-	353649	1.92651	-0.00852139	0.0903059	0.669431	2.02432	1.14005	-0.654635	0.836578	-0.894297	-1.10765	-0.860486	-0.954144	0.276256	-0.445564	-0.00785874	-0.0590558	-0.860486	-1.03621	-1.80916	-1.23529	0.0570055	-0.0748867	-0.700712	-0.239531	0.428723	2.16964	1.44972	1.34936	1.25677	1.5337	-0.621701	0.722921	0.0294484	-0.239816	0.354639	0.0480906	0.0815794	0.12958	-0.199521	0.00387952	-0.927663	-0.473107	-1.62797	-1.00958	-0.0790444	-1.01822
		-	352123	-0.727609	0.290743	-0.376821	-0.271229	0.75328	3.00628	0.720618	1.49339	-1.74898	-0.737634	-0.188162	-0.891592	0.649554	-0.33328	-1.27921	-0.320978	-0.188162	0.72319	-0.589685	-0.0182192	1.85964	1.43226	0.294483	1.19546	-1.39856	0.728237	-1.31992	-0.663415	-1.10502	-0.827461	1.11792	-0.271521	-0.691	-0.483717	-0.00443686	-0.393051	-0.0517911	0.767159	-0.185273	0.176698	-0.771587	0.281862	-0.657372	-0.382366	1.21102	0.41481
		-	352118	0.37166	-0.626529	0.0344425	-0.0734753	0.947666	3.92592	-0.41565	1.48598	0.182978	-0.707876	-0.797531	-0.440809	-0.066887	0.0318333	-0.472533	-0.169196	-0.797531	1.57593	0.375015	0.384473	1.75352	-0.0457924	0.220953	0.642894	-0.473394	-1.13536	-0.0715064	-0.560087	0.764042	0.511931	-1.36513	-0.0297176	-0.880341	-0.717697	0.232588	-0.45515	0.643687	-0.362569	-0.189871	0.0304156	-0.429573	-0.728723	-0.106842	-0.421713	0.171211	-1.76576
		-	351222	-0.240187	0.911523	-0.415551	0.0852618	-0.949094	0.225427	0.147953	-0.191904	-2.17536	-1.27171	-1.47636	-1.64114	0.619395	-0.109459	-0.870456	-0.120173	-1.47636	-0.803877	-1.14029	-1.14018	1.88914	1.88959	1.24239	1.67371	-1.14369	1.44164	0.0317825	0.109911	-0.102663	-0.582418	-0.52507	-0.403384	-0.314506	-0.531837	0.219293	-0.209017	0.4404	0.737321	0.653468	0.610396	0.687278	1.29542	-0.250446	0.577417	1.49105	0.631876
		-	350851	2.57394	0.375649	2.08414	1.67791	-0.279633	1.12215	0.548066	0.463527	2.05718	1.14981	0.476665	1.22789	-0.470086	-0.0775587	0.202712	-0.114978	0.476665	0.0732392	-0.45619	0.0312383	-0.0915076	-0.0840637	0.09193	-0.0278804	-2.15388	0.38975	-2.09393	-1.28602	-0.500727	-0.62754	0.160123	-0.322715	-0.261917	-1.21183	-0.593794	-0.68918	0.00795585	-0.331898	-0.774399	-0.366114	-0.788453	-0.635513	-0.972152	-0.798706	0.86099	0.401836
		-	350803	0.901268	-1.93899	0.465954	-0.190589	0.970678	-0.944541	0.658699	0.228279	-0.13295	-0.436267	-0.137757	-0.235658	0.424417	0.503371	0.144127	0.357305	-0.137757	0.151939	-0.675302	-0.220373	1.18789	0.684662	0.711929	0.861495	0.164198	-2.03952	0.467221	-0.469366	0.774395	0.259358	-3.29245	-0.752899	-0.171215	-0.274347	0.494125	0.0161877	0.614072	0.399113	0.180647	0.397944	0.157785	0.390806	-0.00201752	0.182191	0.864882	-2.37607
		-	350329	-0.253121	-0.537994	-1.14232	-0.644478	-0.528732	1.54839	-0.430568	0.196363	0.244184	2.50236	0.742015	1.16285	-0.0497198	-0.556845	0.0122947	-0.19809	0.742015	-0.516544	0.497983	0.241151	0.150555	-0.0879276	-0.338191	-0.0918547	-0.900269	-0.0668632	-1.14891	-0.705347	-0.843917	-0.848466	-0.472412	-0.721598	1.52918	3.24693	1.5904	2.12217	-0.691437	-0.47528	-0.595921	-0.587546	-0.3805	-0.749828	-0.749828	-0.626719	-0.547365	0.40696
		-	348833	-1.29822	-1.599	-1.09892	-1.33205	-1.01828	0.341515	-1.05107	-0.575946	0.286185	0.200488	0.422996	0.303223	0.102867	0.438897	0.241784	0.261183	0.422996	-1.36504	0.674453	-0.0891957	1.49234	0.504855	0.255071	0.750755	-0.756185	-1.41099	-1.51914	-1.22877	2.15251	-1.15141	-1.99657	-0.331824	0.6811	0.556116	1.05994	0.765718	-0.0278017	0.0712539	0.321932	0.121795	0.832602	0.00643941	0.127141	0.322061	0.941678	0.393322
		-	348764	-1.26748	-1.55639	-1.22995	-1.35127	-1.21266	-0.168465	-1.13113	-0.837419	-0.164884	0.0397273	0.38287	0.0859042	0.690666	0.602908	0.251701	0.515092	0.38287	1.24733	-0.58778	0.347472	0.782436	0.737436	0.657814	0.725895	-1.66793	-1.36169	-1.24134	-1.42365	-1.54981	-1.39573	-1.43368	-1.45974	1.26694	0.594339	0.764617	0.875297	0.519693	0.892381	0.684316	0.698797	0.961388	1.15202	0.966615	1.02668	1.09039	0.445925
		-	347058	1.07858	-0.412815	0.791989	0.485918	0.827411	-0.431216	-0.418507	-0.0074373	-0.877705	-1.12437	-0.864191	-0.955423	1.13921	-1.19543	-0.903958	-0.320057	-0.864191	-1.03534	-1.45002	-1.11652	-0.16647	-0.738123	-0.922142	-0.608912	0.721055	-0.467017	0.496133	0.250057	1.23767	1.03265	-0.584699	0.561875	0.634209	-1.50157	1.02917	0.0539341	1.43768	-0.946924	1.08509	0.525283	1.08085	-1.02507	1.0164	0.357392	1.58368	-0.751257
		-	346884	2.27398	0.185362	-0.00703323	0.817436	1.26382	2.58584	0.254121	1.36793	-0.84388	-1.21699	-0.964253	-1.00838	-0.170072	-0.62111	-0.669852	-0.487012	-0.964253	0.157746	-0.774339	-0.526949	0.646887	0.0192354	0.0165465	0.227556	1.10681	-0.144247	2.27708	1.07988	1.29338	0.251415	-0.0603653	0.494809	-1.02734	-2.23329	-0.45492	-1.23852	-0.463924	-0.212284	-0.589462	-0.42189	-0.423744	-0.285281	-0.38313	-0.364052	0.145335	0.136004
		-	346783	0.387156	-2.15448	0.0673076	-0.566671	0.404142	1.10452	-1.00039	0.169422	-0.221734	-1.47239	-1.30474	-0.99962	0.994161	0.225199	-0.509661	0.236566	-1.30474	0.694925	0.0459696	-0.187947	1.07721	0.931236	1.31816	1.10887	0.0383571	-1.88115	-0.977097	-0.939962	0.917679	0.681065	-1.73682	-0.0460242	-0.801723	-0.211429	-0.0488642	-0.354005	0.691742	1.05312	0.226667	0.657175	0.470972	1.20761	0.382583	0.687054	0.793227	-1.27743
		-	346781	0.885088	-1.64115	0.679259	-0.0256009	0.606871	-0.725874	-2.4949	-0.871302	0.263863	0.364712	0.559165	0.395913	-0.61417	1.10181	0.766835	0.418158	0.559165	1.323	-0.985638	0.298841	-0.49919	-0.352965	-0.650226	-0.500794	0.627486	-1.62704	0.31173	-0.229275	0.987952	0.835781	-1.81139	0.00411373	0.525298	-0.853933	0.847603	0.172989	1.16075	-0.413476	0.875423	0.5409	-0.439002	-0.488415	0.830041	-0.0324587	1.26155	-1.6041
		-	346668	0.0359935	0.527218	-0.522466	0.0135818	0.00174759	1.49285	0.349597	0.614731	2.02942	2.01708	-0.958304	1.0294	-1.14742	-0.693569	-1.1373	-0.992763	-0.958304	2.44063	-0.285592	0.398911	-0.650695	-0.151542	2.56099	0.58625	-0.277886	0.359577	0.264773	0.115488	-0.0802009	-0.485734	0.119468	-0.148823	-0.339038	-1.39699	-0.0721703	-0.602733	-0.0601488	-0.837167	-0.174284	-0.3572	-0.0076566	-0.85971	-1.21515	-0.694173	0.248232	0.327035
		-	346491	0.867897	0.413833	0.137552	0.473094	-0.405857	0.676745	0.866883	0.379257	-1.11408	0.615262	-1.2873	-0.595373	-0.622394	1.19058	-1.35281	-0.26154	-1.2873	1.22806	0.50501	0.148592	1.56309	1.31078	1.33685	1.40357	0.493494	0.371129	0.319658	0.39476	0.739414	0.625837	-1.2817	0.0278508	-1.24399	-1.30443	-0.809917	-1.11944	0.501519	1.13229	-0.789644	0.28139	-1.19173	-0.870051	-1.20618	-1.08932	-0.624142	-1.00328
		-	346248	0.694481	1.66139	-0.52943	0.608815	-0.35493	-0.957555	1.65296	0.113492	-2.2703	-0.865265	-0.404574	-1.18005	0.483023	-0.638137	-1.26269	-0.472602	-0.404574	-1.20195	-0.185847	-0.597457	1.71944	1.09483	0.456925	1.0904	-0.793056	2.01445	-0.801935	0.139819	0.0896923	-0.231151	-0.146318	-0.0959256	0.167715	0.560709	-0.394159	0.111422	-0.943916	0.621528	-0.993535	-0.438641	0.734575	1.27086	-0.4335	0.523977	-0.655397	1.53674
		-	346241	-0.374047	-1.33477	-1.27232	-0.993712	0.10527	3.97359	0.119672	1.39951	-0.14446	0.00355537	-0.407114	-0.182673	-0.172205	0.0102698	-0.573527	-0.245154	-0.407114	1.25761	0.360509	0.403669	1.36886	0.857559	0.923605	1.05001	-1.43997	-1.37873	-0.961933	-1.26021	0.0850558	-0.743681	-0.927806	-0.52881	-0.252559	0.24599	0.733132	0.242188	-0.0540031	0.186555	0.0520628	0.0615382	-0.547524	-0.627493	-0.345727	-0.506915	0.787409	-0.225186
		-	346222	-0.992103	0.504321	-1.5552	-0.680994	-0.791096	2.9914	0.490488	0.89693	-0.903263	-0.608113	-0.316528	-0.609301	-0.0789909	0.0611294	-0.816869	-0.278243	-0.316528	0.644363	-0.525273	-0.0658127	1.63206	1.3049	1.15983	1.3656	-1.71653	0.996522	-0.98966	-0.569888	-1.33216	-1.75981	0.475834	-0.872047	-0.457471	-0.197705	0.195202	-0.153324	0.231943	0.505475	0.165074	0.30083	-0.313881	0.362647	-0.237277	-0.0628371	1.26293	0.224124
		-	345691	-1.0742	-0.114107	-0.938495	-0.708934	0.802109	1.65782	-1.7835	0.225476	0.156785	-0.0586066	0.115255	0.0711444	0.595527	0.480168	0.413833	0.49651	0.115255	-0.638275	-1.24901	-0.590678	1.17284	0.889345	0.922441	0.994873	-1.1857	0.195501	0.306736	-0.227821	-0.800095	-1.06699	-0.331889	-0.732991	-2.08957	0.22199	0.662293	-0.401762	-2.79902	0.696552	0.641993	-0.486826	0.50666	0.706887	0.677312	0.630286	1.06072	0.0223875
		-	345442	0.367867	-2.126	0.103271	-0.551621	0.845109	3.26309	-0.110779	1.33247	-0.852424	-0.895751	-0.450941	-0.733039	0.436754	0.46165	-0.624349	0.0913517	-0.450941	0.410145	-1.07257	-0.371121	1.33876	0.73321	0.741366	0.93778	0.0488308	-2.8229	-0.190133	-0.988067	0.490084	0.158528	-0.70975	-0.0203796	0.0809272	-0.650804	0.265241	-0.101545	0.550348	0.32474	-0.435579	0.146503	-0.489455	0.199609	-0.416299	-0.235381	0.866379	-0.312662
		-	345437	1.60141	0.64181	0.807111	1.01678	0.839343	2.7746	0.429766	1.3479	-2.33758	-1.14334	-0.831467	-1.43746	0.120876	0.138728	-1.9528	-0.564398	-0.831467	0.12874	-1.08615	-0.596291	1.02015	0.632795	0.532985	0.728645	-0.265795	1.21251	0.647198	0.531305	0.895187	0.33061	-0.386377	0.279807	-0.485456	-1.12836	-0.0505913	-0.554803	0.357513	-0.063841	-0.217298	0.0254581	-0.503114	-0.0868059	-0.608579	-0.3995	0.792945	-0.82429
		-	345436	1.34688	-0.811969	0.583234	0.372715	-0.336242	-0.259138	-0.632974	-0.409452	-1.16354	-1.15833	-0.714661	-1.01218	0.529254	-0.900366	-0.0135651	-0.128226	-0.714661	-1.23705	-0.45755	-0.803087	1.02536	-0.951239	1.09339	0.389172	1.35784	-0.418427	-0.680156	0.0864192	1.55574	2.02375	-1.04826	0.843746	-0.686489	-0.209591	-1.00578	-0.633953	1.2592	0.998537	0.820071	1.02594	0.456709	1.01901	-1.07179	0.134643	-1.07504	-0.353029
		-	345266	-0.0972326	0.81627	-0.72856	-0.00317439	-0.864253	3.91307	0.925345	1.32472	-1.21216	-1.88113	0.0787641	-1.00484	0.35656	-0.507425	-1.01021	-0.387025	0.0787641	0.25731	-0.210308	0.041922	0.705178	1.16102	0.821276	0.895825	-1.66977	0.560855	-1.32778	-0.812231	-0.453466	-0.90361	0.289942	-0.355711	-0.112067	-0.0844362	0.0865973	-0.0366352	0.258745	-0.317618	-0.398579	-0.152484	-0.109501	0.524848	-0.483148	-0.0226004	0.770101	0.594109
		-	345205	1.78769	-1.73218	-0.0976368	-0.0140408	1.18871	2.8331	-0.222476	1.26644	-0.682309	-1.26609	-0.873408	-0.940602	0.347986	0.441788	-0.177666	0.204036	-0.873408	0.27677	-1.50581	-0.700817	1.16581	0.419343	0.383834	0.65633	0.548125	-1.64682	-0.389201	-0.495965	1.12887	0.767617	-1.18818	0.236101	-0.290583	-1.55443	-0.650015	-0.831677	0.654493	-0.375367	0.0847844	0.121303	-0.113387	0.153459	-0.0710806	-0.0103365	0.341763	0.0750814
		-	345146	1.40393	-0.957982	-1.02147	-0.191842	1.39222	0.968554	-1.30853	0.35075	0.0819658	-2.06906	-0.228956	-0.738682	0.371863	-2.09293	0.225675	-0.498464	-0.228956	0.0572719	-0.473564	-0.215083	1.07628	0.346505	0.953161	0.791982	0.823823	-0.856105	1.08147	0.349731	1.1292	0.762645	-1.81268	0.0263899	-0.900708	-0.210644	0.138	-0.324451	0.470164	0.576343	0.431961	0.492823	0.227372	0.490719	0.183212	0.300434	-0.0368713	-2.06906
		-	345144	-0.0826784	-0.0895574	-0.758393	-0.31021	-1.01867	2.74736	0.853373	0.860687	-1.5598	-0.712016	-0.167647	-0.813155	0.594097	-0.502903	-1.23396	-0.380924	-0.167647	0.54174	0.271989	0.215361	1.3527	1.29066	0.343303	0.995554	-0.713144	-2.13152	0.657662	-0.728999	-0.412426	-1.89754	0.538619	-0.590449	-1.44085	0.0841238	0.588313	-0.256139	0.185782	-0.0817438	-0.417113	-0.104358	0.527097	0.626395	-0.267958	0.295178	0.736322	1.58057
		-	345139	1.97475	0.101804	0.261063	0.779205	1.52041	3.01032	0.513097	1.68128	-0.0547147	-1.24479	-1.19783	-0.832445	-0.821038	-0.464001	-0.146214	-0.477085	-1.19783	0.107154	-1.33961	-0.810096	0.460136	-0.552368	-0.283454	-0.125229	0.503958	0.279616	1.68937	0.824314	1.17241	0.775635	-0.345072	0.534325	-0.625012	-1.62622	-0.356469	-0.869235	-0.289012	-0.66992	-0.619272	-0.526068	-0.804103	-0.635412	-0.301978	-0.580498	0.287035	-0.108858
		-	344907	-0.752496	-1.57655	-0.972194	-1.10041	0.13617	1.11797	-1.85934	-0.201733	1.74291	1.2325	0.837146	1.27085	0.452585	0.00291107	0.737143	0.397546	0.837146	-0.0563511	1.75176	0.844184	-0.365775	-0.433714	-0.695535	-0.498342	-1.25696	-1.54571	-1.30012	-1.36759	-0.0852459	-0.275998	-1.38231	-0.581184	1.07554	0.888296	0.994626	0.986153	-0.00585579	-0.325935	0.783991	0.150734	0.784374	0.684173	0.484474	0.651007	-0.347998	-1.6756
		-	344049	-0.126596	0.462833	-1.11765	-0.260471	-0.523769	3.95171	1.01599	1.48131	-0.214994	-1.19235	-0.704095	-0.703814	-0.00244122	-0.205384	-0.800861	-0.336229	-0.704095	0.653727	0.185791	0.0451408	2.161	1.68041	0.154008	1.3318	-1.09356	0.276396	-1.16573	-0.660963	-0.700515	-0.691481	-0.278475	-0.556824	-0.496697	-0.568047	0.0230163	-0.347242	-0.024397	-0.107733	-0.756637	-0.296256	0.0266806	0.216909	0.153202	0.132264	0.719172	0.0278513
		-	343784	-1.10587	-0.311757	-1.7007	-1.03944	0.369224	3.46328	0.505772	1.44609	0.0785223	-0.569406	-0.398085	-0.296323	0.320365	0.230319	-0.522448	0.00941218	-0.398085	0.86874	-0.126691	0.114655	1.40152	1.15875	0.966433	1.17557	-1.53141	-0.442626	-0.3267	-0.766911	0.488586	-1.42601	-1.45773	-0.798382	-0.224416	-0.47394	-0.74048	-0.479612	-0.617382	0.292359	0.171198	-0.0512749	-0.0433781	0.559802	-0.141153	0.12509	0.829798	-0.704808
		-	343297	0.879145	0.112613	0.582008	0.524589	0.59471	3.91933	-0.232314	1.42724	-0.132944	-1.16627	-0.661807	-0.653673	0.429697	-0.0260179	-0.224585	0.059698	-0.661807	-0.0922032	-0.764817	-0.506276	1.45869	0.886933	-0.261274	0.694783	-0.451355	0.633093	-0.087037	0.031567	0.587247	-0.402791	-2.25507	-0.690205	-0.375369	-0.667248	0.412701	-0.209972	0.449753	-0.00706049	-0.392018	0.0168916	-0.361203	0.00778549	-0.0190136	-0.124144	0.42243	-2.10089
		-	343238	1.07574	-0.504035	0.155157	0.242286	0.699243	3.38111	0.253648	1.44467	-0.361157	-0.793834	-0.233709	-0.4629	0.422567	0.154356	-0.150084	0.14228	-0.233709	-1.83459	-0.510239	-0.859514	1.38024	0.971438	0.737361	1.02968	0.288533	-0.672844	0.354576	-0.00991189	0.518207	0.0342706	-0.735013	-0.060845	-0.165849	-0.548008	-2.79742	-1.17043	-1.44277	0.354576	-0.0643375	-0.384178	-0.19384	-0.593296	0.0420615	-0.248358	0.323349	-0.325522
		-	342950	-1.69262	0.779942	-1.627	-0.846559	-0.798881	3.1014	1.03162	1.11138	-0.738429	-0.26473	-0.0419411	-0.348367	0.191536	0.363687	-0.653424	-0.0327338	-0.0419411	0.403337	-0.128009	0.0777959	1.004	0.967784	0.942325	0.971368	-2.0393	0.957871	-1.17929	-0.753575	-1.1701	-1.82149	0.719347	-0.757416	-0.151026	-0.0848287	0.0447157	-0.0637129	0.182011	0.527754	-0.110935	0.19961	-0.0986828	0.412321	-0.460818	-0.0490597	0.83165	0.406818
		-	342919	-0.743544	-1.13848	-1.42401	-1.10201	-0.37876	1.16839	-0.861054	-0.0238076	0.436184	0.550883	0.214832	0.400633	1.17973	-0.602583	1.78839	0.788512	0.214832	-1.17367	-1.1128	-0.690549	0.356041	0.634483	0.434148	0.474891	-1.23342	-1.24769	-1.92242	-1.46784	-0.831279	-0.642985	-1.5619	-1.01206	0.961833	0.821547	0.115735	0.633038	0.77864	0.578876	1.04679	0.801435	0.715259	1.48451	1.55573	1.25183	-0.821533	0.284811
		-	342840	1.56544	-0.0193041	0.648758	0.731632	1.17153	2.91222	0.406303	1.49668	-0.745432	-1.44942	-0.88525	-1.0267	-0.140037	0.162172	0.0339689	0.0187014	-0.88525	0.254421	-2.09762	-0.909482	1.4111	0.717534	0.515961	0.881533	0.316286	0.89312	-1.89234	-0.227645	-0.179211	-0.159412	-0.944559	-0.427727	-0.722813	-1.29504	0.0177368	-0.666705	0.328123	0.035602	-0.417616	-0.0179638	-0.573014	-0.141241	0.297209	-0.139015	0.94057	-0.866533
		-	342641	0.977085	-2.90371	0.540069	-0.462185	0.659181	2.43942	0.401548	1.16672	-0.453996	-0.835794	-0.405935	-0.565242	0.196398	0.259158	-0.133235	0.10744	-0.405935	-2.56425	-0.976114	-1.31543	1.11316	0.666189	0.655838	0.81173	0.20343	0.418212	0.511159	0.3776	0.548181	0.148646	-0.176444	0.173461	-2.15868	-0.755475	0.171898	-0.914087	0.459172	0.24058	0.000646786	0.233466	-0.0697393	0.202574	-0.194362	-0.0205092	0.770261	-0.339272
		-	342590	0.855217	-0.221285	0.208279	0.280737	0.632002	3.60291	0.443889	1.5596	-0.699165	-1.18516	-0.835693	-0.906671	-0.0132172	0.193501	-0.31083	-0.0435152	-0.835693	0.243813	-1.18169	-0.59119	1.40033	0.873577	0.637303	0.970404	-0.192434	0.862402	0.27224	0.314069	-2.80054	-0.247214	-0.284954	-1.1109	-0.502283	-0.84763	0.0245962	-0.441772	0.185314	0.229378	-0.267619	0.0490244	-0.754209	-0.0463608	-0.432687	-0.411086	0.883348	-0.677367
		-	342589	1.14718	-0.319259	0.352154	0.393358	0.401315	3.93953	0.323618	1.55482	-0.872094	-1.59929	-1.07419	-1.18186	0.0286061	0.0137086	-0.528809	-0.162165	-1.07419	-0.116863	-1.4677	-0.886253	1.30506	0.776896	0.355664	0.812538	-0.0447438	0.622324	0.178261	0.251947	0.762879	-0.102958	-1.16818	-0.169421	-0.679102	-1.10186	0.104943	-0.558672	0.457305	-0.074855	-0.338814	0.0145456	-0.480221	-0.145144	-0.544165	-0.389843	0.829563	-0.806672
		-	342574	-0.451591	-1.29618	-0.883974	-0.877248	-1.08728	-0.167167	-1.25586	-0.836771	1.0385	0.942026	1.0605	1.01367	1.27348	1.12132	1.08106	1.15862	1.0605	-0.196402	0.828724	0.564273	-0.351173	-0.268695	1.031	0.137045	-1.03431	-0.126889	-0.559342	-0.573514	-1.01627	-1.35614	-1.77247	-1.38163	1.16287	0.86742	-0.0528201	0.659155	1.24655	-0.505495	1.14649	0.629182	-1.15998	0.825418	-0.163189	-0.165917	-1.16758	-1.17587
		-	342571	1.00453	-1.84391	0.787098	-0.0174265	-0.669241	1.33522	0.465532	0.37717	0.0271458	-1.99064	-0.183859	-0.715783	0.770225	-2.53629	0.374928	-0.463712	-0.183859	0.658673	-0.0754068	0.133136	1.62454	-0.722774	0.818203	0.573322	0.153549	-1.31142	0.689618	-0.156085	0.793169	-1.30319	-0.739432	-0.416484	-1.47341	-0.132331	0.689618	-0.305373	-0.933798	0.622667	0.358989	0.0159527	0.264043	0.506221	0.146219	0.305494	1.08193	-0.229892
		-	342561	1.43725	0.403453	0.734618	0.858441	0.837873	2.93942	0.249177	1.34216	-1.11612	-1.68204	-1.10649	-1.30155	-0.0453527	0.0278311	-0.399635	-0.139052	-1.10649	0.131307	-2.36902	-1.11473	1.1424	0.578903	0.447166	0.722821	0.190081	0.944662	0.697396	0.610713	0.883405	0.288341	-0.775486	0.132087	-0.618419	-1.3337	0.0034309	-0.649564	0.241091	-0.0143662	-0.354086	-0.0424536	-0.687204	-0.152268	-0.760931	-0.533468	0.755837	-1.13241
		-	342555	-0.860713	-0.597577	-1.73807	-1.06545	1.42449	2.85024	0.600302	1.62501	0.388692	-0.133786	-0.956376	-0.233823	0.303137	0.379028	-0.834513	-0.0507825	-0.956376	-0.0108317	-0.461876	-0.476361	1.45506	0.895273	0.747235	1.03252	-2.36086	-0.0206877	-1.32097	-1.23417	1.31601	0.863162	-0.298713	0.626821	-0.443968	-1.29422	0.221238	-0.50565	0.575122	0.21057	-0.122873	0.22094	-0.354439	0.180363	-0.334892	-0.169656	0.914173	-0.569318
		-	342512	1.13128	0.484309	0.537029	0.71754	0.698997	3.11976	0.348669	1.38914	-1.8764	-1.42951	-0.749343	-1.35175	0.0697079	0.155048	-1.77329	-0.516178	-0.749343	0.270649	-1.74504	-0.741246	1.31632	0.708528	0.694452	0.906433	-0.0569326	1.10468	0.497718	0.515155	0.720951	0.0434871	-0.437281	0.109052	-0.483135	-1.259	0.0363924	-0.568583	0.427026	0.129786	-0.196474	0.120113	-0.35866	0.0781053	-0.461647	-0.2474	0.850043	-0.658694
		-	342320	1.0316	0.277081	0.700391	0.669691	-0.0387601	1.84348	-1.95973	-0.0516697	-0.0272775	0.0220416	-0.117307	-0.0408475	-0.24562	0.706377	-0.196485	0.0880908	-0.117307	-1.71497	0.179625	-0.550884	1.29491	0.420099	-0.710078	0.334977	0.365331	0.417295	0.667951	0.483526	0.624213	-1.4053	0.0607016	-0.240129	-2.22999	-2.72793	0.499177	-1.48625	0.693486	0.499177	0.294095	0.495586	0.189294	0.541145	-1.421	-0.230187	0.526005	0.0911472
		-	342159	-0.783249	-0.236804	-1.46717	-0.829076	1.36071	1.6166	0.462619	1.14664	-0.847744	-0.468178	-0.117449	-0.47779	1.29957	0.463434	0.809899	0.857635	-0.117449	-0.408832	-1.74856	-0.75828	0.229767	0.842727	0.471149	0.514548	-1.13649	-1.43123	-1.13649	-1.23474	1.84919	1.008	-2.68315	0.0580131	0.289582	0.157687	0.414964	0.287411	0.88448	0.509493	0.822398	0.738791	-0.0459171	0.244367	0.578674	0.259041	-0.675354	-0.246239
		-	342074	-1.43274	0.874323	-1.55715	-0.705189	-1.24364	2.99984	1.06084	0.939013	-1.04675	-0.280233	-0.0297307	-0.452238	0.148848	0.324686	-0.850469	-0.125645	-0.0297307	0.441403	-0.126647	0.0950086	0.940212	1.00242	0.900327	0.947652	-2.00579	1.06319	-0.559043	-0.500549	-1.45772	-1.6195	0.758958	-0.772755	-0.0192859	-0.0374366	0.100262	0.0145131	0.237609	0.577234	-0.205858	0.202995	-0.314711	0.432758	-0.638547	-0.1735	1.00416	0.436985
		-	342062	0.675258	0.448565	-0.109527	0.338099	-0.157369	4.01724	0.86696	1.57561	-0.885464	-0.933614	-0.476355	-0.765144	-0.0150464	0.237759	-0.600684	-0.125991	-0.476355	0.220181	-2.04211	-0.766096	1.38704	0.949371	0.682018	1.00614	-0.556766	0.497329	-0.992972	-0.350803	-0.137377	0.0717155	0.0755057	0.00328149	-0.949144	-1.18954	0.094714	-0.681325	0.0684767	0.145601	-0.391141	-0.0590212	-0.526599	-0.105651	-0.565121	-0.399124	0.916359	-1.07718
		-	341973	-0.777703	-0.822455	-0.984791	-0.86165	-0.595792	0.112044	-0.933076	-0.472275	1.18615	1.39535	1.43933	1.34028	-0.836556	0.394417	1.21495	0.257602	1.43933	1.18794	1.15879	1.26202	-0.277953	-0.808676	-0.582785	-0.556472	-1.32817	-0.958742	0.573347	-0.571188	-0.576965	-0.622681	-1.22684	-0.808827	1.66387	-1.40257	-0.860819	-0.199842	0.643918	0.384813	-1.09738	-0.0228829	-0.604622	-0.650828	1.70115	0.148568	-0.284567	0.645186
		-	341910	-0.445834	0.829188	-0.900721	-0.172456	1.28649	1.83091	0.735985	1.28446	-1.5527	-2.77105	-0.88216	-1.7353	0.757104	0.843103	-0.0390828	0.520375	-0.88216	-0.161393	-2.15038	-1.06465	0.373513	0.0611488	-0.0380559	0.132202	-0.122703	1.78709	-0.982158	0.22741	1.39887	0.0844903	0.397798	0.627053	0.37975	-0.554079	0.557386	0.127685	0.0363861	-0.192551	-0.811959	-0.322708	-0.78044	0.512822	-0.232422	-0.16668	0.704209	0.00176782
		-	341893	0.774814	-3.13161	0.130458	-0.742113	0.672641	3.07121	0.664961	1.4696	-0.316241	-0.863315	-0.386281	-0.521946	0.17256	0.214662	-0.0469708	0.113417	-0.386281	0.191808	-1.273	-0.489159	1.22836	0.904279	0.733033	0.955225	-0.306556	-1.65186	0.324882	-0.544511	0.529393	-0.161998	-0.068657	0.0995795	-1.55106	-0.554158	0.335423	-0.589932	0.421284	0.201921	-0.0155426	0.202554	-0.881057	0.0527985	-0.241789	-0.356683	0.419546	-0.272771
		-	341632	0.248473	-0.624203	-1.73016	-0.701964	-1.38755	0.266515	-1.02896	-0.716665	0.276261	0.813977	0.324049	0.471429	0.369488	0.325672	0.951732	0.548964	0.324049	-0.0923152	0.273405	0.168379	-0.544649	-0.107737	-0.106011	-0.252799	-2.3081	-0.95048	-1.51296	-1.59051	-2.07063	0.374116	-1.82478	-1.17377	0.637492	1.18348	1.23361	1.01819	0.163591	0.440423	1.27595	0.626654	1.2629	0.378211	0.457924	0.699678	0.667854	1.20961
		-	341128	-0.31544	-1.13001	2.44898	0.334508	-0.548852	1.47444	-0.89966	0.00864385	0.596703	0.507182	-0.69514	0.136248	0.00937181	-1.33691	1.11364	-0.0712991	-0.69514	-1.94926	0.661056	-0.661113	-0.0353285	-0.683378	-0.537301	-0.418669	1.85614	-0.618135	-0.555323	0.227562	1.13355	0.839513	-1.7196	0.084488	0.0633045	0.214381	1.19526	0.490981	-0.556622	-0.576297	0.079259	-0.35122	-0.924983	-0.151031	-0.23154	-0.435851	0.961602	-0.261747
		-	334654	-1.37863	-0.806199	-1.58222	-1.25568	-1.49032	-0.364196	-0.840756	-0.898424	1.70498	1.03738	0.869941	1.2041	0.91539	0.311203	1.14634	0.790977	0.869941	0.255578	2.05784	1.06112	0.074062	0.228863	0.196679	0.166535	-1.45172	-1.16809	-1.33702	-1.31895	-1.08274	-1.36824	-1.32052	-1.25717	0.887422	1.13329	0.683092	0.901267	-0.543012	-0.0809598	0.694991	0.0236731	0.621653	0.126715	0.349876	0.366081	-0.300609	0.866212
		-	328907	-1.62319	-1.51312	-0.488366	-1.20823	0.258871	2.80085	0.883423	1.31438	-0.0310811	-0.0750081	0.157862	0.0172575	0.649902	0.631265	0.113223	0.464797	0.157862	1.04383	-2.11614	-0.304816	-1.78973	1.11979	1.01569	0.115249	-0.589098	-1.49994	-0.273064	-0.787369	0.169311	-0.142209	0.305583	0.110895	-1.57501	-0.027492	0.69405	-0.302816	-1.07335	0.752359	0.508583	0.062532	0.265352	0.535659	0.193446	0.331486	-0.430377	0.0623257
		-	327394	-0.82947	0.172556	-1.63673	-0.764547	-1.30575	3.04421	0.651217	0.79656	0.359426	0.558846	0.330926	0.416399	0.236463	-0.0281579	-0.131132	0.0257244	0.330926	0.342795	1.07673	0.583483	0.920897	0.725155	0.358129	0.66806	-1.71472	0.110111	-1.03478	-0.879794	-2.0088	-2.40958	-0.423594	-1.61399	0.766802	0.278668	0.707531	0.584334	-0.111103	0.176809	-0.532841	-0.155712	0.314056	0.119071	-0.38247	0.0168858	0.136017	0.931805
		-	327384	-0.606125	-0.763421	-1.01376	-0.794435	-0.595812	-3.10401	-1.05771	-1.58585	0.354951	0.316016	0.206747	0.292571	0.651079	0.809884	0.446378	0.63578	0.206747	0.922275	0.178333	0.435785	0.994651	0.880854	0.932289	0.935931	-2.4663	-1.6533	-0.920624	-1.68007	-1.03867	-0.599868	-0.296753	-0.645099	0.471103	0.327381	0.626197	0.474894	0.869275	0.714279	0.013957	0.532504	0.199811	0.634811	0.399327	0.411316	1.17023	0.728804
		-	324892	1.97414	-0.988061	1.42666	0.804247	-1.45591	0.224066	-0.398896	-0.543581	0.915339	0.629377	0.785039	0.776585	-0.52277	-1.27324	0.116844	-0.559722	0.785039	0.684434	0.510821	0.660098	-0.846499	-0.740275	-0.753772	-0.780182	1.49083	-0.762562	-1.81617	-0.362634	-1.70653	1.74614	-0.792266	-0.250888	0.465598	0.855216	0.625881	0.648898	-0.29483	-0.699862	-0.922468	-0.639053	0.827058	0.211098	1.2898	0.775986	-0.395678	-0.367398
		-	324432	-1.04559	-0.989649	-1.46323	-1.16616	-1.03861	0.906961	-0.641516	-0.257721	0.904803	0.581191	0.733025	0.739673	0.172202	0.203818	1.0211	0.465708	0.733025	0.519993	2.52825	1.26042	-0.519614	0.224118	0.0434475	-0.0840161	-1.24269	-0.595455	-1.38565	-1.0746	-0.859465	-1.1189	-1.39898	-1.12578	0.409148	1.67925	-0.129133	0.65309	-0.561538	-0.105136	0.0462665	-0.206803	1.63943	1.72266	-0.765547	0.865512	-0.68915	0.566811
		-	324429	-1.40267	-1.19676	-1.45533	-1.35158	-1.40117	-0.464663	-0.967713	-0.944514	1.40587	-0.523422	1.05507	0.645841	0.571503	0.251853	-0.126979	0.232126	1.05507	0.655061	1.29146	1.00053	0.591884	0.614606	0.553874	0.586788	-1.47965	-1.22488	-1.39743	-1.36732	-1.27543	-1.68499	-1.23154	-1.39732	0.981812	1.18198	0.981098	1.0483	0.148762	0.349338	-0.0113451	0.162252	0.73883	0.765964	0.37319	0.625995	0.449814	1.15419
		-	324427	-0.805192	-1.27921	-1.24838	-1.11093	-0.770111	1.32205	-0.781673	-0.076578	0.94445	-0.176311	1.23348	0.667207	0.553371	-0.0367975	1.18269	0.566421	1.23348	0.176278	1.86789	1.09255	-0.283349	0.125752	0.301017	0.0478065	-2.176	-0.640554	-1.7161	-1.51088	-1.47108	-0.845614	-1.53311	-1.28327	1.13359	0.818698	0.770257	0.907514	-0.161272	-0.0911731	-0.408095	-0.22018	0.743825	0.653444	0.156047	0.517772	-0.121518	1.31795
		-	242849	1.35072	-1.6016	1.29011	0.346409	1.8635	1.63883	0.634576	1.37897	-0.0902974	0.482995	-0.746731	-0.118011	-0.637062	-1.06162	-0.0819141	-0.593531	-0.746731	-1.10551	1.6343	-0.0726468	0.279338	0.436723	0.171326	0.295796	0.602199	-1.22381	0.213052	-0.136185	1.13263	0.876214	-2.25088	-0.08068	-1.3871	0.656049	-0.400982	-0.377343	1.15086	-0.553688	-0.738889	-0.0472394	-0.212117	-0.159213	-0.978635	-0.449988	-0.171207	-0.627632
		-	241618	0.272627	-1.0982	-0.66094	-0.495505	-0.362244	-1.01748	-0.603129	-0.66095	-0.53508	0.799005	0.76636	0.343429	0.650149	-0.333245	0.858284	0.391729	0.76636	-0.243664	2.62429	1.049	-0.263666	-0.998101	-1.52798	-0.929916	-0.774299	-0.346239	-1.11092	-0.74382	-0.0955951	-0.42114	-2.07342	-0.863384	1.15928	1.48967	0.265444	0.971465	0.107883	-0.519542	0.698226	0.0955224	0.575198	0.950599	2.09498	1.20693	0.145705	-1.24485
		-	236840	-0.790493	0.676294	-1.8914	-0.668531	0.0464472	2.66933	-0.575738	0.713345	-0.289729	-0.617276	-0.679134	-0.528713	-0.7253	-0.0155302	-0.547222	-0.429351	-0.679134	1.64925	-1.03278	-0.0208873	0.102156	0.55117	0.117247	0.256857	-1.51151	-0.240905	-0.919985	-0.890799	-0.645166	-0.985038	0.269707	-0.453499	0.000431893	0.0829963	1.04883	0.377419	0.0550709	-0.464674	-0.271537	-0.227047	0.407435	0.375198	0.278489	0.353707	0.725151	2.97932
		-	227939	0.72495	-0.545459	0.218828	0.132773	0.448208	3.00577	0.269867	1.24128	-1.02719	-1.41866	-0.959085	-1.13498	0.0399591	0.209662	-0.18779	0.0206102	-0.959085	0.0739234	-2.70316	-1.19611	0.784824	0.47567	-0.118417	0.380693	-0.102757	0.909528	0.319807	0.375526	0.428454	-0.180151	-1.04121	-0.264301	-0.978821	-1.06049	0.00693759	-0.677458	0.35797	0.106881	-0.275845	0.0630022	-0.242785	0.0471707	2.29198	0.698787	0.812984	-0.61253
		-	220224	-1.22747	-1.05657	-2.1697	-1.48458	-0.717835	0.96471	-0.570019	-0.107715	1.03881	0.691432	0.220184	0.650144	0.131698	-0.0238815	0.606892	0.238236	0.220184	-0.427779	0.850507	0.214304	-0.0349913	-0.811764	-0.286264	-0.377673	-1.67885	-0.345348	-1.38707	-1.13709	-1.14273	-1.29809	-0.855707	-1.09884	0.867659	0.424023	1.41526	0.902315	-0.129156	0.0876472	0.574725	0.177739	1.57714	1.38846	2.39517	1.78692	0.136334	0.281292
		-	220219	0.935683	1.18362	0.27789	0.799064	1.2471	2.08653	1.38504	1.57289	-1.43213	-1.34348	-1.40692	-1.39418	-0.499642	-0.222494	-0.865358	-0.529165	-1.40692	-0.5005	-1.62291	-1.17678	0.90097	0.365006	0.0732128	0.446396	-0.0877828	1.97708	1.08831	0.992538	1.05895	0.703948	0.584565	0.782488	-0.751415	-1.38545	-0.362578	-0.833146	0.0737773	-0.180399	-0.562863	-0.223162	-0.904011	-0.522136	-0.814742	-0.746963	0.40147	0.400582
		-	215857	-1.42685	-0.949459	-1.36495	-1.24709	-1.23248	-0.460471	-1.29025	-0.994402	1.27894	0.769081	0.711673	0.919897	0.72668	0.475639	0.886295	0.696205	0.711673	0.398388	1.76901	0.959691	0.222087	0.446503	0.311616	0.326735	-1.37823	-1.66902	-1.3613	-1.46952	-1.0712	-1.6049	-1.61852	-1.43154	1.0023	0.947352	0.608807	0.852821	0.0330753	0.232585	0.762347	0.342669	0.935751	0.746003	0.813817	0.831857	-0.113951	0.699704
		-	214373	-0.914258	-1.48954	-1.37524	-1.25968	-1.43618	0.131565	-1.09368	-0.799431	1.43129	1.03318	0.875514	1.11333	0.42387	0.0386157	0.532873	0.331786	0.875514	0.367075	1.90051	1.0477	-0.189691	0.0748677	0.254379	0.0465185	-1.31928	-1.34824	-1.68282	-1.45012	-1.07149	-1.22724	-1.7897	-1.36281	0.921415	1.18301	0.985202	1.02988	0.216894	0.0482151	0.597872	0.287661	0.571645	0.735472	0.901277	0.736131	0.179085	0.395877
		-	214371	0.136922	0.68857	-0.541216	0.0947583	-0.417952	2.69274	1.09612	1.12364	-1.22196	-1.85261	-0.870924	-1.31517	0.0957296	-1.27319	-0.973588	-0.717014	-0.870924	0.338762	-0.137855	-0.223339	1.26262	1.29681	0.687349	1.08226	-0.788937	0.721326	0.375642	0.102677	-0.294912	-1.00968	1.59293	0.0961132	-1.94332	0.651206	-0.157226	-0.483113	-1.08076	0.245084	0.178469	-0.219067	0.118844	0.79334	0.451556	0.45458	-0.730989	0.92538
		-	213980	1.36054	-1.47982	0.111187	-0.00269567	0.563368	0.0185388	-1.68981	-0.369302	-0.747113	-0.635996	-0.664655	-0.682588	0.0786891	-0.382707	0.00958259	-0.0981451	-0.664655	-0.25735	-0.550486	-0.49083	0.553484	0.42237	0.471944	0.482599	0.824213	-1.00756	0.37596	0.0642039	1.8155	1.1936	-2.62605	0.127684	-0.140438	-0.398388	0.301386	-0.0791468	0.521764	0.614236	-0.143946	0.330685	1.23375	0.971644	1.62818	1.27786	0.182091	-2.23915
		-	213019	-1.19702	-1.22375	-2.05604	-1.49227	-2.2061	0.685052	0.937639	-0.19447	0.960477	0.674317	0.548197	0.727664	0.585379	0.515476	1.0275	0.709451	0.548197	-0.704456	1.88977	0.577837	0.0829085	0.303994	0.0399797	0.142294	-1.85971	-0.763907	-1.49753	-1.37371	-1.18135	-0.624738	-1.14414	-0.98341	0.454818	0.751405	1.21668	0.807635	0.275025	0.119315	0.558677	0.317673	0.500336	0.601434	0.938846	0.680205	-0.305365	0.425182
		-	210694	-0.601213	-0.72332	-1.43989	-0.921475	-1.35024	-2.39629	-2.12704	-1.95786	0.850785	0.888843	0.920042	0.886557	0.362188	0.467449	0.389043	0.406226	0.920042	0.557917	0.62448	0.700813	0.0978849	-0.011344	0.403296	0.163279	-0.737917	-1.65519	-1.64162	-1.34491	-0.96869	-1.06887	-0.364972	-0.800844	0.933592	0.757555	1.04121	0.910787	0.5629	0.537632	0.454826	0.518452	0.963661	1.05099	0.876647	0.963767	0.459735	0.904746
		-	210682	0.124048	-2.14049	-0.25737	-0.757937	-0.585752	1.57007	-1.92517	-0.313618	0.710307	0.606552	0.754721	0.690527	0.310992	-0.296765	0.801794	0.272007	0.754721	0.38759	-0.230322	0.303996	0.449832	0.0857154	-0.205507	0.110013	-0.512343	-1.68696	-0.222546	-0.807282	-0.309198	-0.702161	-3.46267	-1.49134	-0.430593	0.289519	0.78591	0.214945	0.261755	0.210794	0.729222	0.40059	0.724458	0.8184	0.949199	0.830686	0.799908	0.130251
		-	210350	-0.0527052	-0.878493	-1.76472	-0.898639	-0.678814	1.24227	-1.26743	-0.23466	1.17467	-0.311188	1.17908	0.680854	-0.369057	-0.412755	-0.0674083	-0.283073	1.17908	-0.423477	0.641114	0.465572	-0.238799	-0.36734	-0.382872	-0.329671	-1.2568	-0.89023	0.51699	-0.543347	-0.817714	-1.29988	-1.94506	-1.35422	0.161987	1.10445	0.712433	0.659624	-0.0401467	-0.488898	0.64527	0.0387417	1.80395	1.45852	2.11471	1.79239	-0.475721	0.799646
		-	210297	-1.29593	-1.32069	-1.64624	-1.42096	-1.24979	-1.08185	-1.54538	-1.29234	0.928255	1.01492	1.07945	1.00754	0.415307	0.802041	0.433526	0.550292	1.07945	0.47752	0.413321	0.656763	0.726232	0.144914	0.717893	0.52968	-0.585559	-1.64551	-1.57777	-1.26962	-1.29373	-1.38227	-1.02521	-1.23373	0.637394	0.884278	1.33415	0.951941	0.552164	0.362272	0.51925	0.477895	1.42342	0.355462	-0.222686	0.518731	0.38237	0.870815
		-	210289	-1.08737	-0.335681	-1.90497	-1.10934	-1.33646	0.886581	0.068729	-0.127049	1.43464	1.61633	0.673358	1.24144	-0.896608	0.086157	-0.497911	-0.436121	0.673358	1.0159	1.13958	0.942947	-0.00674225	-0.0821914	0.0661824	-0.00758374	-0.482741	-0.750531	-1.15092	-0.79473	-1.45385	-1.85307	-0.490281	-1.26573	2.30716	1.69377	1.02146	1.67413	0.35475	-0.763852	0.0234652	-0.128546	-0.150671	-0.0815778	-0.517094	-0.249781	-0.0497317	0.520824
		-	210272	-0.757451	-1.58529	-1.60805	-1.31693	-1.49063	-0.708553	-1.82578	-1.34165	1.00685	0.714895	0.868935	0.86356	0.401985	0.125537	0.354947	0.294156	0.868935	0.323384	0.594525	0.595615	0.0311095	-0.236599	0.485762	0.0934244	-0.876065	-1.41935	-1.87318	-1.38953	-1.09203	-1.05993	-0.727496	-0.959819	0.554308	0.799002	1.67839	1.01057	0.526281	0.670026	0.475941	0.557416	1.15121	1.40845	1.21277	1.25748	0.299355	0.677564
		-	210261	-1.38091	-1.41831	-1.48826	-1.42916	-1.57858	0.0283459	-1.38969	-0.979973	1.09381	1.21941	1.33475	1.21599	0.33483	1.01145	0.370663	0.572313	1.33475	0.496223	0.192929	0.674635	0.843734	-0.0820494	0.804641	0.522108	-1.15954	-0.998605	-1.15544	-1.10453	-1.2109	-1.34971	-1.35248	-1.30436	0.505951	1.08116	1.93529	1.17414	0.290831	0.186948	0.551993	0.343257	0.038058	0.254148	-0.538787	-0.0821935	0.576829	0.365286
		-	210229	0.542494	-1.52158	-0.258411	-0.412499	-1.37811	-0.202949	-1.62644	-1.06917	1.10562	0.735853	0.642207	0.827895	0.623682	-1.18522	0.799359	0.0792737	0.642207	0.155818	1.43235	0.743458	-0.555336	-0.416022	-0.590177	-0.520512	0.360511	-1.24292	-1.6978	-0.860069	0.52711	0.660713	-1.94772	-0.253299	0.887257	0.90076	0.765427	0.851148	-0.030291	-0.123591	0.546266	0.130795	1.2096	1.05411	1.23565	1.16646	-0.872536	-1.74876
		-	209687	-0.362714	-0.60657	-1.57031	-0.846533	-1.52091	-2.08369	-2.14364	-1.91608	0.435615	0.32907	0.518628	0.427771	0.789704	0.94376	0.56048	0.764648	0.518628	1.12395	0.00812816	0.550235	0.530782	0.348543	1.0459	0.641741	-0.561376	-1.97104	-2.012	-1.51481	-0.940085	-0.90773	-0.110149	-0.652655	0.649399	0.369831	0.61198	0.543737	0.612371	0.861593	0.649624	0.707863	0.576761	0.703621	0.42709	0.569158	1.19568	0.48952
		-	209679	-0.8465	-1.2198	-1.50725	-1.19118	-1.5646	-0.404939	-1.07325	-1.01426	0.859525	1.30451	0.825277	0.996437	0.484968	-0.335702	0.8171	0.322122	0.825277	0.598196	1.19246	0.871978	0.214264	0.109165	0.271989	0.198473	-1.04432	-1.40719	-1.64014	-1.36388	-1.22494	-1.17643	-1.76766	-1.38968	1.26637	1.83032	0.993266	1.36332	0.0169408	0.249003	0.484085	0.25001	0.298866	0.43596	0.325912	0.353579	0.13944	1.16953
		-	209677	-0.879621	-1.5151	0.555968	-0.612916	-1.45944	0.692033	-1.49037	-0.752592	0.608985	0.234731	-0.19993	0.214595	-0.0904925	-0.153981	0.0887747	-0.0518997	-0.19993	-0.160554	-0.440829	-0.267104	-0.367793	-0.683697	-0.181493	-0.410994	-1.76979	-0.944776	0.499537	-0.738341	1.01955	1.11752	-1.96138	0.0585647	0.249306	0.0872997	2.14564	0.827415	0.599225	0.417106	0.479172	0.498501	1.41026	1.35609	2.17515	1.64717	-0.0175629	-0.957085
		-	209172	-0.619256	-0.745487	-1.48626	-0.950335	-1.39358	-2.47497	-1.88364	-1.9174	0.591306	0.833364	0.918331	0.781	0.376684	0.4855	0.371523	0.411236	0.918331	0.579024	0.647835	0.715063	0.103454	-0.00946381	0.419181	0.171057	-0.760578	-1.70883	-1.69481	-1.38807	-0.999144	-0.959662	-0.375036	-0.777947	0.942452	0.76865	1.07864	0.929915	0.584175	0.558054	0.464553	0.535594	0.996599	1.08875	0.90852	0.997957	0.477526	0.93279
		-	209171	-0.337771	-0.536637	-1.47242	-0.782276	-1.54906	-2.71142	-1.94527	-2.06858	0.519268	0.45165	0.642138	0.537685	0.79654	0.946877	-0.0433653	0.566684	0.642138	0.938806	0.304052	0.628332	0.568864	0.407384	0.987918	0.654722	-0.52939	-1.76768	-1.77416	-1.35708	-0.953204	-0.87331	-0.0231817	-0.616565	0.689867	0.433766	0.796082	0.639905	0.832788	0.811085	0.694127	0.779333	0.364262	-0.0646327	0.581911	0.293847	1.10715	0.544056
		-	208244	-1.61665	-1.09188	-1.42148	-1.37667	-1.23869	0.103065	-0.863794	-0.666472	1.15021	0.6227	0.712241	0.828384	0.773581	0.436892	0.928901	0.713125	0.712241	0.359611	2.52528	1.19904	0.223564	0.212374	0.514853	0.31693	-1.68791	-1.23634	-1.4656	-1.46328	-1.391	-0.904185	-1.22395	-1.17304	0.202346	0.795744	0.832929	0.61034	0.648035	0.494563	0.871734	0.671444	0.102372	0.157978	-0.0135139	0.0822788	-0.796171	1.075
		-	204436	-0.54041	-1.18619	-1.43623	-1.05428	-1.16009	1.70644	0.254948	0.267098	1.00203	0.529321	0.656764	0.729372	1.41654	0.746352	1.21564	1.12618	0.656764	0.206095	2.19149	1.01812	-0.179245	1.08198	0.255632	0.386121	-1.90514	-0.682469	-1.05892	-1.21551	-1.43623	-0.885348	-1.28688	-1.20282	0.897584	0.558026	0.155231	0.536947	-0.212761	-0.356737	0.0475608	-0.173979	0.49318	0.320898	0.422948	0.412342	-0.457283	-1.6406
		-	204435	-1.23441	-1.42012	-1.53621	-1.39691	-1.26438	0.108673	-1.32453	-0.826746	0.981894	0.742945	0.776633	0.833824	1.30439	0.880434	1.19731	1.12738	0.776633	0.253706	1.77927	0.936536	0.221462	1.05755	0.270087	0.516365	-1.49116	-1.20651	-1.57868	-1.42545	-1.30613	-1.24135	-1.22074	-1.25607	0.952823	0.870231	0.295309	0.706121	0.274371	0.150942	0.622591	0.349301	0.796327	0.548672	0.577052	0.640684	-0.0836873	-0.450864
		-	199109	-0.682454	0.0104838	-1.06997	-0.580647	0.219186	1.29365	0.131435	0.548089	0.224979	-1.98415	-1.00882	-0.922661	0.827657	0.438654	-1.02763	0.0795596	-1.00882	0.855536	0.0891546	-0.0213754	1.61853	1.19915	0.101565	0.973082	-1.33068	0.451697	0.53072	-0.116088	0.252621	-2.24531	-1.6435	-1.21206	0.4685	0.242528	0.746655	0.485894	0.821712	0.83357	0.737797	0.797693	0.408219	0.742402	-0.876123	0.0914993	1.12299	-1.7981
		-	199090	0.731256	-1.62937	-0.66621	-0.521442	1.0494	3.23153	0.289653	1.52353	-1.79151	0.0298137	-0.211721	-0.657805	0.53498	0.140414	0.527556	0.400984	-0.211721	-1.05243	0.0556978	-0.402819	0.86761	-0.627363	-1.26824	-0.342663	-1.20592	-0.930668	-1.43815	-1.19158	0.945608	0.394307	-1.02483	0.105027	0.158916	-0.289368	0.98969	0.286413	-0.271385	-0.649395	0.61864	-0.100714	0.646439	0.951125	0.410972	0.669512	-0.740525	0.235916
		-	199088	-1.12728	0.498156	-0.613943	-0.414355	-0.0414294	4.35317	0.916802	1.74285	-0.769896	-0.806665	-0.330686	-0.635749	0.129801	0.365071	-0.48647	0.00280062	-0.330686	0.330765	-1.89944	-0.633121	1.30791	0.485458	0.287545	0.693637	-0.435162	0.61215	-0.855819	-0.226277	-0.0217209	0.184406	0.192853	0.118512	-0.988851	-1.02279	0.224846	-0.595597	0.196794	0.208481	-0.271886	0.044463	-0.428537	-0.0218551	-0.485712	-0.312035	0.454189	-0.763103
		-	199044	1.26805	-0.0665989	0.710438	0.637297	0.0620323	3.05279	-1.40964	0.568394	-0.710867	-1.27637	-0.293496	-0.760244	0.522937	0.401533	0.214409	0.379626	-0.293496	0.0208719	-2.02609	-0.766238	0.484836	0.799688	0.737297	0.67394	0.276488	0.319486	0.74699	0.447655	-0.527855	-0.092346	-1.24177	-0.620657	-0.0219136	-0.750984	0.867444	0.0315155	0.922246	0.331923	-0.346346	0.302608	-1.83884	-1.37921	0.0833961	-1.04488	0.806636	-1.24791
		-	196900	-0.950899	-1.5534	-1.38976	-1.29802	-1.52055	1.05398	-1.1543	-0.540289	0.730639	0.58508	0.63019	0.648636	0.549033	0.0138334	0.448231	0.337033	0.63019	0.246278	1.33647	0.737646	0.243503	0.143914	-0.134642	0.0842581	-0.737257	-1.29669	-1.42141	-1.15178	-1.70488	-1.33898	-1.44975	-1.49787	0.709068	0.675312	0.819049	0.734477	0.256567	0.144297	0.590735	0.330533	2.44674	0.917589	0.903971	1.42277	0.231221	0.232526
		-	196436	-1.7084	-1.12247	-1.82557	-1.55215	-1.48162	0.858032	-0.677279	-0.433621	1.11141	0.649445	0.454438	0.738432	0.910807	0.830041	0.607737	0.782862	0.454438	0.485187	1.30104	0.746889	0.0966783	0.579861	0.185773	0.287437	-1.43402	-1.84573	-1.11696	-1.46557	-1.92685	-1.66557	-0.115967	-1.23613	0.393929	0.532391	0.485187	0.470502	0.557275	0.301211	0.280893	0.379793	0.913079	0.846905	1.15411	0.971364	-0.100571	0.661446
		-	190007	-0.175767	-1.52044	-1.00225	-0.899485	-1.72747	0.516916	-1.15573	-0.788762	0.758959	1.22376	1.13625	1.03966	0.0656582	-0.180837	0.312789	0.0658701	1.13625	-0.142188	0.614479	0.536181	-0.854024	-1.10405	1.04107	-0.305668	-0.173872	-1.6096	-1.94721	-1.24356	0.0129564	0.516596	-1.97278	-0.481077	0.948071	1.17602	1.20229	1.1088	-0.0616608	-0.456462	0.151672	-0.12215	0.845933	1.00449	-0.0321417	0.606094	-0.0885746	1.60425
		-	189981	1.77623	-0.971769	-0.778152	0.00876807	-1.26807	0.144971	-0.508904	-0.544001	1.27514	0.574412	0.670141	0.839899	0.115451	-0.530204	0.246832	-0.0559737	0.670141	-1.22147	1.40613	0.284934	-0.307171	-0.512339	-0.0956867	-0.305066	-1.40278	-0.421421	-0.979854	-0.934684	1.94268	2.47194	-1.71985	0.898257	0.456416	0.766542	0.88492	0.702626	-1.32798	-0.959789	-0.202518	-0.830096	0.301183	0.526425	-0.416507	0.137034	-0.566657	0.332028
		-	189936	-0.399595	-0.992988	-0.222745	-0.538443	-1.8189	-0.0813337	-1.49531	-1.13185	0.514952	-1.61437	1.78718	0.229253	0.427753	0.979846	0.0101391	0.47258	1.78718	0.317111	0.323997	0.809429	0.152381	0.0337682	-0.0618104	0.0414462	-0.288474	-1.88848	-1.47234	-1.21643	-1.088	-0.775457	-0.723999	-0.862484	1.36553	-0.575957	0.878213	0.555929	1.21224	0.336032	-1.08962	0.152883	0.693301	0.635032	0.555674	0.628002	0.453506	1.28198
		-	189382	-1.10689	-1.29454	-1.65049	-1.35064	-1.0834	0.821607	0.312047	0.0167504	-0.223513	0.712102	0.815162	0.434584	0.852565	0.0331642	0.78509	0.55694	0.815162	0.474309	2.08619	1.12522	-0.407615	-0.198275	-0.014635	-0.206842	-2.18664	-1.28481	-1.76432	-1.74526	-1.3244	-1.67512	0.133681	-0.955279	0.989015	1.03305	0.637894	0.886654	0.478808	0.204116	0.481944	0.388289	1.15073	0.106874	0.718302	0.658636	-0.28568	0.562294
		-	189370	-0.597567	-0.555669	-0.776531	-0.643255	-0.852403	0.876927	-0.164579	-0.046685	1.22864	1.22613	0.584499	1.01309	-0.5747	-0.461405	-0.0491101	-0.361738	0.584499	-0.210757	2.06527	0.813005	-0.0319855	0.200381	-0.234495	-0.0220333	-0.650122	-0.49205	-1.77816	-0.973446	2.94875	1.53523	-0.965974	1.17267	0.519544	0.848465	1.03151	0.79984	-1.04949	-1.41171	0.328532	-0.710888	-0.0828912	-0.0641416	-0.7868	-0.311277	-0.742228	-1.08816
		-	189241	-0.81461	-1.21167	-0.917968	-0.981416	-0.827623	1.58926	-0.788976	-0.00911329	0.983656	0.596478	0.275169	0.618434	-0.230186	-0.280168	0.50223	-0.00270835	0.275169	-0.505849	3.83304	1.20079	-0.120692	-0.522881	-0.249391	-0.297655	-1.49479	-0.17948	-0.543625	-0.739298	-0.707089	-0.965673	-1.50963	-1.0608	-0.26889	1.09571	1.0479	0.624908	0.0365002	-0.230186	-0.0935112	-0.0957325	0.824497	0.533933	0.547282	0.635237	-0.637654	0.793285
		-	188945	-1.19212	-1.36035	-1.33993	-1.29746	-1.49888	0.130791	-1.25937	-0.87582	1.34095	1.06412	0.68884	1.0313	0.75643	0.355404	0.96688	0.692905	0.68884	0.264494	1.67716	0.87683	0.0186154	0.321523	0.100603	0.146914	-1.57145	-1.45588	-1.4302	-1.48584	-1.10381	-1.71181	-1.30709	-1.37424	0.920367	0.830656	0.830284	0.860436	0.415668	0.350958	0.572614	0.446414	0.53226	0.649389	0.486091	0.555914	0.0153181	1.12911
		-	171968	-1.55593	-1.05736	-1.61045	-1.40791	-1.24536	-0.609884	-0.63669	-0.830646	0.548211	0.27475	0.368835	0.397265	0.817181	0.995343	0.547526	0.786683	0.368835	-0.24556	0.598346	0.24054	1.04748	0.438292	0.654097	0.713288	-1.37459	-2.00383	-2.44223	-1.94022	-1.07358	-1.1592	-0.350533	-0.861105	0.62567	0.35084	0.991574	0.656028	1.07812	0.54922	0.319084	0.648808	1.05813	1.13097	0.799932	0.996344	0.475569	0.887004
		-	171593	1.40517	-1.64896	-0.727952	-0.323917	-0.242552	0.0492064	-1.60824	-0.60053	-1.10326	-1.47617	-0.690212	-1.08988	0.361893	-0.782436	0.503777	0.0277447	-0.690212	0.440244	-1.0032	-0.417724	0.889292	0.0980955	1.02293	0.670105	0.960827	0.418693	-0.85575	0.17459	1.48685	1.54586	-2.29585	0.245618	-0.0899047	-0.655771	-0.321357	-0.355677	1.28766	0.854304	0.472959	0.87164	0.387898	0.441167	-0.313336	0.17191	0.568742	-0.407348
		-	171564	-1.07796	-1.18317	-1.54204	-1.26772	-1.45394	-1.08314	-1.9681	-1.50173	0.960869	0.59351	0.556127	0.703502	0.791758	1.29337	0.709542	0.931558	0.556127	-0.0705547	0.812124	0.432565	0.362308	-0.00654892	0.217391	0.19105	-1.14341	-1.15446	-1.75833	-1.35207	-1.18644	-1.13535	-0.99832	-1.1067	0.666562	0.640407	1.33089	0.879287	1.00416	0.635881	1.11873	0.91959	0.635042	0.810121	0.844309	0.763157	0.413642	0.836618
		-	171303	-0.664399	-0.994914	-0.921279	-0.860197	-0.816947	-0.363132	-0.746335	-0.642138	0.915149	0.848585	1.0265	0.930076	1.27448	1.44641	1.01546	1.24545	1.0265	1.60581	0.664895	1.09907	-0.446742	-0.747602	-0.809261	-0.667868	-0.993407	-0.745443	-0.886338	-0.875063	-0.749731	-0.86208	-1.06404	-0.891951	1.16042	-1.10172	-1.00741	-0.316239	1.50763	-0.979897	-0.86995	-0.114072	1.04921	1.23035	0.967622	1.08239	-0.789488	1.3257
		-	171286	-0.674636	-0.636392	-1.29729	-0.869441	-1.34366	-2.77823	-2.10564	-2.07584	0.449224	0.425737	0.556214	0.477058	0.723303	0.94579	0.543712	0.737601	0.556214	0.981362	0.225881	0.587819	0.543524	0.113856	0.788253	0.481878	-0.91063	-1.86893	-1.52781	-1.43579	-0.78559	-0.812471	-0.169059	-0.58904	0.667517	0.377276	0.740438	0.595077	0.995747	0.841584	0.642847	0.826726	0.595448	0.735586	0.50214	0.611058	0.830524	0.842424
		-	170783	0.493819	-2.16776	0.239348	-0.478198	0.275518	-1.22968	-2.49226	-1.14881	-0.164788	-0.0621008	0.154402	-0.0241621	0.538423	0.716709	0.371047	0.54206	0.154402	0.960777	0.125572	0.413584	0.817974	0.741059	0.758984	0.772672	0.197956	-2.1529	-0.0087195	-0.654554	-0.106292	0.44187	-2.32444	-0.662955	0.121371	0.144225	0.451573	0.239056	0.788785	0.640405	0.473654	0.634281	0.495952	0.571523	0.42604	0.497838	0.887634	-2.10734
		-	170625	1.00465	0.306958	0.473592	0.595068	-0.116892	1.6199	1.0841	0.862372	-0.288157	-0.418309	-1.93669	-0.881053	0.241176	0.445636	-0.97921	-0.0974662	-1.93669	0.861278	-2.12588	-1.0671	1.4438	-1.39245	0.822102	0.291151	0.197368	1.41306	0.68841	0.766279	0.858666	0.434963	-0.359284	0.311448	0.0158429	-1.21389	0.131961	-0.355363	0.131152	-1.15536	-0.0465069	-0.356904	-0.342883	-0.926743	-0.970661	-0.746762	1.1679	-0.220054
		-	170278	-0.827159	-0.553555	-0.821182	-0.733965	-0.273751	0.783928	-0.593588	-0.0278036	0.308349	-0.53136	-0.215168	-0.14606	-0.111763	1.76809	-0.242532	0.471267	-0.215168	-0.0332109	0.700519	0.150713	-0.319579	-0.213891	-0.777875	-0.437115	-1.29778	0.188585	-1.22628	-0.778489	-0.582834	-1.22106	-0.836218	-0.880037	2.49642	0.28199	0.0760767	0.951495	1.86382	-0.723922	-0.254587	0.295104	-0.0482481	0.0605773	-0.17538	-0.0543502	1.48229	2.89189
		-	170275	-0.76335	-1.12652	-1.62786	-1.17258	-1.1097	0.889407	-0.315841	-0.178711	0.245585	1.01713	0.396548	0.553089	0.710945	-0.164374	0.964716	0.503762	0.396548	0.144323	1.09922	0.546698	-0.358703	0.0214433	-0.388099	-0.241786	-0.914674	-0.891035	-1.50905	-1.10492	-1.6668	-0.00570169	-1.40247	-1.02499	0.940185	0.174804	0.675823	0.596937	-0.26046	-0.338783	0.345138	-0.0847017	0.689779	0.679739	0.51235	0.627289	-0.568933	3.48485
		-	168870	-1.54462	-1.26842	-1.69677	-1.50327	-1.28716	0.37803	-1.29032	-0.73315	0.604225	0.582689	0.660586	0.615833	0.367833	0.283665	0.647741	0.43308	0.660586	0.622641	0.478908	0.587378	0.323737	0.10706	0.310869	0.247222	-1.44481	-0.798901	-1.65964	-1.30112	-1.44872	-1.38133	-1.81417	-1.54807	1.42184	0.789722	0.847611	1.01972	0.725487	0.521394	0.65649	0.634457	0.575731	0.274509	1.2456	0.698614	0.646763	0.771475
		-	168861	1.43083	-2.01457	-0.374173	-0.319305	1.32168	0.524822	-1.69378	0.0509058	0.380083	-0.295247	-0.443932	-0.119699	-0.0396368	-1.17119	-0.243804	-0.484878	-0.443932	-0.231957	1.94954	0.424551	0.219727	0.105257	0.14635	0.157111	-0.581281	-2.10334	0.391169	-0.764484	1.21455	0.746478	-2.28842	-0.109131	0.365352	-0.235176	0.0484123	0.0595291	0.258125	0.0635085	-0.0964863	0.0750489	0.435408	0.888308	1.97233	1.09868	0.0463002	-0.631382
		-	168821	-0.676171	-0.821446	-1.41401	-0.970542	-0.751498	1.36737	-0.643372	-0.00916546	1.54531	1.28674	0.952544	1.26153	-0.087995	-0.47744	-0.215394	-0.260276	0.952544	0.324135	1.95587	1.07752	0.288017	-0.0195327	0.137972	0.135485	-1.55757	-0.437824	-1.17694	-1.05744	-1.45204	-0.685013	-1.40578	-1.18094	2.44628	1.42967	-0.573443	1.10084	-0.514571	-0.763094	0.0598072	-0.405953	0.0416036	0.0820354	-0.119742	0.00129888	-0.252295	0.978326
		-	168793	1.04723	-1.47293	-1.03491	-0.486873	-1.59469	1.56044	-0.593049	-0.209099	0.575462	-0.923648	0.334337	-0.00461635	-0.844073	0.161171	0.33314	-0.116587	0.334337	-0.0298165	1.97928	0.761268	0.67031	-0.00171533	-0.840072	-0.0571589	-1.01527	-1.05174	-1.10022	-1.05574	0.214066	0.482736	-2.22471	-0.509301	0.235342	0.582047	0.46259	0.426659	0.168558	-0.143783	0.149681	0.0581522	-1.56602	0.583057	1.14443	0.0538238	0.433241	1.52099
		-	168764	-1.16491	-1.16931	-1.94866	-1.42762	-1.4079	0.0772976	-0.946987	-0.759197	0.762617	0.62393	0.674196	0.686915	0.444128	-0.00159024	0.464266	0.302268	0.674196	0.560113	0.722217	0.652176	-0.304666	-0.312496	-0.436981	-0.351381	-0.342578	-1.26448	-1.34293	-0.983329	-0.704495	-0.344625	-1.55426	-0.867793	1.52122	0.979551	1.20585	1.23554	-0.0433573	0.143759	0.45306	0.184487	1.18339	1.77045	2.19246	1.71543	-0.773144	0.33571
		-	163872	-0.524088	-1.00787	-0.717179	-0.749712	-0.894922	0.763096	-0.85084	-0.327555	1.79112	1.96341	1.00265	1.58573	-0.0573958	-0.326222	0.0323326	-0.117095	1.00265	-0.372093	0.877058	0.502538	0.362903	-0.250636	-0.422917	-0.10355	-1.0048	-1.8981	-0.769969	-1.22429	-0.767697	-1.04608	-1.77725	-1.19701	0.37554	1.90216	2.10267	1.46012	-0.16173	-0.581209	-0.384687	-0.375876	0.619818	0.403237	1.07953	0.700863	-0.374687	0.0705526
		-	161878	0.948396	-1.44404	0.482021	-0.00453991	0.381695	-2.25108	-2.07545	-1.31495	-0.802092	-0.631093	-0.103958	-0.512381	0.427191	0.570975	0.457739	0.485302	-0.103958	0.604923	-0.356124	0.0482803	0.778455	0.564415	0.641959	0.66161	0.643058	-1.21299	-0.213463	-0.261132	1.08742	0.97569	-2.4623	-0.133065	-0.0590667	-0.0348542	0.204684	0.0369212	0.817106	0.639228	0.483954	0.646763	0.496558	0.560823	0.21008	0.422487	0.786333	-2.15398
		-	161085	0.0363695	0.72748	-0.485068	0.0929272	-0.617805	2.89707	0.70958	0.996283	-1.22435	-0.276825	-0.283804	-0.594993	-2.47282	0.549551	-0.187417	-0.703562	-0.283804	1.16243	0.0870858	0.321905	1.09932	-0.846687	0.674954	0.309196	-0.679795	0.91808	-0.240552	-0.00075558	0.185938	-0.346345	0.0284204	-0.0439956	0.0530915	-0.404528	0.337963	-0.00449128	0.346256	0.300443	0.0221818	0.22296	-3.11418	0.0589071	0.188557	-0.955573	0.708767	-0.409795
		-	146562	-0.39724	-1.08677	-1.14766	-0.877222	-0.473851	1.35926	-0.288007	0.199133	1.90652	0.119396	0.0859692	0.703963	-0.150764	-0.321835	0.194602	-0.0926657	0.0859692	0.620123	2.38951	1.03187	-0.631701	0.270595	-0.542877	-0.301327	-0.660199	-0.244838	-0.906543	-0.60386	-1.18633	-0.601837	-1.13101	-0.973059	3.44087	0.313862	0.604241	1.45299	-0.631701	-0.620094	0.709316	-0.180826	-0.906543	-0.629367	0.168677	-0.455745	0.0338643	-0.23437
		-	146430	-1.55533	-0.695664	-0.87144	-1.04081	-1.74574	-0.017584	-1.42642	-1.06325	0.511667	1.07515	1.12095	0.90259	0.450548	-0.2838	-0.301282	-0.0448448	1.12095	0.556251	0.928286	0.868497	-0.00474111	-0.0766103	-0.178642	-0.0866645	-0.389832	-1.81148	-1.94341	-1.38157	-0.243763	0.110195	-1.77721	-0.636928	1.37523	1.33959	1.33946	1.35143	0.221764	-0.0594767	-0.0490573	0.0377431	0.515714	0.979806	1.77383	1.08978	-0.12403	0.497297
		-	146264	-1.07059	-1.25779	-1.99081	-1.43973	-1.1906	0.754696	-1.33942	-0.591773	1.42501	1.12757	1.52292	1.3585	0.365598	0.10019	0.540051	0.33528	1.52292	0.498413	2.09252	1.37128	-0.218115	-0.494939	0.109762	-0.201097	-1.51019	-0.782997	-0.973053	-1.08875	-1.17169	-1.36556	-1.1196	-1.21895	0.815841	0.990053	0.111763	0.639219	0.268847	0.00529425	0.339029	0.20439	0.486396	0.687448	0.515196	0.563014	0.102214	-0.109623
		-	145951	-1.06399	-1.39227	-0.302721	-0.919659	-0.78916	2.0995	0.399392	0.56991	-1.2946	-1.15499	-0.281781	-0.910456	0.345238	-0.157744	-1.92725	-0.579919	-0.281781	1.75293	-1.00098	0.156721	1.8596	0.642134	0.957491	1.15307	-0.341394	-1.82255	-0.0793858	-0.747777	-0.336486	0.284855	-1.13676	-0.396131	1.13103	0.208904	1.33022	0.890051	-0.19607	0.68315	-0.298414	0.0628886	0.426101	0.679133	-0.414088	0.230382	0.998602	0.566492
		-	137379	-0.508512	-0.632226	-0.880072	-0.673604	-0.630435	1.29069	-1.08867	-0.142804	1.60505	0.805568	-0.010858	0.799919	0.497132	-0.632824	1.21098	0.358429	-0.010858	-1.67049	2.70555	0.341402	0.931662	0.244109	0.103541	0.426437	-0.864514	-0.685452	-1.12524	-0.891735	-1.19228	-1.34206	-2.01795	-1.51743	0.30143	1.01273	1.18375	0.832639	-0.187769	-0.171841	0.364292	0.00156067	-0.0884476	0.16513	0.00679838	0.0278271	-0.253436	1.01955
		-	135783	-0.790836	-0.0380038	1.07835	0.0831695	-1.34798	1.13341	-0.915083	-0.376552	-0.641788	-0.745248	-0.697495	-0.694844	-0.164997	-0.51101	0.68416	0.00271784	-0.697495	-0.97386	-1.49537	-1.05558	1.32015	-0.075058	0.68416	0.643083	0.75484	-0.726746	-0.457347	-0.143084	-0.310919	-1.00481	-0.995408	-0.770378	-0.603224	-0.253291	1.78055	0.308011	0.0354978	0.115516	-0.00945692	0.0471856	0.303805	1.02751	-1.12273	0.0695308	1.87818	2.62182
		-	135765	2.04318	-0.859006	-0.923112	0.0870204	-0.631376	1.37136	-0.485181	0.0849329	1.37629	0.708135	0.606957	0.897128	-0.1861	-1.44032	0.108201	-0.506072	0.606957	-0.221698	2.22551	0.870256	0.732306	0.125416	0.00133951	0.286354	-1.04467	-1.03916	-1.08328	-1.0557	2.03551	-0.990938	-1.30811	-0.0878481	-0.0590974	0.121321	0.709596	0.257274	-0.451789	-0.822455	1.20197	-0.0240901	-0.861623	-0.427889	-1.25787	-0.849128	-0.454384	0.343376
		-	135253	0.352107	-0.944113	-0.836454	-0.476154	-0.880476	0.370672	-0.558314	-0.356039	-0.324707	-0.494596	2.58603	0.588909	-0.00513447	-0.351224	-0.237725	-0.198028	2.58603	0.668105	-0.60091	0.884409	-0.457892	-0.449181	-0.495512	-0.467528	-0.0815585	-1.28871	-0.948852	-0.773039	-0.155967	0.224518	-0.880476	-0.270642	-0.678305	3.36858	-0.227716	0.820853	0.194391	-0.183171	-0.029834	-0.00620459	-0.0536783	-0.157184	-0.17504	-0.128634	-0.0821147	0.103071
		-	135231	-1.38015	-1.07655	-0.778181	-1.0783	-1.704	0.16654	-1.78808	-1.10851	1.08798	0.745312	0.677437	0.836908	0.577485	0.18714	0.618448	0.461024	0.677437	0.253771	1.90784	0.94635	0.0640192	0.29632	0.119392	0.15991	-1.57134	-0.431537	-1.15795	-1.05361	-1.80564	-1.54903	-1.63496	-1.66321	-0.0189052	0.870414	0.835076	0.562195	0.65237	0.617368	0.748079	0.672605	0.742923	0.628374	0.596562	0.655953	0.600343	1.07036
		-	134750	-0.693949	-1.23258	0.115664	-0.603621	0.479829	-0.185546	-1.1596	-0.28844	1.74514	2.01464	-0.78233	0.992483	0.819919	0.049748	1.51542	0.795029	-0.78233	-1.28823	2.41867	0.116039	-0.504168	-0.300431	-0.33572	-0.380106	0.738177	-1.23755	-0.0404501	-0.179941	-0.546262	0.26246	-1.41028	-0.564693	-0.772431	1.85273	1.1424	0.740899	-0.534668	-0.320437	-0.0194579	-0.291521	0.290619	0.72319	-0.917541	0.0320894	-0.583872	-0.144542
		-	134673	-1.49852	-1.45088	-1.97069	-1.64003	-1.56931	1.57293	-1.66274	-0.553042	0.385662	1.04404	0.518006	0.649235	0.208228	-0.366951	0.456943	0.0994069	0.518006	-0.29905	1.78316	0.667371	-0.398182	-0.70872	-0.56928	-0.558727	0.331452	-1.17921	0.289179	-0.186192	1.2682	1.34346	-1.83606	0.258531	0.531437	0.906836	0.489884	0.642719	0.227461	-0.380005	0.661847	0.169768	0.510036	0.541612	1.20825	0.753298	-0.237599	-0.393198
		-	133910	1.34544	1.2724	1.06915	1.229	0.837852	-2.17919	0.570934	-0.2568	-1.78831	-1.07328	-0.355126	-1.07224	0.244704	0.200214	-0.0184997	0.14214	-0.355126	-1.18658	-3.43553	-1.65908	0.439209	0.216171	-0.104168	0.183737	0.910753	1.5667	1.06025	1.17923	0.755924	0.538259	0.237074	0.510419	-0.264114	-0.601289	-0.0698668	-0.311756	-0.0945845	0.021311	-0.128999	-0.0674243	-0.105277	0.0980431	-0.426221	-0.144485	0.652336	0.248338
		-	133590	0.549189	0.895483	1.23334	0.89267	-1.87471	-1.19869	0.62491	-0.816165	0.221684	-0.834642	-0.650438	-0.421132	0.13021	0.154153	0.0957803	0.126714	-0.650438	1.23652	-0.00837397	0.192569	-0.514843	-0.526912	-0.165631	-0.402462	-2.19066	0.84875	-2.45788	-1.2666	1.28336	1.16046	0.675812	1.03988	-0.706673	-0.252972	-0.0309653	-0.330203	0.281491	-0.216578	-0.0112668	0.0178819	-0.448883	-0.216311	1.46517	0.26666	2.26466	0.0818343
		-	133374	0.900772	0.279115	0.0489039	0.409597	0.825346	2.91825	0.631928	1.45851	-1.38681	-1.34591	-0.87862	-1.20378	2.46208	1.51251	-1.15802	0.938856	-0.87862	-0.41381	-1.498	-0.930143	1.26774	0.139729	-0.611368	0.265368	-0.102941	0.770139	0.624851	0.430683	0.519467	0.22665	-0.118615	0.209167	-0.695621	-1.18934	-0.540059	-0.808339	-0.630241	-0.270252	-0.984579	-0.628357	-0.272712	-0.174638	-0.108523	-0.185291	0.0432872	-0.106288
		-	132978	0.121369	-1.92631	-1.26454	-1.02316	-1.03667	2.44652	-1.97757	-0.189237	-0.0856879	-0.14233	-0.302462	-0.176827	0.973956	0.663635	1.13454	0.924044	-0.302462	0.769618	2.08734	0.851497	0.570315	0.54591	0.710686	0.60897	-0.16203	-0.63528	-1.13848	-0.645262	-0.319033	-0.107078	-2.0255	-0.817205	-0.355109	-0.370861	1.23108	0.16837	0.776403	-0.579146	-0.151449	0.0152692	-0.118194	-0.0626773	-0.288211	-0.156361	0.703192	-0.0608535
		-	131471	-0.939828	-1.17987	-1.1253	-1.08167	-1.38452	-1.14819	-1.33609	-1.2896	1.32062	1.50937	1.18384	1.33794	1.00119	0.625633	0.828633	0.818487	1.18384	0.134963	0.295171	0.53799	0.291339	0.17872	0.348792	0.27295	-1.48388	-1.38222	-1.46091	-1.44233	-1.1333	-1.33609	-1.30682	-1.25874	0.997448	1.53497	1.31536	1.28259	0.54182	-0.0218688	0.343474	0.287808	0.659747	0.307431	0.0662077	0.344462	0.136033	0.327483
		-	131424	-0.829934	-0.585567	-1.50642	-0.973975	-1.19549	0.779236	-1.14788	-0.521378	1.18587	1.2798	-0.213203	0.750823	0.765195	0.400222	0.95374	0.706385	-0.213203	0.317175	2.47928	0.861083	-0.262318	-0.0725368	0.225041	-0.0366046	-1.73345	-0.413439	-1.533	-1.22663	-1.08786	-1.55638	-1.40351	-1.34925	1.00221	1.15712	0.0663841	0.741904	0.181296	0.298407	0.697068	0.392257	0.675575	0.693646	0.805364	0.724861	-0.0708496	0.804346
		-	131166	-1.0924	-1.0459	-1.2895	-1.1426	-1.54398	0.728802	-0.928062	-0.581078	1.28106	0.934363	0.653483	0.956301	0.175968	-0.304426	0.254279	0.0419404	0.653483	0.453231	1.90462	1.00378	-0.344708	-0.155026	-0.364571	-0.288102	-1.29117	-0.755903	-1.43186	-1.15965	-0.869086	-1.09985	-1.39185	-1.12026	0.695209	1.20869	0.920624	0.941507	-0.0864345	-0.189494	0.484778	0.0696167	0.481919	0.437856	0.600861	0.506879	-0.351532	2.72672
		-	131154	0.313536	-1.75685	-0.79563	-0.746314	-1.93215	0.1908	-1.90393	-1.21509	0.527992	0.594029	0.641752	0.587924	0.354133	-0.419747	0.294376	0.0762538	0.641752	0.75129	0.937304	0.776782	-0.165958	-0.33051	-0.33017	-0.275546	0.373226	-1.06892	-2.28037	-0.992022	-0.133054	0.252924	-2.49347	-0.791199	0.652202	1.13893	0.761686	0.850941	0.396146	0.183688	0.814371	0.464735	1.11593	1.17976	1.08259	1.12609	-0.0109047	-0.24599
		-	130541	1.05005	-1.64052	-0.572916	-0.387793	-0.461911	-0.37664	-2.00999	-0.949512	0.737788	0.434876	0.648471	0.607045	0.170926	-0.0918666	0.196734	0.0919313	0.648471	0.0998722	0.10966	0.286001	0.308742	-1.12342	0.276788	-0.179296	-2.09768	-1.72308	-0.954829	-1.59186	-1.18038	0.080939	-1.72308	-0.940841	0.519591	0.566661	1.98649	1.02425	0.225534	0.480978	0.287089	0.3312	1.03551	1.49596	1.20552	1.24566	-0.0371075	0.56938
		-	129850	-0.34104	-1.60923	-1.73443	-1.22823	-1.60311	-0.0667828	-1.42819	-1.0327	-0.0121273	0.678674	0.510201	0.392249	1.18271	0.634551	0.663665	0.826975	0.510201	0.631557	-0.128719	0.33768	-0.0115519	-1.39341	0.400325	-0.334878	-1.85035	-0.122227	-1.65191	-1.20816	-1.24027	-0.746898	-0.741558	-0.909576	0.70725	1.3429	1.37901	1.14305	1.04048	0.543831	1.47791	1.02074	0.345812	0.349123	0.49916	0.398032	1.13703	-0.0985219
		-	127720	-1.30269	-1.22747	-0.894911	-1.14169	-1.30854	0.088184	-1.51361	-0.911322	1.09517	0.806752	0.766961	0.889629	0.674634	-0.695891	0.812882	0.263875	0.766961	0.44165	1.71591	0.974839	-0.301488	0.26468	0.381746	0.114979	-0.74821	-1.44758	-0.796508	-0.997434	-2.0416	-1.36654	-1.9479	-1.78534	0.852397	0.877474	0.866063	0.865312	0.459914	0.139263	0.749601	0.449592	0.643795	0.696936	0.681459	0.674063	0.38098	1.04712
		-	127640	-1.0614	-0.798475	-1.49825	-1.11937	-1.89855	0.587294	-0.691628	-0.667628	0.841333	1.12591	1.02695	0.998065	0.509195	0.228296	0.211055	0.316182	1.02695	-0.304639	1.16387	0.628727	-0.323207	-0.215207	-0.060427	-0.199614	-1.02974	-0.785272	-1.74167	-1.18556	-0.954141	-1.7331	-0.660358	-1.11587	0.44021	1.31925	1.86298	1.20748	-0.134532	0.0329033	-0.501401	-0.20101	1.87594	1.02678	0.538546	1.14709	-0.00467795	0.903436
		-	127451	-0.0880556	1.19162	1.95078	1.01812	-1.2826	-0.318004	-1.11024	-0.903614	-0.77758	-0.575259	-0.247228	-0.533356	-0.294468	0.2995	-0.256768	-0.0839123	-0.247228	1.18157	0.540685	0.491675	0.455451	0.00225431	0.798009	0.418572	-0.919571	0.0288298	-0.874198	-0.588313	-1.66111	-1.29844	-1.32406	-1.42787	0.745392	0.441847	0.902167	0.696469	-1.61675	-1.25612	-0.742745	-1.2052	2.00964	1.31858	1.31168	1.54663	0.695536	0.920322
		-	127346	-1.36433	-0.952026	-0.678293	-0.998217	-1.7756	-0.288185	-0.773675	-0.945819	1.95275	1.17472	0.756031	1.2945	0.381331	-0.703993	-0.25251	-0.191724	0.756031	-0.357188	2.66003	1.01962	-0.157079	-0.579469	-0.450919	-0.395822	-0.821824	-1.08709	-0.412202	-0.773706	-0.47252	-1.62192	-1.17424	-1.08956	1.1171	1.13265	-0.342162	0.635862	-0.0479398	-0.383454	1.28322	0.283943	0.757669	0.71727	0.382131	0.619023	0.100466	0.857509
		-	126582	-0.672284	-0.45813	0.809087	-0.107109	-0.897238	1.14437	-0.563565	-0.105477	0.506253	0.547496	0.691014	0.581588	-0.123062	4.5195	-0.335377	1.35369	0.691014	-0.703669	0.0310314	0.00612545	-0.152214	-0.195555	-0.210399	-0.186056	-0.591524	-0.649819	-1.0595	-0.766948	0.58825	-0.331591	-1.0595	-0.267614	-0.901264	0.305957	0.927673	0.110789	-0.725702	0.158786	1.03167	0.154919	-0.369676	-0.484673	-1.01749	-0.623945	-0.463364	-0.224996
		-	126350	-0.709538	-0.526371	-0.861064	-0.698991	-1.37102	-1.15576	-0.660885	-1.06256	0.914985	0.874245	0.915485	0.901572	1.10034	-0.972765	0.966582	0.364718	0.915485	0.877632	0.781386	0.858168	-0.823674	0.875321	0.676992	0.24288	-0.779241	-0.781719	-0.471723	-0.677561	-1.3239	-1.50226	-1.9451	-1.59042	1.02616	0.868625	1.0829	0.992563	0.984045	1.1371	0.948677	1.02327	0.188947	0.301822	-1.01202	-0.173751	0.951664	0.156836
		-	126284	-1.46635	-0.399492	0.126208	-0.579879	-1.42956	0.981769	-0.627649	-0.358481	0.235648	0.279429	0.414923	0.31	0.7526	-1.83796	0.415974	-0.223129	0.414923	-0.0987151	-0.843483	-0.175759	-1.47319	1.09097	1.11886	0.245546	-2.31109	-0.390792	-1.63554	-1.44581	-1.49377	-0.222941	-0.767027	-0.827912	0.603195	0.245029	0.798641	0.548955	1.05212	0.838836	0.559321	0.816758	0.524839	0.697584	0.371718	0.53138	1.45694	0.834041
		-	125960	-1.41778	-1.44239	-1.66322	-1.5078	-1.26507	-0.111261	-1.2927	-0.889677	0.944766	1.16398	1.16194	1.09023	0.368281	0.964866	0.568202	0.633783	1.16194	0.515241	0.725728	0.800968	0.997551	0.131385	0.934456	0.687797	-0.824204	-1.17023	-1.63169	-1.20871	-1.22645	-1.46846	-0.973988	-1.22297	0.195022	0.962478	1.64358	0.933695	0.707218	-0.488347	0.702966	0.307279	-0.213464	-0.255972	-0.328412	-0.265949	0.567535	0.964965
		-	125900	-0.137684	0.387715	-1.32467	-0.358212	-0.822687	3.92449	-0.774611	0.775731	-1.07891	-0.842137	-0.441198	-0.787415	0.387103	0.367335	-1.05291	-0.099492	-0.441198	0.870092	-0.302651	0.042081	1.44348	1.17453	0.870897	1.16297	-0.467934	0.323519	0.414937	0.090174	-1.12131	-1.22346	-1.0338	-1.12619	-0.842137	-0.110934	0.733057	-0.073338	-0.766234	0.451417	-0.342376	-0.219064	0.178864	0.101446	-0.015821	0.0881633	0.395646	0.984174
		-	125899	-1.45257	-1.21452	-1.4561	-1.37439	-1.45257	-0.535169	-1.23247	-1.0734	0.977243	0.997098	1.16589	1.04674	0.329715	0.786237	0.39102	0.502324	1.16589	0.467919	0.648389	0.760734	0.670528	-0.0857016	0.694221	0.426349	-1.08026	-1.33297	-1.71608	-1.37644	-1.31148	-1.70483	-1.28884	-1.43505	0.637764	0.887219	1.53796	1.02098	0.486136	0.329886	0.548866	0.454963	0.608081	0.574912	0.408595	0.530529	0.41222	0.874961
		-	125897	-1.20066	-1.34716	-1.69255	-1.41346	-1.27193	-0.810764	-1.4534	-1.1787	1.02967	1.11054	1.19664	1.11228	0.346173	0.900106	0.500223	0.582167	1.19664	0.549898	0.403418	0.716652	0.805535	0.183153	0.80451	0.597733	-0.497889	-1.69178	-1.61991	-1.26986	-1.31855	-1.35816	-1.15699	-1.2779	0.690231	0.955046	1.46432	1.03653	0.589279	0.324178	0.558606	0.490688	-0.100936	0.294002	-0.181609	0.00381903	0.478012	0.955818
		-	125886	-0.514196	-0.450866	0.156254	-0.269603	0.369008	0.865177	-0.463393	0.25693	-0.224672	0.0308673	-0.102573	-0.0987926	3.66423	2.95056	-0.395847	2.07298	-0.102573	-0.0609463	-0.673629	-0.279049	2.12141	-0.317398	-0.557445	0.415522	-0.301364	-0.209714	-0.976087	-0.495721	0.067199	-0.53781	-0.530621	-0.333744	0.135646	0.152052	0.135646	0.141115	-0.635024	-0.607041	0.150645	-0.363807	-1.25835	-0.395847	-1.13353	-0.929242	-0.0558267	-0.357866
		-	125868	-1.45102	-1.40679	-1.303	-1.38694	-1.13032	0.24677	-0.774068	-0.55254	1.28057	0.599502	0.722701	0.867591	0.196053	0.576342	1.05358	0.608658	0.722701	-0.0396511	2.63811	1.10705	0.237618	0.354685	0.653309	0.415204	-1.52137	-1.07556	-1.79095	-1.46263	-1.08099	-1.48377	-1.2771	-1.28062	0.734208	0.903089	-0.0172672	0.54001	-0.0815055	0.706665	0.986219	0.537126	0.246086	0.270273	0.131677	0.216012	0.456222	0.191915
		-	125816	-0.695565	-0.625061	-1.95671	-1.09244	-1.18582	1.22501	-0.880341	-0.280384	0.648334	0.952661	-0.00363587	0.532453	0.359736	0.147036	0.602112	0.369628	-0.00363587	0.0388298	1.72429	0.586493	0.0953658	0.0229438	0.160579	0.0929627	-1.90409	-1.00867	-1.84387	-1.58555	-1.52081	-0.206414	-1.3108	-1.01267	2.6346	0.922693	0.151713	1.23634	0.210517	0.177242	0.380318	0.256026	0.515483	0.492316	0.444535	0.484111	0.0122042	0.889602
		-	125802	-1.41181	0.0314051	-1.76616	-1.04886	-1.24472	-0.324676	-0.660241	-0.743213	1.27729	1.31964	0.997412	1.19811	-0.1621	-0.239931	0.151682	-0.0834494	0.997412	0.69558	1.56223	1.08508	0.60591	0.506943	0.515865	0.542906	-1.65239	-0.684048	-1.70737	-1.34794	-1.53328	-1.47816	-1.33832	-1.44992	0.917415	1.30801	0.72203	0.982487	-0.266883	-0.409384	0.48816	-0.0627023	0.0832482	0.323196	-0.10044	0.102002	0.400772	1.24268
		-	125798	-0.655588	-1.03493	-1.3043	-0.998274	-0.735396	1.01688	-1.00787	-0.242127	1.6641	0.940839	0.000627504	0.868521	0.652807	0.0195841	1.18791	0.620101	0.000627504	0.218834	3.23832	1.15259	0.423239	0.181683	0.226263	0.277061	-1.7479	-0.196045	-1.31506	-1.08633	-0.738187	-0.608578	-0.681388	-0.676051	-1.16152	0.557021	0.297266	-0.102412	-0.914095	-0.206615	0.983383	-0.0457756	-0.313124	-0.321749	-0.474853	-0.369908	-0.380918	1.37205
		-	125472	-0.429475	-0.110827	-1.44278	-0.661027	1.71129	1.5638	-2.88195	0.131047	-0.361751	-0.347367	-1.11624	-0.608455	-0.087851	-0.667251	-0.19499	-0.316697	-1.11624	1.50009	0.0712186	0.151688	1.02432	1.27938	1.08225	1.12865	-1.49638	-0.242684	-0.334695	-0.691252	0.261913	-0.354343	-0.0693517	-0.0539271	-0.288281	-0.00433379	-0.815283	-0.369299	0.235296	0.403566	0.0695562	0.23614	-0.261924	0.555296	-0.930381	-0.212336	1.42058	1.31463
		-	124996	-1.33704	-2.08932	-0.563607	-1.32999	-0.702344	0.073598	-1.16952	-0.599423	-0.549964	-0.473143	-0.436864	-0.486657	0.141835	0.251909	0.108768	0.167504	-0.436864	-0.211573	-0.0610321	-0.23649	1.16613	0.564221	0.662776	0.797708	-0.630889	-1.58905	-0.56688	-0.928939	-0.62467	-0.996342	-2.30481	-1.30861	0.584907	0.289295	0.76826	0.547488	0.708521	1.24098	0.50863	0.819377	1.24412	1.77926	1.15897	1.39411	1.05233	1.44072
		-	124846	-1.99298	-0.768271	-1.11586	-1.29237	-0.650539	-0.52406	-1.07947	-0.751358	0.00163951	1.00341	0.209027	0.404692	0.914673	-0.133486	0.927089	0.569425	0.209027	-1.36897	-1.51762	-0.89252	0.0607782	0.615606	0.562194	0.412859	-1.29962	-0.871041	-1.22757	-1.13274	-0.830943	-0.514176	-1.10661	-0.817244	0.400655	0.924919	0.769629	0.698401	1.11144	0.755123	0.611077	0.825879	0.400274	0.528237	0.738414	0.555642	0.857954	2.75437
		-	124844	-1.10746	-1.04186	-1.18577	-1.1117	-1.00427	-0.0354523	-1.44435	-0.828025	1.46933	1.09983	1.89923	1.48947	0.241179	0.130288	0.319703	0.23039	1.89923	0.572242	1.72387	1.39845	-0.0766393	-0.426442	-0.389751	-0.297611	-1.18947	-0.99589	-1.36483	-1.1834	-1.06764	-1.4282	-1.53157	-1.34247	1.00985	0.974686	0.946589	0.977041	0.201128	0.150391	0.47185	0.274457	0.262638	0.4145	0.550769	0.409302	-0.132182	0.4135
		-	124842	-1.1358	-1.3622	-1.82991	-1.44263	-1.08648	0.0514952	-1.2988	-0.777929	0.975132	0.875861	1.06355	0.971516	0.278644	0.422238	0.320509	0.340464	1.06355	-0.903536	0.699503	0.286507	0.476013	-0.127906	0.395601	0.247903	-1.43042	-1.52903	-2.07283	-1.67743	-0.707148	-0.669937	-0.517809	-0.631631	1.08573	0.820809	1.26521	1.05725	0.5435	0.434361	0.320093	0.432652	1.13877	1.23731	1.01231	1.12946	-0.737198	1.10744
		-	124615	0.496762	1.09551	-0.548317	0.347987	-1.23961	-0.169047	-1.86783	-1.09216	0.173789	-0.481457	-0.27262	-0.193429	0.0571789	2.39241	0.0552905	0.834959	-0.27262	-0.2335	0.251627	-0.0848311	-0.961779	1.90781	-0.230448	0.238527	0.330371	0.559293	-0.181644	0.236007	-0.597832	0.422423	-2.88246	-1.01929	0.699685	-0.0141511	-0.931565	-0.0820103	0.113697	-0.185945	-0.184812	-0.0856867	-0.244357	0.368948	2.50981	0.878133	0.133795	-0.219007
		-	124285	-1.35672	-0.804551	-1.48263	-1.21463	-1.79407	2.01074	-0.556402	-0.113244	0.504477	0.367435	0.195987	0.355966	0.809783	0.496705	0.293193	0.533227	0.195987	0.325154	1.08383	0.534991	0.521244	0.546602	0.589126	0.552324	-1.74379	-1.10417	-1.48694	-1.44497	-0.969489	-1.65973	-1.32271	-1.31731	0.238064	0.650591	0.848021	0.578892	-0.66323	0.943133	0.533653	0.271185	0.86285	1.19585	1.35864	1.13911	-0.269732	0.496705
		-	120564	-2.75229	0.984382	0.719732	-0.349391	0.877277	1.31627	0.64569	0.946414	-0.529047	-0.750012	-0.198424	-0.492494	0.348516	0.427692	0.187124	0.32111	-0.198424	0.184575	-0.92144	-0.311763	-2.20389	0.567638	0.445307	-0.396983	-3.35508	-0.867207	0.885373	-1.11231	0.87106	0.569368	0.148675	0.529701	0.0581186	-0.349294	0.286971	-0.0014017	0.476439	0.280206	0.136319	0.297655	0.0443556	0.268489	-0.0291679	0.094559	0.798324	0.0306095
		-	119054	-1.15936	-1.15286	-1.37938	-1.23054	-1.72315	-0.699159	-1.43825	-1.28685	1.07604	0.904287	0.569374	0.8499	0.892622	0.599625	1.10899	0.867079	0.569374	0.280721	1.37569	0.741929	0.148531	0.279188	0.402319	0.276679	-1.09119	-1.35372	-1.7423	-1.39574	-1.27947	-0.857516	-1.94294	-1.35997	0.507254	0.867673	1.0388	0.804577	0.611146	0.424532	0.691496	0.575724	0.48966	0.55253	0.48233	0.508173	0.275291	1.03043
		-	118854	2.2535	-0.290518	1.45707	1.14002	0.249643	1.22469	-0.100235	0.458031	-1.45627	-0.925473	-0.738852	-1.0402	-1.14282	-0.210143	-0.540871	-0.631279	-0.738852	0.483013	-1.244	-0.499946	0.854019	0.272548	0.260123	0.46223	1.57119	-0.626239	-0.966864	-0.0073039	1.89442	2.01182	-0.983154	0.974361	-0.400907	-0.687596	0.500345	-0.196053	0.196861	-0.083951	-0.545333	-0.144141	-1.80762	-0.211204	-0.263467	-0.760764	0.108481	-0.217234
		-	117982	0.987359	-1.838	1.58716	0.245508	1.44086	-0.817726	-1.62214	-0.333004	-0.24725	0.81672	-0.213056	0.118805	0.17204	0.0950913	0.19177	0.152967	-0.213056	0.0101811	-0.611856	-0.271577	-1.22779	-1.45388	0.360067	-0.773869	1.24953	-1.69543	1.14503	0.233041	1.63102	1.52327	-2.0507	0.367862	0.14685	0.768872	0.406132	0.440618	0.130211	0.084967	0.257387	0.157522	-0.736414	-0.508102	-0.62206	-0.622192	0.219922	0.813933
		-	115944	-1.57544	-1.76829	-0.435406	-1.25971	-0.977798	-0.177823	-2.13621	-1.09728	0.993482	0.99352	0.648517	0.878506	0.979933	0.124776	0.999871	0.701527	0.648517	-0.225325	0.738606	0.387266	-0.254395	-0.411727	0.125221	-0.1803	-0.936689	-1.55183	-1.23025	-1.23959	-0.919416	-0.98463	-1.42443	-1.10949	0.847947	1.05912	0.605754	0.837606	0.796511	0.838421	0.918627	0.851186	1.09663	1.15688	0.956605	1.07004	-0.693834	1.00814
		-	113513	0.208506	-0.511415	-1.09672	-0.466543	-0.611022	1.38557	-0.283327	0.16374	2.09317	1.34468	1.113	1.51695	0.794667	-0.155141	0.78478	0.474768	1.113	-1.02628	-0.844602	-0.252626	-0.750079	-0.524803	-0.450998	-0.575293	-1.57344	-0.407287	-0.94578	-0.975502	-1.27157	-1.64428	-0.763999	-1.22662	1.00077	1.41832	1.13837	1.18582	0.275941	-0.656617	0.102405	-0.0927569	1.17317	0.326089	1.42629	0.975183	-0.714521	-0.704611
		-	111821	0.297064	-1.36239	-0.624816	-0.56338	-2.10729	-0.585986	-1.85001	-1.51443	0.471609	0.52345	0.478934	0.491331	0.489314	-0.00956708	0.662933	0.380893	0.478934	0.271093	0.494104	0.41471	0.106321	-0.124396	-0.155332	-0.0578024	0.33939	-1.80859	-2.20238	-1.22386	-0.117294	0.157966	-2.35466	-0.771329	1.70361	0.740792	0.886344	1.11025	0.682497	0.469243	0.800508	0.650749	0.950676	0.875302	0.92813	0.918036	0.542053	-0.374786
		-	111058	-1.85602	-0.247935	-1.69212	-1.26536	-0.666536	-1.45009	-1.25585	-1.12416	0.546073	0.571639	0.436368	0.518027	0.774143	0.869203	0.524453	0.7226	0.436368	0.445715	0.405917	0.429333	0.602942	0.206135	0.7407	0.516592	-1.93421	-1.75844	-1.84367	-1.84544	-1.34811	-0.337114	-1.185	-0.956743	0.781828	0.52772	0.726314	0.678621	0.990446	0.894409	0.756163	0.88034	0.701509	0.774945	0.599577	0.69201	0.787265	0.90288
		-	110607	-0.590577	-0.585021	-1.03796	-0.737854	-0.389022	1.45931	-0.295177	0.258371	1.48764	1.15311	0.680327	1.10702	0.317696	-1.69408	0.98301	-0.131124	0.680327	-0.232507	2.00031	0.816043	-0.505118	-0.487342	-0.284805	-0.425755	-1.25901	-0.426271	-0.904524	-0.863268	-0.585021	-1.31413	-1.39056	-1.09657	-0.975137	0.969831	1.28477	0.426489	-0.659727	-0.641995	0.709538	-0.197395	1.13992	1.34786	1.23534	1.24104	-0.297264	-1.22731
		-	110604	-0.782519	-1.34848	-1.30896	-1.14665	-1.7496	0.617509	-0.795667	-0.642586	2.45835	0.6764	0.566122	1.23362	0.0772968	-0.00860462	0.138599	0.0690972	0.566122	0.380414	2.13636	1.02763	0.292586	-0.325584	-0.434578	-0.155859	-1.94694	-0.898565	-1.23258	-1.35936	-1.10201	-1.18088	-0.314536	-0.865807	0.514207	0.178559	0.787407	0.493391	-0.308395	-0.582006	0.886132	-0.00142288	0.00544143	0.761442	0.679499	0.482127	0.49822	0.862126
		-	108950	-1.35927	-0.786472	-0.855554	-1.00043	-1.06417	0.841256	-0.975799	-0.39957	2.03112	0.297126	0.211293	0.846512	-0.475673	0.234722	0.974848	0.244632	0.211293	-0.289499	2.65539	0.859062	0.742593	-0.316609	-0.810185	-0.128067	-1.28375	-0.819598	-1.27182	-1.12506	-0.827755	-1.0008	-1.01791	-0.948822	0.602063	1.90368	1.33674	1.28083	-0.337928	-0.196809	0.933344	0.132869	0.736906	-0.231965	0.354735	0.286559	-0.464269	0.700268
		-	108314	-1.77651	-0.111995	-0.833203	-0.907237	-1.32984	-1.42349	-1.17452	-1.30928	0.54024	0.585823	0.666205	0.597423	0.88961	0.262162	-0.425185	0.242196	0.666205	1.08373	0.475137	0.741689	0.664465	0.542824	1.059	0.755429	-1.69409	-1.02411	-2.69575	-1.80465	-0.907451	-0.840383	0.231164	-0.505557	0.781578	0.585367	0.590344	0.65243	1.03495	0.932851	-0.501693	0.488702	0.722633	0.622557	0.529297	0.624829	1.13014	0.907705
		-	108309	-0.362397	-0.633059	0.230213	-0.255081	-2.61138	-1.66207	-1.7724	-2.01528	0.465755	0.424683	0.52343	0.47129	0.689605	0.826691	0.536855	0.684384	0.52343	0.932213	0.312833	0.589492	-1.01353	0.938103	0.929808	0.284794	0.62112	-1.70042	0.687518	-0.130594	-0.593159	-2.00504	0.126645	-0.82385	0.625078	0.415138	-1.16224	-0.040676	0.87735	-1.38121	0.615379	0.0371718	0.56167	0.66271	0.494739	0.57304	0.30839	0.529383
		-	108145	1.08938	0.207091	0.599235	0.631902	0.600858	2.86877	0.289724	1.25312	-0.906715	-1.05882	-0.719688	-0.895074	-0.015891	0.161303	-0.343611	-0.0660662	-0.719688	0.197224	-1.22233	-0.581598	1.06135	0.568061	0.420393	0.683268	0.221241	0.839219	0.422453	0.494304	0.5741	-0.0448954	-0.468521	0.0202278	-0.41566	-0.824665	0.0798365	-0.386829	0.374086	0.0914427	-3.78097	-1.10515	-0.356747	-0.106861	-0.351713	-0.271774	0.720837	-0.690059
		-	107143	3.22026	-0.428616	2.79764	1.8631	0.0654957	0.491068	-0.261214	0.09845	-1.01979	-0.467247	-0.463991	-0.650342	-0.522272	-0.536365	-0.705089	-0.587909	-0.463991	-0.17699	-1.56787	-0.736282	0.277959	-0.0921615	0.0404513	0.0754162	2.82204	-0.0827492	-0.512838	0.74215	0.0482528	-0.0582352	-0.47412	-0.161367	-0.881697	-0.618414	-0.357266	-0.619126	-0.5064	-0.197382	-0.124034	-0.275939	-0.333999	-0.0354721	0.744307	0.124945	0.131748	-0.195427
		-	106953	-1.24241	-1.21508	-1.63556	-1.36435	-0.926192	0.291718	-1.13205	-0.588843	0.639381	0.698972	0.802835	0.713729	0.223805	0.351452	0.932744	0.502667	0.802835	-0.346198	-0.0951823	0.120485	0.383391	-0.476413	0.305607	0.0708619	-1.65827	-0.840882	-1.16934	-1.22283	-1.68757	1.9422	-1.20175	-0.315705	0.241745	0.663051	1.66258	0.855791	-1.0056	-0.0265782	0.499614	-0.17752	1.3679	1.15917	1.29543	1.27417	-0.487444	0.842405
		-	106742	0.651306	0.354955	-0.15835	0.282637	0.764734	1.33174	1.32859	1.14169	-1.9192	-3.17868	0.231027	-1.62229	-1.3375	-0.609458	-1.13679	-1.02791	0.231027	0.696784	-0.714081	0.0712432	1.57754	0.715705	0.612667	0.968636	-0.597294	1.48921	-1.279	-0.129027	0.42964	-0.204806	0.408144	0.210992	-0.739318	-0.591353	0.202655	-0.376005	0.437684	0.0593286	-0.793526	-0.0988377	-0.37996	0.681312	-0.532411	-0.0770198	0.751489	0.505731
		-	106427	-0.559109	-1.6656	-1.18324	-1.13598	-0.377909	1.61318	-1.65441	-0.139713	0.763418	-1.86667	0.637378	-0.155292	0.23109	0.171045	0.320053	0.240729	0.637378	0.798349	0.497289	0.644339	1.26232	0.626012	1.10303	0.997119	-0.317164	-2.48616	-0.0586064	-0.953978	-0.372227	-0.506414	0.024237	-0.284801	0.614406	0.316631	0.516688	0.482575	-1.05333	0.345696	-0.0242732	-0.243969	0.272593	0.758445	0.904183	0.645073	0.557951	-2.0181
		-	106387	-1.14555	-1.88757	-0.745401	-1.2595	-0.955236	-0.636244	-1.80862	-1.13337	1.28891	0.824148	0.870449	0.994503	0.479255	0.48256	0.676122	0.545979	0.870449	-1.07342	1.63217	0.476401	0.297867	0.147559	0.610559	0.351995	-0.905623	-1.72051	-1.15841	-1.26151	-0.655133	-0.725017	-2.13387	-1.17134	0.602863	0.822239	1.06607	0.830392	0.580964	0.362346	0.392862	0.445391	0.638207	0.744657	0.570346	0.65107	0.219668	1.00286
		-	106353	0.245158	-0.579582	-0.276683	-0.203702	-1.69761	3.72391	1.29957	1.10862	-1.14965	-0.267868	-0.252017	-0.556513	0.241975	0.314134	-0.882057	-0.108649	-0.252017	0.292988	-0.236402	-0.0651437	1.19978	1.35187	1.06811	1.20659	-0.447472	-0.49679	-1.88394	-0.942734	0.143155	-0.14242	-0.562089	-0.187118	-0.161029	-0.238831	-0.0942152	-0.164691	0.322468	0.716895	-0.574916	0.154816	-0.416257	0.402385	-0.971701	-0.328524	1.17562	-1.00994
		-	105769	-0.53467	-1.56736	-1.40191	-1.16798	-1.39488	-0.153386	-1.32804	-0.95877	1.07499	0.975588	1.30948	1.12002	0.499945	0.227192	0.5103	0.412479	1.30948	0.502331	0.30531	0.705708	0.445182	-0.121569	0.625174	0.316262	-0.614202	-1.59249	-1.87329	-1.36	-0.635996	-0.223738	-1.88134	-0.913691	1.70475	0.921753	1.15803	1.26151	0.481803	0.0372173	0.415476	0.311498	-0.442824	-0.0566789	-0.740551	-0.413352	-0.180351	1.50962
		-	105366	-0.774465	-1.80552	-0.970828	-1.1836	-0.59542	1.11601	-2.46746	-0.648956	0.145141	1.14936	0.118184	0.470894	0.796323	0.224123	0.17748	0.399308	0.118184	0.691317	1.69458	0.834694	1.36179	0.443522	-0.516928	0.429462	-0.423449	-0.51819	-1.38271	-0.774782	-0.814221	-1.67715	-1.72126	-1.40421	0.205116	0.940597	0.310357	0.485357	1.08738	-0.916953	0.290807	0.153745	0.383946	0.350852	1.12718	0.620659	0.589232	0.896674
		-	105122	2.10808	2.27504	1.71617	2.0331	-0.00364887	1.70076	0.0905086	0.595873	-0.765103	-1.0484	-0.80109	-0.871531	-0.249209	-0.256431	-0.537181	-0.347607	-0.80109	-0.229906	-1.43591	-0.822303	0.494149	0.158305	0.0719308	0.241462	1.47181	2.62231	-0.0720049	1.34071	-0.0662715	-0.495708	-0.403972	-0.321984	-0.722982	-1.03328	-0.445843	-0.734035	-0.135233	-0.256022	-0.469594	-0.28695	-0.781431	-0.475028	-0.855549	-0.704003	0.1279	-0.74714
		-	105081	-0.765874	-1.03183	-1.5714	-1.12304	-1.22378	0.498628	-0.808184	-0.511114	0.675979	1.28256	0.817287	0.925275	0.919963	0.443201	1.26001	0.874393	0.817287	0.0600969	2.43448	1.10395	0.181195	0.330157	0.20411	0.238487	-1.66996	-0.958071	-1.27643	-1.30148	-1.28251	-1.17104	-1.37322	-1.27559	1.09465	1.83021	0.851828	1.25889	0.135991	-0.232358	-0.297639	-0.131335	-0.156918	-0.197089	-0.452726	-0.268911	-0.143234	0.522642
		-	105071	-1.07779	-1.65387	-1.16307	-1.29824	-0.632429	-0.0478501	-1.25342	-0.644568	0.687437	0.477082	0.450161	0.538226	1.35079	0.897416	0.539023	0.929077	0.450161	-0.149121	0.729465	0.343501	-0.960078	1.64003	0.472831	0.384261	-1.11643	-1.63382	-1.08973	-1.27999	-0.564376	-1.23082	-2.42585	-1.40701	0.51168	0.776936	1.25395	0.847524	1.1069	0.535776	-0.0213388	0.540446	0.569992	0.57077	1.02363	0.721462	0.837758	0.36888
		-	104486	1.35461	0.920065	0.712339	0.995672	1.0841	-0.281111	1.05545	0.619479	-0.525899	-0.627239	-2.83467	-1.32927	-0.166848	-0.165594	-0.344941	-0.225795	-2.83467	-0.342558	-0.741907	-1.30638	0.755502	0.00713485	0.104302	0.28898	0.23902	1.08327	1.03687	0.786387	1.01158	0.540868	0.0919269	0.548125	-0.511252	-0.695979	0.766448	-0.146927	0.303725	0.0957201	-0.216684	0.0609204	-0.153946	0.22125	0.0998461	0.0557167	-2.29976	0.666397
		-	103870	-1.22046	-1.18051	-1.38104	-1.26067	-0.936218	1.8433	-0.331031	0.192017	0.549686	1.25667	1.03887	0.948409	0.621449	-0.291619	1.32138	0.550402	1.03887	-0.0780133	-0.466783	0.164691	-0.0617473	0.269266	0.207431	0.138316	-1.04234	-0.331031	-1.66016	-1.01118	-0.719987	-0.454106	-1.50558	-0.893225	1.48013	1.26072	-0.492529	0.74944	0.146319	-0.240032	1.13253	0.346272	1.93865	0.671418	-0.739617	0.623484	-0.374674	-1.40767
		-	103821	-1.37012	-1.48145	-0.785269	-1.21228	-0.64584	0.00181373	-0.780149	-0.474725	2.24277	1.59078	0.65019	1.49458	0.757974	0.0364119	0.411849	0.402078	0.65019	-0.0175175	1.61784	0.750172	-0.488052	-0.322239	-0.527892	-0.446061	-0.848379	-0.0991138	-1.11313	-0.686874	-1.73408	-2.03993	0.0110504	-1.25432	1.47053	1.2622	0.941738	1.22482	0.0489343	-0.177173	0.857274	0.243012	0.769997	0.643279	-0.979033	0.144748	-0.611985	0.0834017
		-	103129	-0.623044	-1.56911	-1.7181	-1.30342	-1.48787	-0.482779	-0.324893	-0.76518	-0.0099163	-0.0248789	0.163639	0.0429479	0.760198	0.414041	-0.518316	0.218641	0.163639	-0.791378	1.08278	0.151681	0.492084	0.261288	0.666142	0.473171	-1.00365	-2.4602	-0.539374	-1.33441	-0.63543	-0.0401662	-1.25332	-0.642974	0.190689	0.251597	2.06711	0.836464	1.09844	0.491085	1.3242	0.971238	0.461269	0.716259	0.521002	0.566177	-0.119282	2.2486
		-	100897	0.624895	-0.924958	-0.302097	-0.20072	-1.46903	-0.160119	-1.66664	-1.0986	0.527675	0.304825	-0.129111	0.234463	-0.0613192	-0.975932	0.15093	-0.295441	-0.129111	-0.421245	1.12016	0.189936	0.447226	-0.531007	0.350519	0.0889125	0.272939	-1.40019	-2.06809	-1.06511	0.521903	0.910038	-2.41619	-0.328084	-0.126051	0.135459	2.29023	0.766545	0.390583	0.149652	0.268053	0.269429	-0.0136399	0.29076	1.471	0.582705	1.60886	-0.297348
		-	100884	-1.5018	-1.44666	-1.59253	-1.51366	-0.73403	-1.32322	-1.11755	-1.05827	0.554431	0.514126	0.615761	0.56144	0.815979	0.718133	0.634543	0.722885	0.615761	0.987841	0.282501	0.628701	0.789855	1.0468	1.0442	0.960286	-1.67864	-1.37184	-1.63836	-1.56295	-1.03079	-0.951355	-0.906326	-0.962823	0.195026	0.484766	0.781443	0.487078	0.986479	0.864602	0.709927	0.853669	-0.842125	0.780091	-0.309536	-0.123857	1.12501	0.813877
		-	100107	-1.00607	-0.723304	-1.24762	-0.992334	-0.874812	0.4129	-0.847734	-0.436549	1.27137	1.05956	1.20318	1.17804	0.497652	-0.312471	0.884069	0.356417	1.20318	0.840752	1.15118	1.06504	-0.746874	-0.679803	-1.10737	-0.844683	-1.25934	-0.913357	-1.3378	-1.17016	-1.21647	-0.959902	-1.20279	-1.12639	0.688267	1.02052	-0.00664625	0.567381	-0.0599377	-0.111539	0.0166004	-0.0516254	1.82604	1.60802	1.67355	1.70254	-0.500517	0.437334
		-	100020	-1.01362	-0.845073	-1.08124	-0.979978	-1.17819	0.423849	-0.588948	-0.447762	1.06287	0.882554	0.862967	0.93613	-0.142246	-0.410791	0.27828	-0.0915857	0.862967	0.426953	0.840286	0.710068	-0.821182	-0.481645	-0.437538	-0.580122	-1.67337	-1.05348	-0.534585	-1.08714	-1.46653	-1.33143	-1.21467	-1.33754	1.18725	0.94529	0.836267	0.989601	-0.46666	-0.0270688	0.358018	-0.0452369	1.35153	1.95758	2.40962	1.90625	-0.181231	-0.0230877
		-	99881	-1.02178	-0.974752	-1.72543	-1.24065	-0.545743	1.45351	-0.266825	0.213647	0.134082	-0.0239115	0.370481	0.160217	-0.843201	0.818162	0.646153	0.207038	0.370481	0.640791	-2.29728	-0.428669	1.10236	0.918225	0.830757	0.950447	-1.7071	-0.84756	-1.87664	-1.4771	-0.738247	-0.899257	0.612543	-0.341654	0.553912	0.262607	0.717545	0.511355	0.853017	0.712708	0.609827	0.725184	0.544072	0.70433	0.491501	0.579968	1.08317	-1.59848
		-	97753	-0.403266	-1.392	-1.43108	-1.07545	-0.557101	-0.598887	-0.330413	-0.495467	-0.132396	-0.0238842	0.145789	-0.00349714	0.13672	-0.132396	0.525985	0.17677	0.145789	1.58746	-0.208999	0.508084	1.6036	1.4193	1.16357	1.39549	-1.44104	-0.428354	-1.51811	-1.12917	-0.847752	-1.56999	-0.725269	-1.04767	0.297673	0.415399	1.20994	0.641003	1.01375	1.11274	0.752422	0.959634	-1.39682	0.0622916	-0.713575	-0.682702	2.06263	-0.803858
		-	97332	-1.436	-0.775057	-1.82192	-1.34433	-1.2358	0.426635	-0.865685	-0.558282	1.37768	1.01714	0.790283	1.0617	0.386006	0.377029	0.674635	0.479223	0.790283	0.0625352	2.29235	1.04839	-0.250489	0.254016	-0.251549	-0.0826742	-1.42983	-1.12789	-1.83488	-1.4642	-1.08821	-0.821741	-1.57689	-1.16228	1.22567	1.04321	0.570648	0.946508	0.592261	0.3814	0.617077	0.530246	0.617664	0.496796	0.380374	0.498278	-0.572334	0.39842
		-	92740	-0.0884497	-0.759243	-1.19439	-0.680695	-2.16389	2.25055	-0.352207	-0.0885172	-0.570543	-0.175344	-0.124751	-0.290213	-0.113925	-0.107059	-0.568356	-0.263113	-0.124751	3.04866	0.501274	1.14173	1.04562	1.20906	-0.0407524	0.737978	-0.0354118	-0.795105	-1.1251	-0.651871	-0.652964	-0.232117	-1.34625	-0.743778	-0.312006	0.0772178	1.34708	0.370762	0.330916	0.0674739	0.16034	0.186244	-0.0762017	-0.488087	-1.12579	-0.56336	0.536644	1.34218
		-	92727	2.29647	0.160065	0.244824	0.900454	1.6197	1.67587	0.284904	1.19349	-1.28118	-1.35267	-0.922978	-1.18561	-0.0117219	-0.313267	-0.674304	-0.333098	-0.922978	0.142686	-1.29372	-0.691337	1.10825	0.651729	0.26781	0.675929	0.685841	0.762081	-2.20095	-0.251011	1.78024	1.18029	-1.1526	0.602645	-0.745568	-0.829997	-0.00650056	-0.527355	0.0864203	0.0894298	-0.591078	-0.138409	-0.540756	-0.155491	-0.472622	-0.389623	0.761534	0.288301
		-	89252	-0.790933	-1.5436	-1.51924	-1.28459	-1.33772	-0.142651	-1.39668	-0.959018	1.23881	0.887532	0.545729	0.890692	1.0349	0.425165	0.834448	0.764837	0.545729	0.27304	1.48433	0.7677	0.181152	0.0999717	0.249093	0.176739	-0.732536	-1.50659	-1.41566	-1.21826	-0.713779	-0.36408	-1.90653	-0.994796	0.697795	0.804788	0.755794	0.752792	0.641071	0.737983	0.929052	0.769369	0.523705	0.882733	1.29636	0.900933	-0.688247	-1.58797
		-	89221	0.464311	0.325691	0.132997	0.307666	0.264391	2.62848	1.01141	1.30143	0.850008	0.42035	0.267144	0.512501	-0.0668177	-0.50696	0.298985	-0.0915975	0.267144	-0.133295	1.53772	0.557191	-1.80598	-0.690184	-2.11967	-1.53861	0.024087	0.580119	1.0089	0.537703	-1.40871	-1.05218	-2.80414	-1.75501	0.559265	0.496881	0.13139	0.395845	-0.359846	-0.29561	0.0447472	-0.20357	0.444125	0.366251	0.188344	0.332906	-0.524359	0.342699
		-	89209	-1.02962	-1.48513	-1.36843	-1.29439	-1.30582	-0.168735	-1.44061	-0.971724	1.61944	1.03029	0.802954	1.15089	0.565986	0.271524	1.46082	0.766111	0.802954	0.587092	1.79946	1.06317	-0.0301048	0.15253	0.244098	0.122174	-0.944247	-1.12936	-1.3806	-1.1514	-1.34629	-1.15142	-1.95164	-1.48312	0.602731	0.830624	0.552921	0.662092	0.263848	0.312571	0.81139	0.462603	0.00565361	0.618078	0.804118	0.47595	-0.395233	0.551494
		-	89204	-0.266853	-2.56094	-0.589129	-1.13898	-0.471158	-1.84416	-0.547357	-0.954223	1.40293	0.947777	0.874068	1.07493	0.415106	0.328888	0.39534	0.379778	0.874068	0.283781	1.09651	0.751452	-0.0980751	-0.316019	-0.0867207	-0.166938	-1.18639	-2.63585	-0.549655	-1.4573	-1.52309	-0.593654	-0.346791	-0.821178	0.991867	0.938553	1.00923	0.979885	0.334091	0.232702	0.223376	0.26339	0.975238	1.05087	0.899969	0.97536	-0.0443631	0.628329
		-	89201	0.875381	0.328939	0.444184	0.549501	0.606901	2.05315	0.557814	1.07262	-0.443759	-1.14173	0.604424	-0.327022	0.539883	0.644994	0.346504	0.51046	0.604424	-0.173922	1.09188	0.507462	-1.38779	-1.88641	-2.35767	-1.87729	0.121355	0.594374	0.505778	0.407169	0.642049	0.208021	-1.05984	-0.0699218	-1.02699	-1.67762	1.07076	-0.544617	0.809632	0.604277	-1.50035	-0.0288142	-0.511644	-0.390335	-0.45898	-0.453653	0.84916	-1.01025
		-	88961	0.156947	-0.320918	-0.0531821	-0.0723843	0.514809	1.37598	-0.697993	0.3976	0.602232	1.27813	-1.16206	0.239436	-1.23385	2.1847	-0.739889	0.0703213	-1.16206	-1.03052	-1.43836	-1.21031	-0.0688887	-0.247686	-0.392563	-0.236379	-0.496637	0.86145	-0.727993	-0.12106	0.0285283	-0.0643536	-0.606874	-0.214233	-0.822921	1.53102	1.77651	0.828202	0.116416	-0.585448	1.48745	0.339472	1.46338	-0.77599	-1.83954	-0.38405	0.623903	0.0464463
		-	88850	0.234058	0.00541114	-0.147806	0.0305544	-0.0878004	3.70875	0.720824	1.44726	-0.713188	-0.528953	-0.101394	-0.447845	0.323822	0.471729	-0.405701	0.12995	-0.101394	0.822585	-2.01374	-0.43085	1.02136	0.889646	0.871877	0.927629	-2.21766	-1.1784	-0.741167	-1.37908	-1.27605	-0.237716	0.28842	-0.408449	-0.245299	-0.642295	-0.0873574	-0.324984	-0.155998	0.569915	0.0119378	0.141952	-0.0282025	-0.319092	-0.0584847	-0.13526	1.27695	-0.605463
		-	88847	-1.24853	-1.35679	-1.72602	-1.44378	-1.20413	-0.999201	-1.65246	-1.28526	1.05544	1.13104	1.18245	1.12298	0.451441	0.894849	0.487449	0.611246	1.18245	0.538416	0.424534	0.715133	0.817172	0.166247	0.808106	0.597175	-0.510921	-0.817138	-1.95202	-1.09336	-1.26695	-1.22133	-1.28723	-1.2585	0.681368	0.960162	1.48263	1.04139	0.360423	0.309356	0.596443	0.422074	-0.166371	0.36804	-0.31106	-0.0364639	0.476699	0.93827
		-	88788	0.943378	-0.644629	0.463119	0.253956	0.29286	2.05679	-0.0263375	0.774439	0.890588	-1.18711	-0.904896	-0.400474	-0.26462	-2.62643	0.394649	-0.832133	-0.904896	0.0369229	1.52943	0.220484	1.02596	0.452653	0.374093	0.61757	0.392356	-0.175962	0.163289	0.126561	0.664576	0.851475	-0.835435	0.226872	-0.594404	-1.00794	-0.050629	-0.55099	-2.56436	0.000156153	-0.269623	-0.944609	1.11191	0.836168	-0.788535	0.386515	0.554852	-0.955376
		-	87877	-0.105619	-0.530746	-0.646705	-0.42769	1.1149	3.88937	0.497893	1.83405	-1.80911	0.156087	-0.287165	-0.646729	0.116676	0.347301	-1.17039	-0.235473	-0.287165	1.50559	0.463105	0.560508	-0.571697	0.57126	-0.651535	-0.217324	-1.19188	-0.509203	-0.459947	-0.720343	0.589921	0.114082	-0.400961	0.101014	-0.107102	-2.03427	0.813847	-0.442509	0.556274	0.364898	-0.0571921	0.287993	0.195766	-0.0453103	-0.121527	0.00964265	0.562397	0.165349
		-	85132	-0.46933	-2.30322	-0.590903	-1.12115	-0.508289	0.282758	-2.4851	-0.903544	0.923103	1.29007	1.02174	1.0783	0.594281	0.255078	0.753077	0.534145	1.02174	-0.194739	0.290621	0.372539	0.263682	-0.06981	0.153856	0.115909	-0.784238	-1.80612	-0.512312	-1.03422	-0.416977	-0.878371	-1.45211	-0.915821	1.583	1.39367	-0.173057	0.934539	0.510342	0.41671	-0.434482	0.16419	1.61089	1.23106	-0.604765	0.745725	-0.0361959	0.166366
		-	84607	1.15599	0.839619	1.3285	1.10804	-0.661726	-0.430959	-1.82887	-0.97385	-0.477309	-0.789331	-0.667921	-0.644854	0.045797	0.389588	-0.127163	0.102741	-0.667921	-0.75812	-0.169762	-0.531934	0.66536	0.166502	0.488814	0.440225	1.14642	-0.0243441	1.75164	0.957907	-1.06824	-0.95722	-2.75148	-1.59231	-0.644485	-0.804177	-0.680811	-0.709824	0.40564	-0.28437	0.300957	0.140742	0.306091	0.0474185	2.31297	0.888826	0.183632	1.34759
		-	84605	1.2339	0.8479	1.23472	1.10551	-1.1613	0.0534877	-1.82612	-0.977976	0.224645	0.0136935	-0.188944	0.0164649	0.666708	0.617759	0.72639	0.670286	-0.188944	-0.331697	0.304024	-0.0722057	1.01965	0.452139	0.568682	0.680156	1.06464	0.513281	1.30355	0.96049	-1.73703	-2.49057	-2.00548	-2.0777	-0.145463	-0.820067	-0.922497	-0.629342	0.602118	-0.0301328	0.500495	0.357493	-0.846941	-0.897989	-0.781719	-0.842216	0.1654	1.33735
		-	84388	-1.02905	-1.03111	-0.733784	-0.931316	-0.903399	0.123329	-0.967744	-0.582604	0.313808	0.469839	2.20497	0.996206	-0.272818	-0.137245	-0.0661705	-0.158744	2.20497	0.740327	-0.59036	0.784979	-0.277397	-0.603175	-0.0688327	-0.316468	-0.63818	-0.748584	-1.19214	-0.859634	-0.724176	-1.00219	-0.984178	-0.903513	2.13297	0.552978	0.715879	1.13394	0.0144409	0.191027	1.46587	0.557113	-0.211701	-0.213264	-0.615522	-0.346829	-0.167264	2.44787
		-	84216	0.356295	-0.0237115	0.257575	0.196719	0.158972	1.72873	0.125774	0.67116	-1.53394	-1.96068	-0.0964202	-1.19701	0.832296	-0.792856	0.346398	0.128613	-0.0964202	0.200108	-2.23878	-0.711696	0.693203	0.516452	0.271178	0.493611	0.102021	1.50427	-0.629879	0.325472	-0.961633	-0.455817	-1.64369	-1.02038	-1.91557	1.01311	0.931513	0.00968731	-0.282601	0.0646788	0.904061	0.228713	0.428882	1.47954	0.913276	0.940567	0.102877	-1.15334
		-	84213	0.00280871	-0.220009	0.172999	-0.0147336	-0.281588	3.56175	0.702895	1.32768	0.853898	0.537847	-1.62944	-0.0792311	-0.519551	-0.819845	-0.300018	-0.546471	-1.62944	-0.555666	1.68743	-0.165891	0.125607	-0.882659	-0.329269	-0.362107	-0.802482	1.79744	-0.625482	0.123159	-0.10216	-0.544766	-1.19591	-0.61428	0.247818	0.436229	0.205121	0.296389	0.0132654	-0.605483	-0.561951	-0.384723	0.676954	0.582739	0.641992	0.633895	-1.20973	0.746521
		-	84209	-0.255165	-1.5441	-1.05918	-0.952815	-1.29004	1.96901	-1.14792	-0.156318	1.42304	-0.787294	0.0273028	0.221017	-0.0318601	-0.590808	2.10305	0.493459	0.0273028	-0.558761	1.81054	0.426361	0.10091	-0.486651	0.0824361	-0.101102	-0.168064	-0.979142	-1.28128	-0.809495	-0.0282043	1.14841	-2.01082	-0.296874	0.912777	0.607506	0.210122	0.576802	0.0184938	-0.723698	0.282502	-0.140901	0.434466	0.323099	1.22443	0.660666	-0.305201	-0.574695
		-	84200	-0.136836	-2.96804	-1.73097	-1.61195	0.709944	0.200562	-0.62865	0.0939518	0.801212	-0.619837	0.0852027	0.0888593	0.977009	-0.631602	-0.00309361	0.114104	0.0852027	-0.445152	1.72082	0.453625	1.67712	0.332256	0.304318	0.77123	-0.721858	-1.43555	-0.716955	-0.958121	0.593661	0.447013	-1.96849	-0.309271	-0.438009	0.553887	0.387018	0.167632	-0.460733	0.815818	0.291639	0.215575	0.80467	0.760963	0.735405	0.767013	-1.09624	1.06795
		-	84196	0.613308	-1.07427	-0.259924	-0.240295	-1.58361	-0.499821	-1.36449	-1.14931	0.778642	0.827747	0.187993	0.598127	0.795412	-0.54571	0.95987	0.403191	0.187993	-1.29945	0.79995	-0.103836	0.432631	0.240931	-0.550123	0.0411461	0.6534	-1.38122	-1.47467	-0.734163	0.220816	0.48155	-2.08318	-0.460273	1.94563	1.03362	-0.442601	0.845549	-0.959627	-0.595138	-0.0620827	-0.538949	1.23243	1.16103	1.21107	1.20151	-1.03502	0.0979657
		-	84193	-1.03133	-0.986055	-1.45586	-1.15775	-1.31258	0.201452	-1.09742	-0.736182	1.65355	1.17315	0.962476	1.26306	0.0611326	0.267595	0.370555	0.233094	0.962476	0.415689	2.9418	1.43999	-0.0767646	-0.110658	0.435026	0.0825344	-1.21156	-1.14423	-1.78948	-1.38176	-0.949442	-0.482462	-1.34564	-0.925848	0.705727	0.973228	0.65452	0.777825	0.453742	-0.220699	0.28721	0.173417	0.72347	0.691909	0.0582473	0.491209	-0.610668	0.179485
		-	84183	1.17753	-1.63044	-1.31836	-0.590425	1.61829	3.90764	-0.627549	1.6328	-0.668037	-0.635558	-0.501701	-0.601765	-0.106982	-0.653923	-0.500369	-0.420425	-0.501701	-0.627912	-0.963079	-0.697564	0.777556	-0.490088	-0.199659	0.0292698	-0.418498	1.23357	-0.810605	0.00149081	1.01192	0.465554	-1.35668	0.0402636	0.538388	-0.15062	0.178071	0.188613	-0.140694	-0.0636196	-0.10165	-0.101988	0.139026	0.378171	0.612134	0.376444	-0.243119	0.180163
		-	84181	-1.45207	-0.673436	-2.23576	-1.45376	-1.75753	1.69067	0.0159536	-0.0169667	0.148668	0.415281	0.52773	0.363893	0.312575	0.529428	0.196438	0.346147	0.52773	1.11638	0.0926926	0.578934	0.794826	0.884983	0.396091	0.691967	-1.34962	-0.951306	-1.21182	-1.17092	-1.82448	-1.96372	-0.67777	-1.48866	0.624434	0.722015	1.1617	0.836049	0.405137	0.773752	0.71376	0.630883	0.454815	0.345881	-0.620684	0.0600039	0.365489	1.02626
		-	84117	-1.11789	-0.693291	-1.4134	-1.07486	-1.59615	1.33749	-0.112678	-0.12378	0.682905	0.581459	0.423195	0.56252	0.619755	0.264949	0.583481	0.489395	0.423195	2.75554	0.513666	1.2308	0.574712	0.675273	0.690825	0.646936	-1.23917	-0.987287	-1.27893	-1.16846	-1.57458	-1.53933	-1.0584	-1.39077	-0.03691	0.685862	1.19135	0.613433	-0.124507	-1.06257	0.0497051	-0.379123	0.0845268	-0.445007	-0.254216	-0.204898	0.429935	1.37288
		-	84116	-1.45293	-1.35675	-1.37239	-1.39402	-1.03695	-0.551381	-1.24689	-0.945076	0.955946	0.842495	0.769195	0.855879	0.724562	0.572493	0.737536	0.678197	0.769195	0.418409	1.39825	0.86195	0.437187	0.656753	0.454899	0.51628	-1.64129	-1.08663	-1.42931	-1.38574	-1.6699	-1.56448	-1.72301	-1.65246	0.814141	0.867599	0.819554	0.833765	0.514063	0.431727	0.799435	0.581741	0.548635	0.58662	0.409449	0.514901	0.710966	0.286269
		-	84115	0.353501	-1.05849	-0.40245	-0.369147	-1.10408	0.203253	-0.961474	-0.620766	1.70287	1.97656	1.50587	1.72843	-0.379648	-1.20566	-0.682835	-0.756046	1.50587	0.226491	1.81264	1.18167	-0.0402301	-0.939524	-0.0927409	-0.357499	0.1309	-1.07896	-0.939524	-0.629196	-0.00534724	0.24047	-0.908101	-0.224326	-0.786287	1.98389	-0.794007	0.134533	-0.205738	-1.32534	-0.454694	-0.661924	1.26311	0.0881185	1.00196	0.784395	-0.660854	-0.528471
		-	84105	0.379055	-1.46136	-0.741823	-0.608041	-1.16012	-0.124531	-2.11166	-1.1321	1.1246	0.848408	0.797708	0.923571	0.63046	0.359652	0.829912	0.606675	0.797708	0.419912	1.77073	0.996118	0.313224	0.275826	0.407045	0.332032	-1.70917	-0.859897	-1.32602	-1.29836	-1.55856	-1.57094	-1.76379	-1.6311	0.849646	0.886396	0.914676	0.883572	0.462047	0.29189	-0.56663	0.0624357	0.700301	0.498114	0.874769	0.691061	0.390825	-0.225251
		-	84102	-0.401099	-0.932767	-1.65616	-0.996675	-1.30855	0.699146	-1.8533	-0.820901	1.2137	1.09775	0.906509	1.07265	0.487885	0.240217	0.564933	0.431011	0.906509	0.59263	1.41702	0.972054	0.234028	-0.305927	0.203617	0.0439059	-0.950404	-1.66993	-1.25522	-1.29185	-0.675961	-2.15576	-1.29378	-1.37517	1.04304	1.05237	0.0359885	0.710464	0.461567	0.35196	0.0469219	0.286816	1.02071	1.13578	-0.698608	0.48596	0.48779	0.418138
		-	84095	0.336817	-0.591386	-0.638322	-0.297631	-0.604705	-0.377392	-1.31731	-0.766469	0.78608	0.371749	-0.795744	0.120695	0.424183	-1.12353	-1.65751	-0.785618	-0.795744	-0.288376	1.77002	0.228635	0.628294	0.578331	0.21716	0.474595	0.226613	-1.73287	-0.0787895	-0.528348	-0.143047	-0.39422	-0.450407	-0.329225	0.158436	-0.0977351	0.628415	0.229705	0.764247	0.622004	1.8168	1.06768	0.260473	0.385986	-2.73069	-0.694744	0.884865	2.07515
		-	64668	-1.30382	-0.747104	-1.62889	-1.2266	-1.13519	0.195646	-0.823441	-0.587661	1.06616	2.39522	0.571392	1.34426	0.230866	0.223305	0.473981	0.309384	0.571392	-0.041595	1.86321	0.797667	-0.305258	0.119691	-0.0304645	-0.0720105	-1.29862	-1.34496	-1.6398	-1.42779	-1.01088	-0.786426	-1.33764	-1.04498	1.91315	0.784433	0.386392	1.02799	0.404596	0.226987	0.425499	0.352361	0.425994	0.324185	0.0380389	0.262739	-0.611386	1.23328
		-	62766	1.25343	-0.766555	0.206089	0.230987	-0.839979	1.19878	-0.788134	-0.143111	-0.184285	-0.658968	-0.409504	-0.417585	0.954014	-0.0169865	-0.180738	0.252096	-0.409504	0.0575519	-0.477185	-0.276379	0.64956	-1.15704	1.17026	0.220927	1.37964	-1.21341	-1.36918	-0.400985	1.15075	2.32876	-1.62354	0.618658	-0.37596	-1.13497	-1.55959	-1.02351	0.0122659	0.786969	0.499341	0.432858	0.236795	1.53963	-0.484774	0.430549	-1.05156	-0.0605771
		-	62639	-1.48796	-1.40117	-1.68639	-1.52518	-1.09722	0.256458	-1.15137	-0.664046	1.19127	0.77106	0.624593	0.862308	0.429743	0.218674	0.719817	0.456078	0.624593	0.520363	1.65367	0.932877	-0.00811044	-0.0847543	0.216358	0.0411645	-1.54434	-0.883791	-1.40842	-1.27885	-1.3434	-1.20805	-1.74198	-1.43114	0.390507	0.947132	1.03195	0.789863	0.156205	0.13547	0.66342	0.318365	0.862114	1.20291	1.31112	1.12538	-0.053042	0.845337
		-	62513	-0.940944	-0.948268	-1.45234	-1.11385	-0.64904	0.135988	-1.66983	-0.727629	-0.653515	-0.276703	0.177338	-0.25096	0.736625	1.12524	0.657308	0.839725	0.177338	0.183341	-0.501855	-0.0470587	1.43497	0.93362	1.04611	1.13823	-1.3759	-0.975382	-1.6654	-1.33889	-1.19182	-1.24692	-1.48539	-1.30804	0.477592	-0.0275581	0.571741	0.340592	0.996573	0.943654	0.8671	0.935776	-0.0712967	0.168953	0.011405	0.0363538	1.37318	1.53478
		-	62341	-1.09718	-1.26537	-1.35149	-1.23802	-1.20217	-0.372752	-1.32213	-0.965684	1.41995	1.1968	-0.123779	0.83099	0.892438	0.409148	1.03182	0.777804	-0.123779	-0.463498	1.70539	0.372703	0.0231632	0.50361	0.261681	0.262818	-1.61627	-1.01802	-1.07025	-1.23484	-1.25857	-1.47387	-1.62342	-1.45196	-0.137627	1.15718	0.883329	0.634293	0.453028	0.408573	0.804825	0.555475	0.991148	0.870367	0.801945	0.88782	0.299765	1.07538
		-	50541	0.910133	-1.39127	0.677385	0.0654155	0.707893	1.20542	-1.59346	0.106619	-0.0374645	-2.03346	-1.97339	-1.34811	0.491236	0.557497	0.288706	0.445813	-1.97339	0.596853	-0.0316551	-0.469399	0.853364	0.70492	0.661676	0.739987	0.555735	-0.826582	0.71592	0.148358	0.747368	0.5874	0.305461	0.546743	-1.80318	0.208485	0.559818	-0.344959	-1.41043	0.53473	0.433661	-0.147346	0.269785	0.438486	0.272676	0.326982	0.749656	-1.65642
		-	50436	-0.760097	-1.47773	-1.31298	-1.1836	-1.07592	-0.840027	-0.940154	-0.952034	0.828904	1.01684	1.00985	0.951865	0.578431	0.047206	0.861999	0.495878	1.00985	0.860556	0.789791	0.886732	-0.860653	-0.229556	-0.599476	-0.563228	-0.841792	-1.96342	-1.65418	-1.48646	-0.372715	-0.275777	-1.00085	-0.54978	1.31967	1.35628	1.04497	1.24031	0.283474	0.176396	-0.424247	0.0118744	1.54975	1.40686	1.33458	1.43039	-0.535201	0.309495
		-	49656	0.249517	-0.652353	-0.602816	-0.335217	0.954159	4.08746	0.722137	1.92125	-0.71088	-0.999653	-0.5553	-0.755278	-0.846907	-0.150491	-0.384432	-0.46061	-0.5553	0.491422	-1.12733	-0.397069	0.600345	0.945895	0.876366	0.807535	-1.6249	0.587466	0.0484189	-0.329673	0.70662	-0.192423	-0.122849	0.13045	-0.649079	-0.904265	-1.18911	-0.914151	0.250689	0.352093	-0.476027	0.0422516	-0.379221	0.0996059	-0.297648	-0.192421	0.8177	-0.619675
		-	49434	-0.840199	0.242765	-1.28358	-0.627005	-0.457423	3.67854	0.715589	1.31224	-0.675853	-0.702431	-0.121186	-0.499823	0.210966	0.28837	-0.528408	-0.00969067	-0.121186	0.73839	-0.462905	0.0514331	1.24565	1.04859	0.754573	1.01627	-2.73644	0.671169	-0.96551	-1.01026	-0.623897	-1.14746	0.283288	-0.496025	-0.362453	-0.661143	0.274131	-0.249822	0.0338687	0.467106	-0.12628	0.124898	-0.248619	0.220154	-0.20319	-0.0772182	1.07981	-0.0226779
		-	48608	0.248831	-0.201649	-0.242017	-0.0649451	-1.18886	2.14237	0.0480137	0.333839	-0.212163	0.0288459	-0.0711916	-0.0848362	0.0475716	-0.124982	0.756521	0.22637	-0.0711916	-0.232921	0.532713	0.0761999	-0.814805	-0.976086	-1.56775	-1.11955	-0.319364	0.267197	0.0261454	-0.00867357	-0.939619	-1.96618	-0.521482	-1.14243	-0.230659	0.0422529	1.40645	0.406014	0.195376	-1.80138	0.314653	-0.43045	2.24869	1.35887	2.34916	1.98557	0.275547	-0.816698
		-	48494	-1.83455	-2.02459	-1.77022	-1.87645	-0.760142	0.295843	-0.0397151	-0.168004	0.984851	0.327663	0.867912	0.726809	0.593036	0.248339	0.211363	0.350912	0.867912	0.44229	-0.458389	0.283938	0.268327	0.403207	-0.00925673	0.220759	-1.99434	-1.75859	-0.530257	-1.42773	-0.844408	-1.99729	-0.121958	-0.987887	1.07689	0.7487	0.996534	0.940707	0.99765	0.686294	-0.00599186	0.559317	1.03008	1.39422	0.460991	0.961765	0.336	0.627293
		-	47358	1.383	-0.625318	0.345107	0.367596	0.835876	2.375	-0.343682	0.95573	0.530763	-0.587684	-0.610947	-0.222623	-0.954207	-1.08575	-0.555785	-0.865246	-0.610947	-1.08943	2.56036	0.286662	0.206741	-0.675147	-0.186467	-0.218291	0.47398	-0.0449055	0.233898	0.220991	1.07235	1.53208	-0.995481	0.536316	-0.370125	-0.376953	-0.389292	-0.37879	-0.649719	-0.63825	-0.488219	-0.592063	-0.796708	-0.490369	-0.745902	-0.67766	-0.747499	0.100522
		-	47235	-0.729615	0.22317	-1.49198	-0.666142	-0.268119	3.89525	0.648548	1.42523	-0.718156	-0.814962	-0.433557	-0.655558	0.304448	0.261156	-0.506669	0.019645	-0.433557	0.997987	-0.833479	-0.0896831	1.45432	1.08851	0.786316	1.10972	-1.65696	0.41645	-1.13935	-0.793287	-0.414805	-0.925027	-0.191612	-0.510481	-0.544151	-0.825616	0.298412	-0.357118	0.511379	0.467642	0.0958683	0.358297	-0.257504	-0.0417011	-0.375276	-0.224827	1.10533	-0.557111
		-	47206	1.70466	0.770557	-0.822577	0.550879	0.940463	1.51476	0.692135	1.04912	-1.17327	-1.26885	-1.51031	-1.31747	0.308088	-1.35216	-1.32061	-0.788226	-1.51031	-0.987417	-1.20307	-1.2336	1.2011	-0.639239	0.140642	0.234169	-0.643265	0.563558	0.682467	0.20092	1.12663	0.555942	1.04366	0.908745	-0.567806	-0.445461	1.17518	0.0539709	0.0372318	0.966648	-1.32061	-0.105576	-0.17942	1.57044	-0.623194	0.255942	-0.186173	0.385224
		-	46210	1.46296	-1.60292	-0.0536432	-0.0645322	1.19117	1.4129	-1.6557	0.316122	-0.373419	-0.908169	-0.583458	-0.621682	0.345609	0.200284	0.271676	0.272523	-0.583458	0.712878	-0.166456	-0.0123454	1.12226	0.0997242	0.451055	0.557679	-1.62017	-0.912287	-0.182379	-0.904944	0.931542	0.975125	-2.52418	-0.205839	-0.225537	-0.276282	1.10389	0.200689	0.705611	0.197011	0.219867	0.374163	-0.565042	-0.0610142	-0.38104	-0.335699	1.28617	-1.50893
		-	46171	-0.338069	0.951673	-0.661485	-0.0159605	-0.543606	3.75433	-0.018052	1.06422	-1.62046	-0.920365	0.295462	-0.748453	0.542637	0.80549	-0.673475	0.224884	0.295462	0.454327	0.0709739	0.273588	0.0645285	1.35831	0.966851	0.796562	-1.02659	0.724413	-1.5597	-0.620625	-0.338425	-0.578626	0.483362	-0.144563	-1.6558	0.150251	0.424574	-0.360323	-1.00396	0.756404	0.122752	-0.0416028	0.16089	0.692374	-0.20451	0.216251	-0.413501	-0.818316
		-	46164	1.4616	0.215808	0.723633	0.800346	0.784233	3.10024	0.392531	1.42567	-1.29258	-1.50995	-1.07308	-1.29187	-0.142041	0.0575728	-0.576723	-0.220397	-1.07308	0.296973	-2.04944	-0.941848	1.12444	0.569321	0.365207	0.686322	0.194688	1.03265	0.698357	0.641898	0.887459	0.232323	-0.688392	0.143797	-0.65413	-1.23927	-0.0112624	-0.634889	0.320052	-0.0148231	-0.44388	-0.0462173	-0.90257	-0.317218	-0.853425	-0.691071	0.870431	-1.13804
		-	46141	0.33591	0.808062	0.0258246	0.389932	-1.55327	3.83081	1.4053	1.22761	-0.900171	-0.0475004	-0.0321731	-0.326615	-0.3452	0.515285	-0.64141	-0.157108	-0.0321731	-1.36862	-0.508103	-0.636298	0.477875	1.10106	0.627796	0.735577	-0.221174	0.93673	-1.72633	-0.336924	0.349951	0.0738051	0.673124	0.365627	-0.714126	-1.17559	0.120418	-0.589767	-0.167499	0.337847	-0.0155877	0.0515866	-1.18333	-0.0308386	-0.728094	-0.64742	-0.177299	-0.765072
		-	46133	0.411873	1.01642	0.0166633	0.481654	-1.45952	3.59146	1.30624	1.14606	-0.848985	-0.0518831	-0.0375547	-0.312807	-2.06799	0.474225	-0.607087	-0.733617	-0.0375547	-0.701361	-0.46323	-0.400715	1.03696	-0.167043	0.177836	0.349252	-0.214239	1.2309	-1.6213	-0.201547	0.319666	0.0615168	0.838585	0.406589	0.0446955	-1.43434	0.105092	-0.428183	0.44837	-0.856934	-0.0220501	-0.143538	-0.186021	-0.467576	-0.688121	-0.447239	-0.372104	0.564617
		-	44230	0.308823	0.448856	-0.703618	0.0180202	-0.139609	4.1897	0.855189	1.63509	-0.846714	-0.893476	-0.424569	-0.721586	-0.0013899	0.244127	-0.578038	-0.111767	-0.424569	0.227056	-1.97002	-0.722511	1.36027	0.935224	0.675578	0.990359	-0.527493	0.496214	-0.9419	-0.324393	-0.120194	0.0828707	0.0911921	0.0179564	-0.908559	-1.14203	0.105206	-0.64846	0.0797253	0.154626	-0.385014	-0.0502211	-0.498195	-0.0893826	-0.535606	-0.374395	0.903164	-0.850561
		-	43806	0.971073	0.30523	0.577608	0.61797	0.815817	3.46971	0.677474	1.65433	-0.715938	-1.34713	-0.698799	-0.920622	0.103877	0.236094	-0.684527	-0.114852	-0.698799	0.24394	-1.04991	-0.50159	1.30967	-1.97241	0.62418	-0.0128503	0.0965851	1.07086	0.433972	0.533805	-0.250675	-0.358062	-0.297551	-0.302096	-0.463542	-1.24962	0.199924	-0.504411	-0.237045	0.245479	-0.128632	-0.0400659	-0.260166	0.0167193	-1.93984	-0.727761	0.856969	-0.765904
		-	43729	-0.451703	0.487604	-1.13713	-0.367076	0.14194	3.94548	0.898841	1.66209	-0.584308	-0.793652	-0.446238	-0.608066	0.177807	0.301876	-0.358689	0.0403312	-0.446238	0.580904	-1.67889	-0.514743	1.47286	0.997107	0.834154	1.10137	-1.46093	-0.916548	-0.673662	-1.01705	-0.0999294	-0.864901	0.0635872	-0.300415	-0.542075	-0.823521	0.350065	-0.338511	0.400966	0.324847	-0.071649	0.218055	-0.308976	-0.0911947	-0.392193	-0.264121	0.942895	-0.757097
		-	43580	0.468743	1.78996	-0.391345	0.622454	-0.481378	-0.244532	2.64723	0.640439	-1.492	-0.702009	-0.823433	-1.00582	-0.48552	3.01572	-0.576778	0.651139	-0.823433	-0.638466	1.1995	-0.0874657	-0.261842	-0.913974	-0.422554	-0.53279	-0.120504	0.692726	-0.495835	0.0254624	0.0130663	0.651102	1.98113	0.881766	-0.664934	0.374984	-0.357362	-0.21577	-0.35828	-0.66387	-0.582506	-0.534885	0.32228	-0.410598	-0.19537	-0.0945624	-0.413226	-0.498413
		-	42357	1.13551	-2.15562	-0.340081	-0.453397	-0.735284	-0.0262303	-1.42673	-0.729415	0.710471	0.345433	0.602835	0.552913	0.0273475	-0.289344	0.0584481	-0.0678494	0.602835	-0.0582798	-0.0464846	0.166023	-0.00540072	-1.60688	-0.0806526	-0.56431	0.217996	-2.26719	-1.20821	-1.0858	-0.319413	0.00689933	-1.97216	-0.761556	0.447522	0.504246	2.21528	1.05568	0.093155	0.40099	0.167334	0.220493	1.06925	1.62414	1.27413	1.32251	-0.138399	0.465933
		-	42161	-0.726187	1.57109	-1.04172	-0.0656066	0.0206194	1.99193	1.68079	1.23111	-2.20609	-1.16033	-1.00724	-1.45789	-0.601279	0.085725	-1.19133	-0.568962	-1.00724	-0.322236	-0.819425	-0.716302	1.02039	0.392768	0.226283	0.546479	0.0636422	1.71251	-0.853143	0.307668	1.72005	1.30465	1.12606	1.38359	-0.500798	-0.85245	-0.253998	-0.535749	0.149692	-0.0527393	-0.518932	-0.14066	-0.465014	0.0785148	-0.364213	-0.250238	0.696691	-0.334524
		-	41924	1.0646	0.292525	0.591793	0.649638	1.39361	2.08985	0.668027	1.38383	0.241847	-0.603981	-2.5663	-0.976146	-0.103223	-0.0432586	0.222205	0.025241	-2.5663	-0.332473	-0.455232	-1.118	-1.4496	0.156965	0.311938	-0.326899	0.767558	0.514245	1.45713	0.912978	1.37139	0.618416	0.018459	0.669422	-0.0993402	-0.501161	-1.81694	-0.805815	0.110725	0.00162952	0.0415048	0.0512864	-0.200122	-0.0989715	0.0824025	-0.0722304	-0.0265066	0.108046
		-	41836	1.17165	-3.4414	0.549724	-0.573342	0.807678	0.981945	0.759414	0.849679	-0.481824	-0.523089	-0.636501	-0.547138	-0.0193734	-0.216832	-0.189314	-0.14184	-0.636501	0.00621905	-0.235622	-0.288635	0.845729	0.478908	0.30097	0.541869	0.46148	0.903055	0.75998	0.708171	0.433213	0.113864	-3.7137	-1.05554	-0.235844	-0.270692	0.130544	-0.125331	0.11073	0.157345	-0.0247463	0.0811096	-0.122549	0.0829818	0.0141468	-0.00847357	0.393553	0.557942
		-	41821	2.33799	0.198752	0.644945	1.06056	1.30226	2.65255	0.193391	1.38273	-0.834043	-1.42827	-1.08184	-1.11472	-0.263573	-1.30086	-0.706841	-0.757093	-1.08184	0.0735319	-0.845996	-0.6181	0.671074	-0.0543312	-0.0122706	0.201491	1.12202	-0.122558	2.33205	1.11051	1.19074	0.061223	-0.0892718	0.387565	-1.12467	-0.862041	-0.527584	-0.838098	-0.579255	-0.282441	-0.626865	-0.496187	-0.447506	-0.362948	-0.443844	-0.418099	0.0671013	0.11494
		-	39801	0.774115	-2.83588	-0.0523163	-0.704695	1.26337	-0.458229	-1.50185	-0.232236	0.345734	0.0131937	0.177077	0.178668	0.642427	0.177077	0.211347	0.343617	0.177077	-0.498976	-0.397846	-0.239915	0.673008	0.280792	0.247648	0.400483	0.213846	-2.62112	0.0575191	-0.783253	1.16566	0.687037	-0.0240211	0.609559	0.260219	-0.0910272	0.625313	0.264835	0.329581	0.452122	0.345346	0.375683	0.584069	0.568455	0.322336	0.49162	0.207808	-3.0928
		-	34183	1.25121	-0.98682	0.906463	0.390285	0.813071	2.96944	-0.262956	1.17319	0.341669	-0.243437	-0.166549	-0.0227723	0.269773	0.401326	0.165351	0.278816	-0.166549	-0.0978558	-0.196603	-0.153669	0.719713	-0.458596	-0.459316	-0.0660661	0.758456	-1.59281	1.08288	0.0828443	0.507615	-0.382126	-2.38661	-0.753707	-0.0163461	-1.54266	-0.756762	-0.771922	0.33609	-1.36466	0.0538674	-0.324899	0.309204	0.423827	0.032561	0.255197	-1.89487	0.598013
		-	34169	-1.39824	-1.15867	-1.70887	-1.42193	-1.32622	-0.0393403	-0.946851	-0.770805	1.02075	0.735532	0.788461	0.848249	0.491761	0.675778	0.505276	0.557605	0.788461	0.231038	1.52219	0.847229	1.03449	0.714926	0.421295	0.723569	-1.21973	-0.85771	-1.63771	-1.23838	-1.3749	-1.15203	-1.63434	-1.38709	0.781982	0.807257	1.04873	0.879322	0.281281	0.0518106	0.752338	0.36181	0.439609	0.635068	0.269777	0.448151	0.73018	-1.39587
		-	34113	-0.289971	-0.652642	-1.95421	-0.965608	-0.926842	3.02313	0.688903	0.928398	-1.46384	-0.807327	-0.301014	-0.857392	0.0294915	0.099781	-0.674331	-0.181686	-0.301014	2.20092	-0.671206	0.409566	1.42842	1.0964	0.546982	1.02393	-0.683761	0.171564	-0.000958484	-0.171052	-1.17732	-1.28707	-0.21361	-0.892668	-0.652642	0.227583	0.984437	0.186459	0.204127	-0.091667	0.690093	0.267518	-0.128918	-0.30695	-0.853076	-0.429648	0.393518	0.861385
		-	34041	0.216412	0.43944	-2.43519	-0.593114	-0.665519	3.82173	0.921664	1.35929	-0.514996	-0.810575	-0.539825	-0.621799	0.123614	0.258745	-0.580764	-0.0661351	-0.539825	0.536764	-0.456175	-0.153079	1.32412	1.20771	0.940221	1.15735	-0.541899	0.211948	-1.51092	-0.613625	-0.838941	-0.131715	-0.510835	-0.49383	-0.510413	-0.774681	0.11554	-0.389851	0.20756	0.437104	-0.352871	0.0972643	-0.219124	0.19567	-0.390752	-0.138069	0.958226	-0.206999
		-	33993	-1.2712	0.819664	-1.18927	-0.546938	-0.542595	-0.0698141	-0.853816	-0.488742	2.29248	0.434155	0.274249	1.0003	0.409315	0.0331037	0.284853	0.242424	0.274249	-0.395264	2.05191	0.643633	-0.475645	-0.552037	-0.696045	-0.574576	-0.556579	-2.1172	-0.0491231	-0.907634	-0.527577	-0.756123	1.9891	0.235134	0.362904	0.218272	-0.0120076	0.189723	-0.404392	-0.822361	-0.172909	-0.466554	0.304193	-0.193573	0.0758155	0.0621451	-0.240313	2.77596
		-	33468	2.43594	1.54214	2.29836	2.09215	0.57251	-0.735886	0.82649	0.221038	-1.05382	-1.04056	-0.632829	-0.90907	-0.416587	-0.346352	-0.679462	-0.4808	-0.632829	-0.519485	-1.96134	-1.03788	-0.163349	-0.160791	-0.226032	-0.183391	1.9701	1.47977	1.01589	1.48859	0.74152	0.614866	0.322093	0.559493	-0.409629	-1.10891	-0.683406	-0.733982	-0.255594	-0.433478	-0.680118	-0.456397	-0.684945	-0.454929	-0.689135	-0.60967	0.123755	0.0421425
		-	33386	-1.19838	-1.89508	-1.04283	-1.37876	-1.16226	-0.508646	-1.65969	-1.1102	1.19543	0.940135	0.740952	0.958838	0.628686	-0.7255	0.79171	0.231632	0.740952	0.582615	1.4914	0.938323	0.14307	0.238885	0.24034	0.207432	-1.14648	-1.36438	-1.24846	-1.25311	-1.13562	-1.27979	-1.66955	-1.36166	0.889017	0.961906	0.971256	0.940726	0.526413	0.337008	0.804231	0.555884	0.8386	0.654808	0.990964	0.828124	0.428436	0.534144
		-	31460	-0.0455136	-0.842174	-0.488058	-0.458582	-0.281701	0.738163	-0.373793	0.0275566	-0.0688883	-0.0250973	-0.346917	-0.146968	-0.815328	-0.0100528	-0.274771	-0.366717	-0.346917	0.148451	0.559441	0.120325	-0.387791	0.146618	-0.782482	-0.341219	-0.681702	-0.355692	-0.750336	-0.59591	-0.55288	-0.212198	-0.852845	-0.539308	3.06722	0.102191	3.16939	2.11293	0.245166	0.123518	-0.561713	-0.0643429	-0.92424	-0.647378	2.71314	0.380507	0.393381	-0.354396
		-	31292	0.88927	-1.12839	-0.0207008	-0.0866087	0.942719	1.20926	-0.968298	0.394561	-0.974146	-1.10353	-0.428236	-0.835303	0.483386	0.800857	-0.223694	0.353516	-0.428236	-0.611784	-2.64421	-1.22808	0.676993	0.78302	0.386919	0.615644	0.484896	-1.10353	-0.566585	-0.395072	0.553954	0.245905	-2.21726	-0.472466	0.0259514	-0.0207008	0.880141	0.295131	0.865625	0.38814	0.287921	0.513896	1.10963	1.15347	1.10893	1.12401	0.463205	-2.05271
		-	31266	1.26888	-0.155432	0.969565	0.694339	-0.32899	-0.0297307	1.34271	0.327997	-0.66037	-0.970351	-0.601876	-0.744199	-0.297672	-0.45728	-0.577936	-0.444296	-0.601876	-0.0172023	-1.45033	-0.689805	0.362973	0.0154034	0.114617	0.164331	0.740633	0.166403	0.988083	0.631706	0.114082	-0.60103	-0.413102	-0.300017	2.73269	-0.855917	-0.275036	0.533913	3.16911	-0.138287	-0.321118	0.903237	-0.430382	-0.1366	-0.411453	-0.326145	0.270098	-0.436258
		-	31263	-1.06133	-1.5842	-1.47228	-1.37261	-1.14667	1.05534	-0.439162	-0.176829	0.7489	0.591286	0.585339	0.641842	0.521625	-0.886912	1.94978	0.528164	0.585339	0.350158	1.38043	0.771977	0.425243	0.0961101	0.0879353	0.203096	-1.76477	-1.01415	-1.61512	-1.46468	-1.13925	-1.41769	-1.43185	-1.3296	0.627544	0.732576	1.11719	0.825769	0.341201	0.170237	-0.439162	0.024092	0.574818	0.931287	0.859651	0.788585	0.420195	1.05381
		-	30962	0.69969	-0.996278	-1.55282	-0.616471	-1.029	0.784988	-0.513634	-0.25255	0.938123	0.163023	-1.02652	0.0248747	-0.948444	-0.0572284	-0.447691	-0.484454	-1.02652	-0.419256	0.355425	-0.363451	-0.29899	-0.342038	0.503982	-0.0456822	-1.21435	-1.03149	-0.754171	-1.00001	-0.938638	-1.43808	-0.7726	-1.04977	1.41416	1.50454	2.17809	1.69893	0.0832928	-0.0806859	0.160052	0.0542197	2.14571	1.12664	0.773458	1.3486	0.0488753	0.784029
		-	27145	0.887374	0.765502	0.647733	0.76687	-0.18836	3.30668	-2.02775	0.363524	-1.55667	-1.03431	-0.400169	-0.99705	0.389764	-0.0740727	-1.0546	-0.246302	-0.400169	0.732856	-0.803584	-0.156966	0.975095	0.340313	-0.378343	0.312355	0.263253	1.19998	0.445583	0.636272	0.235325	-0.0158427	-2.25245	-0.677655	-0.796252	0.0644526	-0.0230307	-0.25161	-0.0439845	0.113301	-0.448688	-0.126457	0.0977117	0.226805	-0.874493	-0.183326	0.656287	1.2795
		-	26987	2.0123	-0.210343	1.70952	1.17049	1.04286	1.62764	0.0606804	0.910394	-1.34664	-1.94296	-1.36439	-1.55133	-0.679018	-0.853914	-0.612638	-0.71519	-1.36439	-0.273957	-1.72589	-1.12141	1.05696	0.140521	-0.530849	0.222212	1.32366	0.0466104	1.41396	0.928078	0.564883	0.630613	0.00790589	0.401134	-0.330305	-0.816183	0.911714	-0.0782579	-0.047577	-0.00226339	-0.305701	-0.118514	-0.767555	-0.742459	-0.308816	-0.606277	1.09974	0.522616
		-	26881	-0.492833	0.504353	-1.42016	-0.469545	0.0694373	3.85071	0.885077	1.60174	-0.690533	-0.78878	-0.544325	-0.674546	0.0207087	0.140793	-0.340481	-0.0596595	-0.544325	0.475624	-1.3582	-0.475633	1.54358	1.03424	0.808465	1.12876	-0.731455	0.785659	-1.41638	-0.45406	-0.22084	-0.571541	0.00358737	-0.262931	-0.861986	-0.752177	0.159063	-0.485033	0.658005	0.190326	-0.0520855	0.265415	-0.735035	-0.571738	-0.439344	-0.582039	0.873877	-0.619287
		-	26751	-1.40988	-1.34206	-1.17729	-1.30975	-1.24669	0.403416	-0.636061	-0.493112	1.64066	0.679693	-0.00466012	0.771898	0.654305	0.249856	1.005	0.636388	-0.00466012	0.17534	3.14741	1.10603	0.054466	0.00554244	0.233161	0.0977231	-1.46924	-1.15045	-1.22564	-1.28178	-0.924002	-1.14281	-1.19812	-1.08831	0.503257	0.618402	0.30425	0.475303	0.27256	0.261074	0.64245	0.392028	-0.119507	-0.0154552	-0.237511	-0.124158	0.725713	1.60606
		-	26720	0.889279	0.51899	0.739847	0.716039	0.090409	2.2978	0.0747452	0.820984	-0.947436	-0.832738	-1.46052	-1.08023	-0.321342	0.39043	-0.146951	-0.0259543	-1.46052	0.264782	-1.66402	-0.953252	1.52382	1.07031	0.93373	1.17595	0.172231	0.876101	0.815691	0.621341	0.0604117	-0.909264	-0.379165	-0.409339	-2.41109	-0.676956	0.320363	-0.92256	0.615924	0.424893	-0.10463	0.312062	-0.777218	-0.271129	-1.15297	-0.733773	1.32427	-0.84874
		-	26713	0.843593	0.745992	-0.442282	0.382435	0.0646598	3.84321	1.08693	1.66493	-1.44057	-1.18029	-0.643132	-1.08799	0.172804	-1.03724	-1.15013	-0.671521	-0.643132	0.665685	-1.16107	-0.379506	1.15159	0.981642	0.46702	0.866751	-0.243073	0.128971	0.645555	0.177151	0.0320295	-0.750511	0.477337	-0.0803815	-1.52121	-0.391657	-0.190169	-0.701011	-0.270036	0.0529003	-0.876202	-0.364446	-0.0262252	-0.411821	-0.642039	-0.360029	0.766408	0.86889
		-	22444	-0.128245	-0.376463	-1.02262	-0.509111	1.83087	1.73258	1.16171	1.57506	-0.849353	-2.71252	-0.539999	-1.36729	0.699272	0.618696	0.296096	0.538021	-0.539999	1.24629	0.0182466	0.241513	0.617912	0.387716	0.259751	0.421793	-1.16404	0.0182466	-0.774454	-0.640081	1.8518	0.66554	0.0357638	0.851036	-0.605587	-2.04509	0.300269	-0.78347	0.590791	-0.0506065	-1.6233	-0.361037	-0.431918	-0.262149	-0.255255	-0.316441	0.515488	0.526194
		-	22225	-1.61858	-1.2996	-0.581438	-1.16654	-0.700348	0.17996	-0.411483	-0.310624	1.03138	1.44203	0.690759	1.05473	0.454447	-0.408814	0.540886	0.195507	0.690759	-0.00385649	1.99492	0.893942	-0.296781	0.115783	0.0373612	-0.0478789	-1.03085	-1.84428	-0.637173	-1.17076	-1.74954	-1.97526	-1.12814	-1.61765	0.810193	1.46387	0.4105	0.894856	-0.0615203	-0.265701	0.357281	0.0100197	1.08343	1.02573	1.35996	1.15637	0.0339023	0.603842
		-	21709	-1.14802	-0.00781574	-1.63518	-0.930338	-1.71342	0.618383	-1.01799	-0.704342	0.955834	0.818421	0.42028	0.731512	0.427522	0.177776	0.752517	0.452605	0.42028	0.854991	3.40428	1.55985	0.184315	-0.381372	0.086738	-0.0367728	-1.04016	-0.482841	-1.54113	-1.02138	-1.10048	-1.41379	-1.14124	-1.2185	0.679169	0.667029	0.936567	0.760922	0.394655	0.126226	-0.49908	0.00726688	0.324585	0.386353	0.21226	0.307732	-0.0626595	0.74394
		-	21704	-0.847933	-0.318887	-1.04161	-0.736144	-1.40379	0.178678	-1.23772	-0.820944	1.57389	0.923531	1.1463	1.21457	0.227783	-0.187531	0.502525	0.180925	1.1463	0.864671	2.68493	1.5653	-0.631571	-0.423194	-0.425737	-0.493501	-0.0725053	-1.12857	-1.62716	-0.942746	-1.13826	-1.50787	-1.38452	-1.34355	0.952094	1.13782	0.638698	0.909536	-0.398647	-0.105736	0.158487	-0.115299	0.465823	0.515805	0.865275	0.615634	-0.396556	0.817243
		-	21665	-0.270976	-0.367041	-0.595776	-0.411264	-0.248094	-0.261744	-0.282789	-0.264209	0.426839	-0.838249	1.31086	0.299817	-0.525547	1.79292	-0.745775	0.173867	1.31086	-0.920626	0.247259	0.212498	-0.284968	-0.524332	-0.539123	-0.449475	-0.685242	-1.08283	-1.07996	-0.949345	-0.480911	-0.496278	-0.746219	-0.574469	-0.819392	-1.0171	1.63518	-0.0671022	1.84942	-0.582911	1.43291	0.899805	-0.714324	-0.554232	1.27435	0.0019298	2.19157	1.67128
		-	20282	-0.786616	-0.931112	-1.25217	-0.989965	-1.84047	-0.118749	-0.375689	-0.778302	0.9094	0.699257	0.956376	0.855011	0.153148	0.359078	0.235443	0.249223	0.956376	0.30484	0.163298	0.474838	-0.112807	-0.260007	0.0886207	-0.0947311	-0.691165	-1.5076	-2.31922	-1.506	-1.37794	-1.10948	-1.71672	-1.40138	0.801466	0.615429	1.81701	1.07797	0.579458	0.458628	0.576259	0.538115	1.06765	1.3974	1.38271	1.28259	0.201604	0.622876
		-	18488	0.212594	-1.47866	-0.483167	-0.583076	-1.47119	0.0459003	-1.1134	-0.846227	1.15152	0.888052	0.731059	0.923545	0.461858	-1.07982	1.04812	0.143386	0.731059	-0.295195	0.966936	0.4676	-0.458097	-0.724361	-0.637495	-0.606651	0.00853012	-1.26673	-1.52725	-0.928484	0.109972	0.166348	-1.70527	-0.476318	0.699636	0.831374	1.01519	0.848734	-0.392994	-0.336367	0.780126	0.0169217	1.74014	1.43061	1.88626	1.68567	-0.745597	-1.44209
		-	18402	-0.0101901	-1.79982	-0.382306	-0.730774	-0.202672	-0.578523	-1.93976	-0.906986	1.13049	0.527975	0.0202205	0.559562	0.314066	0.0513983	0.89655	0.420671	0.0202205	-0.325502	0.993833	0.229517	-0.211497	0.0832936	-0.56173	-0.229978	-0.569873	-1.85272	-2.43238	-1.61832	-0.303462	-0.629347	-1.94382	-0.958878	-0.0834246	0.903655	0.812362	0.544197	1.13664	0.484146	1.06793	0.896238	0.529957	1.18719	1.42793	1.04836	0.57542	0.924838
		-	18361	-1.625	0.0179444	-1.69979	-1.10228	-1.74288	-0.465322	-0.224086	-0.810764	1.03925	0.970366	0.865286	0.9583	0.585656	0.258364	1.06972	0.637912	0.865286	0.415496	1.63437	0.971718	0.0207518	0.0348835	0.110773	0.0554694	-2.30342	-0.191859	-1.62866	-1.37465	-1.67442	-1.72852	-0.67113	-1.35802	0.795493	0.958506	0.82149	0.858497	0.238757	-0.102433	0.54126	0.225861	0.589898	0.624711	0.446051	0.553553	0.298585	0.525246
		-	18318	-1.04761	-0.95836	-1.42491	-1.14363	-1.26549	0.275142	-0.861499	-0.617283	0.57079	0.448499	0.307347	0.442212	0.0888999	0.177865	0.283607	0.183457	0.307347	1.16015	2.06319	1.17689	-0.363059	-0.000139181	-0.120397	-0.161198	-1.81453	-0.772372	-1.33494	-1.30728	-1.19568	-1.30839	-1.15717	-1.22042	1.43622	1.82994	1.30924	1.52513	0.14968	0.0857933	0.970766	0.40208	0.651639	0.770752	-1.06329	0.119701	0.908353	0.850843
		-	18305	-0.785375	-0.66006	-1.26441	-0.903282	-1.38378	-0.147934	-0.924805	-0.81884	2.35	0.170104	0.41973	0.979946	0.0631965	0.308193	-0.0326418	0.112916	0.41973	0.327873	1.59507	0.780891	0.218889	-0.405124	-0.289455	-0.158563	-1.63025	-1.17185	-1.2032	-1.3351	-0.998662	-1.22279	-1.8931	-1.37152	0.149383	0.391481	1.01042	0.517095	-0.171513	-0.325597	1.09802	0.200303	0.726624	1.33647	0.878096	0.980397	0.595379	1.04261
		-	18259	-0.174597	-1.4855	0.414009	-0.415364	-0.754792	-0.786067	-1.50668	-1.01585	0.836867	0.887556	1.03675	0.920393	-0.0804935	-1.52011	0.462467	-0.379379	1.03675	0.985117	0.751847	0.924573	-0.558563	-0.382721	-0.400978	-0.447421	0.11821	-1.32166	-2.46631	-1.22325	0.199944	-0.241993	-1.558	-0.53335	0.674291	1.57782	1.42709	1.2264	0.276381	0.263538	1.13828	0.5594	0.758241	0.704048	1.2121	0.891463	-1.01458	0.145759
		-	18257	-1.39153	-1.21414	-1.00281	-1.20283	-0.993751	-0.0999152	-1.24319	-0.778952	0.888244	0.950449	0.752286	0.86366	0.68817	0.306848	0.603773	0.53293	0.752286	0.656785	0.637723	0.682265	0.65946	0.543656	0.601617	0.601578	-1.63573	-1.71689	-0.659228	-1.33728	-1.61808	-2.03825	-2.0281	-1.89481	0.763863	1.04195	0.972609	0.926142	0.399738	0.531887	0.849865	0.59383	0.591182	0.667527	0.435837	0.564849	0.282923	0.523992
		-	18252	-0.174605	-1.23038	-1.16882	-0.857934	-2.2392	0.425245	-1.20289	-1.00562	1.58845	1.12211	0.570689	1.09375	0.335598	-0.303855	0.670523	0.234088	0.570689	0.456413	2.32826	1.11845	-0.65776	-0.662702	0.0810317	-0.413143	-0.249495	-1.68671	-2.11436	-1.35019	-0.175726	0.468181	-0.451646	-0.0530636	1.37036	1.42202	0.69569	1.16269	-0.307705	-0.107199	0.627278	0.0707912	0.482079	0.119497	0.123891	0.241823	-0.743385	0.410293
5459879	C02076	-	18249	-1.33164	-1.08879	-1.51845	-1.31296	-1.34495	1.64047	-0.933042	-0.212507	1.22062	-0.0529253	0.878287	0.681992	0.665783	0.326915	0.866811	0.619836	0.878287	0.318425	1.63185	0.942854	-0.0533087	0.214445	0.271732	0.144289	-1.60574	-0.830837	-1.62518	-1.35392	-1.22923	-1.7234	-1.44816	-1.46693	0.894225	1.05562	0.806329	0.918726	0.349379	0.268527	0.813171	0.477026	0.554153	0.62731	0.479748	0.553737	0.0405046	-0.396235
		-	18191	-1.04473	-1.2179	-1.12226	-1.1283	-1.17711	-0.962888	-1.28996	-1.14332	0.89921	-1.58042	0.872576	0.0637895	1.03958	0.895876	0.951195	0.962217	0.872576	0.833676	0.830277	0.84551	0.643767	0.730334	0.57683	0.65031	-1.13939	-1.18037	-0.836311	-1.05202	-1.18368	-1.13094	-1.41313	-1.24258	0.999457	0.88533	1.03039	0.971727	0.994784	1.0242	0.882348	0.967111	-0.0575971	0.0715527	0.178292	0.0640825	0.851282	-1.39986
		-	18174	-0.828577	-1.17922	-1.1587	-1.0555	-1.19366	-0.0243938	-1.04678	-0.754941	1.81361	0.559889	1.03502	1.13618	0.692724	0.384067	-0.368726	0.236022	1.03502	0.658178	1.51608	1.06976	-0.218194	-0.0931112	-0.196113	-0.169139	-1.31031	-1.08971	-1.41701	-1.27234	-1.41701	-1.31166	-1.51381	-1.41416	1.11102	0.966781	1.06902	1.04894	0.433586	-0.503277	0.378133	0.102814	1.05064	0.719982	1.75144	1.17402	0.029629	-0.440416
		-	18169	0.64117	0.739917	-0.153614	0.409158	-2.32887	1.14617	-0.43372	-0.538805	0.898266	0.40524	0.31165	0.538385	-0.580023	-0.58633	-0.275735	-0.480696	0.31165	0.346222	0.966637	0.541503	-0.26495	-1.0753	-0.81649	-0.718913	0.36696	0.233673	-0.611921	-0.00376236	0.83576	-0.212845	-1.09246	-0.156515	0.557726	-0.0333091	-0.566687	-0.0140901	-0.871252	-1.32057	-1.56647	-1.25276	1.96864	1.61153	2.50793	2.02937	-0.903321	-0.598199
		-	18157	-0.424082	-2.68153	-1.6763	-1.59397	-0.457609	-0.314797	-2.1158	-0.962735	-0.182543	1.09003	0.859102	0.588862	0.491242	0.118877	0.627899	0.412673	0.859102	0.765222	-0.475837	0.382829	-0.00800833	-0.061119	0.11222	0.0143643	-0.695086	-1.63432	-0.461071	-0.930158	-0.379028	-0.776095	-1.63288	-0.929334	1.34212	1.13339	1.31811	1.26454	0.471107	0.338428	0.455546	0.421694	1.36611	1.03924	0.530766	0.978706	0.595076	0.122987
		-	17919	-1.33133	-1.54887	-1.27156	-1.38392	-1.14364	-0.990669	-1.19943	-1.11125	0.885048	0.875654	0.840482	0.867061	0.802201	-0.0409314	0.90226	0.55451	0.840482	0.504335	1.75462	1.03315	0.260896	0.564639	0.347346	0.39096	-1.28438	-1.56517	-1.26804	-1.37253	-0.987906	-1.50325	-1.51641	-1.33585	1.04572	0.99173	0.81732	0.951589	0.0783856	0.118366	0.82657	0.341107	0.896758	0.774891	0.768472	0.813374	-0.0635839	0.722088
		-	17830	-0.926224	-1.43898	-0.931034	-1.09874	-0.794242	-0.949811	-1.40785	-1.05063	0.250586	-0.0800849	0.0121875	0.0608962	1.22706	-0.765547	1.27903	0.580182	0.0121875	-0.308833	0.394567	0.0326405	1.15595	1.13127	1.10524	1.13082	-0.719866	-1.37982	-0.962332	-1.02067	-0.572052	-0.736664	-1.55759	-0.955436	-0.243592	1.38074	1.32154	0.819562	-0.936013	0.972199	1.15718	0.397789	1.26983	1.28429	0.88328	1.1458	-0.986321	-0.241947
		-	17822	-1.53857	0.460199	-2.02678	-1.03505	-1.49317	-1.09658	0.261145	-0.7762	0.799601	0.894426	0.962804	0.88561	0.227902	0.657789	0.278619	0.388103	0.962804	0.31898	0.225694	0.502493	0.567866	-0.0726626	0.557353	0.350852	-0.784393	-1.6592	-2.15264	-1.53208	-1.5574	-1.51075	0.775843	-0.764103	0.47477	0.749202	1.25768	0.827216	0.00559208	0.168949	0.397809	0.190784	1.3485	0.16138	-0.472313	0.345856	0.243985	1.46729
		-	17775	-1.42542	-1.4315	-1.26892	-1.37528	-1.13755	0.419525	-0.703141	-0.473724	0.673512	0.559546	0.632762	0.62194	0.872117	0.638883	0.962727	0.824576	0.632762	0.408937	0.331086	0.457595	0.408937	0.589362	0.463886	0.487395	-1.87819	-0.915115	-1.53533	-1.44288	-1.29689	-2.25929	-1.63841	-1.73153	0.69338	0.84145	1.21518	0.91667	0.768986	0.660311	1.21361	0.880969	0.141812	0.256028	0.345517	0.247786	0.371274	0.624611
		-	17748	-1.2746	-1.18891	-1.53542	-1.33298	-1.01873	0.361899	-0.801563	-0.486131	1.58674	-0.318183	1.01941	0.762657	0.377649	-0.64308	0.704373	0.146314	1.01941	0.51849	2.58756	1.37516	0.0867089	0.249494	0.119617	0.15194	-1.72041	-0.84258	-1.59937	-1.38745	-1.2094	-1.28895	-1.12607	-1.20814	0.892784	-0.121477	0.845762	0.539023	0.336999	0.179733	0.88853	0.468421	0.696438	0.750407	0.727845	0.724897	0.308675	-0.056006
		-	17663	-0.969077	-1.18506	-1.45462	-1.20292	-1.75747	-0.224693	-1.23979	-1.07398	0.994406	0.847111	0.806176	0.882564	0.761621	0.416557	0.878079	0.685419	0.806176	0.414936	2.20299	1.14137	-0.992418	0.485123	0.232217	-0.0916929	-0.795203	-1.27369	-2.13379	-1.40089	-0.714126	-0.524846	-1.45462	-0.897864	1.04505	-0.146436	0.779217	0.559277	-0.0808254	0.143397	0.74489	0.269154	0.933662	0.729834	0.796624	0.82004	-0.246063	0.928453
		-	17651	1.35466	-0.488179	0.752085	0.539523	0.686852	1.25772	-0.174435	0.590045	-0.503415	-1.43674	-1.15799	-1.03271	-0.713037	-1.30672	-1.01043	-1.01006	-1.15799	-0.980926	2.31992	0.0603345	0.440233	-0.634794	-0.223977	-0.139513	1.0019	0.48244	-0.00679789	0.492514	1.15257	1.29546	-0.219004	0.743009	-0.968197	-1.07122	2.44969	0.136758	0.169477	-0.405458	-0.375798	-0.203926	-0.488838	-0.0634555	-0.8854	-0.479231	-0.0834955	-0.140016
		-	17471	-1.21334	-1.29285	-1.44691	-1.3177	-1.47765	-0.0977698	-1.19971	-0.925042	1.40821	1.27624	1.02302	1.23583	0.280787	-0.0594319	0.448688	0.223348	1.02302	0.606008	1.81068	1.14657	0.0923102	0.154815	0.235463	0.160863	-1.42396	-1.58795	-1.27239	-1.4281	-0.829685	-0.48202	-1.85551	-1.05574	0.962079	1.35879	0.974394	1.09842	-0.115759	-0.0959534	0.676328	0.154872	0.422244	0.421709	-0.209742	0.211404	0.0378669	1.05936
		-	17466	0.165572	-1.81605	-0.45583	-0.702102	-1.18348	0.382703	-1.81118	-0.87065	1.38632	1.01395	-0.305387	0.698297	0.545506	-0.542121	0.614171	0.205852	-0.305387	-0.269191	2.25825	0.561224	0.140341	-0.439315	0.454216	0.0517473	0.0545596	-1.40157	-1.18806	-0.845021	-0.135103	1.46012	-1.96248	-0.212488	0.709592	1.19894	0.830494	0.913008	-0.214293	0.357072	0.82304	0.32194	0.423299	0.794875	-0.102674	0.371833	-1.14443	-1.14117
		-	17423	-1.42563	-0.985197	-1.51279	-1.30787	-1.13589	-1.08135	-2.48868	-1.56864	1.2661	0.529139	0.692758	0.829333	0.625343	0.360373	0.54787	0.511195	0.692758	0.873385	0.374673	0.646939	0.413363	0.174995	0.770699	0.453019	-1.22674	-1.95392	-1.73671	-1.63912	-0.615168	-0.609787	-0.418113	-0.547689	0.848596	0.528382	1.14734	0.841439	0.391253	0.854002	0.70382	0.649692	0.78509	0.944219	0.859904	0.863071	0.232907	0.653675
		-	17288	-1.44539	-1.20712	-1.75435	-1.46895	-1.37377	-0.0938456	-1.09571	-0.854441	1.06166	0.676834	0.74246	0.826986	0.479417	0.561974	0.447824	0.496405	0.74246	0.17507	1.38967	0.769068	0.925032	0.656339	0.287542	0.622971	-1.26785	-1.28439	-1.76185	-1.43803	-1.42218	-1.20052	-1.68022	-1.43431	0.723033	0.748172	0.988333	0.819846	0.252347	-0.00318792	0.69355	0.314236	0.382512	0.613608	0.265035	0.420385	0.671512	1.0706
		-	17245	3.23186	-0.241668	2.80018	1.93012	0.00948751	0.44418	-0.235993	0.0725583	-1.09905	-0.534672	-0.531346	-0.72169	-0.590877	0.290254	-0.777611	-0.359411	-0.531346	-0.238194	-1.65888	-0.809472	0.173735	-0.151548	-0.101195	-0.0263361	2.8251	0.0908637	-0.58124	0.778242	-0.00812489	-0.116895	-0.541692	-0.222237	-0.606674	-0.612402	-0.422334	-0.547137	-0.0827812	-0.259024	-0.155093	-0.165633	-0.398569	-0.0776417	0.702846	0.0755451	-0.009078	-0.248454
		-	17143	-1.39325	-1.30083	-1.31585	-1.33664	-0.993501	-0.526867	-1.27316	-0.931175	0.924122	0.81681	0.74698	0.829304	0.691973	0.530695	0.717159	0.646609	0.74698	0.435677	1.36382	0.848827	0.414513	0.590009	0.418951	0.474491	-1.57426	-1.48481	-1.37055	-1.47654	-1.60176	-1.50045	-1.81865	-1.64029	0.78184	0.844313	0.792086	0.80608	0.529049	0.409444	0.774928	0.57114	0.464577	0.557251	0.387413	0.469747	0.668117	0.982425
		-	17076	-1.24885	-1.18507	-1.01449	-1.14947	-1.04899	-1.5073	-2.22177	-1.59269	0.353773	0.291209	0.407244	0.350742	0.98196	0.0550197	0.954298	0.663759	0.407244	0.155061	1.51463	0.692312	0.403051	0.586738	0.611873	0.533887	-0.943285	-1.97741	-1.29154	-1.40408	-0.892783	-0.951533	-0.797303	-0.88054	0.44495	1.41234	0.503923	0.787069	0.15176	0.765944	0.91463	0.610778	1.40505	1.31146	0.368835	1.02845	0.0384121	0.461623
		-	17045	-0.914923	-1.33856	-2.32676	-1.52675	-0.726142	1.08542	-0.651938	-0.0975533	2.01239	0.975114	0.543941	1.17715	0.125843	0.0396138	1.5296	0.565019	0.543941	-0.264617	0.887192	0.388839	0.278693	-0.414328	0.389261	0.0845421	-1.89908	-1.29368	-1.49913	-1.56396	0.286904	1.03654	-1.87869	-0.185082	0.343411	-0.163055	0.781433	0.320597	-0.100835	-0.107881	1.01754	0.269609	0.206125	-0.183614	-0.0293198	-0.0022695	0.0891343	1.12285
			16833	1.12907	-1.28976	-0.342329	-0.167673	-1.97171	1.9693	-1.85172	-0.618043	0.711129	-0.354178	-0.758809	-0.133952	0.117503	-0.642104	0.830527	0.101975	-0.758809	-0.900674	1.97701	0.105843	0.378228	-0.231384	0.239602	0.128815	0.5802	-1.37794	-1.4348	-0.744182	0.593285	0.980896	-1.64568	-0.0238335	0.453765	0.295289	0.00358147	0.250879	0.748593	0.31723	1.03667	0.70083	0.0782769	0.00175191	-0.440146	-0.120039	-0.155292	0.208521
			16809	-1.76608	-0.262136	-2.20617	-1.41146	-1.29355	-0.393869	-1.33731	-1.00824	0.794715	0.387999	0.586276	0.589663	1.17925	0.935024	1.0988	1.07102	0.586276	-0.369425	0.485611	0.234154	0.14812	0.284283	0.452703	0.295036	-1.86394	-0.231747	-1.7949	-1.29686	-1.40008	-1.31976	-0.620636	-1.11349	0.153335	0.5324	0.825944	0.503893	0.94802	0.731952	1.02618	0.90205	0.201644	0.432126	0.224586	0.286119	1.27693	1.14158
			16755	1.31858	-0.973137	0.739367	0.361602	-1.09844	0.175825	-0.913457	-0.612025	0.216703	-0.146592	-0.613565	-0.181151	0.592038	-1.08937	0.110083	-0.129083	-0.613565	-1.19726	0.912645	-0.299392	0.919421	-0.981146	1.03005	0.322774	1.34625	-1.1304	-1.27492	-0.353027	1.39537	1.69114	-1.20149	0.628341	-1.08157	0.0864961	-0.830597	-0.608556	1.01599	0.947417	0.81371	0.925704	0.569934	0.930708	-1.07936	0.140427	-0.937431	-1.14154
			16594	-0.830839	-1.42881	-1.36657	-1.20874	-0.971551	-0.571065	-1.20668	-0.916432	1.24157	0.882878	0.669831	0.931427	0.467997	-0.0499859	0.621064	0.346358	0.669831	0.445254	2.97414	1.36307	-0.333189	-0.0775051	-0.0216161	-0.144103	-1.27523	-0.936808	-1.11869	-1.11024	-1.2572	-1.51059	-1.2572	-1.34166	0.94834	1.005	0.85705	0.936796	0.0692262	0.126024	0.513809	0.236353	0.882057	0.743053	0.792128	0.805746	-0.351206	0.691877
			16588	-1.54952	-1.63028	-1.35083	-1.51021	-1.3624	-0.270814	-1.4689	-1.03404	0.569998	0.447682	0.631801	0.549827	0.80299	0.849791	0.979402	0.877395	0.631801	0.429581	1.26235	0.774577	0.90855	0.676288	0.711506	0.765448	-1.18796	-1.34272	-1.47502	-1.33523	-1.39506	-1.56139	-1.54022	-1.49889	0.57069	0.512238	0.69611	0.593012	0.758642	0.145401	0.550609	0.484884	0.609374	0.798504	0.702211	0.703363	0.615102	0.659899
			16555	-0.928981	-0.13082	-1.83871	-0.966172	-1.40142	-1.14892	-1.41534	-1.32189	1.16724	0.734189	0.662128	0.85452	0.152034	1.13378	0.223747	0.503187	0.662128	0.407492	1.02334	0.697653	0.0743731	-0.207046	0.244391	0.0372394	-1.08811	-1.49928	-1.98068	-1.52269	-1.25457	-1.26853	-1.31511	-1.2794	0.990353	0.510429	0.963666	0.821483	1.22753	0.385585	0.676327	0.763149	0.727661	0.883129	0.688769	0.76652	0.254188	1.13823
			16551	1.88309	-1.65859	0.853374	0.359292	-0.693138	0.0649947	-1.27323	-0.63379	-0.074713	-0.437437	-0.111231	-0.207794	-0.481158	0.0570385	-0.16143	-0.195183	-0.111231	-1.76916	-0.713922	-0.864772	0.971465	0.0719928	-0.306203	0.245752	1.74573	-1.12697	-1.50234	-0.294527	1.82553	2.49651	-1.52266	0.933127	0.120153	-0.0154396	0.351451	0.152055	-0.248866	-0.297356	-0.0394741	-0.195232	0.260618	0.427097	-0.389549	0.0993885	0.405401	0.247148
			14765	-1.40657	-1.60098	-1.0935	-1.36701	-1.47278	0.288843	-1.01564	-0.733193	0.424597	0.86281	1.00488	0.764096	0.296043	0.32005	0.811067	0.47572	1.00488	0.422536	1.10842	0.845277	0.111584	0.133055	0.264128	0.169589	-1.49028	-1.09924	-1.69188	-1.42713	-0.993595	-0.796726	-1.657	-1.14911	0.757607	1.22824	0.830068	0.938639	0.45437	0.649696	0.750024	0.61803	1.30183	1.07561	-1.43147	0.315324	0.194917	0.901776
			14743	-0.565693	-1.01641	-1.15528	-0.91246	-1.25486	0.164623	-1.23196	-0.774066	1.77732	0.967629	0.911939	1.21896	0.310699	-0.274321	0.945088	0.327156	0.911939	-0.0706325	3.27044	1.37058	-0.227385	-0.211649	-0.0358795	-0.158304	-0.691467	-0.951501	-1.36733	-1.00343	-0.341857	-0.0556061	-1.60149	-0.666317	0.4037	1.12754	0.659545	0.730263	-0.255375	-0.289849	1.22688	0.227219	-0.0741582	-0.0255386	-0.773655	-0.291117	-0.8484	0.859071
			14741	0.695501	-1.16345	-0.589129	-0.35236	0.106731	3.51135	-0.446464	1.05721	0.575595	0.190953	-0.51397	0.0841928	0.611428	-0.00370304	-0.787213	-0.0598294	-0.51397	-1.32562	2.09262	0.0843431	0.99348	0.00296175	0.212675	0.403039	-1.03754	0.13561	-0.415167	-0.439032	-0.605217	-0.251903	-1.13764	-0.66492	1.76019	0.234168	-1.15168	0.280893	0.126864	-0.12331	-0.950628	-0.315692	-1.18243	-0.574934	-0.210099	-0.655822	0.435303	0.703061
			14740	-1.23843	-1.51529	-1.2273	-1.32701	-0.796821	-0.196659	-0.973122	-0.655534	1.61975	1.32978	0.988229	1.31259	0.475338	-0.19863	0.461747	0.246152	0.988229	0.573669	2.25806	1.27332	-0.127277	-0.0778112	0.145853	-0.019745	-1.51286	-1.00155	-1.18757	-1.23399	-1.01055	-1.00829	-1.52514	-1.18132	1.32582	1.44909	0.913917	1.22961	-0.31578	-0.313424	0.588733	-0.0134906	0.292137	0.169954	0.131474	0.197855	-0.595467	0.968811
			14738	-0.970608	-0.121848	-1.29088	-0.794444	-1.13115	-0.0920455	-0.713925	-0.645708	1.96168	-0.301817	1.43135	1.0304	0.96931	-0.541219	1.19723	0.541772	1.43135	1.19698	2.45311	1.69381	-0.645934	-1.09725	-0.66723	-0.803472	-1.18687	-0.308814	-1.15455	-0.883412	-0.117825	-1.31973	-0.398343	-0.611965	-0.215347	-0.120325	-0.29544	-0.210371	-0.541882	0.68325	-0.476796	-0.111809	-0.249355	1.65378	-0.138564	0.421955	0.689984	0.952278
			14724	-1.64594	0.409053	0.590426	-0.215485	-1.49102	-0.906478	0.293088	-0.701469	-1.18188	0.74311	0.819313	0.126849	0.938063	1.01304	-0.904587	0.348839	0.819313	-1.30669	-0.716902	-0.401427	1.1066	1.05372	1.08576	1.08202	0.381138	0.367984	0.322093	0.357072	-1.4748	-1.46416	-0.973547	-1.30417	0.875639	-0.985251	-0.59038	-0.233331	1.04215	0.97595	-1.00492	0.337726	-0.866332	0.926388	0.794408	0.284821	1.20691	0.965144
			14721	-1.06732	-1.03135	-1.11478	-1.07115	-0.963451	0.21422	-1.17274	-0.640656	1.74011	1.06543	0.894364	1.2333	-0.0793422	-0.546187	-0.0147357	-0.213422	0.894364	1.33003	2.01804	1.41414	-0.0156603	-0.322728	0.0747957	-0.087864	-1.2419	-0.913448	-1.31688	-1.15741	-0.817262	-0.914624	-1.37274	-1.03488	1.83692	0.950512	-0.323703	0.821244	-0.490124	0.279472	0.0282081	-0.0608148	-0.135179	-0.0296835	1.11503	0.316723	-0.488874	1.8651
			14706	-1.06053	-0.846394	-1.95383	-1.28692	-0.852101	-0.601029	-0.71582	-0.722983	1.65549	1.46704	1.44916	1.5239	-0.588602	0.77972	-0.498759	-0.102547	1.44916	1.18475	-0.113224	0.840229	-0.972239	-1.00742	-0.81369	-0.931115	0.446859	-0.786467	0.358909	0.00643357	0.704588	0.63423	-0.62868	0.236713	1.59642	-0.667659	1.54009	0.822949	0.843723	-0.816158	-0.560017	-0.177484	-0.604413	-0.604425	1.48626	0.0924723	0.418092	-0.418078
			14702	0.095817	-1.14214	-1.12095	-0.722424	-1.58769	0.0262067	-2.2589	-1.27346	1.22754	-0.270821	-0.122162	0.278185	0.693787	0.502558	0.72545	0.640598	-0.122162	-1.33521	1.7433	0.0953114	0.395342	0.54152	0.45995	0.465604	0.243708	-1.55333	-2.06533	-1.12498	0.330051	0.860468	-2.20293	-0.33747	0.503896	1.0017	0.761184	0.755594	0.451304	0.473817	0.508565	0.477895	0.346056	0.452945	0.438075	0.412359	-0.299906	0.789498
			14701	-1.61041	-1.50275	-0.476685	-1.19662	-1.01608	-0.29212	-1.76775	-1.02531	0.964108	0.944334	0.609246	0.83923	0.88065	0.0968603	0.960916	0.646142	0.609246	-0.0718505	0.998946	0.512114	-0.296675	-0.148779	0.197619	-0.0826118	-1.4077	-1.70658	-1.26713	-1.46047	-0.958017	-1.02287	-1.93292	-1.3046	0.815672	1.00957	0.747905	0.857715	0.515025	0.81613	0.884358	0.738504	1.20257	1.13075	0.915609	1.08298	0.437799	0.554494
			14696	-0.537017	-1.1057	-1.55601	-1.06624	-1.23872	1.64788	-0.400738	0.00280681	1.26994	1.96883	0.129274	1.12268	0.505198	-1.63555	0.77647	-0.11796	0.129274	-1.00485	1.105	0.0764731	-0.514911	-0.784492	-0.263433	-0.520945	-0.216511	-0.976133	-1.63702	-0.94322	-1.35347	-0.0554105	-0.99433	-0.801072	1.60446	0.71589	0.893557	1.0713	0.213184	-0.37668	0.301271	0.0459252	0.313444	0.479258	1.04081	0.611172	-0.17355	1.50389
			13146	-1.29003	-1.26693	-1.15772	-1.23822	-1.24016	-0.0903782	-1.2371	-0.855879	1.27241	1.13005	0.503763	0.96874	0.970661	0.279051	1.57149	0.940399	0.503763	-0.872094	1.11547	0.249045	-0.00625304	0.0103629	0.00840795	0.00417261	-0.687647	-1.36593	-1.29681	-1.1168	-0.847856	-0.966728	-1.40414	-1.07291	0.752559	1.16139	0.479414	0.797787	-0.409038	0.209019	1.10184	0.300607	1.60235	0.272177	1.26374	1.04609	-1.41893	0.811192
			13129	1.55351	-1.21858	0.324372	0.219769	-0.463836	0.883502	-1.09568	-0.225337	-0.16909	-0.688902	-0.686619	-0.51487	0.0250233	-1.07836	-0.3292	-0.460845	-0.686619	-0.795153	1.84764	0.121957	0.409355	-0.407691	0.901911	0.301192	1.21749	-0.437107	-1.08525	-0.10162	1.37069	2.2169	-1.34589	0.747234	-1.43128	-0.650813	0.326749	-0.585115	0.531869	0.659674	0.0217639	0.404436	-0.326065	0.544563	0.0358084	0.0847687	-0.45843	-1.40196
			12046	0.67481	-2.02288	0.408334	-0.313247	0.751508	0.878672	-1.55016	0.0266717	-0.184268	-0.243301	-0.158088	-0.195219	0.594631	0.616739	0.554815	0.588728	-0.158088	-1.30136	-0.0250066	-0.49482	0.800037	0.697764	0.505033	0.667611	0.453031	-1.53585	-0.205068	-0.429296	0.797841	0.651052	-0.756478	0.230805	-1.9472	-0.385853	0.388291	-0.648253	1.28456	1.04508	0.292291	0.873978	0.453333	1.17041	-1.02408	0.199885	-0.584436	-2.43316
			8607	-1.72004	-1.44366	-1.40351	-1.5224	-0.134483	-0.807878	-1.2356	-0.725988	-0.0936816	1.58593	0.44857	0.646938	0.085005	0.938877	-0.211487	0.270798	0.44857	-0.389291	0.657745	0.239008	0.724417	-0.23026	0.0257607	0.173306	-1.32471	-1.84045	-1.47604	-1.54707	1.01572	0.986218	-0.0760887	0.641951	-0.280615	1.40615	-0.151298	0.324746	0.0671403	1.25142	-0.270321	0.349412	1.7194	1.95961	-0.306243	1.12426	-0.608454	0.0100739
			7543	-1.3065	0.263877	-0.290977	-0.444535	-1.596	0.316038	-1.63654	-0.972165	1.34914	3.69619	0.0901246	1.71182	-0.755511	-0.0303969	-0.0174833	-0.267797	0.0901246	0.0859002	1.5685	0.58151	-0.328959	-0.58212	-0.404463	-0.438514	-0.956343	-1.07651	0.240364	-0.597496	-1.16378	-1.36903	-0.401899	-0.978236	0.343506	0.282968	0.84365	0.490041	0.106532	-0.330834	0.102392	-0.0406367	0.524635	1.17805	0.504214	0.735633	0.30617	0.296619
			6491	-0.551113	-1.44674	-0.942019	-0.979958	-0.213639	3.43283	0.595535	1.27157	-0.55742	-0.42965	0.0828038	-0.301422	0.375644	0.443887	-0.284892	0.178213	0.0828038	0.840646	-0.218472	0.234993	1.27247	1.0659	0.832142	1.05684	-2.46635	-1.19601	-0.661593	-1.44132	-1.42211	-0.822012	0.439407	-0.601573	-0.00129676	-0.384846	0.410642	0.00816643	0.385673	0.60147	0.0783125	0.355152	-0.769973	0.383745	0.010505	-0.125241	1.16697	-0.62078
			6404	-1.01444	-1.23253	-1.48042	-1.24246	-1.32821	-0.772552	-1.08421	-1.06166	1.58501	1.06019	0.913274	1.18616	0.443172	-0.467578	0.379126	0.11824	0.913274	0.62963	2.06024	1.20105	-0.268925	-0.0289698	-0.00247594	-0.100123	-1.42824	-1.11312	-1.28247	-1.27461	-1.08256	-0.818428	-1.41145	-1.10415	0.923589	1.13823	1.16748	1.07643	-0.0404505	-0.027779	0.411125	0.114299	1.08413	1.02234	1.04522	1.05056	-0.376535	0.500654
			6330	2.82775	0.195916	2.34867	1.79078	-0.731363	2.32983	0.261997	0.620155	-0.693616	-0.970688	-0.728899	-0.797735	-0.135969	-0.0225166	-0.390414	-0.182967	-0.728899	-0.0975831	-1.58999	-0.805492	0.853462	0.435173	0.331782	0.540139	2.04996	0.130395	0.162767	0.781041	-0.0605177	-0.22569	-1.08566	-0.45729	-0.674236	-0.999395	-0.294272	-0.655968	-0.392838	-0.133365	-0.42645	-0.317551	-0.540021	-0.329896	-0.795053	-0.55499	0.242243	-0.662532
			6324	0.572905	-1.46524	0.367743	-0.174865	0.574603	1.638	-0.782956	0.47655	-0.0306354	-1.2931	-0.602903	-0.642213	0.460717	0.715209	-0.123987	0.350646	-0.602903	0.727329	-0.636477	-0.170684	1.95329	1.1543	0.546923	1.21817	0.0128891	-3.30864	0.361875	-0.977959	0.63051	-0.155517	-1.51556	-0.346855	-0.338934	-1.32635	0.0475268	-0.539251	0.860097	0.166949	0.0667906	0.364612	-0.0182704	0.452661	-0.17104	0.0877835	0.508543	-0.760369
			6300	1.04953	0.886497	-0.694391	0.413878	0.258539	1.9583	0.329156	0.848665	-0.844255	-0.6693	-1.65167	-1.05508	1.1169	-0.564915	-0.132646	0.13978	-1.65167	-0.1332	0.108811	-0.558687	0.453855	-0.126284	0.29527	0.207614	-0.834024	1.67287	0.434981	0.424609	0.422238	-0.321207	-1.0576	-0.318858	0.103329	0.0351949	0.28194	0.140155	-0.683048	0.0556736	-0.317896	-0.31509	-3.07939	0.417685	-0.583446	-1.08172	1.12024	1.58174
			6283	0.548843	-3.03173	0.1802	-0.767561	0.6455	0.966169	-0.46541	0.382086	-0.821909	-0.739917	-0.519127	-0.693651	0.437923	0.367323	0.382842	0.396029	-0.519127	0.492665	-0.419282	-0.148581	0.722082	0.566152	0.260191	0.516142	0.242034	-2.51446	-0.668379	-0.98027	0.719044	0.515976	-1.4312	-0.0653923	-0.444801	-0.955241	0.147313	-0.417577	1.33669	1.04664	-0.0486981	0.778209	0.212048	1.23445	0.131042	0.525847	1.17644	-1.2304
			5576	-1.80947	0.584223	-1.71973	-0.981659	-0.495338	3.57631	0.809038	1.29667	-0.368063	-0.342295	-0.106805	-0.272387	0.469877	0.407652	-0.415595	0.153978	-0.106805	0.404928	-0.338325	-0.0134006	1.57309	1.17586	0.851335	1.2001	-1.86248	-0.628691	-0.438015	-0.976395	-0.710215	-1.39369	0.0349565	-0.689649	-0.220063	-0.396155	0.248036	-0.122727	0.237575	0.494483	-0.17098	0.187026	-0.422443	0.0666465	-0.71702	-0.357605	0.798659	0.170078
			5346	-0.454334	-0.343907	-0.320163	-0.372801	-0.153042	1.51292	-0.219945	0.379978	-0.664487	1.5302	-0.806044	0.0198898	1.95265	-0.628045	1.7256	1.01673	-0.806044	-1.31401	1.37467	-0.24846	-0.708581	-0.858134	-0.665687	-0.744134	-0.665063	-0.292619	-0.367256	-0.441646	-0.106161	-0.240764	-0.540248	-0.295724	1.82685	1.49551	1.90836	1.74358	-0.424443	-0.521488	-0.950895	-0.632275	-0.730593	-0.678696	1.54438	0.0450319	-0.447949	-0.54144
			5263	-0.458931	-4.02344	1.02152	-1.15362	0.443326	-0.73399	-0.248379	-0.179681	0.34302	0.0118409	0.47876	0.277873	0.267831	0.20764	-0.0184301	0.152347	0.47876	-0.995199	-1.50673	-0.674391	0.0531177	-1.03024	-0.209115	-0.395414	0.205888	0.177047	0.00777068	0.130235	0.948688	0.721175	-0.134149	0.511905	0.649143	-0.0532914	2.02421	0.873353	0.291187	0.453133	-0.0048902	0.246476	1.199	1.48308	-0.146176	0.845301	-0.0505766	-0.921014
			5244	0.570638	-1.09502	-1.4239	-0.649428	2.40391	1.84663	-0.381579	1.28966	0.846756	0.517483	-0.126139	0.4127	0.531258	0.539135	0.852677	0.641023	-0.126139	-1.97336	0.66511	-0.478129	0.148134	-0.22729	-0.0431035	-0.0407531	0.0119112	-1.11973	1.39772	0.0966349	-1.21727	-1.30858	0.385578	-0.713427	-2.05275	-0.135255	0.012733	-0.72509	-0.313608	-0.486353	0.299951	-0.16667	-0.724836	-0.764606	0.563836	-0.308536	0.532054	-0.167503
			4983	1.29608	1.15951	1.53391	1.32983	1.54357	0.041346	0.433576	0.672831	-0.831883	-0.777723	-0.353601	-0.654402	-0.15984	0.044801	0.411199	0.09872	-0.353601	-2.14892	-2.62564	-1.70939	-1.25241	-0.510708	-1.01241	-0.925176	0.903604	1.42509	0.814125	1.04761	1.45223	1.33518	0.237246	1.00822	-1.26466	-0.876661	-0.0623721	-0.734565	0.0383895	-0.667739	-0.519379	-0.382909	-0.216441	-0.0303105	-0.00843752	-0.0850628	0.316429	0.271924
			4937	1.61819	-1.38129	1.29503	0.510643	1.56506	0.350239	-1.52934	0.128655	-0.120972	-0.527447	-0.285927	-0.311449	-0.00757314	0.343399	0.217278	0.184368	-0.285927	-1.88499	-0.388163	-0.853026	0.949653	0.222947	0.414921	0.529174	0.991508	-0.945793	0.929503	0.325073	1.38005	1.36232	-1.85122	0.297049	-0.192558	-0.733717	0.475023	-0.150417	0.434474	0.106292	0.0349957	0.19192	-0.117188	-0.159027	-0.0182478	-0.0981546	-1.36649	-2.05962
			4930	-0.798641	1.10311	-2.36998	-0.688502	-0.928117	1.37669	0.81883	0.422467	-0.171806	-0.326532	0.121383	-0.125652	0.585779	0.640225	0.432259	0.552754	0.121383	0.443839	-0.45594	0.0364273	0.978558	0.752109	0.658759	0.796475	-2.47387	-1.78985	-2.18246	-2.14873	-1.15004	-1.33566	0.414247	-0.690485	0.329894	-0.00259626	0.520525	0.282608	0.675196	0.51914	0.398153	0.53083	0.309022	0.507967	0.250085	0.355691	0.939527	0.306032
			4852	-0.581767	-1.36016	-1.52953	-1.15715	-1.24996	-0.631199	-1.70789	-1.19635	0.748228	0.713957	0.725582	0.729256	0.596794	0.159132	0.844175	0.533367	0.725582	-0.565049	0.610984	0.257172	0.238933	0.170316	0.287103	0.232118	-0.619276	-1.31752	-1.41233	-1.11638	-0.799734	-0.636944	-1.93191	-1.12286	1.91847	0.909135	-0.358569	0.823011	0.747198	0.560934	0.953445	0.753859	1.1922	1.09385	1.17136	1.15247	0.131344	-0.942376
			4850	-1.22463	-0.742094	-1.53974	-1.16882	-1.21297	0.175614	-1.1132	-0.716854	1.38463	1.09487	0.958273	1.14592	0.964858	0.00726559	0.905094	0.625739	0.958273	0.558407	1.65412	1.05693	-0.248228	0.0699707	0.00936537	-0.0562973	-1.95437	-0.925174	-1.42405	-1.43453	-1.42077	-1.4791	-1.56002	-1.48663	0.975495	0.945697	0.715137	0.878776	0.296929	0.118546	0.542161	0.319212	0.458679	0.592691	0.685997	0.579122	-0.184088	0.925254
			4849	-1.29144	-1.46652	-1.33368	-1.36388	1.95781	0.633236	-1.41139	0.39322	0.500048	0.314154	0.541442	0.451881	0.726785	-0.117654	-0.297764	0.103789	0.541442	0.174866	0.499437	0.405248	0.321843	0.170801	0.621179	0.371274	-1.88676	-1.58779	-1.71387	-1.72947	-1.18787	0.0870791	-1.84429	-0.981694	-0.178957	0.605884	1.06983	0.498919	0.0206823	0.116869	0.0440187	0.0605234	1.06829	1.03326	1.23501	1.11219	0.625097	1.08979
			4787	-1.35659	-1.03201	-1.51873	-1.30244	-0.879664	0.929424	-0.901057	-0.283765	1.5742	0.474589	0.829262	0.95935	0.385089	-0.206074	-0.0419278	0.0456959	0.829262	0.736031	1.87828	1.14786	-0.363172	-0.450064	-0.151023	-0.32142	-1.62618	-0.262536	-1.57456	-1.15442	-1.01566	-1.10472	-1.15483	-1.09174	1.57076	1.46984	0.80379	1.28146	-0.361096	-0.271956	0.127918	-0.168378	1.50024	0.829262	0.949692	1.09306	-0.568253	0.295069
			4755	-1.5428	-1.0258	-1.39607	-1.32156	-1.22329	0.175652	-0.866836	-0.638159	1.18898	0.667897	0.609055	0.821978	0.858408	0.315568	0.970368	0.714782	0.609055	-0.131996	2.54731	1.00812	0.273622	0.116212	0.464297	0.28471	-1.61457	-1.1685	-1.69719	-1.49342	-1.17393	-1.57695	-1.15626	-1.30238	0.642308	0.838833	0.875566	0.785569	0.692923	0.61475	0.913898	0.740524	-0.0875313	0.208835	-0.0480986	0.0244016	0.265534	0.319056
			4745	-0.571671	-1.0776	-1.04227	-0.897181	-1.43617	0.679857	-0.844453	-0.53359	2.33024	0.441837	0.648027	1.14003	-0.903739	0.166557	-1.38887	-0.708683	0.648027	0.489718	2.17193	1.10322	0.430067	-0.105317	-0.174495	0.0500847	-1.61258	-0.939965	-0.973991	-1.17551	-0.85727	-0.927776	-0.651275	-0.812107	0.534531	0.917311	1.00217	0.818005	-0.202181	-0.392425	0.952859	0.119417	0.542259	0.841	-1.27198	0.0370924	0.584035	0.740699
			4735	-0.940413	-1.3287	-1.5428	-1.27064	-1.08107	0.174989	-0.964806	-0.623629	1.79824	1.18191	0.734493	1.23821	0.974534	0.357752	1.2124	0.848227	0.734493	0.547316	2.2528	1.1782	0.107876	0.536365	0.269879	0.304707	-1.50438	-0.991775	-1.2182	-1.23812	-1.40643	-1.50156	-1.32705	-1.41168	0.650939	0.912776	0.270719	0.611478	-0.15483	0.0291536	0.753273	0.209199	0.521179	0.394878	0.333501	0.416519	-0.406654	-0.64436
			4732	-1.20621	-1.07256	-1.16185	-1.14687	-1.0511	-0.534675	-1.32437	-0.970048	0.637268	2.20518	0.405943	1.0828	0.111401	1.94339	0.280705	0.778499	0.405943	0.110168	1.01603	0.510713	-0.306517	-0.103763	-0.104854	-0.171711	-1.38435	0.114301	-1.39928	-0.889776	-1.15833	-1.27636	-0.543371	-0.992685	0.435218	0.446792	0.267201	0.38307	1.98623	-0.23407	0.0872003	0.613121	0.230938	0.174431	0.112274	0.172547	-0.310866	2.33278
			4729	-1.1174	-0.667915	-1.3384	-1.04124	-1.61708	0.940571	-0.947294	-0.541267	1.07746	0.86672	1.18965	1.04461	0.673573	0.34447	0.871899	0.629981	1.18965	-0.905532	0.662378	0.315497	0.601035	0.424831	0.536556	0.520807	-1.56953	-0.895389	-1.61333	-1.35942	-1.33018	-1.52438	-1.46222	-1.43893	1.10268	0.236884	1.28299	0.874187	0.533138	0.152037	0.287799	0.324325	0.757643	0.531425	-0.508166	0.260301	-0.597667	1.36144
			4725	-1.52444	-1.39113	-1.66624	-1.52727	-1.44383	-0.195977	-1.2225	-0.954102	0.386078	0.839656	0.508675	0.578136	0.893012	0.646147	0.963341	0.834167	0.508675	0.478678	0.146002	0.377785	0.135237	0.418289	0.255782	0.269769	-1.64222	-1.0106	-1.38525	-1.34602	-1.34042	-1.48438	-1.39409	-1.4063	0.692116	1.07907	0.992123	0.921103	1.01122	0.747179	1.11611	0.95817	0.905219	0.145314	0.146346	0.39896	0.783261	0.974668
			4723	-0.764385	-1.50027	-1.33132	-1.19866	-1.08824	-0.846348	-0.94902	-0.961203	0.865019	1.09018	1.13428	1.02983	0.604916	0.0376679	0.623169	0.421918	1.13428	0.84627	0.830091	0.936882	-0.867498	-0.381659	-0.59968	-0.616279	-0.848158	-1.61585	-1.6812	-1.38174	-0.367153	-0.267751	-1.298	-0.644302	1.33458	1.39624	1.00777	1.2462	0.244545	0.179361	0.334496	0.252801	1.57074	1.08736	1.30428	1.3208	-0.911112	0.31324
			4721	-0.761173	-1.22419	-1.27726	-1.08754	-0.843425	-0.559002	-1.1064	-0.836275	0.955418	1.04315	1.13282	1.04379	0.467208	0.104945	0.906858	0.493004	1.13282	0.821751	0.840644	0.931738	-0.93089	-0.393813	-0.898212	-0.740972	-1.49045	-1.32559	-1.50835	-1.44147	-0.393894	-0.579459	-1.03475	-0.669368	1.24083	1.24606	1.00548	1.16412	0.261357	-0.0718893	0.280343	0.156603	1.57175	1.41536	1.36636	1.45116	-0.579571	0.3455
440053	C03584		4716	-0.497028	-1.73344	-1.3724	-1.20096	-1.25817	-0.206934	-1.50331	-0.989473	1.31983	0.74506	1.36082	1.1419	0.398886	0.0624147	0.573642	0.344981	1.36082	0.82917	1.98464	1.39154	-0.235388	-0.234464	0.0255729	-0.148093	-0.626968	-1.0907	-2.1814	-1.29969	-0.452243	-0.076995	-2.15214	-0.893791	0.525043	0.93832	0.998228	0.82053	0.0420627	-0.145752	0.472881	0.123064	0.189769	0.221375	0.297899	0.236348	0.313261	0.928547
			4713	-1.43518	-1.25376	-1.67675	-1.45523	-1.46662	-0.365112	-1.44107	-1.09093	1.064	1.20554	1.13149	1.13368	0.468933	0.180386	0.769208	0.472843	1.13149	0.624156	0.952728	0.902792	0.203157	-0.0161095	-0.00488001	0.0607225	-1.34038	-1.42765	-1.70519	-1.49107	-1.14857	-0.901387	-1.19906	-1.083	0.987705	1.14254	1.04432	1.05819	0.177022	-0.0551352	0.514285	0.212057	0.917849	0.907011	0.74286	0.855907	0.17102	0.677451
			4709	-0.800833	-1.20651	-1.29161	-1.09965	-1.23389	0.648876	-1.14407	-0.576363	1.16568	1.13619	0.958113	1.08666	-0.4079	-0.475948	0.518456	-0.121797	0.958113	0.494061	2.21218	1.22145	-0.570881	-0.0311403	-0.207042	-0.269688	-0.907092	-1.11387	-1.19083	-1.0706	-1.09023	-0.432977	-1.9675	-1.16357	0.81418	1.32218	1.31174	1.14937	-0.0340926	-0.351704	-0.0194378	-0.135078	1.32643	1.17324	0.625242	1.04164	-0.769848	0.453103
			4708	-1.19191	-1.2631	-1.5661	-1.34037	-1.23145	-0.274866	-1.2934	-0.933239	0.343494	1.28592	-0.284396	0.448341	0.958925	0.399999	0.463354	0.607426	-0.284396	0.644695	0.77876	0.379687	-0.00328098	0.624068	0.302983	0.307923	-1.5688	-1.08127	-1.34135	-1.33047	-1.35955	-1.38608	-1.67301	-1.47288	1.17706	1.26543	0.920032	1.12084	0.555447	0.493674	0.89537	0.648164	1.08887	0.932762	0.868628	0.963421	0.265172	1.14763
			4707	-0.825371	-0.451239	-0.905077	-0.727229	-1.43247	0.259879	-1.34303	-0.83854	1.47176	1.21149	0.90925	1.1975	0.180846	-0.0204756	0.386995	0.182455	0.90925	0.0795679	2.14088	1.04323	-0.964084	-0.133016	0.20758	-0.296507	-0.984856	-1.40482	-1.28893	-1.2262	-0.509531	-0.897385	-1.61782	-1.00825	0.378364	1.24417	1.15725	0.926593	0.519928	0.563193	0.32385	0.46899	-1.69169	0.964721	1.55897	0.277334	0.0804667	-0.239815
			4609	-1.08007	-2.35395	-1.93663	-1.79022	-0.742169	-0.8612	-1.83886	-1.14741	0.69188	0.472863	0.826807	0.66385	0.755185	0.37842	0.591935	0.57518	0.826807	-0.39372	-0.172252	0.0869451	-0.0126212	-0.234085	0.463858	0.0723839	-1.27415	-1.30372	-0.308905	-0.962258	-0.182008	1.46764	-0.801576	0.161351	-1.09288	0.482739	1.7498	0.379886	0.603025	0.857067	0.500946	0.653679	1.23697	1.4724	0.324918	1.01143	0.385087	0.491082
			4550	1.234	-1.16694	1.2413	0.436121	2.36743	0.657249	-0.387136	0.879182	0.698468	-0.255131	-0.178911	0.0881419	-0.273094	0.53762	0.647314	0.303947	-0.178911	-0.981308	-0.0548827	-0.405034	0.268096	-0.907419	-0.712978	-0.450767	0.784993	-0.859458	0.708866	0.211467	1.33682	1.21949	-1.72482	0.277164	-0.94364	-1.00223	0.110202	-0.61189	0.203034	-1.82779	-0.315901	-0.646886	0.29368	-0.0615472	0.819337	0.35049	-0.546248	-2.07518
			3793	1.32999	-1.62301	0.540857	0.0826109	0.775552	2.18932	-2.08425	0.29354	-0.298815	-0.428647	-0.375807	-0.367757	0.152127	0.323131	-0.0100581	0.155067	-0.375807	0.348093	-0.618282	-0.215332	0.951747	0.6128	0.652366	0.738971	0.49857	-1.45955	0.684593	-0.0921303	0.767154	0.241042	-2.1139	-0.368569	-0.0526861	-0.380981	0.344426	-0.0297469	0.500239	0.35885	0.0916034	0.316897	-0.137829	0.188201	-0.199016	-0.0495481	0.592866	-2.81454
			3781	0.149182	-2.19208	0.0414423	-0.667152	0.305127	-0.0228344	-0.263111	0.00639379	0.891594	0.609549	0.161852	0.554332	0.183156	0.433296	1.14519	0.587213	0.161852	-0.991779	1.45493	0.208335	0.145658	-0.196911	0.149973	0.0329066	0.142387	-1.53462	-0.442768	-0.611667	0.066032	0.206672	-3.08393	-0.937077	0.292037	2.88157	0.343609	1.17241	-0.546991	-0.399671	0.128836	-0.272609	-1.11882	-0.0778708	-0.559476	-0.585389	-0.102942	0.953987
			3423	-1.55116	-1.28676	-1.48859	-1.44217	-1.6445	0.181169	-0.73931	-0.734213	1.14451	0.989846	0.919072	1.01781	0.793561	0.104454	0.958592	0.618869	0.919072	-0.85544	1.36683	0.476822	-0.107901	0.0522253	-0.0943114	-0.0499956	-0.331243	-1.69152	-0.164601	-0.72912	-1.58459	-1.68158	-1.55116	-1.60577	0.976461	1.06832	0.539169	0.861315	0.441809	-0.203601	0.756345	0.331518	0.886275	0.450922	0.892576	0.743257	0.386919	1.18453
			3361	-1.0752	-1.15775	-1.47646	-1.23647	-1.04134	0.128439	-1.3318	-0.748237	0.897958	0.49099	0.438056	0.609002	0.183159	0.260465	0.323833	0.255819	0.438056	1.07216	2.32229	1.2775	0.178734	0.337581	0.371881	0.296065	-1.59714	-0.960265	-1.31759	-1.29166	-1.02325	-0.958587	-1.2813	-1.08771	0.827217	0.765467	1.8028	1.13183	-0.0424976	-0.152076	0.117884	-0.0255633	1.50028	1.58191	0.326102	1.1361	-0.765262	0.1785
			3258	-0.207911	-0.742877	-0.801608	-0.584132	-0.137973	1.90675	-0.488662	0.426705	0.221151	0.326461	0.358106	0.301906	0.841897	1.01983	0.578821	0.813515	0.358106	1.341	0.157427	0.618843	1.31791	1.22029	1.01514	1.18445	-0.632728	-0.800872	-0.46071	-0.631437	-0.107916	-1.22955	-0.419064	-0.58551	-2.05168	-1.60182	1.21391	-0.813195	-0.564633	-0.823236	0.846819	-0.18035	-0.905267	-1.64627	-0.481056	-1.01087	1.6179	-1.11155
			3253	-0.650796	-1.01608	-1.56088	-1.07592	-1.45801	-0.422537	-0.993587	-0.958044	2.21119	0.775499	1.18415	1.39028	1.28025	0.583827	0.180912	0.681662	1.18415	0.842225	1.26941	1.0986	0.341243	0.775763	0.440564	0.51919	-1.4148	-1.0973	-1.78578	-1.43262	-0.799497	-1.32135	-1.48782	-1.20289	-0.0399119	-0.150574	0.411612	0.0737087	-0.056377	0.283581	0.266313	0.164506	0.163911	0.726582	-0.483617	0.135625	-0.126205	1.31806
			3248	-1.12757	-1.1214	-1.33657	-1.19518	-1.66312	-0.505412	-1.39249	-1.18701	0.995861	1.40301	0.663647	1.02084	0.821632	-0.401031	1.02716	0.482588	0.663647	-0.350483	1.28051	0.531223	0.370702	0.238925	0.355888	0.321838	-1.06282	-1.31219	-1.68131	-1.3521	-1.24166	-0.840843	-1.63427	-1.23893	1.30782	0.660585	0.960491	0.976299	-0.0270617	0.376988	0.63058	0.326836	0.438855	0.498575	0.431892	0.45644	0.379276	1.60918
			3247	-0.0481757	-1.14933	-0.914763	-0.704088	-1.46222	0.196063	-1.48666	-0.917608	1.33144	1.27309	1.17117	1.25857	0.652343	-1.01051	1.71896	0.453598	1.17117	0.41362	2.31878	1.30119	-0.57535	-0.578216	0.0116624	-0.380635	-0.0921447	-1.31047	-1.20305	-0.868557	-0.114724	0.322679	-1.42043	-0.404157	0.596151	1.44138	0.760436	0.932656	-0.538936	-0.869271	0.494754	-0.304484	-0.636615	-0.0217328	0.396555	-0.0872644	-1.01846	0.577655
			3232	-1.53162	-0.750372	-1.42806	-1.23668	-1.71427	-0.733563	-0.975845	-1.14122	1.17553	1.1306	0.883486	1.06321	0.699816	0.429753	0.835021	0.654863	0.883486	0.534146	1.63525	1.01763	-0.342188	0.0878614	0.185501	-0.0229421	-1.28743	-0.933683	-1.59667	-1.2726	-1.57189	-1.49896	-1.24645	-1.4391	0.855783	1.00777	0.736823	0.866792	0.387207	-0.0963386	0.350374	0.213747	0.629358	0.769295	0.635038	0.677897	0.226986	1.1458
			3229	-1.35665	-1.37892	-1.62607	-1.45388	-1.66153	-0.0997456	-1.08774	-0.949673	0.846128	1.51509	1.20252	1.18791	0.41951	0.046517	0.560505	0.342177	1.20252	0.671852	1.58307	1.15248	0.149423	0.221522	0.378375	0.249773	-1.5996	-1.35169	-1.42476	-1.45868	-0.914099	-0.513067	-1.33319	-0.920119	0.398135	1.61031	1.06183	1.02342	-0.163677	-0.0677392	0.823088	0.197224	0.412708	0.571594	-0.188684	0.265206	-0.0583241	0.659592
			3220	0.725508	-1.67294	-0.215322	-0.387584	-1.49475	-0.282714	-2.35924	-1.3789	0.19382	1.53303	0.189156	0.638669	-0.289463	0.0834062	0.0701085	-0.0453162	0.189156	0.0124228	0.238647	0.146742	0.655683	-0.74771	0.448737	0.118903	0.810303	-2.1752	-0.956614	-0.773838	0.279399	0.685922	-2.43921	-0.491295	0.129928	-0.141686	1.20549	0.397911	-0.146204	0.671488	1.01527	0.513517	0.684305	0.73631	0.829831	0.750149	-0.352155	0.417781
			3206	-0.585975	-1.55247	-0.935787	-1.02474	-0.659771	1.21242	-0.763837	-0.0703942	0.651184	1.45712	0.749768	0.952692	0.358962	-0.135287	0.848532	0.357402	0.749768	-0.168731	3.52799	1.36967	-0.30029	-0.363347	-0.201979	-0.288539	-0.637957	-1.14371	-1.2609	-1.01419	-0.343999	-1.12489	-1.77558	-1.08149	-0.0127611	1.59402	0.161269	0.580842	0.418515	-0.00596105	0.529518	0.314024	0.480495	0.312195	-0.326201	0.155496	-0.500825	-0.235327
			3205	-1.07766	-1.28808	-1.49871	-1.28815	-1.27958	-1.42219	-1.37053	-1.35743	0.924129	0.858972	0.859813	0.880971	0.829401	0.473158	0.858613	0.72039	0.859813	0.515588	1.28108	0.885492	-0.0414575	0.251847	0.31783	0.176073	-1.24684	-1.94088	-1.88569	-1.69114	-1.14813	-0.9287	-0.842397	-0.973074	0.775777	0.820969	0.634778	0.743841	0.667867	0.484682	0.608879	0.587143	0.832967	0.916597	0.760321	0.836628	0.290775	0.926969
			3194	-0.212163	-0.283772	0.116718	-0.126406	-0.17553	0.809492	-1.06232	-0.142787	1.75525	-0.408536	-1.48834	-0.0472098	-0.43375	0.42038	0.0414084	0.0093461	-1.48834	0.322666	3.93348	0.922601	0.510293	-1.18761	-0.0201793	-0.232499	-0.262261	-0.660616	0.219337	-0.234513	0.148421	-0.14809	-1.04397	-0.347879	1.22226	0.0739747	0.773118	0.689785	-0.249699	-0.651235	0.768234	-0.0442335	-1.09712	-0.588606	0.486879	-0.399615	-0.841983	0.0768905
			3189	-0.994343	-1.80239	-0.798305	-1.19835	-0.494575	-1.36576	-1.78847	-1.21627	0.644627	0.4232	0.075483	0.381103	0.305565	-0.0894652	0.193008	0.136369	0.075483	-0.171923	1.24329	0.382284	-0.406726	-0.525708	-0.297029	-0.409821	-0.720941	-1.79673	-0.712583	-1.07675	1.26033	1.21532	-0.335013	0.713545	0.538624	0.498666	0.628469	0.555253	0.219576	-0.0954492	0.203261	0.109129	0.567354	0.55207	0.345911	0.488445	-0.131473	3.56881
			3182	-0.67154	-1.61633	-1.18487	-1.15758	-1.43161	-0.480524	-1.55307	-1.15507	1.08213	1.16403	0.963138	1.06977	0.539235	-0.0395536	0.61274	0.370807	0.963138	0.519164	1.69741	1.0599	0.241623	0.246809	0.345486	0.277973	-0.615175	-1.74051	-1.98071	-1.44546	-0.58726	-0.0927816	-2.06976	-0.916602	-0.147719	1.2705	0.822581	0.648453	-0.0841277	-0.0237747	0.516066	0.136055	0.651245	0.597889	0.560719	0.603284	-0.227714	1.16133
			3178	-0.780203	-1.81531	1.09159	-0.501307	-1.67972	0.392776	-1.568	-0.951648	-0.327496	0.722616	1.24703	0.547382	0.53133	-0.52293	0.637491	0.215297	1.24703	0.692267	0.643416	0.860903	0.189941	0.243724	0.199673	0.211113	-0.81187	-1.49828	-1.94813	-1.41942	1.47014	-0.380851	-1.8872	-0.26597	0.904945	1.76025	-0.137005	0.84273	-0.448889	-0.386898	0.584907	-0.0836267	0.336033	0.220541	-0.241983	0.104864	-0.249468	0.908086
			3173	-0.585682	-0.970323	-0.606133	-0.720713	-1.60462	1.76971	-0.340656	-0.0585228	0.752589	0.578213	0.26467	0.531824	0.28289	-0.251677	0.274775	0.101996	0.26467	0.0421922	1.5102	0.605687	0.261767	-0.319162	-0.429126	-0.162173	-0.969614	-1.21931	-1.27983	-1.15625	-1.5659	-2.28252	-0.75285	-1.53375	0.627703	0.601694	0.877468	0.702288	-0.258516	-0.22287	-0.124837	-0.202075	1.06806	1.32078	2.54043	1.64309	0.127246	0.564709
			3166	-1.29208	-1.21206	-1.53174	-1.34529	-1.08792	-0.579279	-1.19206	-0.953085	1.60182	1.11556	1.05099	1.25613	0.354133	-0.0556758	0.507301	0.268586	1.05099	0.697947	2.0068	1.25191	-0.178538	-0.219435	0.189576	-0.0694657	-1.51174	-1.07115	-1.57596	-1.38628	-0.939406	-1.04153	-1.30518	-1.09537	1.02768	1.12613	1.06703	1.07361	-0.0781289	-0.0841801	0.454163	0.0972847	0.837728	0.791865	0.747228	0.792273	-0.18277	0.586397
			3161	-1.08666	-1.32045	-1.47059	-1.29256	-1.19931	-0.87869	-1.20918	-1.09573	1.56458	1.20909	1.05587	1.27652	0.381707	0.0424658	0.51683	0.313667	1.05587	0.675277	1.92925	1.22013	-0.127584	-0.0236958	0.118517	-0.0109208	-1.25752	-1.25722	-1.31711	-1.27728	-1.05147	-0.918133	-1.5657	-1.17843	1.13072	0.954293	1.04481	1.04328	-0.205801	-0.0602845	0.42115	0.0516882	0.920493	0.854939	0.76672	0.847384	-0.345583	0.624629
			3122	-1.39138	0.392573	-2.44005	-1.14628	-0.544605	-1.62058	-1.78096	-1.31538	0.705868	0.47486	0.632533	0.60442	0.441079	0.534114	0.494947	0.490047	0.632533	-0.267398	1.17078	0.511973	0.0276036	0.0866847	0.163457	0.0925818	-1.15143	-0.746979	-3.16198	-1.6868	0.00696404	0.0809205	0.296582	0.128156	0.722231	0.329272	1.00344	0.68498	0.519556	0.570243	0.484167	0.524655	0.881423	1.10078	0.0603152	0.680839	0.562354	0.60741
			2821	-0.500102	-0.753701	-1.46438	-0.90606	-1.10399	3.34173	0.0629976	0.766912	0.440223	-0.366161	-0.711064	-0.212334	0.714549	-0.601399	0.450986	0.188045	-0.711064	0.556626	-0.59748	-0.250639	0.935829	0.148945	0.0741076	0.386294	0.321089	-1.43524	-1.8669	-0.993684	-1.11482	0.736509	-1.13488	-0.504398	0.794153	1.04571	1.03419	0.958017	-0.164511	-0.101382	0.710006	0.148038	0.775172	0.567869	0.175519	0.506187	-1.33834	0.9125
			2575	1.06495	-0.245915	-0.349295	0.15658	-0.0259769	2.01007	-0.710937	0.424384	0.508681	-4.26647	-0.236534	-1.33144	-0.460587	-0.546444	-0.200529	-0.40252	-0.236534	-0.548847	1.83344	0.349352	0.297186	-0.278439	0.0405315	0.0197595	-0.163927	0.380557	0.38684	0.201157	0.862183	1.16226	-0.487527	0.512305	-0.0793453	-0.0838019	-0.0918559	-0.085001	-0.261842	-0.254356	-0.156428	-0.224208	-0.357784	-0.220863	-0.324622	-0.301089	0.0795985	0.227854
			2405	0.869883	-0.434718	0.28161	0.238925	0.805477	3.70664	0.300572	1.60423	-0.523965	-1.13669	-1.28969	-0.983449	0.28161	0.010562	-0.163753	0.0428063	-1.28969	-0.368524	-0.684209	-0.780809	1.6974	1.22748	-0.414925	0.836652	-0.34939	-0.116412	-0.476483	-0.314095	0.0728367	-0.0188674	-1.29207	-0.4127	-1.92801	-1.15877	-0.450082	-1.17896	0.485428	0.44595	-0.0525169	0.292954	-0.0500042	0.589355	0.368556	0.302635	0.726273	-0.34939
			2193	-1.54862	-1.82615	-1.17894	-1.5179	-1.10258	-0.59145	-1.53506	-1.07637	0.870829	0.826005	0.1433	0.613378	0.731734	0.53734	0.879174	0.716083	0.1433	0.18386	0.59294	0.3067	0.0285515	0.339107	0.42185	0.26317	-1.33645	-1.54365	-1.5148	-1.46497	-0.623525	-0.632024	-2.02164	-1.09239	0.902272	0.828924	0.954424	0.895207	0.725175	0.642422	0.759698	0.709098	1.18885	1.16362	0.968681	1.10705	0.222578	1.01232
			2091	0.806787	0.402498	-0.186657	0.340876	0.451068	3.91844	0.935017	1.76817	-0.846587	-1.4024	-0.984655	-1.07788	-0.399667	-0.0933628	-0.729565	-0.407532	-0.984655	0.358762	-0.867339	-0.497744	1.31427	1.21264	0.943461	1.15679	-0.142305	0.45803	-0.665641	-0.116639	0.313289	0.379457	-0.240409	0.150779	-0.806319	-1.49982	-0.819717	-1.04195	-0.221282	0.280951	-0.473286	-0.137872	-0.463206	-0.363581	-0.732301	-0.519696	0.879638	-0.513443
			2083	0.705272	-0.0297624	0.0952529	0.256921	-0.52157	0.707289	0.780315	0.322011	0.953097	0.71916	-1.71835	-0.0153639	-1.06398	-0.801955	-0.776339	-0.880758	-1.71835	1.30334	0.512353	0.0324477	1.71338	-0.747845	1.45657	0.807367	0.499281	0.439769	0.30196	0.41367	1.02395	0.649504	-1.11796	0.185165	0.0839723	-1.47589	-0.980217	-0.790713	0.487215	-1.12482	-0.957205	-0.531603	-1.6644	0.368267	0.870524	-0.14187	-0.787485	0.175134
			2076	1.46075	0.0741696	0.629923	0.721615	0.861751	2.64434	0.304466	1.27019	-1.99067	-1.69618	-1.07144	-1.5861	-0.0415796	0.171852	-0.78667	-0.218799	-1.07144	0.332547	-1.9011	-0.879998	1.25811	0.728215	0.57385	0.853391	0.195676	0.808261	0.767481	0.590472	0.879739	0.349092	-0.662375	0.188818	-0.582577	-1.04389	0.210251	-0.472071	0.380523	0.120697	-0.240085	0.087045	-0.954706	-0.275646	-0.814745	-0.681699	0.887908	-1.20445
			2069	0.726622	-0.523785	-0.440382	-0.0791816	0.643103	3.66077	-0.0133342	1.43018	-0.846208	-1.32953	-0.948126	-1.04129	0.113808	-0.0121847	-0.409996	-0.102791	-0.948126	0.685098	-0.809987	-0.357672	1.56615	0.507805	0.694841	0.922932	-0.315761	0.0101522	-0.957318	-0.420976	0.288338	0.287088	-1.35572	-0.260099	-0.605744	-0.973504	0.422684	-0.385521	0.736466	0.192332	0.0263875	0.318395	-0.54805	-0.0301449	-0.64934	-0.409178	1.29425	-1.46687
			2068	1.39888	-1.61115	0.290705	0.0261429	0.964728	1.22252	-1.71334	0.157971	-0.552643	-1.04444	-0.746767	-0.781284	0.133494	0.0453452	0.0706597	0.0831664	-0.746767	0.730653	-0.267676	-0.0945968	1.20688	0.217453	0.42938	0.617904	0.497101	-0.580264	-0.467272	-0.183479	0.732755	0.989567	-2.56859	-0.282089	-0.198824	-0.469278	0.909561	0.0804866	0.917006	0.280281	0.313694	0.50366	-0.631191	-0.0678179	-0.464821	-0.387943	1.40024	-2.09594
			2062	1.10275	-1.21023	-0.039738	-0.0490729	1.06554	3.11271	-0.525696	1.21752	-0.539275	-1.06541	-0.773706	-0.792796	0.183757	0.0365356	-0.268842	-0.0161829	-0.773706	0.463272	-1.79256	-0.700997	1.44395	0.615766	0.682421	0.914045	0.0587257	-0.909857	-0.414965	-0.422032	0.648767	0.666276	-1.73899	-0.141316	-0.622933	-0.731516	0.551237	-0.267737	0.541165	0.0957199	0.0886127	0.241832	-0.461773	-0.140391	-0.502499	-0.368221	1.00406	-1.37278
			2023	1.16008	-0.480176	-0.423736	0.0853876	1.89255	2.8216	-1.90395	0.936733	-1.04222	-1.25229	-0.952603	-1.08237	-0.347277	-0.521356	-0.43481	-0.434481	-0.952603	-0.273855	-0.0531804	-0.426546	-0.0599082	-0.814333	-0.240361	-0.371534	0.53551	-0.373389	-0.349	-0.062293	1.74941	1.53805	0.683795	1.32375	-0.685988	-0.485972	1.24026	0.022767	-0.0653182	-0.77657	-0.855993	-0.56596	0.48984	1.07197	0.782938	0.781584	-0.359391	-0.00713088
			1981	-0.670532	-1.59837	-0.785984	-1.01829	-0.689676	-0.785543	-1.89985	-1.12502	1.05982	1.25342	1.00383	1.10569	0.702666	0.352033	0.764163	0.606287	1.00383	0.65055	0.944802	0.866395	0.0839708	0.370795	-1.69898	-0.414738	-1.1794	-0.702128	-1.06706	-0.982863	-0.691244	-0.933319	-2.51813	-1.3809	0.937294	1.174	0.813057	0.974785	0.504211	0.265747	0.625411	0.465123	0.554289	0.557605	0.171829	0.427908	-0.0672835	1.13611
			1970	0.50439	0.356351	0.150566	0.337102	-2.55054	2.8156	1.08866	0.451239	0.896499	0.459408	0.28428	0.546729	-0.69148	-0.52663	0.300841	-0.305756	0.28428	-0.150431	1.64714	0.593662	-0.857865	-0.728544	-0.725998	-0.770802	0.034256	0.628066	1.08598	0.582767	-1.49589	-1.11514	-0.187176	-0.932735	0.581712	0.492655	-0.0658531	0.336171	-0.397513	-0.307162	-0.103955	-0.269543	0.366353	0.314159	0.30277	0.327761	-0.696391	0.361593
			1968	-0.942898	-0.726195	-1.43372	-1.03427	-1.34676	0.581892	-1.57226	-0.779043	0.972273	1.65769	0.485013	1.03833	0.00622477	1.06114	0.0453029	0.37089	0.485013	0.204523	0.815482	0.501673	0.245636	-0.123203	-0.315388	-0.0643182	-1.14943	-1.05771	-1.12195	-1.1097	-1.17916	-1.10117	-1.68717	-1.3225	1.74102	-0.128462	0.415806	0.676121	1.07951	-0.29446	-0.417606	0.122481	-0.075429	1.10336	0.767527	0.598485	1.19242	1.92071
			1909	0.63663	0.0922481	0.248111	0.325663	0.445944	-0.890045	-0.290979	-0.245027	-0.60231	2.47965	-1.05586	0.273827	-0.202322	-0.405198	2.69271	0.695063	-1.05586	-0.450733	2.24015	0.244517	0.0261289	-0.261423	-0.433358	-0.222884	0.0183531	0.125125	0.195422	0.112967	0.390424	0.0845416	-0.516959	-0.0139978	-0.227761	2.41815	0.263648	0.818013	-0.454695	-0.224	-0.807149	-0.495281	-1.33026	-0.522691	-0.848512	-0.900488	-0.167576	-0.398993
			1878	1.61731	0.772018	0.777323	1.05555	1.04049	1.67467	0.00493162	0.906699	-0.601039	-3.00485	-1.15451	-1.5868	-0.243752	-2.19669	-0.472769	-0.97107	-1.15451	-0.760463	0.259766	-0.551737	0.609072	-0.0298506	-0.14152	0.1459	0.845934	0.914631	0.659762	0.806776	1.61423	1.15809	-0.221976	0.850112	0.500936	-0.94865	-0.501124	-0.316279	0.228109	-0.226057	-0.296039	-0.0979956	-0.913446	-0.322818	-0.418896	-0.55172	0.10379	0.25461
			1875	0.704296	0.64159	-1.0396	0.102096	1.49958	1.36119	1.71332	1.52469	-1.69932	-1.91671	-1.17917	-1.5984	-0.599023	-0.611104	-0.337078	-0.515735	-1.17917	-0.303531	0.0992394	-0.461153	0.846071	0.148579	-0.19959	0.26502	0.460692	1.95748	1.25921	1.22579	1.44947	0.963551	0.0123543	0.808459	-1.10675	-1.48534	-0.318675	-0.970255	-0.205583	-0.51951	-0.552734	-0.425942	-0.526062	-0.3297	-0.761585	-0.539115	0.61462	0.798898
			1873	0.22615	0.375897	-0.116444	0.161867	0.303979	-2.39976	0.541011	-0.518257	-0.000468011	-0.0270139	0.123119	0.031879	0.419424	-3.42359	0.0999481	-0.968072	0.123119	0.599311	0.0781227	0.266851	-3.54295	0.698942	0.662009	-0.727334	-0.0946159	0.588539	-0.143201	0.116907	0.181396	0.100171	0.202128	0.161232	0.157519	0.0186263	0.471893	0.216013	0.579813	0.490572	0.353627	0.474671	0.185314	0.364377	0.151931	0.233874	0.922048	0.088782
			1872	-0.682028	-0.525836	-0.951454	-0.719773	-0.701725	-0.366048	-0.971584	-0.679786	0.974662	0.904847	1.09145	0.990319	1.35154	1.53187	1.07987	1.32109	1.09145	-0.679096	0.712186	0.374846	-0.453741	-0.769295	-0.833965	-0.685667	-1.0271	-0.860653	-0.914807	-0.934188	-0.875635	-0.95679	0.569107	-0.421106	1.23191	-1.14071	-1.0418	-0.316865	1.59608	-1.01293	-0.897618	-0.104825	1.11527	1.30526	1.0297	1.15007	-0.813227	1.40526
			1862	0.220733	-2.18209	-0.208936	-0.72343	0.327986	2.5516	0.654629	1.17807	-0.111293	-0.169153	0.0787513	-0.0672316	0.487075	0.489459	0.0264987	0.334344	0.0787513	-1.80504	-1.89873	-1.20834	1.19056	0.848379	0.799026	0.945988	-0.221299	-1.90756	-0.288252	-0.805704	0.15906	0.0554676	0.178311	0.130946	-1.67855	-0.0652448	0.53103	-0.404256	-1.80734	0.585121	0.396404	-0.275272	0.164459	0.411218	0.118456	0.231378	1.17972	0.0193714
			1753	-0.922633	-1.27407	-1.51012	-1.23561	-1.15676	0.419917	-1.23906	-0.658633	0.954152	0.739937	0.490443	0.728178	-0.709252	0.282357	0.26301	-0.0546286	0.490443	0.0369489	1.28719	0.604861	0.283152	0.338642	0.326749	0.316181	-1.42546	-0.912565	-1.6586	-1.33221	-1.37896	-1.37521	-1.24844	-1.3342	0.344518	-0.695702	1.28041	0.309741	0.941691	0.439798	0.488037	0.623175	1.54353	1.40132	1.72108	1.55531	0.215362	0.710195
			1725	1.64447	-1.23641	1.01889	0.47565	1.4103	0.595369	1.13683	1.0475	0.0829303	-1.38728	-1.48349	-0.929282	0.244706	-1.2422	0.335056	-0.220811	-1.48349	-1.61517	0.376745	-0.907306	0.744486	0.321816	0.228049	0.431451	0.996208	-0.915516	1.33261	0.4711	1.64684	1.03367	-1.27952	0.466998	-1.48143	-0.263345	0.0457451	-0.566343	-0.833137	0.509916	-0.104408	-0.142543	-0.0706836	0.15384	0.341293	0.141483	-0.714396	-0.958335
			1704	-1.65494	-0.694094	-1.55706	-1.30203	-0.831451	3.61671	0.675547	1.1536	-0.427653	-0.453357	-0.479637	-0.453549	0.519886	-0.41397	-0.203056	-0.0323798	-0.479637	0.582554	0.201602	0.101506	1.58622	-1.21593	0.724159	0.364814	-1.5644	-0.517798	1.56633	-0.171955	-0.360999	0.00318214	0.476063	0.0394154	-0.33226	-0.024794	-0.0657313	-0.140929	-0.588114	0.624266	-0.869897	-0.277915	0.29552	1.04251	0.153236	0.497088	0.648507	0.277993
			1700	1.75268	0.931605	1.35039	1.34489	1.57139	-1.50342	1.22884	0.432268	-1.03616	-1.43637	-1.10534	-1.19262	-0.334053	-0.38965	-0.611949	-0.445218	-1.10534	-0.284511	-1.16	-0.84995	0.877053	0.0665439	-0.0703442	0.291084	1.01924	1.46541	1.26008	1.24824	1.50939	0.982753	0.435217	0.975785	-1.0084	-1.32364	-0.555293	-0.962444	0.0158014	-1.4093	-0.617822	-0.670441	-0.576077	-0.457871	-0.34142	-0.458456	0.25484	0.218125
			1684	-1.19051	-1.39826	-1.55449	-1.38109	-1.37823	-0.27755	-1.21648	-0.957418	1.24359	1.13527	1.07195	1.15027	0.415943	0.257969	0.429027	0.367646	1.07195	0.719901	1.13096	0.97427	0.03356	0.000925422	0.0395323	0.0246726	-1.35432	-1.29593	-1.57635	-1.40887	-1.41918	-1.39486	-1.36852	-1.39419	0.911995	1.0799	1.01502	1.0023	0.552509	0.419194	0.6053	0.525668	0.928527	0.931748	0.559673	0.806649	0.0220594	0.803067
			1681	-1.19444	-1.78327	1.05248	-0.641744	-1.60877	-0.776559	0.61233	-0.591001	0.796617	0.44453	0.574526	0.605224	0.428963	0.137082	0.219867	0.261971	0.574526	0.122836	0.942741	0.546701	-0.379529	-0.513119	0.163327	-0.243107	-1.28407	-2.10995	-2.08562	-1.82655	1.37261	1.47246	-2.02773	0.272448	0.303958	0.377017	0.796657	0.492544	0.174293	0.188102	0.112379	0.158258	0.670545	1.0544	1.19159	0.972181	-0.0871806	0.239225
			1064	2.1057	-1.41332	0.00217008	0.231517	-1.17079	-0.321333	-1.33927	-0.943795	0.218633	-0.193677	0.133031	0.0526623	0.361947	-1.3268	0.362978	-0.200627	0.133031	-0.599574	0.39506	-0.0238277	0.798898	-0.78669	0.252173	0.0881268	0.805314	-2.29728	-1.0515	-0.847823	-0.245548	1.38124	-2.39325	-0.419186	0.440986	0.120138	0.373843	0.311655	0.581948	0.276541	0.24018	0.366223	1.0889	1.11246	0.525082	0.908814	-0.711599	0.698788
			592	-0.652013	-1.20257	-1.13364	-0.996077	-0.904706	0.117387	-1.36217	-0.716495	1.2729	1.00599	0.604754	0.961213	0.617689	-0.347635	0.841499	0.370518	0.604754	-0.763142	1.43458	0.425398	-0.422301	-0.604348	-0.699632	-0.575427	-1.08458	-0.981183	-1.35945	-1.14174	-1.12295	-1.11419	-1.49357	-1.24357	1.01225	0.828159	1.34053	1.06031	0.281948	-0.154052	0.723298	0.283731	1.49815	1.70477	1.6172	1.60671	-0.197927	-0.302321
			270	-1.44963	-2.29448	-1.03272	-1.59228	-1.50452	-0.0673609	-1.79527	-1.12238	0.80704	0.681083	0.690714	0.726279	1.0514	0.754806	0.818132	0.874779	0.690714	0.608797	0.522215	0.607242	0.149417	0.346617	0.00192584	0.165987	-1.19403	-1.1355	-1.64497	-1.32483	-0.841424	-1.047	-1.43135	-1.10659	1.02051	0.671625	1.00858	0.900239	0.993496	1.03427	0.704199	0.910656	0.597323	0.556167	0.545961	0.566484	0.661467	0.295551
			257	1.57692	1.03362	1.02869	1.21308	1.52818	-0.215858	1.24403	0.852119	-0.494302	-0.945735	-0.677206	-0.705748	-0.403382	-0.475486	-0.697283	-0.525384	-0.677206	-2.56392	-0.593105	-1.27808	0.330265	-0.242407	-0.0635231	0.00811179	0.977388	-0.58517	0.978649	0.456956	1.4511	1.20741	-0.177029	0.827159	2.09031	-0.74778	-0.28237	0.353387	-0.051668	-0.323891	-0.613516	-0.329692	-0.771417	-0.818812	-1.69748	-1.0959	-0.464029	0.766341
			228	1.31676	-0.509204	0.696274	0.501278	0.394339	0.165965	-1.33618	-0.258624	-1.31607	-1.42249	-1.80803	-1.51553	0.69909	-0.0146815	-0.109073	0.191779	-1.80803	0.228441	-0.972649	-0.850745	0.915137	-0.0151293	1.33064	0.743548	0.806245	-0.27425	0.370199	0.300731	1.19529	1.99205	-2.45639	0.243646	-0.367306	-0.800027	-0.496978	-0.55477	0.580933	0.820875	0.270243	0.55735	0.0982824	0.510536	-0.0785949	0.176741	0.367291	-0.125176
			168	1.12966	-1.27885	0.217237	0.0226813	1.23932	0.944553	0.451869	0.87858	-0.411679	-1.51815	-1.77994	-1.23659	0.641681	-1.02606	0.727369	0.114329	-1.77994	0.0765434	-0.776806	-0.826733	1.34276	0.644845	0.684125	0.890576	0.557051	1.3773	0.558766	0.83104	0.932988	0.390065	-1.37031	-0.0157515	-1.59405	-0.386256	0.755722	-0.408193	-1.60724	0.346993	0.536251	-0.241332	0.385365	0.532745	0.128414	0.348841	-0.928495	-1.14779
			137	0.734223	-1.16543	0.51188	0.0268898	1.15236	0.607051	-0.723658	0.345252	-0.616349	-0.700702	-0.44118	-0.586077	0.575953	0.396749	0.150016	0.374239	-0.44118	0.0421825	-0.391069	-0.263355	0.419298	0.806875	0.306085	0.510752	0.0277274	-3.42016	-1.09275	-1.49506	0.643124	0.511992	-1.8209	-0.221928	-0.302149	-1.30075	0.217687	-0.461737	1.21673	0.921158	0.122942	0.753609	0.137715	1.02748	0.755542	0.640247	0.977912	-1.35523
			39	1.46696	1.71373	-0.140191	1.0135	1.72414	-0.164091	-1.10546	0.151529	-1.36017	-1.23681	-0.975177	-1.19072	-0.421516	-0.303365	-0.793951	-0.506277	-0.975177	-0.0488941	-1.44365	-0.822574	1.26282	0.749536	0.173777	0.728712	0.16979	1.87847	0.477217	0.841825	1.39375	0.618781	1.13727	1.04993	-1.076	-1.40232	-0.263752	-0.914024	0.0300255	-0.105116	-0.697202	-0.257431	-1.05909	-0.603964	-0.908307	-0.85712	0.840202	0.560187
[truncated: 50 more columns]
