# Supplementary material for: Exometabolomic-enabled discovery of compounds associated with Escherichia coli O157:H7 population dynamics in the lettuce phyllosphere
Source: BMC Plant Biol. 2026 May 9;26:1114. doi: 10.1186/s12870-026-08917-9 (PMC13326550; doi:10.1186/s12870-026-08917-9)
Supplement: Supplementary file 7 — Supplementary Material 7: Dataset S4. Polyphenol and flavonoid metabolite abundance values measured via exactive tandem mass spectrometry (MS/MS) from exudates in the apoplast (A) or on leaf surface (S) of E. coli O157:H7-inoculated (A_E, S_E) or mock-inoculated (A_M, S_M) plants at seven days post inoculation (7 DPI). The numbers on the column title indicate the lettuce genotype code. Results are shown as normalized values (sum normalized, Log10 transformed, and auto-scaled) calculated with MetaboAnalyst 6.0 (https://www.metaboanalyst.ca/) for three biological replicates (BR) and their average. Normalization was performed across treatments within sample type (leaf surface and apoplast). Metabolite identifications were annotated according to the PubChem database utilizing the OMU R package. [file 12870_2026_8917_MOESM7_ESM.xlsx]

## Sheet: data_normalized
DATASET S4 Polyphenol and flavonoid metabolite abundance values measured via exactive tandem mass spectrometry (MS/MS) from exudates in the apoplast (A) or on leaf surface (S) of E. coli O157:H7-inoculated (A_E, S_E) or mock-inoculated (A_M, S_M) plants at seven days post inoculation (7 DPI). The numbers on the column title indicate the lettuce genotype code. Results are shown as normalized value…
Metabolite Annotation				A_E_02_BR1	A_E_02_BR2	A_E_02_BR3		A_E_04_BR1	A_E_04_BR2	A_E_04_BR3		A_E_07_BR1	A_E_07_BR2	A_E_07_BR3		A_E_15_BR1	A_E_15_BR2	A_E_15_BR3		A_E_16_BR1	A_E_16_BR2	A_E_16_BR3		A_E_17_BR1	A_E_17_BR2	A_E_17_BR3		A_M_02_BR1	A_M_02_BR2	A_M_02_BR3		A_M_04_BR1	A_M_04_BR2	A_M_04_BR3		A_M_07_BR1	A_M_07_BR2	A_M_07_BR3		A_M_15_BR1	A_M_15_BR2	A_M_15_BR3		A_M_16_BR1	A_M_16_BR2	A_M_16_BR3		A_M_17_BR1	A_M_17_BR2
PubChem ID	KEGG ID	Class	Identification	BR1	BR2	BR3	Average	BR1	BR2	BR3	Average	BR1	BR2	BR3	Average	BR1	BR2	BR3	Average	BR1	BR2	BR3	Average	BR1	BR2	BR3	Average	BR1	BR2	BR3	Average	BR1	BR2	BR3	Average	BR1	BR2	BR3	Average	BR1	BR2	BR3	Average	BR1	BR2	BR3	Average	BR1	BR2
144746		NA	Valylphenylalanine	-1.08694	1.61816	1.80174	0.777651	0.509178	0.28033	-0.453036	0.112157	-0.797529	-0.492312	-0.654932	-0.648258	-0.432862	-0.23858	0.0667217	-0.201574	-0.68949	0.581328	0.431486	0.107775	-3.19504	-0.0150569	-0.495449	-1.23518	0.772401	1.44381	1.52423	1.24682	0.844107	0.823875	0.349683	0.672555	-0.00329927	-0.481526	0.308975	-0.058617	-0.733865	-0.277858	-0.670362	-0.560695	0.864706	0.704538	-2.24771	-0.226154	0.148911	0.234182
		NA	Val-Trp	2.00797	1.03342	0.918858	1.32008	1.46004	0.866985	0.146149	0.824392	-1.24707	-0.961553	-0.521482	-0.910035	-0.9531	-0.566125	-1.28972	-0.936315	-0.596562	-1.0011	-0.21482	-0.604162	-1.21521	-0.396734	-0.748097	-0.786679	0.521945	0.339021	1.62704	0.829335	1.24173	1.83007	1.16784	1.41322	0.339412	-0.0845418	0.0527689	0.102546	-0.342589	-0.51096	-1.23905	-0.697531	0.376035	0.878425	0.647393	0.633951	-1.11209	-1.22541
14212831		NA	Val-Phe	0.656547	-0.320916	0.705224	0.346952	1.3339	0.19323	-0.504404	0.340909	-2.02093	-1.35283	-1.03749	-1.47042	-0.371005	-0.30962	-0.3775	-0.352709	-0.813221	-2.19331	-0.190329	-1.06562	-1.83386	-0.221826	-0.24107	-0.765584	-0.228804	-0.0630029	1.28536	0.331184	1.74874	1.6077	0.941393	1.43261	0.111765	-0.882656	-0.0947247	-0.288539	0.404824	0.866466	-0.123428	0.382621	0.420052	1.60489	1.52857	1.1845	0.377907	-0.0116365
352039		NA	Val-Leu	0.707871	0.197799	0.881122	0.595597	1.634	0.729925	0.0828528	0.815593	-1.52384	-1.18352	-0.923048	-1.21014	-0.309267	-0.496447	-0.348226	-0.384646	-0.356482	-2.26887	0.153137	-0.82407	-2.04735	-0.502765	-0.642167	-1.0641	0.235156	0.308985	1.17328	0.572475	1.82848	1.68752	0.807344	1.44111	0.561812	-0.461342	-0.455324	-0.118285	-0.109613	0.504686	-0.212831	0.0607473	0.543905	1.18506	1.30697	1.01198	-0.790512	-0.832166
6287	C00183	Peptides	Valine	1.26377	1.7122	1.74133	1.57243	0.869751	0.237549	0.775537	0.627612	-0.760687	-1.21903	-1.16948	-1.04973	-1.44574	-0.886382	-1.01196	-1.11469	-0.318317	-1.8978	0.0111391	-0.734994	-0.642169	-0.354995	-0.426522	-0.474562	0.479041	1.03983	1.67468	1.06452	1.05087	1.03121	0.110883	0.730988	-0.791796	-0.579909	-0.322708	-0.564804	-0.122488	-0.42586	-1.43764	-0.661995	0.845928	1.05028	1.42293	1.10638	-0.385181	-0.444834
6029	C00299	Nucleic acids	Uridine	-0.527875	-0.400407	-1.15412	-0.694134	-0.530507	0.0332699	-0.438178	-0.311805	1.29285	0.17689	0.944232	0.804657	-0.183104	-0.897021	-0.868362	-0.649496	0.450213	0.729167	0.496282	0.558554	-1.49247	-0.343317	-0.194913	-0.6769	-1.07081	-0.11548	0.00316402	-0.394376	0.205069	-0.538669	-0.148831	-0.160811	1.15116	0.482569	2.15697	1.26357	-1.11199	-0.390935	-0.935174	-0.812701	1.95156	1.11461	2.77975	1.94864	-1.147	-0.858523
7408333		NA	Tyrosine butyl ester	1.05929	1.45572	2.0623	1.52577	1.17915	0.82904	1.10263	1.03694	-0.66183	-0.965445	-0.679143	-0.768806	-0.852073	-0.435913	-0.478246	-0.588744	0.0656749	-2.5095	0.232432	-0.737132	-0.599814	-0.247522	-1.06141	-0.63625	1.03423	1.65697	1.71021	1.46714	0.548394	0.981809	0.237548	0.58925	-0.22301	-0.478323	-0.363314	-0.354883	-0.275404	-0.731396	-1.59167	-0.866157	-0.136863	0.391194	-0.72344	-0.15637	-0.177403	-0.487425
7009561		NA	Tyr-Leu	1.72528	1.12458	0.919729	1.25653	1.47821	0.985719	-0.0150961	0.816277	-1.71864	-1.46042	-0.813714	-1.33093	-0.383075	-0.29377	-0.703743	-0.460196	-0.82572	-2.82555	-0.367981	-1.33975	-0.977543	-0.0409967	-0.235864	-0.418135	0.670394	0.52101	2.04125	1.07755	1.15463	1.53613	0.563331	1.0847	-0.124867	-0.461082	-0.36928	-0.31841	-0.38312	0.0527443	-0.0149312	-0.115102	-0.12569	0.577162	0.160905	0.204126	-0.269863	-0.543937
5460935	C19636	Carbohydrates	Turanose	-0.784008	-0.784008	-0.784008	-0.784008	-0.784008	-0.784008	-0.784008	-0.784008	0.758529	1.77392	1.3159	1.28278	-0.784008	-0.784008	0.628026	-0.31333	1.22812	-0.155874	-0.784008	0.0960805	1.27846	-0.784008	0.798973	0.431142	-0.784008	-0.784008	-0.784008	-0.784008	-0.784008	-0.784008	0.402021	-0.388665	1.38683	1.65136	1.05074	1.36298	-0.784008	-0.784008	1.83311	0.0883647	-0.784008	-0.784008	-0.784008	-0.784008	-0.784008	1.22584
6923517	C00525	Peptides	Tryptophan	0.906937	2.14292	1.5734	1.54109	0.532746	0.780157	-0.168455	0.381482	0.2751	1.08322	-0.386189	0.324043	-1.41208	-1.04523	-0.673216	-1.04351	-0.0274492	1.60715	1.12478	0.901494	-0.586665	-0.769634	-1.58814	-0.98148	1.3354	1.22638	1.26563	1.2758	-0.920519	0.0829149	-0.471947	-0.436517	-0.454224	0.846676	0.108019	0.166824	-1.17457	-0.956269	-0.923998	-1.01828	-0.201024	0.473293	-0.703265	-0.143665	-0.500236	-1.17213
7427	C01083	Carbohydrates	Trehalose	0.326533	0.389274	-0.988846	-0.0910131	0.470542	0.773755	1.30352	0.849274	0.197585	0.478545	0.677903	0.451344	-0.317998	-0.256403	-0.503069	-0.359157	0.838963	-0.172138	-0.17767	0.163052	0.0263117	-0.015368	0.274645	0.0951962	0.100778	-0.340402	-0.108449	-0.116024	-4.15839	-2.75647	0.741607	-2.05775	0.354343	0.32059	0.723394	0.466109	0.0179211	0.449233	0.244293	0.237149	1.2761	0.685868	-0.079066	0.627635	0.140847	-0.691771
5283028	C16308	NA	trans-Traumatic acid	-2.33318	-1.1365	-0.322105	-1.26393	0.0956827	0.559112	-0.273942	0.126951	0.773796	0.874077	1.86759	1.17182	0.0118313	-0.484422	0.0297906	-0.1476	1.34031	-2.0376	-0.0845032	-0.260596	-1.04426	-0.394636	-0.651634	-0.696843	0.156146	0.35944	-0.47569	0.0132986	-1.78746	-0.864045	0.677937	-0.657854	1.97907	1.59718	1.06367	1.54664	-0.296961	0.0551002	-0.0390081	-0.093623	1.12148	0.768363	0.151378	0.680408	-0.236082	-0.253294
5280802	C05610	Phytochemical compounds	trans-3,5-Dimethoxy-4-hydroxycinnamaldehyde	-0.335731	-0.0954327	0.492449	0.0204284	0.0985444	0.439446	-1.92992	-0.463976	1.20647	1.45139	0.850707	1.16952	0.44891	0.388891	0.636028	0.491276	0.584473	1.87786	1.48516	1.31583	-0.0414076	0.812009	0.214163	0.328255	0.510595	0.306691	0.027326	0.281537	-1.92992	-1.92992	-0.559302	-1.47305	-1.92992	0.616282	0.435222	-0.292804	-0.388781	0.197737	-0.185221	-0.125422	-1.92992	-1.03767	-1.16273	-1.37677	-0.0394743	0.269787
335436		NA	Thr-VaLeu	1.0469	0.0852528	0.848676	0.660278	0.72035	-0.155692	-1.16541	-0.20025	-1.43306	-1.32845	-0.605472	-1.12233	-0.774656	-0.529095	-0.961818	-0.755189	-0.960825	-2.11608	-0.245373	-1.10743	-1.50947	-0.356311	-0.694784	-0.853523	0.145448	-0.0244311	2.19627	0.772429	1.93891	2.30075	0.839183	1.69295	0.196469	0.0413719	0.506671	0.248171	0.212123	0.469085	0.0955401	0.258916	0.503712	0.99268	0.384096	0.626829	-0.0144554	-0.611372
10424442		NA	Tetrahydrodicranenone	-0.691341	-0.977066	0.37049	-0.432639	-0.373138	0.572803	-0.235617	-0.0119837	1.69816	1.28202	0.968111	1.3161	-0.144161	-0.224003	0.712229	0.114688	1.13074	2.26432	1.81341	1.73616	-1.7002	-1.7002	-0.4591	-1.2865	0.985423	0.912987	0.489153	0.795854	-0.192577	-0.347526	-0.706124	-0.415409	0.319262	0.820742	-0.167427	0.324192	-1.7002	-1.7002	-0.137264	-1.17922	-0.579518	-0.761196	-0.49041	-0.610375	-0.494361	0.119702
444305	C00898	NA	Tartaric acid	-0.870682	-2.64871	-0.483031	-1.33414	0.355766	-0.701505	1.13625	0.263504	-0.629392	-0.0629569	0.892728	0.066793	-0.290904	-0.930366	-0.395416	-0.538895	-0.17425	-2.08352	-0.20649	-0.821419	0.63571	1.21472	0.722891	0.857774	-0.760948	-1.20171	-0.901111	-0.95459	1.49921	-0.350831	0.604162	0.584179	1.18856	0.0767626	1.42336	0.896228	0.89512	0.860986	0.085391	0.613832	-0.475246	0.307109	0.727021	0.186295	1.52965	-1.42182
10742	C10833	NA	Syringic acid	-0.395354	0.157108	0.680649	0.147468	0.319677	0.586567	-0.677719	0.0761751	1.47695	1.67766	0.939569	1.36473	0.293645	-0.0173008	0.553418	0.276588	0.795934	1.54935	1.36273	1.23601	-2.61546	0.661127	-0.286028	-0.746786	0.418066	0.440346	-0.123566	0.244948	-1.058	-0.723483	-0.640938	-0.807473	0.149717	0.487309	0.406197	0.347741	-0.858947	-2.61546	0.15806	-1.10545	-1.64288	-0.853737	-0.874501	-1.1237	-0.309851	0.235115
332426		NA	Syringaresinol	-0.478879	0.480281	1.1764	0.392602	0.0552692	0.787504	-0.128877	0.237965	1.20339	1.14278	1.10228	1.14948	0.30066	-0.193043	0.719824	0.275814	0.859224	1.39162	1.13245	1.12776	-2.27387	0.387278	-0.934449	-0.940346	1.05268	0.590118	0.445777	0.696193	-2.27387	-0.734441	0.288206	-0.9067	0.163165	0.45768	0.559623	0.393489	-1.0369	-1.35986	0.142035	-0.751576	-0.415557	-0.639375	-0.810802	-0.621911	-2.27387	-0.378825
443024	C10890	Phytochemical compounds	Syringaresino4-O-beta-glucopyranoside	-1.3254	0.711063	0.99407	0.126577	0.103624	0.6584	0.133352	0.298459	1.03174	1.01202	0.731674	0.925145	0.556505	0.235004	1.17683	0.656112	1.01365	1.33635	1.19446	1.18149	-0.611904	0.752005	-0.274979	-0.0449597	1.16412	0.764136	0.239433	0.722562	-2.48967	-1.24895	-0.680952	-1.47319	0.0933489	0.228653	0.298708	0.206903	-1.54806	-1.80502	0.081694	-1.09046	-0.808604	-1.59983	-0.948515	-1.11898	-1.21862	0.144992
5988	C00089	Carbohydrates	Sucrose	0.465263	0.216612	-0.414272	0.0892008	0.188188	0.504577	0.221019	0.304595	0.251709	0.558073	0.807461	0.539081	0.0211889	-0.101111	-0.102274	-0.0607321	0.656601	-0.55041	0.0830198	0.0630702	0.204166	-0.432266	-0.0360736	-0.0880579	0.55145	-0.225124	0.200528	0.175618	-4.7097	-2.20717	1.16784	-1.91634	0.530288	0.386194	0.231277	0.382586	0.0821773	0.308513	0.342035	0.244242	1.15727	0.846947	-0.739035	0.421726	-0.254484	-0.0650757
1110	C00042	Organic acids	Succinic acid	0.192688	1.29352	0.699773	0.72866	-0.0187713	0.387134	0.118741	0.162368	0.649705	0.357893	0.794812	0.600803	0.375466	-0.115067	0.257706	0.172702	-0.315925	0.770608	-0.171648	0.0943453	-1.29028	-0.431296	-0.828114	-0.849897	0.671318	0.213109	-0.131848	0.25086	-0.278717	0.817681	0.852006	0.463657	1.48765	0.701022	-4.34034	-0.717222	-0.37666	-0.807184	-0.620953	-0.601599	0.765384	0.674701	-0.0748577	0.455076	-0.616796	-1.30909
10457	C08278	Lipids	Suberic acid	0.147582	0.0512707	-0.604932	-0.13536	-0.591479	-0.446988	0.904552	-0.0446381	-1.38093	-0.465083	0.0407308	-0.601763	1.22126	0.142974	-0.486624	0.292535	0.00645294	-3.69221	-1.47466	-1.72014	1.88958	1.17141	0.210988	1.09066	-0.815864	0.0746042	0.498116	-0.0810478	-0.232094	0.834771	-0.350519	0.0840523	0.483561	-0.438695	-0.223685	-0.0596066	-0.161716	-0.421214	-0.523054	-0.368661	0.922168	0.58785	1.78183	1.09728	1.13776	-0.164969
71694416		NA	Sterebin	-0.248988	-0.939918	0.140573	-0.349445	-0.939918	0.989604	0.236534	0.0954068	1.77727	1.39059	1.18285	1.45024	-0.22916	-0.939918	0.647019	-0.17402	1.21871	2.32785	1.87392	1.80682	-0.939918	-0.939918	-0.939918	-0.939918	1.02141	0.962922	0.487168	0.823834	-0.939918	-0.939918	-0.231217	-0.703684	0.186689	0.877328	0.0828806	0.382299	-0.939918	-0.939918	-0.939918	-0.939918	-0.336701	-0.258478	-0.939918	-0.511699	-0.939918	-0.939918
1102	C00315	Peptides	Spermidine	0.291278	-0.827168	1.46684	0.310316	-0.151483	0.582159	-1.98856	-0.519295	-2.25593	-0.503348	-0.608048	-1.12244	0.107734	1.58054	0.208697	0.632324	-0.0898121	-1.89734	-0.952362	-0.979839	-0.186913	0.393021	0.356663	0.18759	0.950503	0.41024	1.38587	0.915539	0.875601	0.534097	0.82713	0.745609	0.501492	-0.0391356	-0.26363	0.0662423	0.944229	-1.61146	0.462899	-0.068112	-0.647795	-1.56355	0.799663	-0.470562	-0.205912	-0.377401
107428	C01452	NA	Sorbose	-0.574729	-1.36299	-0.837404	-0.925041	0.720585	0.0483315	1.86098	0.876633	-0.13663	-0.483688	0.000123399	-0.206731	-0.574062	0.300468	-1.34173	-0.53844	1.02735	0.117745	-0.352439	0.26422	3.89123	1.23399	1.0722	2.06581	-0.0158012	-0.886769	0.957423	0.0182842	-0.515563	-0.782718	0.144266	-0.384672	-0.551716	-0.632559	-0.0195406	-0.401272	0.444375	0.176073	0.331769	0.317406	-1.12076	-0.111544	-1.13058	-0.787627	-0.256746	-0.62185
5280507	C02325	Phytochemical compounds	Sinapyl alcohol	-0.788815	-0.432928	1.01758	-0.0680543	0.749638	0.63309	-0.366843	0.338628	1.3626	1.33358	1.17792	1.29136	-0.625587	-0.233057	-0.0866516	-0.315098	0.836114	2.47123	1.4085	1.57195	0.357099	-0.00838802	-1.4852	-0.378828	0.879034	0.0424833	0.351169	0.424228	-0.256026	-0.672517	0.365093	-0.187817	-0.621596	-0.0157823	1.40318	0.255269	-0.670816	-0.11506	-0.299848	-0.361908	-1.92167	-1.58843	-1.32058	-1.61023	-0.528347	-1.18199
8742	C00493	Organic acids	Shikimic acid	-0.759104	-0.0664276	0.45712	-0.122804	-0.0762718	0.409231	-1.98637	-0.551137	0.58337	0.535979	0.452843	0.524064	-0.276605	-0.401878	0.486914	-0.0638562	0.143409	3.61956	0.174043	1.31234	0.108999	-0.208901	-0.112744	-0.070882	-0.122511	0.831855	0.175806	0.29505	-0.0147199	-0.0089406	0.62451	0.200283	0.115107	0.707614	-1.98637	-0.387883	0.0451565	-0.511904	-0.0157567	-0.160835	0.46625	0.616798	0.76485	0.615966	-1.98637	-0.79817
68289	C10832	NA	Sesamol	-1.37201	-1.19085	-0.497172	-1.02001	-0.564951	-0.708918	-1.88069	-1.05152	0.461264	0.754835	0.0751563	0.430418	0.240087	0.686072	-0.124477	0.267227	-1.46609	1.52128	0.946199	0.333799	1.38051	0.0838497	0.188026	0.550797	1.94324	0.998954	-0.16688	0.925106	-1.24634	-1.47086	-1.02063	-1.24594	-1.68829	1.23341	-0.437205	-0.297361	-0.132586	0.240918	1.05928	0.389203	-0.0107311	0.878027	-0.306378	0.186973	0.524304	-0.308251
		NA	Ser-Tyr	1.67742	1.9534	1.80461	1.81181	1.16223	1.00383	-0.191661	0.658132	-1.4803	-0.343432	-0.910146	-0.911292	-0.795855	-0.472585	-0.364806	-0.544415	0.150591	-2.63219	-0.261649	-0.914416	-0.442244	-0.386696	-1.15785	-0.662264	0.873773	1.59518	1.70997	1.39297	0.27332	0.89241	0.319663	0.495131	-0.358866	-0.680686	0.175237	-0.288105	-0.135646	-0.630268	-0.913463	-0.559793	0.254651	-0.187264	-0.247625	-0.0600796	-0.13121	-0.557283
6427005		NA	Ser-Leu	1.32676	0.589636	0.680503	0.865635	1.17761	0.658861	-0.380423	0.485348	-1.38714	-0.420638	-0.484807	-0.764193	0.00491036	0.153402	0.0595315	0.0726144	-0.25705	-2.75001	-0.140773	-1.04928	-3.30684	-0.317136	-0.964395	-1.52946	0.0358252	0.433764	1.11399	0.527861	1.30156	1.45214	0.640574	1.13143	0.383566	0.00866328	0.158847	0.183692	0.0462536	0.502967	0.0322329	0.193818	0.742566	0.72123	-0.992853	0.156981	-0.0108311	-0.52077
111213		NA	Sedanolide	-0.103116	-0.97948	1.80059	0.23933	0.154273	1.32691	0.23506	0.572082	1.90825	1.79169	1.31556	1.67183	-0.537714	-0.670545	1.52538	0.105708	1.22167	0.705508	0.0309592	0.652713	-1.51878	-0.716727	-0.737936	-0.991149	0.608427	0.239108	0.292626	0.380054	-0.875471	-0.555583	-0.0166599	-0.482571	-0.133638	1.10686	-0.33263	0.21353	-0.536274	-0.630986	0.272883	-0.298126	-0.877501	-0.322191	-0.920099	-0.706597	-1.99793	-0.599087
		NA	S-Bioallethrin	-0.794719	-0.0910431	0.46311	-0.140884	0.228444	0.946062	0.659431	0.611313	1.58407	1.25903	1.02389	1.289	0.0733842	-1.40549	0.72213	-0.203326	1.05512	1.93092	1.63285	1.53963	-1.40549	-0.523714	-1.40549	-1.11157	0.872649	0.801367	0.630679	0.768232	-0.741766	-0.355492	-0.446556	-0.514605	0.39234	0.728765	0.525965	0.549024	-1.40549	-1.40549	-0.173566	-0.994851	-0.66769	-1.40549	-0.934369	-1.00252	-1.40549	-0.354449
159278	C06046	NA	Salidroside	-0.860863	-0.966835	-0.280563	-0.702753	-0.1797	0.167584	-1.03921	-0.350441	1.03301	0.742867	1.07343	0.94977	0.122519	0.235908	0.195424	0.184617	0.24117	1.12331	0.472591	0.612358	1.18855	0.797685	1.10788	1.03137	-0.14073	0.226326	-0.0660331	0.00652082	-1.28225	-0.89899	-0.448865	-0.876702	0.538814	0.762915	0.827636	0.709788	-0.432505	-0.327462	0.258519	-0.167149	-1.54518	-2.71354	-2.71354	-2.32409	0.779565	0.868763
6758	C07593	Lipids	Rotenone	-0.798549	-0.635852	-0.050992	-0.495131	-2.1393	-0.80988	-2.1393	-1.69616	-0.345483	-0.209701	0.338821	-0.0721211	0.923873	1.21903	1.01617	1.05303	-0.127434	-1.35454	-0.0666688	-0.516215	1.17726	0.901955	0.997222	1.02548	0.388706	-0.286393	-0.187767	-0.0284847	-1.46572	-2.1393	-0.453845	-1.35295	-0.192453	-0.262407	0.374153	-0.026902	1.14169	1.14936	1.19551	1.16219	0.000862491	0.0501337	-0.526206	-0.158403	1.12434	1.10429
	C00296	Organic acids	Quinic acid	-0.193775	-0.0240796	-1.4838	-0.567219	0.567095	0.188756	0.248036	0.334629	-2.14385	-1.72703	0.0546668	-1.27207	0.39595	0.99614	-0.0608496	0.443747	-0.100271	-3.30346	-1.54539	-1.64971	1.0144	0.986094	1.4821	1.16086	-0.501062	-0.144511	0.0929321	-0.184214	0.177202	0.443066	0.380417	0.333562	-0.455257	-0.764385	0.56796	-0.217227	0.982483	0.928138	0.084338	0.664986	-0.071315	0.26816	0.486865	0.227903	1.35691	0.347017
10006384		NA	Quercetin 3-O-beta-glucose-6'-acetate	1.2723	1.10595	0.283078	0.887109	0.93473	0.487706	-1.35276	0.0232249	-0.266713	0.160988	-0.129183	-0.078303	-1.35276	-0.0796446	-1.35276	-0.928389	-0.739671	1.36368	1.05394	0.559317	1.81655	0.922445	0.368656	1.03588	1.21464	0.827256	1.02952	1.02381	0.274337	0.757303	0.295452	0.442364	-0.134744	0.14387	-0.330662	-0.107179	-1.35276	-1.35276	0.103394	-0.867376	-1.35276	-1.35276	-1.35276	-1.35276	-1.35276	-1.35276
11655911		NA	Quercetin 3'-glucuronide	1.35903	1.0717	0.597251	1.00933	0.979601	0.507555	-1.10532	0.127278	-0.545735	-0.578337	-1.10532	-0.743131	-1.10532	0.132585	-1.10532	-0.692685	-1.10532	1.49023	1.16015	0.515022	1.80909	1.01789	0.421589	1.08285	1.03318	0.772279	1.25046	1.01864	0.684991	1.03663	0.618302	0.779976	-1.10532	-0.315461	-0.348049	-0.58961	-1.10532	-1.10532	-0.365936	-0.858859	-1.10532	-1.10532	-1.10532	-1.10532	-1.10532	-1.10532
90008		NA	Psicose	-0.0985121	1.05422	-2.02977	-0.35802	0.905752	0.815155	0.798982	0.839963	-0.171588	-0.223181	0.568329	0.0578536	-0.816043	0.290981	-0.996621	-0.507228	0.771603	-2.56142	-0.589213	-0.793011	0.167107	-0.0458804	0.865019	0.328749	-0.441737	-1.39717	-1.34111	-1.06001	1.54943	1.34786	0.886151	1.26115	-0.634432	-0.302297	1.74094	0.268071	-0.142524	0.141872	-0.779314	-0.259989	0.269945	0.896246	1.09868	0.754959	0.321178	-1.13231
72503	C09712	Phytochemical compounds	Polygodial	-0.747561	-0.0780455	0.293156	-0.177484	0.323312	0.69026	-0.747561	0.0886703	2.07639	1.60644	1.27945	1.65409	-0.747561	-0.747561	0.38363	-0.370497	1.30236	2.58076	2.19495	2.02602	-0.747561	-0.747561	-0.747561	-0.747561	0.757725	0.634108	-0.747561	0.214758	-0.747561	-0.747561	-0.747561	-0.747561	-0.747561	0.459826	0.145905	-0.0472768	-0.747561	0.301003	-0.747561	-0.39804	-0.747561	-0.747561	-0.747561	-0.747561	-0.747561	-0.747561
385	C02656	Lipids	Pimelic acid	-0.988737	-0.628364	-1.59862	-1.07191	-1.61722	-0.177799	-0.244455	-0.679823	1.60168	1.01	1.86046	1.49071	0.51995	0.057815	0.126981	0.234915	-0.496623	-1.24218	-2.01366	-1.25082	1.35875	0.938115	0.3414	0.879423	-1.1353	-0.75176	-0.217765	-0.701607	0.71722	-0.396961	-1.00048	-0.226742	0.898079	0.806445	1.15035	0.951624	-0.181654	-0.548274	-0.267344	-0.332424	-0.409396	0.669702	0.580435	0.280247	1.97629	-0.838401
66520		NA	Phloroglucinolcarboxylic acid	-0.736925	-0.736925	0.323601	-0.383416	-0.736925	0.719899	1.15579	0.379586	1.3642	0.981067	-0.736925	0.536113	-0.736925	-0.736925	-0.736925	-0.736925	-0.736925	3.32197	1.03711	1.20739	-0.736925	-0.736925	-0.736925	-0.736925	0.494356	-0.736925	-0.736925	-0.326498	-0.736925	-0.736925	-0.736925	-0.736925	0.61808	0.814512	-0.736925	0.231889	-0.736925	-0.736925	-0.736925	-0.736925	0.560002	0.764162	1.48788	0.937347	1.47389	0.358921
7359121		NA	Phe-Val	1.26883	0.994725	1.18295	1.14883	2.05385	1.18853	0.122958	1.12178	-1.70992	-1.65244	-0.626302	-1.32955	-0.0945651	0.123836	-0.102411	-0.02438	-1.03096	-2.01836	0.0960742	-0.984416	-1.86599	-0.139563	-0.0608502	-0.688801	0.745612	0.571329	1.44219	0.91971	1.32461	1.40725	0.781395	1.17108	-0.113944	-0.608879	-0.471481	-0.398102	-0.863045	0.389578	-0.226138	-0.233202	-0.750632	0.208783	0.0207672	-0.173694	-0.859234	-0.0902754
997	C00166	NA	Phenylpyruvic acid	-0.611327	-0.282934	-1.12764	-0.673966	-0.0284125	0.371342	-1.28457	-0.313881	1.17829	1.04502	0.986702	1.07	-0.0227508	0.0642575	0.482971	0.174826	0.124662	-1.28544	-0.817571	-0.659448	-0.0155278	0.739736	-0.327936	0.132091	0.494409	-0.375816	-0.70394	-0.195116	-2.10676	-0.317386	-0.826952	-1.0837	1.86546	1.78139	0.200395	1.28242	0.0443124	-0.682004	0.796662	0.0529901	0.243783	-1.7772	-1.38673	-0.973382	1.5702	0.185062
44369305		NA	Phenylalanylphenylalanine	1.09814	-0.534062	0.898706	0.487593	1.16862	-0.0178001	-1.20096	-0.0167131	-1.3699	-1.22545	-0.549882	-1.04841	-0.108439	-0.101545	0.058267	-0.0505723	-0.759163	-2.44308	0.252916	-0.983109	-2.52843	-0.667298	-0.766401	-1.32071	0.452036	-0.101362	1.49727	0.615983	1.30433	1.38079	0.957884	1.21433	-0.065352	-0.363352	-0.0377272	-0.155477	0.743842	1.02914	0.174503	0.64916	0.744261	1.44683	0.462182	0.884424	0.155757	-0.394543
998	C00601	NA	Phenylacetaldehyde	-0.420456	-0.757604	0.543724	-0.211445	-0.398375	-1.08469	-1.48608	-0.989716	0.907254	1.06851	0.431458	0.802408	0.488597	0.0863424	0.541675	0.372205	-0.836431	1.53422	0.828576	0.508789	-0.912501	-0.22442	-1.16413	-0.767016	0.251136	0.853208	0.581057	0.5618	-0.823677	-0.208292	-0.712268	-0.581412	0.900854	0.874646	1.01115	0.928885	0.263356	0.262138	1.0003	0.508598	-0.188964	-1.9162	-3.26158	-1.78892	0.689693	0.702906
7010505		NA	Phe-Met	-0.965653	1.56159	1.73764	0.77786	0.494749	0.379953	-0.416039	0.152888	-0.817628	-0.503359	-0.578642	-0.63321	-0.410024	-0.272521	0.113946	-0.189533	-0.66237	0.657226	0.462677	0.152511	-3.50249	0.09664	-0.470564	-1.29214	0.700449	1.35505	1.48644	1.18064	0.797984	0.77064	0.349456	0.63936	0.0124111	-0.483949	0.23938	-0.0773858	-0.694332	-0.306888	-0.654763	-0.551994	0.841218	0.757152	-2.07231	-0.157981	0.106352	0.240136
		NA	Phe-Leu b	1.60698	0.810847	0.718583	1.04547	1.87539	0.614014	-0.472293	0.67237	-1.90151	-1.50272	-0.937561	-1.44726	-0.537805	-0.432076	-0.689018	-0.552966	-0.984222	-2.46614	-0.0862079	-1.17886	-1.65191	-0.247118	-0.0288139	-0.642613	0.30108	-0.153447	1.42929	0.52564	1.32389	1.45803	0.815988	1.19931	0.135313	-0.439987	0.0881814	-0.072164	0.113804	0.700159	-0.106532	0.23581	0.170131	1.07368	0.559019	0.600942	-0.44522	-0.0453128
7010521		NA	Phe-Leu a	1.30762	1.21384	0.0304405	0.850634	0.868268	0.469812	-0.104006	0.411358	-1.88385	-1.02468	-0.45599	-1.12151	0.0519137	-0.0823403	-0.398545	-0.142991	-0.438222	-4.27256	-0.757956	-1.82291	-0.882073	0.0595059	0.205262	-0.205769	0.0767443	0.0838904	0.80299	0.321208	1.02854	1.03897	0.47375	0.847084	0.419483	-0.354827	-0.00543901	0.0197391	-0.145491	0.437983	-0.334522	-0.0140104	0.674048	0.948716	0.867691	0.830152	0.43159	-0.242136
6613		NA	Pantothenic acid b	-0.147989	0.5049	0.367656	0.241522	-0.679063	0.272649	-0.573536	-0.32665	0.87118	0.820941	0.580708	0.75761	0.219234	-0.0103944	0.456394	0.221744	0.131313	-2.01305	0.645385	-0.412119	-0.469557	0.12044	0.21018	-0.0463123	0.603148	0.604065	0.535152	0.580788	0.963122	0.259829	0.0887634	0.437238	0.265872	0.383833	-2.06023	-0.470176	-0.124754	0.463609	-0.0956671	0.0810625	0.729976	0.341601	-4.40558	-1.11133	0.355826	-0.14534
988	C00864	Vitamins and Cofactors	Pantothenic acid a	-0.453103	-0.0147858	1.22999	0.254034	-1.29363	-0.065469	-1.61359	-0.990894	1.25489	1.38748	-0.0938613	0.849503	0.0045632	-0.16821	0.624294	0.153549	-0.478017	1.96877	1.22963	0.906795	-2.82085	-0.607324	-0.354552	-1.26091	0.370704	1.31387	0.112668	0.599081	1.38824	0.661935	-0.578122	0.490683	0.440795	0.801308	-0.071821	0.390094	-0.718493	-0.112401	-0.086528	-0.305807	0.24465	-0.299264	-2.09528	-0.716633	-0.486256	-0.109052
5283387	C19670	NA	Oleamide	-0.81598	1.05244	-0.394178	-0.0525734	0.0531198	1.22409	0.789678	0.688964	-1.15351	-0.834806	0.0466971	-0.647207	1.60681	-0.450497	1.42518	0.860498	0.548353	-1.75775	-1.24276	-0.817386	0.75617	2.78224	0.663834	1.40075	-0.332151	-0.891977	0.679858	-0.181423	-0.360871	-0.685617	-0.606979	-0.551156	0.431301	-0.616797	-0.533307	-0.239601	1.66038	-0.606659	-0.859904	0.0646058	-0.778064	-0.423085	-1.02042	-0.740524	-0.0631948	1.15418
654	C06608	NA	O,O-Diethyl phosphate	1.56818	0.771475	-0.612462	0.575729	0.399822	0.800444	0.639012	0.613093	0.488876	0.155645	1.00477	0.549763	0.366216	0.0796205	-0.35007	0.0319221	-0.891737	-3.22658	-2.21616	-2.11149	-0.41579	-0.516227	0.0750534	-0.285655	-0.431552	0.0832437	0.216136	-0.0440576	0.722639	0.67186	0.393305	0.595935	0.445353	1.10276	1.93259	1.16023	0.206996	-0.454435	-0.603439	-0.283626	0.556963	0.220286	-0.234629	0.180873	0.0424072	-1.14514
78202		NA	N-Methyldioctylamine	-1.55224	-1.55224	-0.650509	-1.25166	0.416542	-0.332871	-0.0589096	0.00825368	-0.41706	1.70785	-0.0955488	0.398414	-0.42086	0.0899466	-1.55224	-0.627718	-0.2617	0.998218	1.4636	0.733373	0.936919	0.269646	0.691412	0.632659	-0.295821	-0.447067	-0.0950104	-0.2793	0.0661709	-1.55224	-0.449785	-0.645285	-0.282141	2.08741	-0.173192	0.544026	0.700801	0.0834116	-0.196548	0.195888	-0.374454	-0.371416	-0.683085	-0.476318	2.49252	-1.55224
439924	C03150	NA	Nicotinamide riboside cation	0.351141	0.775467	0.834101	0.653569	0.424005	1.051	0.959099	0.811368	0.251204	-0.341873	0.511296	0.140209	-0.46112	-0.902168	-0.039089	-0.467459	0.546023	-1.70954	0.166542	-0.332326	-1.67021	-1.12137	-1.29939	-1.36366	0.0107254	0.940418	0.760039	0.570394	1.14068	1.16189	0.439425	0.913996	0.652336	0.291638	0.137433	0.360469	-0.848904	-1.6347	-1.62014	-1.36792	1.24221	1.08356	1.64408	1.32328	-1.14517	-1.23108
9998242		NA	Neochlorogenic acid	0.781883	1.03784	-0.699468	0.373418	-0.0628218	0.747407	-1.57275	-0.296057	1.16721	0.851535	0.430573	0.81644	-1.57275	-0.336089	-0.526486	-0.811777	0.448992	2.29805	1.86555	1.53753	1.56966	0.300582	-0.101841	0.589466	1.14102	0.609765	0.148998	0.633262	-1.57275	-0.466828	-0.740292	-0.926625	-0.589244	0.795667	-0.599385	-0.130987	-0.578317	-0.444219	-0.175847	-0.399461	-0.599641	-1.57275	-0.253348	-0.808581	-1.57275	-0.749825
439246	C00509	Lipids	Naringenin	-1.16591	-1.1761	-0.775563	-1.03919	-0.13645	-0.00648025	-0.806542	-0.31649	1.20768	1.18742	0.585286	0.993464	0.832549	0.419453	0.954813	0.735605	0.526938	1.13738	0.805403	0.82324	0.368754	0.41011	0.0135235	0.264129	0.46358	-0.428466	-0.987427	-0.317438	-2.19524	-1.05519	-1.02198	-1.42414	0.522549	0.960518	0.0363219	0.506463	0.715392	0.616103	1.4088	0.913432	-0.969882	-1.40142	-2.66483	-1.67871	0.225018	0.599089
101184	C05620	NA	N-Acetyphenylalanine	-1.43785	-0.405631	-0.512124	-0.785201	-0.341106	0.526851	-2.50581	-0.773355	1.9396	2.11131	1.10445	1.71845	0.707245	0.233284	0.564196	0.501575	0.253417	0.299874	1.01687	0.523386	-2.12949	-0.12625	-0.408991	-0.888244	-0.0821663	-0.457279	-0.465505	-0.334983	-1.20973	-1.43656	-0.615239	-1.08718	1.48245	1.50808	0.430953	1.14049	-0.443762	-0.246321	0.219933	-0.156717	0.431393	0.119217	0.0414069	0.197339	0.0611648	-0.314787
2002		NA	N-Acetyltryptophan	0.885683	2.13714	1.58814	1.53699	0.539575	0.762969	-0.17844	0.374701	0.276685	1.11354	-0.411614	0.326203	-1.32789	-1.02687	-0.637083	-0.997281	-0.0887432	1.59027	1.12216	0.874561	-0.683652	-0.839456	-1.65732	-1.06014	1.32355	1.23494	1.24049	1.26633	-0.888927	0.139603	-0.459384	-0.402903	-0.410466	0.845434	0.1619	0.198956	-1.24695	-0.932025	-0.921665	-1.03355	-0.151411	0.4734	-0.717295	-0.131769	-0.507594	-1.16309
70912	C02710	NA	N-Acetylleucine	-0.427658	0.697743	0.0556648	0.108583	-0.740754	0.341716	-0.93409	-0.444376	1.83803	2.56755	1.26957	1.89172	0.195535	-0.392463	0.191875	-0.00168427	0.548022	1.65082	0.664024	0.95429	-1.27737	-0.554377	-0.253708	-0.695152	0.454957	0.337775	-0.121285	0.223816	-1.48212	-2.03135	-1.47476	-1.66275	0.824506	1.65614	0.618166	1.03294	-0.725855	-0.721741	-0.516991	-0.654862	0.00938865	0.111919	-0.405663	-0.0947853	-0.885234	-0.571401
70914	C00624	Peptides	N-Acetyglutamic acid	0.858209	0.348216	-1.18205	0.0081239	0.124877	-1.18205	-1.18205	-0.74641	0.355969	0.0106843	0.35019	0.238948	0.0232653	-1.18205	0.0396359	-0.373051	-1.18205	-0.152594	-0.457351	-0.597333	-1.18205	-1.18205	0.179993	-0.728038	-1.18205	0.108012	0.743213	-0.110276	1.66152	0.811854	0.771134	1.0815	0.575043	-0.114701	0.907369	0.455904	0.476401	-1.18205	-0.129151	-0.278268	1.51991	1.17136	2.92537	1.87221	-1.18205	-0.105835
15433		NA	N,N-Dimethyldodecylamine N-oxide	-0.0652878	-0.5509	-0.693436	-0.436541	0.889217	0.165051	2.1019	1.05205	-1.16857	-1.55458	-0.521077	-1.08141	0.114946	0.686691	-0.460643	0.113665	0.256452	-2.84414	-1.24634	-1.27801	2.27006	1.58119	1.44005	1.76377	-0.467495	-0.113197	0.530442	-0.0167502	-0.141618	0.297997	-0.249767	-0.0311293	-0.832205	-1.00992	0.192253	-0.549957	0.707476	0.514589	0.189156	0.470407	-0.705952	-0.245571	-0.419875	-0.457133	0.475188	0.11593
7497		NA	N,N-Diethyl-2-aminoethanol	-0.0459783	-0.685699	-0.488602	-0.40676	-0.786792	-0.78342	-0.0567816	-0.542331	-0.480434	-0.709002	-0.552007	-0.580481	1.60505	1.32185	0.296882	1.0746	-0.474956	-3.06527	-1.1298	-1.55668	0.25251	2.26538	1.17476	1.23088	-1.9689	-0.0130724	0.340698	-0.547091	0.0833416	0.145375	-0.776756	-0.18268	-0.283523	0.067422	1.00475	0.262882	1.10178	0.523771	-0.347992	0.425853	0.149091	-0.23636	1.02091	0.311215	1.28131	0.0622703
17381642		NA	N,N-Dibutyl-N'-(3-chloro-2-methylphenyl)urea	-0.243252	-0.784164	-0.109025	-0.378814	0.558851	-0.18115	0.535602	0.304434	0.182456	-0.982538	0.178792	-0.207097	1.40494	1.38898	1.41598	1.4033	-0.543812	-1.21165	-0.727737	-0.827732	1.10352	1.97932	1.08484	1.38923	-0.435857	-0.594758	-0.622819	-0.551145	-1.28924	-1.20929	-0.40394	-0.967492	-1.46823	-0.744786	0.383841	-0.609724	1.20874	0.897527	0.879918	0.995397	-1.6986	-0.311725	-1.83021	-1.28018	0.792728	0.493885
446054		NA	N-(Aminocarbonyl)-phenylalanine	1.17262	1.70429	0.807863	1.22826	0.50328	0.525997	-0.0645763	0.321567	-0.419417	-1.25679	-0.0125412	-0.562916	-0.453645	-0.445268	-0.120959	-0.339958	0.0712455	-2.76517	-0.139215	-0.94438	-0.00599715	0.3554	0.125447	0.158284	0.825767	1.01189	1.31574	1.05113	0.732708	0.251673	0.636498	0.540293	-0.0574089	-0.520939	-3.0479	-1.20875	-0.767929	0.0533908	-0.829521	-0.514686	0.822341	1.20468	-0.935938	0.363695	0.754414	-0.793552
38358941		NA	N-(9-Oxodecyl)acetamide	-0.663588	-0.546103	-0.454542	-0.554744	1.93868	0.495856	1.12351	1.18602	-0.327204	0.811277	-0.0633016	0.140257	-0.592607	-1.87271	-0.515921	-0.993744	0.538098	-0.77966	0.365053	0.0411634	1.55587	1.20342	0.765358	1.17488	0.435621	0.708329	0.0484857	0.397479	-1.0916	-2.57911	-0.00136096	-1.22402	0.313956	-0.605263	-0.270582	-0.187296	0.56974	0.0989385	0.531495	0.400058	-1.66103	-0.0697679	-1.64411	-1.12497	1.12666	-0.272563
5274585		NA	Miquelianin	1.52889	1.26107	0.349082	1.04635	0.878359	0.439353	-1.44802	-0.0434368	-0.601186	-0.332867	-0.452152	-0.462068	-0.804355	0.156483	-0.648983	-0.432285	-1.44802	1.46713	1.12137	0.380159	1.78979	0.938255	0.314748	1.01427	1.00853	0.730251	1.22434	0.987707	0.610605	1.0076	0.480381	0.699529	-0.799662	-0.276664	-0.708402	-0.594909	-0.70287	-1.44802	-0.609397	-0.920096	-1.44802	-1.44802	-0.707063	-1.20104	-0.616301	-1.44802
36688527		NA	Met-Phe	1.43631	0.468316	0.936801	0.947144	1.08167	0.396906	0.111219	0.529932	-0.473706	0.0750056	-0.0213588	-0.14002	-0.24976	-0.955733	-0.821881	-0.675791	-0.167216	-1.98035	-0.0711501	-0.739573	-3.22264	-1.04218	-1.32649	-1.86377	-0.254215	0.230744	1.12005	0.365526	0.945513	1.33635	1.10721	1.12969	0.583099	0.333711	0.509154	0.475322	0.329867	0.641758	-0.391388	0.193412	0.580834	1.01485	0.693442	0.763042	-1.06852	-0.920137
		NA	Met-Ile	1.1786	0.49139	0.956018	0.875336	1.4172	0.60539	-0.581865	0.480242	-1.34039	-1.02168	-0.814001	-1.05869	-0.360869	-0.390184	-0.0574261	-0.269493	-0.910696	-1.34799	-0.114125	-0.790938	-3.13687	-0.806692	-0.781195	-1.57492	0.0582467	0.113875	1.43304	0.535052	1.70309	1.59519	0.711252	1.33651	0.181163	-0.558893	0.375379	-0.000783683	0.0674	0.498892	-0.299144	0.0890494	0.636542	0.942297	1.01463	0.86449	-0.286014	-0.230814
10349		NA	Methylsuccinic acid	-0.790341	-0.362163	-1.75918	-0.970562	-0.0960225	-0.00117654	1.19458	0.365794	1.46679	0.368364	0.175551	0.670236	-0.759923	0.00929603	-0.976446	-0.575691	0.286203	3.50354	1.94114	1.91029	1.12274	0.62391	0.599439	0.782029	-0.760915	-0.775769	-0.25216	-0.596281	0.176328	-0.178456	-0.482794	-0.161641	-0.854888	-0.842033	0.405119	-0.430601	-0.574069	-0.505096	-0.993803	-0.690989	-0.0542108	-0.171152	0.0651262	-0.0534123	0.705839	-1.57013
5319706		NA	Methyl linolenate	-0.962504	-0.962504	-0.223806	-0.716272	-0.962504	-0.962504	-0.962504	-0.962504	1.56058	0.996882	-0.962504	0.531654	-0.154012	1.0293	-0.0161305	0.286384	0.381271	2.45422	1.98581	1.6071	1.11338	0.360268	1.65979	1.04448	0.196493	0.279102	0.730435	0.40201	-0.962504	-0.962504	-0.0173265	-0.647445	-0.173546	-0.962504	-0.962504	-0.699518	0.980037	-0.962504	0.69549	0.237674	-0.962504	-0.962504	-0.962504	-0.962504	0.315137	-0.962504
6439889		NA	Methyl gamma-linolenate	-0.666306	-0.666306	0.0052489	-0.442454	-0.666306	0.219286	-0.666306	-0.371108	1.97918	1.57244	0.943359	1.49833	-0.666306	-0.666306	-0.666306	-0.666306	1.01929	2.78958	2.34296	2.05061	-0.666306	-0.666306	-0.666306	-0.666306	1.12718	1.15802	0.808291	1.03116	-0.666306	-0.666306	-0.666306	-0.666306	0.0759274	0.567143	0.0508176	0.231296	-0.666306	-0.666306	-0.666306	-0.666306	-0.666306	-0.666306	-0.666306	-0.666306	-0.666306	-0.666306
2771765		NA	Methyl 4-(2,4-dichlorophenyl)-2,4-dioxobutanoate_	1.21609	0.557632	-0.0775417	0.565393	1.17901	0.00900632	0.526035	0.57135	-1.41071	-1.83592	-1.13623	-1.46095	-0.128214	0.422071	-0.457393	-0.0545118	-0.270624	-3.3888	-0.693379	-1.45094	1.13071	0.53793	-0.00456527	0.55469	0.00900368	0.459822	0.914751	0.461192	0.92942	1.43417	0.458522	0.940704	-0.217416	-0.619501	0.0143824	-0.274178	0.794124	0.494951	-0.55591	0.244388	-1.30357	-0.406928	-0.73024	-0.813579	1.46412	-0.0474562
32786		NA	Methyl 3,5-dimethylbenzoate	-0.629141	-1.21256	-0.933925	-0.925208	0.222498	0.276247	0.952353	0.483699	1.91418	0.546977	0.128159	0.863107	-0.594732	-0.198602	-0.669859	-0.487731	0.513605	3.42368	2.15364	2.03031	1.48136	0.497289	0.546937	0.841862	0.00807571	-0.338048	0.225985	-0.0346624	-0.642724	-0.466108	-0.654545	-0.587792	-1.15085	-0.67646	-0.31989	-0.715734	0.250347	-0.0930063	-0.39564	-0.0794331	-1.22468	-0.680158	-1.06734	-0.990726	-0.263179	-0.69213
		NA	Methyl 2-[(3aS,4R,5S,6S)-4-hydroxy-3-(hydroxymethyl)-6-[2-(4-hydroxyphenyl)acetyl]oxy-8-methy1-oxo-4,5,6,7-tetrahydro-3aH-azulen-5-yl]prop-2-enoate	-0.269944	-0.501478	0.314048	-0.152458	-0.229037	-0.301767	-0.0315361	-0.187447	-0.47768	-0.417312	0.0969581	-0.266011	0.117787	0.122165	0.516825	0.252259	-0.00125504	-1.33936	0.166688	-0.391309	-2.34287	-0.739978	-0.6394	-1.24075	-1.36027	-1.30457	0.174221	-0.830204	1.68358	0.669577	0.284396	0.879185	-0.299345	-0.49102	0.504515	-0.0952835	-0.0221218	0.428904	0.0736743	0.160152	2.44626	2.611	2.01511	2.35745	-0.273215	-0.369059
		NA	Methyl (9Z,14Z)-12,13,16-trihydroxyoctadeca-9,14-dienoate	-0.171881	-0.949105	1.74193	0.206982	0.142683	1.31982	0.166599	0.543033	1.9029	1.81058	1.30593	1.67313	-0.52226	-0.675169	1.4874	0.0966582	1.18012	0.792136	0.0562869	0.676179	-1.65172	-0.767809	-0.702546	-1.04069	0.601599	0.242941	0.22989	0.358143	-0.797736	-0.474733	-0.0248323	-0.432434	-0.134516	1.12952	-0.271852	0.24105	-0.63147	-0.674594	0.384863	-0.307067	-0.796594	-0.338453	-0.928285	-0.687777	-2.04435	-0.472438
6137	C00073	Peptides	Methionine	1.28442	1.25197	1.47447	1.33695	1.22251	0.62793	0.684138	0.844861	-0.625807	-0.814272	-0.404312	-0.614797	-1.29739	-0.790738	-0.49317	-0.860433	-0.324545	-1.21724	0.174342	-0.455813	-1.34262	-1.28583	-1.26916	-1.2992	0.506653	0.850071	1.45117	0.935964	1.44828	1.24208	0.44399	1.04478	-0.156046	-0.410924	-0.0236611	-0.196877	-0.106654	-0.441722	-1.49859	-0.682323	0.727755	0.923742	1.45606	1.03585	-0.855182	-1.41405
5280759	C05158	Phytochemical compounds	Melilotoside	-1.19426	-0.610036	-0.92316	-0.909151	-0.837087	-0.547098	-1.77772	-1.05397	0.947123	0.799158	0.383534	0.709938	0.126441	-0.447241	-0.22497	-0.181924	-0.0608931	0.200918	-0.449133	-0.103036	0.958003	1.40294	2.03636	1.46577	-0.0602832	-0.472261	-0.680373	-0.404306	-1.05362	-1.53909	-0.788062	-1.12692	0.49685	0.615489	0.259114	0.457151	-0.300646	0.19656	0.507717	0.134544	-0.187208	-0.696865	-1.56397	-0.816013	1.57057	1.98885
92817	C08243	Carbohydrates	Melezitose	-0.408554	-0.517825	-2.49784	-1.14141	0.514983	0.47402	0.276513	0.421838	0.148655	0.362914	0.760487	0.424018	0.283822	0.0159791	-0.027694	0.0907024	0.875377	-1.58022	-0.451451	-0.38543	-0.148015	-0.512193	0.70449	0.0147607	0.180968	-1.03132	-1.27232	-0.707555	-3.45814	-0.682596	0.886746	-1.08466	0.89889	0.754834	1.05096	0.901563	0.533281	1.06324	1.03269	0.876404	0.378286	0.359966	-0.673829	0.0214743	0.800011	0.32587
92146		NA	Maltotriose	-0.366953	-0.712895	-1.77851	-0.952787	0.365292	0.273381	-0.227863	0.136937	0.56811	0.794789	0.977399	0.780099	0.568217	0.249564	0.305494	0.374425	0.633209	-1.94162	-0.0084283	-0.438946	-0.169541	-0.945273	0.374451	-0.246788	0.508572	-0.71122	-1.49491	-0.565854	-3.69276	-0.431467	0.933409	-1.06361	0.937847	0.833092	0.607719	0.792886	0.658365	0.916979	0.843222	0.806189	0.232735	0.397635	-0.877352	-0.0823275	0.236667	0.574067
175396		NA	Malioxamycin	0.649962	0.113805	1.16153	0.641766	0.896867	0.218576	0.712315	0.609253	0.0205539	-1.15898	-1.32839	-0.822271	0.721097	0.8158	0.828842	0.78858	0.131479	-2.06573	-1.2106	-1.04828	0.493197	0.738657	0.104965	0.445606	0.630639	0.860646	1.13919	0.876824	1.20959	0.798861	-0.167237	0.613739	-1.40475	-2.01429	-1.55148	-1.65684	0.559879	-0.753243	-1.79322	-0.662194	-0.611997	-0.520815	-0.213815	-0.448876	0.155607	1.56076
100332		NA	Loliolide	-1.01994	-1.22251	-0.776843	-1.00643	-0.270674	-0.363981	-0.209191	-0.281282	0.797427	0.553523	-0.360452	0.330166	-0.444139	-0.554702	-0.711113	-0.569985	-0.608567	0.433246	-0.123902	-0.0997409	1.76451	1.66692	1.51789	1.64977	-0.419908	-0.751415	-0.387894	-0.519739	-0.890698	-0.485044	-0.910597	-0.762113	-0.14479	0.371227	-0.222263	0.00139117	-0.211717	-0.425541	-0.449118	-0.362126	-0.67317	-0.212547	-1.08465	-0.656789	2.52764	1.9883
11893568		NA	Leu-Pro	-0.107141	0.728148	1.64437	0.755124	1.14762	0.602203	-1.01731	0.244169	0.0567905	-0.560837	-0.790802	-0.431616	-0.243895	-0.0382198	0.31914	0.0123417	-0.617828	2.00731	0.861607	0.750363	-2.92043	-0.833082	-1.45075	-1.73475	0.873495	0.931601	1.39781	1.06763	1.35777	1.08414	0.126484	0.856133	-0.407385	-0.480378	-0.628065	-0.505276	-0.500009	-0.694274	-0.809855	-0.668046	-0.193984	0.424643	0.856302	0.36232	-1.00639	-0.380104
6992315		NA	Leu-Phe	0.96696	-0.0210043	0.622167	0.522708	1.43215	0.218524	-0.471604	0.393024	-1.25118	-0.695863	-0.830519	-0.925853	-0.0790738	-0.228188	-0.539037	-0.2821	-0.647828	-2.03114	-0.109351	-0.929438	-3.00246	-0.0722885	0.355844	-0.906301	-0.221645	-0.383919	1.15808	0.184172	1.75078	1.58569	0.861654	1.39937	0.136547	-0.490968	-0.42051	-0.258311	0.369872	0.806174	-0.550613	0.208478	0.704379	1.46099	1.13865	1.10134	-0.285857	-0.167204
18222159		NA	Leu-Leu-Lys	0.0995135	1.02891	0.575463	0.567963	2.32205	2.5882	1.43532	2.11519	-1.06849	-0.892415	0.633284	-0.44254	-0.892967	0.0159355	-0.0701781	-0.315736	0.326061	-1.3501	0.981887	-0.0140497	-2.82602	-0.0744955	-0.329626	-1.07671	0.833305	0.0655446	0.418844	0.439231	-0.561769	0.223493	0.0290378	-0.10308	0.657576	0.0447157	-0.012454	0.229946	-1.22056	-0.598286	-0.446746	-0.755197	0.0529883	-0.472511	-0.57417	-0.331231	-0.7485	-0.574478
6992073		NA	Leu-Leu	0.648622	-0.0366734	0.999285	0.537078	1.48058	0.615492	-0.222149	0.62464	-1.14524	-1.37926	-0.635769	-1.05343	-0.408582	-0.750233	-0.714607	-0.624474	-0.670798	-1.42222	-0.224705	-0.772576	-2.00469	-0.795777	-0.632707	-1.14439	0.150444	0.164868	1.27093	0.528748	1.73668	1.69347	1.05175	1.49397	0.420488	-0.417351	-0.389539	-0.128801	0.00795471	0.620231	-0.234526	0.13122	0.831261	1.80953	1.44614	1.36231	-0.946661	-0.695013
259324		NA	Leu-Gly-Leu	2.1337	1.03166	0.970249	1.37854	0.580578	-0.65377	-2.07778	-0.716991	-0.88035	-0.618547	-0.762312	-0.753736	-0.446086	-0.444217	-0.703837	-0.53138	-1.10229	-2.5404	-0.865005	-1.50257	-1.51891	0.0130914	-0.095643	-0.533821	0.40665	-0.126363	1.87343	0.717907	1.04212	1.2387	0.405999	0.895606	-0.277282	0.233483	1.26719	0.407797	0.351235	0.322997	0.162624	0.278952	0.41204	0.986758	0.224921	0.54124	-0.0294331	-0.574556
24094150		NA	Lecocarpinolide H	-1.06222	-0.0314502	0.600011	-0.164555	-0.165829	0.91377	-1.06222	-0.104761	1.48958	1.6368	1.01477	1.38038	-0.0257253	-1.06222	0.633414	-0.151512	1.12935	1.78635	1.34041	1.4187	-1.06222	0.796162	-0.0956793	-0.120581	0.795792	0.649216	0.239829	0.561612	-1.06222	-1.06222	-1.06222	-1.06222	0.4691	1.50556	0.922427	0.965695	-1.06222	-1.06222	-0.480147	-0.868199	-1.06222	-1.06222	-1.06222	-1.06222	-1.06222	-0.252557
174880	C09490	Phytochemical compounds	Lactupicrin	0.24675	0.40596	-0.620727	0.0106611	-0.436982	-0.42851	-1.19879	-0.688093	-2.08577	-1.05967	-0.198843	-1.11476	0.452275	1.12849	0.802086	0.794285	-1.12925	-3.03212	-0.14603	-1.4358	0.0777558	0.0645969	0.872078	0.338144	-0.90481	-1.28944	0.469013	-0.57508	0.613217	0.470241	-0.331322	0.250712	-0.687506	-0.955794	0.542725	-0.366858	0.376677	1.18535	0.640954	0.734327	1.01555	1.22181	1.07498	1.10411	1.3468	0.650909
		NA	Jacquinelin	0.456156	0.765788	1.45822	0.893389	0.507864	-0.134358	-2.76755	-0.798014	-1.01682	-1.01691	-0.50072	-0.844816	0.0766326	0.750757	0.482982	0.436791	-1.38499	-1.59671	-0.733609	-1.23844	-1.27465	-1.01712	-0.786455	-1.02607	0.65461	0.23897	2.29025	1.06128	1.32879	0.601288	0.0345684	0.654882	-1.08301	-0.854169	0.125486	-0.603898	1.06657	0.770753	0.578423	0.805247	0.215377	0.66612	0.35067	0.410722	0.500903	0.141065
		NA	Isomaltose	-1.78248	-0.907795	0.153271	-0.845668	-0.963368	0.767839	0.283632	0.0293676	1.52059	1.24778	0.994824	1.2544	-0.662062	-0.606982	0.234878	-0.344722	0.970734	1.91467	1.67494	1.52011	-1.78248	-0.581765	-0.858435	-1.07423	0.787965	0.738129	0.30755	0.611215	-1.78248	-1.78248	-0.452113	-1.33902	0.678812	0.761972	0.36943	0.603405	-0.890484	-0.847008	-0.0279105	-0.588468	0.714643	0.659572	0.222408	0.532208	-0.58669	-0.13765
6306	C00407	Peptides	Isoleucine	1.63032	2.40516	1.45832	1.83127	0.803932	0.453391	-0.61045	0.215624	-0.98257	0.128396	-1.4468	-0.76699	-1.14865	-0.866987	-0.625717	-0.880452	-0.919745	-0.693482	-0.126533	-0.57992	-1.14791	-0.883586	-1.49962	-1.17704	0.712337	0.891778	1.38695	0.997023	0.264261	0.662543	-0.207476	0.239776	-0.269488	-0.0990335	0.654716	0.0953981	-0.568718	-0.352688	-0.103217	-0.341541	0.654127	0.836491	1.94038	1.14367	-0.280004	-0.744856
23872150		NA	Isodeoxyelephantopin	-1.24712	-0.536741	-0.667418	-0.817093	-0.411785	-1.21977	-3.12016	-1.5839	-0.602952	-0.144669	0.751275	0.00121785	-0.465357	0.331719	0.270592	0.0456512	-1.05049	-0.97618	-0.152686	-0.726451	0.751417	-0.368136	0.805894	0.396392	-0.24908	-1.42686	1.02378	-0.217387	0.777174	-0.102402	-0.767506	-0.0309111	-0.184382	-0.120173	2.09336	0.596269	0.563382	0.127805	0.0786388	0.256609	0.633386	1.34642	0.895597	0.958468	1.77057	0.812102
68082	C18082	NA	Isobergaptene	-0.341127	-1.17885	-1.27358	-0.931186	0.399311	0.00984944	1.29678	0.568648	1.51127	1.57316	-0.0709708	1.00449	-0.949795	-0.0816932	-1.15416	-0.728549	0.357072	2.79924	1.73279	1.6297	1.5849	0.908429	0.776965	1.0901	-0.860657	-0.982191	0.213407	-0.543147	-0.242835	-0.527984	-0.548164	-0.439661	-1.39091	0.0824783	0.0359707	-0.424152	0.410898	0.119372	-0.160805	0.123155	-1.22889	-0.376072	-0.802908	-0.802624	-0.154566	-1.02103
		NA	Ile-Leu	0.838682	0.686952	-0.0922137	0.477807	0.768371	0.342709	-0.256035	0.285015	-1.57722	-1.09163	-0.194259	-0.954371	-0.0433572	-0.288726	-0.551642	-0.294575	-0.34317	-3.17936	-0.630656	-1.3844	-1.19208	-0.506535	-0.292127	-0.663582	-0.188098	-0.105739	0.830499	0.178887	1.44844	1.51746	0.950626	1.30551	1.04	-0.181349	-0.112808	0.248614	-0.227319	0.228072	-0.607734	-0.202327	1.46083	1.64282	1.64385	1.5825	-0.084971	-0.850424
		NA	Ile-Ile	0.600833	-0.16423	0.552321	0.329641	1.38716	0.269865	-0.223504	0.477839	-1.61995	-1.0705	-0.57471	-1.08839	-0.445705	-0.599038	-0.71591	-0.586884	-0.659378	-2.14156	-0.216458	-1.0058	-1.30401	-0.678207	-0.593497	-0.85857	-0.345332	-0.218397	0.935672	0.123981	1.76475	1.87834	1.12473	1.58927	0.839223	-0.07251	0.0218051	0.262839	0.0575985	0.565425	-0.221207	0.133939	1.32178	1.75483	1.46541	1.51401	-0.74996	-0.754929
6440895		NA	Hymeglusin	-0.141431	-0.154839	-0.184179	-0.16015	-1.30793	0.617099	0.864958	0.0580418	1.80697	1.52997	0.85562	1.39752	0.0834258	0.136001	0.581988	0.267138	0.537903	2.47653	2.02703	1.68049	-1.30793	0.368832	0.3113	-0.209266	-0.130769	0.17575	0.205785	0.0835888	-1.30793	-1.30793	-0.173104	-0.929655	-0.457459	0.627517	-0.0860903	0.0279893	0.0956012	-1.30793	-1.30793	-0.840087	-0.116022	-1.30793	-0.337828	-0.587261	-1.30793	-1.30793
45359546		NA	Hexyl 6-O-pentopyranosylhexopyranoside	-1.43329	-1.2651	-0.562811	-1.08707	-0.8998	-0.803673	-2.94903	-1.55083	-0.624103	-0.611287	-0.248045	-0.494478	1.49975	0.89924	1.27127	1.22342	-0.508776	0.350371	-0.13202	-0.0968084	-0.574478	0.289376	1.12355	0.279483	0.034407	0.596066	-0.722242	-0.0305896	-0.978455	-1.10957	-0.00159955	-0.696541	0.38213	0.0556586	-0.305767	0.0440071	0.447386	0.741878	2.67233	1.2872	0.885192	0.352715	0.673559	0.637155	0.590385	0.524579
51136585		NA	Grandidentoside	-0.579735	-0.579735	-0.579735	-0.579735	0.821249	1.40902	-0.579735	0.550178	1.24474	0.34438	-0.579735	0.336462	-0.579735	-0.579735	-0.579735	-0.579735	-0.579735	3.10962	2.69402	1.7413	-0.579735	-0.579735	-0.579735	-0.579735	0.586037	-0.579735	-0.579735	-0.191144	-0.579735	-0.579735	1.50644	0.115656	0.735781	1.2482	-0.579735	0.468083	-0.579735	-0.579735	-0.579735	-0.579735	-0.579735	-0.579735	-0.579735	-0.579735	-0.579735	0.793882
182174		NA	Gly-Phe	1.68329	1.08082	0.570668	1.11159	1.03141	0.380409	-0.0105774	0.46708	-1.19797	-0.376996	-0.556583	-0.710515	-0.228947	-0.33809	-0.335343	-0.300793	-0.394948	-1.92598	-0.331285	-0.884072	-3.58154	-0.250345	-0.778181	-1.53669	0.127118	0.211436	1.48348	0.607344	1.25247	1.39593	0.903752	1.18405	-0.0203096	-0.302044	0.157207	-0.0550489	0.00368931	0.578336	-0.199334	0.127564	0.140405	0.771578	0.958314	0.623432	-0.630303	-0.665231
1715076		NA	Gly-Leu	1.33922	0.628233	0.501123	0.822859	1.19583	0.661304	-0.112955	0.581394	-1.87363	-0.849985	-0.662499	-1.12871	-0.271335	0.0174435	-0.304177	-0.186023	-0.523371	-2.84614	-0.153926	-1.17448	-2.82552	0.0583232	-0.497549	-1.08825	0.0659214	0.238689	1.29653	0.533713	1.41986	1.47557	0.635899	1.17711	0.26785	-0.456574	-0.213219	-0.133981	0.00921571	0.562889	-0.0109767	0.187043	0.343441	0.750214	1.10539	0.733015	-0.247958	-0.387334
657272	D07349	NA	Glycerophosphocholine	0.558535	0.0587183	0.226592	0.281282	-0.400663	0.261816	1.11855	0.326569	-1.07644	-1.27246	-1.74932	-1.36607	0.578935	1.26861	0.708523	0.852022	-0.256846	-1.95519	-0.719707	-0.977246	-0.892311	1.07196	1.2574	0.479016	-1.06813	1.05089	-0.0598489	-0.0256981	1.29155	1.20099	-2.20842	0.0947077	-0.259599	-0.358882	-0.616545	-0.411675	0.395894	-0.00996964	-0.113686	0.0907462	-0.632611	-1.27371	0.782309	-0.374669	1.3242	0.897602
752		NA	Glyceric acid	-0.0784688	-0.082303	-1.43035	-0.530374	0.262046	-0.136845	-0.232758	-0.0358524	-1.36394	-1.71102	0.760114	-0.771615	0.554479	0.772548	0.0817087	0.469579	0.338026	-4.11652	-0.899684	-1.55939	0.146203	1.08194	1.19828	0.808809	-0.114504	-0.439996	-0.62095	-0.391817	0.168082	0.234609	0.525083	0.309258	0.64201	-0.37655	0.958175	0.407878	0.851287	0.669716	-0.641493	0.29317	0.757753	0.987406	0.443886	0.729682	0.309416	0.408383
5961	C00064	Peptides	Glutamine	1.35765	1.53145	1.21438	1.36783	-0.438742	-0.335809	1.32466	0.183369	-0.246323	-0.0883895	-1.35437	-0.563027	-1.66287	-1.53787	-0.999034	-1.39993	0.0684629	-0.267562	0.354473	0.0517914	-0.624188	-1.32038	-0.594947	-0.846503	-0.102646	0.712552	1.47979	0.696564	1.48189	1.24315	0.0825482	0.935863	-0.610183	-0.0623967	-0.475888	-0.382823	-0.397294	-0.225863	-0.534916	-0.386024	0.826154	0.54868	2.25953	1.21146	-0.813177	-0.327955
		NA	Glu-Leu	0.970489	0.677254	0.723774	0.790506	1.29064	0.566839	0.196478	0.684651	-1.62277	-0.74828	-0.527087	-0.966047	0.177517	-0.0012179	0.161099	0.112466	-0.540939	-3.10493	-0.484528	-1.3768	-2.81386	-0.394953	-0.354442	-1.18775	0.167341	0.502355	1.20085	0.623517	1.34456	1.31737	0.59613	1.08602	0.31206	-0.438233	-0.274737	-0.133636	0.0307946	0.661694	0.0566699	0.24972	0.240962	0.692248	1.10667	0.67996	-0.465023	-0.619353
12304985		NA	Globulol	-0.445008	-1.16322	-1.28437	-0.964201	0.261466	0.133062	1.4295	0.608008	1.31045	-0.10868	-0.306284	0.298497	-0.455772	0.0292887	-0.879984	-0.435489	0.384859	3.22746	1.67802	1.76345	2.07008	1.02415	0.879834	1.32469	-0.263861	-0.497026	0.396181	-0.121569	-0.65197	-0.481531	-0.574183	-0.569228	-1.20333	-1.00377	-0.407772	-0.871622	0.497212	-0.100864	-0.171859	0.07483	-1.12537	-0.427956	-1.05316	-0.868829	0.0970964	-0.638585
5365872	C20681	NA	Geranyllinalool	-1.23484	-0.471229	0.566657	-0.379804	-1.23484	0.190323	-1.23484	-0.759785	1.6556	1.36611	1.07631	1.366	0.109743	-1.23484	0.643102	-0.160665	0.918173	2.08813	1.41371	1.47334	-1.23484	-1.23484	-1.23484	-1.23484	1.08602	0.648087	0.417596	0.717234	-1.23484	-1.23484	-0.246017	-0.905231	0.558629	1.06823	-0.246477	0.460129	-0.0869641	-0.322874	0.691442	0.0938678	0.245242	0.0286944	-1.23484	-0.320301	-1.23484	0.437494
10914066		NA	Gentisic acid 5-O-glucoside	-0.557129	-0.276921	-1.29714	-0.710397	-0.67492	1.26674	0.408473	0.333432	1.37412	1.4251	0.461798	1.08701	0.767605	0.431473	0.486844	0.561974	1.03899	1.93566	1.30495	1.42653	-0.152225	1.14308	0.696113	0.562322	-0.408581	-1.03688	-1.25954	-0.901668	-2.07631	-1.34064	-1.4426	-1.61985	-0.0363497	0.629019	-0.0634521	0.176406	-0.546263	0.578227	0.313377	0.115113	-0.95566	-1.25518	-1.07747	-1.09611	-0.900457	0.591534
84740		NA	Galacturonic acid	-0.664655	-0.455174	-1.81719	-0.979006	-0.37997	0.155933	1.05986	0.278608	1.56547	0.640246	0.314281	0.84	-0.683092	0.14859	-1.24007	-0.591522	0.492479	2.98695	2.01234	1.83059	1.04209	0.407572	0.575533	0.675064	-0.482065	-0.33826	-0.156601	-0.325642	0.112774	-0.430567	-0.717205	-0.344999	-0.438376	-0.230966	0.0273049	-0.214013	-0.878191	-1.0371	-1.25906	-1.05812	-0.00703373	-0.0451043	0.158375	0.0354124	1.26835	-1.88283
56776219		NA	Foetidin	0.014161	-0.748368	0.362607	-0.123867	-0.748368	0.904129	-0.748368	-0.197536	2.04247	1.61461	0.980843	1.54597	-0.748368	-0.748368	0.180065	-0.438891	1.0911	2.57382	2.13566	1.93353	-0.748368	-0.748368	-0.748368	-0.748368	1.03807	0.808989	-0.748368	0.366232	-0.748368	-0.748368	-0.748368	-0.748368	0.0238284	0.967336	-0.748368	0.0809319	0.168655	-0.748368	-0.748368	-0.442694	-0.748368	-0.748368	-0.748368	-0.748368	-0.748368	0.0610153
79028		NA	exo-Norborneol	-1.54382	-2.0852	0.00877861	-1.20675	0.221342	-0.160619	0.448532	0.169752	-0.0511993	-0.600718	0.450081	-0.0672789	-0.434251	0.160901	-0.523684	-0.265678	0.875461	-3.07895	-0.568786	-0.92409	1.97013	1.28814	0.650767	1.30301	0.46558	-0.0944426	0.663575	0.344904	-1.27927	-1.15036	0.705215	-0.574803	0.782687	0.834465	0.844726	0.820626	0.467659	0.525302	0.749871	0.580944	0.186192	-0.0097935	-1.68741	-0.503669	0.384412	0.281364
384908		NA	Ethyl 4-amino-2-(methylthio)-1,3-thiazole-5-carboxylate	0.516313	0.951253	-0.390478	0.359029	1.05364	0.677619	1.52667	1.08598	0.0584124	0.0600147	0.156951	0.0917927	-1.27259	-0.294474	-1.18348	-0.91685	0.961109	-0.124662	-0.0876591	0.249596	0.182036	-1.0417	0.432235	-0.142477	-0.159461	-1.08716	-0.50674	-0.584455	2.56329	2.185	0.888409	1.8789	-0.782252	-0.652842	0.602769	-0.277442	-0.346995	-0.519308	-1.41689	-0.761064	-0.675698	0.394572	1.13251	0.283793	-1.33897	-0.862446
5281417	C09264	Phytochemical compounds	Esculin	-1.80431	-0.526795	0.0204952	-0.770203	-0.198609	-0.356346	-1.80431	-0.786422	1.30981	1.08563	0.667544	1.02099	0.495978	-0.125439	0.443752	0.27143	0.323697	1.32082	1.1903	0.944942	-1.80431	-0.931348	-1.80431	-1.51332	0.155604	0.569028	-1.80431	-0.359893	-1.80431	-0.393811	0.0469645	-0.717052	0.834578	1.04343	0.934408	0.937474	-0.228692	0.104034	0.938724	0.271355	0.84538	0.894604	0.348954	0.696313	-0.942328	0.501912
5325915		NA	Erythronolactone	0.448524	1.78945	-0.0626078	0.725123	-0.179698	1.04917	-0.0118464	0.285876	0.2889	0.141976	0.873456	0.434777	0.405733	-0.851817	-0.00457429	-0.15022	-0.110199	-0.40621	-1.57255	-0.696321	-2.47395	-0.752642	-1.15836	-1.46165	0.51236	0.349151	0.104822	0.322111	-0.599741	0.52337	0.872966	0.265532	1.54745	0.991132	1.05819	1.19892	-0.863789	-0.122765	-0.288153	-0.424902	1.13454	0.674641	1.20203	1.00374	-1.44627	-2.21071
9799599		NA	Eleutheroside	0.783961	0.0295928	-0.160072	0.217827	1.99268	0.6856	-2.11281	0.188493	-0.506201	-0.416595	-0.0480777	-0.323625	-0.242242	0.72509	-0.0147372	0.156037	-0.600908	-0.30247	-0.0577302	-0.320369	-1.50425	-0.632728	-1.50093	-1.21264	-0.0252455	-0.685374	0.565123	-0.0484987	1.92396	1.67276	1.91534	1.83735	-0.902641	-0.534452	1.46779	0.0102332	0.520587	0.950547	-0.398406	0.357576	-0.773268	-0.139169	0.627982	-0.0948182	-0.181551	-0.725087
12736	C02678	Lipids	Dodecanedioic acid	-0.20869	-1.10557	1.83039	0.172041	0.169794	1.38837	0.395698	0.651286	1.96967	1.80537	1.29293	1.68932	-0.565869	-0.648539	1.61599	0.13386	1.1751	0.66208	-0.0513796	0.595268	-0.925831	-0.668851	-0.653268	-0.749317	0.518441	0.267533	0.15953	0.315168	-0.878758	-0.484333	-0.0880359	-0.483709	-0.217298	1.10576	-0.402559	0.161968	-0.645351	-0.726709	0.359644	-0.337472	-0.957702	-0.492493	-1.01074	-0.82031	-2.02646	-0.497199
5312382		NA	Dodeca-2(E),4(E)-dienoic acid	-2.15713	-2.01451	0.379113	-1.26418	0.0723458	-0.130164	-1.29007	-0.449296	0.312503	0.0157387	0.638639	0.322294	-0.179727	0.118925	-0.0607166	-0.040506	0.761304	-2.96948	-0.0640598	-0.757411	1.03049	0.948598	0.260976	0.746687	0.642882	0.21092	0.428384	0.427395	-1.56469	-1.25937	0.841634	-0.660809	0.953488	1.00142	0.908758	0.954555	0.290682	0.455355	0.798067	0.514701	0.529289	0.279949	-1.55898	-0.249913	0.423625	0.522809
91746127		NA	Dinor-12-oxophytodienoic acid	-0.995033	-0.130851	0.750456	-0.125143	-0.117082	0.532824	-0.26443	0.0504372	1.45691	0.971519	1.02879	1.15241	0.465006	-0.25458	1.04469	0.418371	0.923328	1.63506	1.29637	1.28492	-2.3123	-0.540007	-0.992126	-1.28148	1.10161	1.20641	0.776663	1.02823	-1.41041	-0.778228	-0.662254	-0.950297	0.416758	0.638382	0.222376	0.425839	-1.25946	-1.18122	0.510269	-0.643469	-1.1738	-0.745881	-1.52018	-1.14662	-1.05468	0.446098
1570602		NA	Diethyl 2-[(2-hydroxyanilino)methylene]malonate	-0.635669	-1.0227	-1.32358	-0.993984	-0.404132	0.393181	0.60668	0.198576	1.9972	1.14333	0.506749	1.21576	-1.44949	0.270366	-1.38345	-0.854192	0.766192	3.07444	2.18119	2.00727	0.410682	0.492197	-0.174165	0.242905	0.0883952	0.0215636	-0.0947383	0.00507348	0.0697875	-0.250275	-0.346792	-0.17576	-0.483794	-0.155464	0.327344	-0.103972	-0.81833	-0.721488	-0.627804	-0.722541	-0.349911	-0.121417	0.136736	-0.111531	-0.169631	-1.97317
73174	C09387	Phytochemical compounds	Dehydrocostus lactone	-1.66278	-0.233675	0.491176	-0.468427	-0.360691	0.788432	-0.0243549	0.134462	1.39888	1.45968	0.963143	1.2739	0.30093	-0.137585	0.614157	0.259168	0.97283	1.62068	1.2246	1.2727	-0.041962	0.638751	-0.432567	0.0547409	0.604255	0.478232	0.300711	0.461066	-1.66278	-0.734168	-0.917682	-1.10488	0.897276	1.47611	0.932244	1.10188	-0.331378	-0.685019	-0.276434	-0.430944	-1.66278	-0.873409	-1.66278	-1.39966	-1.66278	-0.919219
4613280		NA	Dehydro-ascorbic acid dimer	-0.409525	-0.434206	0.558742	-0.0949963	0.491279	0.624758	0.922193	0.67941	1.12435	0.356001	0.91867	0.799675	-1.7808	-0.770648	-0.176284	-0.909243	0.899198	0.94944	0.170158	0.672932	-1.7808	-0.735015	-1.7808	-1.4322	-0.1416	0.0429464	-0.403337	-0.16733	0.92983	0.608981	0.799544	0.779452	0.461402	0.662203	0.481669	0.535091	-0.78294	-0.466517	-0.880974	-0.710144	1.11352	1.32548	1.76185	1.40028	-1.7808	-1.09719
439499	C01421	NA	Daphnin	-1.8021	-1.06891	-1.13318	-1.33473	-0.554078	-0.4287	-1.04933	-0.67737	1.60017	1.17676	0.838606	1.20518	0.0510926	-0.160102	-0.102004	-0.0703376	0.274989	2.52258	1.37454	1.3907	-0.50043	-1.0661	-0.882655	-0.816395	0.0243892	0.151512	-0.471219	-0.0984394	-1.32416	-1.05849	-0.0127084	-0.798452	0.922452	1.31235	1.03189	1.0889	-0.727694	-0.361087	0.684684	-0.134699	1.16854	0.961212	0.205418	0.778388	-1.5057	-0.22369
5281769	C10445	NA	Cynarin	0.92483	1.25134	-0.923584	0.41753	0.137776	0.381361	-0.682979	-0.0546142	0.197339	0.465022	-0.0572999	0.201687	-0.687201	-0.298988	-0.808292	-0.59816	0.0335349	2.74177	2.1003	1.6252	1.99329	0.292733	-0.513841	0.590728	1.18707	0.33839	0.310948	0.612137	-2.03871	-0.277132	-0.696943	-1.00426	-0.476698	0.662476	-0.218329	-0.0108501	-1.11124	-1.22739	-0.607613	-0.982079	-0.794352	-0.430491	-0.763167	-0.66267	-0.275005	-0.992555
12895812		NA	Corey PG-lactone diol	-0.433505	-0.155671	0.459504	-0.0432239	0.128077	0.711556	0.143599	0.327744	1.47946	1.08168	0.881308	1.14748	-0.585217	-0.842417	0.01176	-0.471958	0.890102	1.75221	1.25332	1.29854	-2.34985	-2.34985	-1.14079	-1.94683	0.798136	0.734201	0.310424	0.614254	-1.52507	-0.1685	0.343955	-0.449873	0.668244	0.953279	0.442656	0.68806	-1.32047	-0.89546	0.314633	-0.633765	0.44565	0.473296	-0.0275172	0.297143	-1.4427	-0.31882
5280536	C02666	Phytochemical compounds	Coniferyl aldehyde	-0.92837	-1.03568	-0.711593	-0.891881	-0.353085	0.383554	-1.06474	-0.344757	2.02661	2.05334	0.729157	1.60304	0.0523071	0.0368298	0.110105	0.0664139	0.949281	2.88012	2.20835	2.01258	0.243597	-0.0863356	0.0046845	0.0539819	-0.272843	-0.623935	-0.418981	-0.438587	-0.68719	-0.599749	-0.740229	-0.675722	-0.996619	1.05711	0.345558	0.135348	-0.17642	-0.363542	-0.20641	-0.24879	-1.0318	-0.186915	-1.22012	-0.812944	-0.480619	0.0356728
45359537		NA	Citroside	-1.79354	-0.82827	0.220221	-0.80053	-1.05346	-0.101192	-1.33936	-0.831338	1.29411	0.716262	1.04115	1.01718	0.675786	-0.0648054	0.991344	0.534108	0.38179	0.585361	1.27785	0.748334	-0.694889	0.108823	-0.0839552	-0.22334	0.620895	0.77483	0.0504913	0.482072	-2.67675	-2.00179	-0.777373	-1.81863	0.449234	1.05715	1.04396	0.850117	-0.369982	-0.403571	1.1866	0.137681	-0.302381	-0.219841	-1.08828	-0.536836	-0.654735	1.30913
19782904	C00158	Organic acids	Citric acid	-0.265309	-0.590118	0.308058	-0.182456	-1.18603	-0.826738	0.0207956	-0.66399	0.594153	1.51343	0.644063	0.917214	-0.334266	-1.64518	-0.450988	-0.810146	-0.0989876	1.12215	1.35288	0.792014	-0.824638	-1.68273	-1.51387	-1.34041	-0.32949	0.253378	-0.126229	-0.067447	-1.72766	-1.14224	0.360979	-0.836305	1.34515	1.72988	0.667224	1.24742	0.0203046	1.15006	2.04641	1.07226	0.0743539	-0.196657	0.143806	0.00716771	0.0788366	-1.20625
439766	C02612	NA	Citramalic acid	-0.440629	0.16254	0.538274	0.0867284	-0.696523	-0.240085	-0.36291	-0.433173	1.39946	0.584356	1.00571	0.996509	0.133614	-0.609894	0.0276967	-0.149528	-0.0441425	2.75983	1.00304	1.23958	-1.69378	-0.838677	-0.905584	-1.14601	0.597596	0.759739	0.0269892	0.461441	-0.585129	-0.383842	0.239586	-0.243128	1.2753	0.459861	-1.74597	-0.00360265	-0.564517	-1.52636	-0.600021	-0.896966	1.56184	1.193	0.546697	1.10051	-0.957928	-1.52881
		NA	Cichorioside N	0.729682	0.794043	0.922436	0.815387	0.788058	0.563431	0.413237	0.588242	-0.0439124	-0.101667	0.226266	0.0268956	-0.751971	-1.44571	-0.515245	-0.904309	0.880524	0.131653	0.911568	0.641249	-1.44571	-1.44571	-1.44571	-1.44571	0.835426	0.645002	1.03605	0.838826	1.06915	0.817554	0.776639	0.887781	-0.212044	-0.167934	0.454629	0.0248835	-1.44571	-1.44571	-1.44571	-1.44571	1.19949	1.34483	1.22404	1.25612	-1.44571	-0.959547
		NA	Cichorioside C	0.887714	0.935092	1.0868	0.969867	0.761012	0.570283	-0.995028	0.112089	-0.995028	-0.995028	-0.190243	-0.726766	-0.995028	-0.995028	-0.995028	-0.995028	1.081	-0.329275	0.903346	0.55169	-0.995028	-0.995028	-0.995028	-0.995028	0.960162	0.662336	1.27722	0.966572	1.27894	0.944445	0.927553	1.05031	-0.460981	-0.995028	0.162612	-0.431132	-0.995028	-0.995028	-0.995028	-0.995028	1.41366	1.61601	1.43276	1.48748	-0.995028	-0.995028
		NA	Cichorioside B	-1.0764	-1.19792	-0.901497	-1.05861	-0.832321	-1.28155	-2.03713	-1.38367	2.00963	1.57903	1.70313	1.76393	-0.901578	-0.418732	1.60135	0.0936807	0.854482	0.917035	0.344308	0.705275	-0.538692	0.283924	-0.261533	-0.1721	-0.907124	0.0840725	0.279864	-0.181062	0.273125	-0.541899	-0.547296	-0.272023	0.456609	1.71513	0.961309	1.04435	-0.607665	-0.46812	-0.445762	-0.507182	0.0252445	0.832313	0.73658	0.531379	0.271005	-0.580664
14037063		NA	Chromomoric acid	-0.286211	-1.0682	0.661385	-0.231008	0.140683	0.201981	-0.863175	-0.173504	0.388322	0.699089	0.298803	0.462071	-0.901373	-0.759943	-0.150253	-0.603856	0.173425	-2.58576	-0.67474	-1.02903	-3.1749	-0.73617	-1.7291	-1.88006	0.000929455	0.334957	0.926253	0.420713	1.63819	1.22583	0.520734	1.12825	0.901324	0.704955	0.300925	0.635734	0.940423	0.664647	0.230318	0.611796	0.665653	0.772325	0.588889	0.675622	-0.00791765	-0.108563
6537496		NA	Chlorogenic acid	0.87265	1.22752	-0.941503	0.386223	0.194634	0.34267	-0.828324	-0.0970067	0.450846	0.648572	0.0978557	0.399091	-0.54381	-0.282789	-0.588709	-0.471769	0.257121	2.09898	1.97744	1.44451	1.97111	0.273535	-0.535436	0.569738	1.40987	0.55375	0.422512	0.795376	-2.22689	-0.259389	-1.01193	-1.16607	-0.458757	0.949595	-0.153509	0.112443	-0.936608	-0.904617	-0.351544	-0.730923	-0.854674	-0.761755	-1.42079	-1.01241	-0.382874	-1.15702
5281764	C10437	NA	Chicoric acid	0.80027	0.554405	-0.447225	0.302483	-0.0372354	-0.165619	-1.30728	-0.503378	0.348702	0.690725	0.116582	0.385336	-0.894684	0.0950563	-0.676443	-0.492023	-0.390025	2.53868	2.26027	1.46964	1.38784	0.107193	-0.915469	0.193188	1.47138	0.997078	0.631058	1.03317	-1.18337	-0.0352358	-0.606726	-0.608445	0.161357	1.22468	0.133391	0.506477	-1.04901	-1.71784	-0.311369	-1.02607	-1.18038	-1.0882	-0.756245	-1.00828	-0.352399	-1.0324
		NA	Cellohexaose	-1.52851	-1.52851	-1.52851	-1.52851	0.341926	0.454998	-0.328155	0.156256	0.730923	0.977591	1.04308	0.917197	0.570297	0.673956	0.46306	0.569105	0.829801	-0.985955	-0.388709	-0.181621	0.744478	-0.266319	0.813493	0.430551	0.309422	-1.52851	-1.52851	-0.915866	-1.52851	-0.193337	0.653384	-0.356154	0.839039	1.04301	0.836163	0.906069	0.649135	0.747256	1.08687	0.827755	-1.52851	-1.52851	-1.52851	-1.52851	0.367143	0.833225
6440397		NA	Caftaric acid
689043	C01197	Phytochemical compounds	Caffeic acid	0.829565	0.727772	0.495546	0.684294	0.358687	0.300464	-0.945209	-0.0953526	0.131105	0.344436	-0.260514	0.0716756	-0.938842	-0.205039	-0.791687	-0.64519	-0.0273709	2.43786	2.08717	1.49922	2.02214	0.232067	-0.648414	0.535264	1.20003	1.1922	0.787485	1.0599	-1.54714	-0.093223	-0.824153	-0.821505	-0.360681	0.636443	-0.0436671	0.0773652	-0.935897	-1.49515	-0.641383	-1.02414	-1.04524	-0.628304	-1.25909	-0.977546	-0.721721	-1.05743
45360201		NA	beta-Glucopyranoside, 4-[(4-carboxy-3-hydroxy-3-methy1-oxobutoxy)methyl]phenyl	-1.7815	0.0115135	-1.39221	-1.05407	-1.05869	-0.271921	-0.179079	-0.50323	1.41856	0.964819	1.98131	1.45489	0.705419	0.175944	0.704876	0.528746	0.31684	2.39839	0.753508	1.15625	0.292745	0.403733	0.805335	0.500604	-0.31216	-0.602688	-0.796698	-0.570515	-1.38957	-1.78179	-1.34627	-1.50587	0.462848	0.76428	1.63369	0.953606	-0.852063	-0.708064	0.360373	-0.399918	-0.26258	-0.178084	-0.172638	-0.204434	-0.302311	-0.602015
5374527		NA	beta-Damascone	-1.00318	-1.26616	-0.774828	-1.01472	-0.773909	-0.208793	0.237833	-0.248289	1.87959	0.674042	0.242767	0.932132	0.0389655	-0.215932	0.625653	0.149562	0.481731	3.52808	2.40488	2.13823	0.636626	0.327733	0.243999	0.402786	-0.112874	-0.034115	-0.126144	-0.0910444	-1.45852	-1.04466	-0.853418	-1.11887	-0.578211	-0.110167	-0.343653	-0.34401	-0.154498	-0.26626	0.521155	0.0334655	-0.889933	-0.624508	-1.01642	-0.843621	-0.556307	0.47937
19347555	C08261	Lipids	Azelaic acid	-0.751611	-1.08479	-0.997711	-0.944703	-0.0604167	0.0130155	0.849376	0.267325	2.59798	1.45077	0.411034	1.4866	-0.519244	-0.444544	-0.483134	-0.482307	0.53631	2.97111	2.01897	1.84213	1.39951	0.34087	0.193253	0.644544	-0.214805	-0.526369	0.0466086	-0.231522	-0.989467	-0.566352	-0.697068	-0.750962	-0.80623	0.337155	-0.282323	-0.250466	-0.142183	-0.21345	-0.444238	-0.266624	-1.01083	-0.892353	-1.06789	-0.990359	-0.208813	-0.389763
25064137		NA	Aureonitol	-1.57709	-0.890058	-0.568718	-1.01196	-0.797274	0.229124	-0.323044	-0.297065	1.47446	1.04252	0.532358	1.01645	0.603457	0.229947	1.09403	0.642477	0.641745	2.49005	1.70587	1.61255	0.131472	-0.114348	0.0786728	0.0319321	0.333821	0.343615	-0.228231	0.149735	-1.87682	-1.17646	-0.906586	-1.31996	-0.240935	0.270011	-0.336573	-0.102499	0.00954308	-0.0395078	0.821167	0.263734	-0.77329	-0.817614	-2.35242	-1.31444	-0.775764	0.908523
86306125		NA	Asp-Leu	1.2437	0.913389	0.71705	0.958045	1.02743	0.660572	0.0360599	0.574686	-0.998778	0.0254168	-0.305137	-0.426166	0.286318	0.215289	0.225727	0.242445	-0.4723	-2.34892	-0.38659	-1.06927	-4.03225	-0.337149	-0.971414	-1.78027	0.0371752	0.41521	1.11504	0.522476	0.920085	1.04288	0.529902	0.830954	0.474681	0.173433	0.0990029	0.249039	-0.0651224	0.704275	0.303703	0.314285	-0.229033	0.317516	0.525592	0.204692	-0.45065	-0.618634
		NA	Arg-Leu	1.1478	1.03688	0.825228	1.0033	0.966388	0.830423	0.0198644	0.605559	-1.85114	-0.802769	-0.0391681	-0.897693	0.0289453	-0.407213	0.0479896	-0.110093	-1.85114	-1.13865	0.1284	-0.953797	-1.85114	-1.85114	-1.85114	-1.85114	0.646142	0.593163	0.971777	0.737027	0.952897	1.08409	0.697405	0.911465	0.674321	0.0971301	0.189937	0.320463	-0.258889	0.239975	0.547881	0.176322	0.658256	0.488106	1.27815	0.808171	-0.302847	-0.0947641
11671		NA	alpha-Hydroxyisobutyric acid	-0.0408667	0.143863	-1.62085	-0.505951	0.282442	0.245179	1.82397	0.783864	-1.66272	-1.36212	-0.50606	-1.17696	0.352524	0.727513	-0.805914	0.0913742	0.172699	-2.60869	-1.52678	-1.32092	1.76249	1.49395	1.55691	1.60445	-0.723299	-0.207523	0.293038	-0.212595	0.280823	0.330908	-0.408546	0.0677282	-0.20421	-0.771586	0.0338734	-0.313974	0.279132	0.305059	-0.632835	-0.016215	0.237484	0.133712	0.259337	0.210178	1.49661	-0.196815
135313	C03140	NA	alpha-Guanidinoglutaric acid	0.658809	0.49678	1.34197	0.832519	-0.0118702	-0.124162	1.33261	0.39886	-1.08638	-1.07348	-0.870709	-1.01019	-0.816702	-0.571843	-0.538868	-0.642471	0.226595	-2.30037	-0.155072	-0.74295	0.130242	-0.264648	-0.318182	-0.150863	0.290171	1.38538	1.86873	1.18142	1.05286	0.814359	0.228364	0.698527	-0.765888	-1.15668	-0.558247	-0.82694	0.0607359	0.0353185	-0.742074	-0.21534	1.47219	1.2887	1.82963	1.53017	-0.714085	-1.14238
10871590		NA	alpha,beta-Trehalose	1.17816	0.95643	-1.20711	0.30916	0.643066	0.988785	2.17815	1.27	-0.821575	-0.472131	0.0218587	-0.423949	-0.196287	0.0806156	-0.662182	-0.259285	1.27066	-2.13927	-0.736378	-0.534998	0.997535	-0.0348756	0.818851	0.593837	0.236086	0.101805	0.40346	0.247117	-3.25599	-1.84591	0.295895	-1.602	0.174768	-0.0254197	0.166898	0.105416	0.313155	0.282436	0.0069877	0.200859	0.589503	0.273603	0.0525146	0.305207	-0.530595	0.103596
		NA	Ala-Phe	1.21513	0.226398	0.172338	0.537955	1.19386	0.121258	-0.144264	0.390284	-1.31201	-0.76331	-0.659704	-0.911675	-0.331509	-0.335467	-0.550105	-0.405694	-0.442873	-3.26676	-0.575797	-1.42848	-2.12175	-0.214866	-0.238408	-0.858342	-0.157477	0.0128373	1.34307	0.399478	1.51034	1.6933	0.94573	1.38312	0.283859	-0.468377	0.0822577	-0.0340868	0.235629	0.728497	-0.0967182	0.289136	0.859736	1.29082	1.04384	1.0648	-0.179392	-0.491081
61578913		NA	Ala-Ile	1.21542	0.501984	0.7042	0.807203	1.10564	0.51838	-0.230318	0.464569	-1.30997	-0.525108	-0.558669	-0.797917	-0.143452	-0.133639	-0.242882	-0.173324	-0.350432	-2.34681	-0.25654	-0.984595	-2.90902	-0.391179	-0.721585	-1.3406	-0.188748	0.21173	1.17974	0.400909	1.69497	1.45977	0.643305	1.26601	0.423163	-0.217039	-0.207878	-0.000584433	-0.247024	0.56831	-0.192432	0.0429514	0.790815	1.18837	1.49238	1.15719	-0.713167	-0.882719
447270		NA	Adenosine	0.489879	0.264373	1.29197	0.682073	-0.572355	0.393618	0.314297	0.0451866	-1.04515	-0.512246	-0.299774	-0.619058	0.768095	0.0625476	0.869838	0.566827	-0.122753	-3.73997	-1.2281	-1.69694	-1.27086	-0.00943967	-0.790938	-0.690413	0.742579	1.14013	0.931977	0.93823	0.601397	0.723514	-0.173015	0.383965	-0.116374	-0.983632	-0.867144	-0.655717	0.154626	-0.0832614	-0.254858	-0.0611643	1.06932	0.670774	2.12084	1.28698	-0.362407	0.220159
5375199		NA	Abscisic acid	-0.462301	1.943	0.682636	0.721113	0.0581958	-0.160536	-2.9443	-1.01555	0.215133	0.903391	-0.165199	0.317775	-0.358352	-0.309502	-0.496375	-0.388076	0.155486	1.98207	1.75828	1.29861	-1.50452	-0.607046	-0.767597	-0.95972	1.15289	-0.0741672	-0.199858	0.292956	-0.298281	-0.17524	-0.283894	-0.252472	-0.0578923	1.41754	0.88139	0.747012	-0.723862	-1.20827	-0.860817	-0.930983	-0.388059	-0.389157	-0.773892	-0.517036	-0.0173125	1.23143
6439873	C16326	Lipids	9S-Hydroxy-10E,12Z,15Z-octadecatrienoic acid	1.05681	0.549776	0.678903	0.761831	0.176692	0.489554	-0.567683	0.0328542	1.36615	1.29779	0.953043	1.20566	-1.25639	-1.13604	-0.13264	-0.84169	0.498794	-1.475	-0.725942	-0.567382	-3.16622	-0.921374	-1.03783	-1.70847	0.249047	0.461885	0.963046	0.557992	0.662845	0.436554	0.54686	0.548753	0.587535	0.991075	0.452439	0.677017	-1.20703	-0.686253	-0.412311	-0.76853	0.962374	0.892307	0.851017	0.901899	-0.487656	-0.908358
10241	C06712	NA	9-Fluorenone	-0.870678	0.580649	-0.442346	-0.244125	0.663451	0.654032	0.460568	0.592684	1.79716	1.29979	0.538393	1.21178	-1.03099	-0.514693	-1.2579	-0.934527	0.719348	-0.951311	0.713507	0.160514	-0.745323	-0.441973	0.0624449	-0.37495	-0.798926	-1.03567	-1.06071	-0.965103	2.24348	1.18384	0.801362	1.40956	-1.02065	-0.287962	1.61596	0.102448	-0.625218	-0.220923	-1.05585	-0.633997	0.115927	0.736014	1.16195	0.671296	0.0766939	-1.44066
			9.51_133.01	0.0865246	0.511412	-0.0875779	0.17012	0.611602	0.102911	2.24724	0.98725	-0.76058	-0.958654	-0.416602	-0.711945	-0.42911	1.15028	-0.836747	-0.0385268	0.419994	-0.575504	-1.84728	-0.667597	2.13866	1.5131	1.29756	1.64977	-0.277897	0.212437	1.16901	0.367849	0.519987	0.489873	-0.0334767	0.325461	-0.885661	-0.728492	-0.108073	-0.574075	0.0597499	-0.775477	-1.29269	-0.669472	-1.00998	-0.870608	0.0609618	-0.606542	0.0038613	-1.98019
			9.47_329.16	0.429786	-0.669829	-0.814217	-0.35142	0.382244	-0.164411	1.13561	0.451147	-1.23368	-0.547295	-1.20611	-0.995695	0.616633	1.35523	0.268017	0.746628	-0.504874	-3.02211	-0.977601	-1.50153	2.51257	0.798535	1.01686	1.44265	-0.92465	-0.516758	-0.212079	-0.551163	0.275665	0.0714342	-0.938801	-0.197234	-0.282193	-0.512378	-0.187604	-0.327392	0.575727	0.894432	-0.176342	0.431272	0.223381	-0.567255	-0.380992	-0.241622	1.51338	0.494229
644120		NA	9,10-Dihydrojasmonic acid	-1.82973	-1.35371	-0.0328657	-1.0721	0.908277	0.617782	-0.534044	0.330672	0.220258	0.341214	0.816416	0.459296	0.33963	0.382487	0.404025	0.37538	0.426861	-2.27043	0.0728601	-0.590238	0.932431	0.974871	0.359909	0.755737	0.281831	-0.454936	-0.54191	-0.238338	-2.40444	-0.579972	0.546697	-0.812571	-0.467518	0.864499	0.666212	0.354398	0.0399871	-0.0357115	0.893555	0.299277	-0.768064	-0.859459	-1.90103	-1.17618	0.945439	1.8448
45783154		NA	9-(2,3-Dihydroxypropoxy)-9-oxononanoic acid	-0.0692864	-0.150268	-0.90285	-0.374135	-0.0259453	-0.141144	0.756368	0.196426	-1.2195	-0.555976	-0.377397	-0.717623	0.699051	0.530129	-0.561706	0.222491	-0.15386	-2.91368	-1.60447	-1.55734	1.54817	1.99742	0.239299	1.26163	-1.12077	0.099077	0.380414	-0.21376	-0.059973	2.67916	-0.472337	0.715617	0.0811614	-0.667999	-0.207677	-0.264838	0.250202	-0.228003	-0.540204	-0.172668	0.199291	-0.0165263	1.29698	0.493247	1.06449	-0.375447
15730832		NA	8S-Hydroxy-4Z,6E,10Z-hexadecatrienoic acid	-0.580788	0.1951	-0.580788	-0.322159	-0.580788	-0.580788	-0.580788	-0.580788	2.38269	1.84185	-0.580788	1.21458	0.514538	-0.580788	0.664079	0.199276	0.788221	3.00677	2.46688	2.08729	-0.580788	-0.580788	-0.580788	-0.580788	-0.580788	0.417172	-0.580788	-0.248135	-0.580788	-0.580788	-0.580788	-0.580788	-0.580788	-0.580788	-0.580788	-0.580788	0.934876	-0.580788	-0.580788	-0.0755668	0.238015	0.488726	-0.580788	0.0486509	-0.580788	-0.580788
442196	C09392	Phytochemical compounds	8-Deoxylactucin	0.3683	0.879335	0.345895	0.531176	0.52429	0.0278627	-0.884648	-0.110832	-1.79173	-1.40846	-0.749367	-1.31652	0.162812	0.949257	0.623421	0.578497	-1.3602	-2.46567	-0.430852	-1.41891	-0.560282	-1.46866	-0.228036	-0.752327	0.924346	-0.0553082	1.86825	0.91243	1.30902	0.587851	-0.0898143	0.602352	-1.54397	-1.26615	0.195253	-0.87162	0.934392	0.938199	0.617329	0.829974	0.590058	1.18679	0.759383	0.84541	0.534947	0.0548615
			8.27_217.10	-0.0916263	-1.13811	-0.793927	-0.674556	0.738916	-0.0657411	0.860031	0.511069	-0.685007	-0.840362	-0.470341	-0.665237	0.211984	0.998468	-0.171024	0.346476	-0.76152	-3.80728	-0.863807	-1.81087	1.36738	1.60522	1.18395	1.38551	-0.638966	-0.810589	0.268958	-0.393532	0.00064848	-0.249519	-0.449535	-0.232802	-0.422711	-0.120839	0.415668	-0.0426273	0.976987	1.05247	0.725949	0.918468	0.11737	0.0937635	-0.347475	-0.045447	1.64833	-0.165161
			8.16_217.10	-0.16835	-1.23715	-0.935837	-0.780447	0.867897	0.213876	0.878546	0.65344	-0.584596	-0.806964	-0.581147	-0.657569	0.236637	1.2227	-0.0590185	0.466772	-0.225562	-3.71672	-1.01172	-1.65134	1.6632	1.71843	1.22603	1.53589	-0.40488	-0.88765	-0.0924897	-0.461673	-0.332177	-0.157193	-0.494625	-0.327998	-0.463416	-0.343377	0.721293	-0.0285001	0.859771	0.690289	0.541918	0.697326	0.11167	0.058678	-0.346921	-0.0588575	1.24315	-0.169516
			8.14_329.16	0.539326	-0.522084	-0.830005	-0.270921	0.533132	-0.107386	1.16345	0.529733	-1.4774	-0.973168	-1.09918	-1.18325	0.535103	1.43824	0.141342	0.704895	-0.654971	-3.48699	-0.99242	-1.71146	1.36664	1.68758	0.908187	1.3208	-0.711646	-0.233851	-0.20724	-0.384246	0.315034	0.12942	-0.903895	-0.153147	-0.259399	-0.17367	-0.0347941	-0.155955	0.850686	0.444732	0.224341	0.506586	0.0504989	-0.444242	-0.18022	-0.191321	1.49524	0.49347
7251183	C16317	Lipids	7-epi-Jasmonic acid	-0.19264	-0.596514	-1.48029	-0.756481	-0.0718979	0.484484	-1.16859	-0.252002	0.744123	0.931862	1.07786	0.917947	-0.26213	0.36078	0.445757	0.181469	0.603225	-3.40388	-0.200334	-1.00033	-0.500805	-0.300212	-0.431244	-0.410754	-1.47806	-1.53338	-0.203726	-1.07172	0.857019	0.143655	0.117005	0.37256	1.14133	0.967365	0.657103	0.921932	0.0713142	-0.577996	0.120962	-0.128573	1.27923	1.11361	1.64837	1.34707	0.645447	-0.963856
			7.57_271.19	0.0514453	0.370648	-1.96325	-0.513718	0.597608	-0.0283852	1.54663	0.705284	-0.753782	-1.63649	0.155326	-0.744981	0.211534	0.156578	-0.482016	-0.0379679	0.376191	-2.8415	-1.04899	-1.17143	1.50371	1.06673	1.15976	1.2434	-0.545023	-0.156567	0.268902	-0.14423	-0.0672636	-0.0907839	-0.402656	-0.186901	-0.376314	-1.15593	0.927975	-0.201422	-0.317249	0.421268	-0.265954	-0.0539783	0.060974	1.12302	0.465365	0.549786	2.20355	-0.933398
			7.55_201.80	-0.119167	-0.306974	-1.3737	-0.599948	0.85261	0.429745	1.95066	1.07767	-0.240508	-1.47606	-0.553857	-0.75681	-0.388	0.399121	-0.766554	-0.251811	0.307583	-2.74939	-1.32442	-1.25541	1.62112	1.47384	1.75488	1.61661	-0.870518	-0.610888	0.335791	-0.381871	0.108877	-0.211369	-0.369785	-0.157425	-0.593491	-0.816437	0.995798	-0.138043	0.760025	0.772696	-0.00404123	0.50956	-0.167889	-0.0212376	0.026094	-0.0543443	1.3051	-0.838177
			7.55_199.80	-0.0661051	0.157557	-1.37623	-0.428258	0.872601	0.109199	1.8324	0.938066	-0.175579	-1.33281	-0.460423	-0.656271	-0.486285	0.476583	-0.770304	-0.260002	-0.0498325	-2.82065	-1.26074	-1.37708	1.68163	1.65559	1.89076	1.74266	-0.876264	-0.536267	0.313855	-0.366225	0.151696	-0.309795	-0.443823	-0.200641	-0.401687	-0.732655	0.966069	-0.056091	0.807082	0.694084	-0.220735	0.42681	-0.365673	-0.0103209	0.0919732	-0.0946737	1.19223	-0.908328
			7.55_197.81	-0.0666835	-0.316165	-1.44951	-0.610787	0.828583	0.634739	2.1085	1.19061	-0.165519	-1.49982	-0.206271	-0.623869	-0.470007	0.384032	-0.717832	-0.267936	0.398129	-2.78497	-1.54775	-1.31153	1.61916	1.33795	1.60919	1.5221	-1.03006	-0.527746	0.293086	-0.421573	0.118572	-0.236957	-0.458837	-0.192407	-0.374741	-0.659954	0.936093	-0.0328673	0.810206	0.721731	-0.187846	0.44803	0.200936	-0.0193367	0.101283	0.0942944	1.16784	-0.910499
			7.55_195.81	-0.0860748	-0.325233	-1.42982	-0.61371	0.842101	0.686234	1.94133	1.15655	-0.149342	-1.52396	-0.355394	-0.676233	-0.471998	0.480725	-0.707197	-0.232823	0.399892	-2.70557	-1.54126	-1.28231	1.6651	1.36353	1.71345	1.58069	-0.826209	-0.494719	0.340797	-0.32671	0.104979	-0.228087	-0.444979	-0.189363	-0.306831	-0.910632	1.00646	-0.0703343	0.852179	0.708199	0.161969	0.574116	-0.377027	-0.0182789	-0.104303	-0.166536	1.23551	-0.859249
			7.55_193.82	-0.14263	-0.134048	-1.34345	-0.540041	0.805456	0.241652	2.08139	1.04283	-0.108389	-1.42233	-0.354979	-0.628567	-0.429367	0.511663	-0.697546	-0.205083	0.413701	-2.77931	-1.46227	-1.27596	1.65108	1.51026	1.82144	1.66093	-1.01224	-0.366967	0.382992	-0.332072	-0.208486	-0.393871	-0.205234	-0.269197	-0.197722	-0.677439	0.730097	-0.0483547	1.0187	0.586634	-0.548296	0.352347	-0.257942	0.0424913	0.131526	-0.0279751	1.26377	-0.782412
			7.55_133.01	-0.0151982	0.327872	0.21401	0.175561	0.838173	-0.211842	1.93738	0.854571	-0.860086	-0.243265	-0.612798	-0.57205	0.535147	0.988059	-0.409046	0.371387	0.601711	0.0722548	-1.7948	-0.373611	1.94708	1.72477	0.866102	1.51265	-0.161764	0.673453	0.777666	0.429785	0.420942	0.679272	-0.487543	0.204224	-0.431115	-1.08939	-0.777607	-0.766036	-0.364359	-0.489884	-2.06246	-0.972233	-0.617055	-1.06274	0.170789	-0.503001	-0.381096	-2.10355
			7.54_257.82	0.0695833	-0.01721	-1.27697	-0.408198	0.816967	0.548055	1.79445	1.05316	-0.557001	-1.43733	-0.351304	-0.781878	-0.485559	0.217698	-0.646934	-0.304931	0.387818	-3.28896	-1.30701	-1.40272	1.63561	1.32801	1.70967	1.55776	-0.877509	-0.546863	0.369879	-0.351498	-0.0816995	0.0783886	-0.363726	-0.122346	-0.175235	-0.841359	0.749577	-0.0890059	0.884625	0.805717	-0.294469	0.465291	-0.0577462	0.164992	-0.0262757	0.0269899	1.03236	-0.55876
			7.54_255.82	0.0630004	-0.0699145	-1.47986	-0.495593	0.840807	0.499967	1.9392	1.09333	-0.515572	-1.2256	-0.362348	-0.701172	-0.37842	0.268139	-0.876357	-0.328879	0.332928	-2.98106	-1.60531	-1.41782	1.61495	1.46609	1.67255	1.58453	-0.921958	-0.522982	-0.0241676	-0.489702	0.0977344	-0.00530962	-0.294418	-0.067331	-0.259471	-0.81645	0.723432	-0.117496	0.918842	0.64781	-0.262502	0.434717	-0.184838	0.0888678	0.151406	0.0184786	1.07245	-0.502559
			7.54_160.84	0.0264499	0.100857	-1.55103	-0.474575	0.859673	0.442497	2.02528	1.10915	-0.150327	-1.0461	-0.537577	-0.578002	-0.231695	0.611957	-0.804281	-0.14134	0.578025	-2.9348	-1.3663	-1.24102	1.55916	1.64628	1.67329	1.62624	-0.995864	-0.725992	0.458259	-0.421199	-0.407545	-0.0296638	-0.516508	-0.317905	-0.240035	-0.832797	0.869746	-0.0676954	0.831677	0.678272	-0.0566333	0.484438	-0.0688071	-0.216113	-0.247315	-0.177412	0.835532	-0.687441
			7.45_446.10	-0.0846334	-0.0379761	-1.42233	-0.51498	0.746898	0.708399	1.84541	1.10023	-0.241937	-1.5254	-0.571555	-0.77963	-0.530789	0.554362	-0.754097	-0.243508	0.0426273	-2.79477	-1.7103	-1.48748	1.35016	1.35292	1.90063	1.53457	-1.08645	-0.231694	0.244738	-0.357802	0.258389	0.214835	-0.445542	0.0092275	-0.158977	-0.915822	0.517256	-0.185848	0.570837	0.862139	-0.303957	0.376339	-0.249946	0.370374	0.286449	0.135625	1.20427	-0.688991
			7.45_444.11	-0.0787794	0.273152	-1.37195	-0.392527	0.631177	0.59942	1.85003	1.02688	-0.356894	-1.22712	-0.720377	-0.768131	-0.319634	0.547812	-0.874436	-0.215419	0.289513	-3.13556	-1.33536	-1.3938	1.40397	1.32319	1.73274	1.48663	-1.03656	-0.241945	0.360882	-0.305875	0.114764	0.242381	-0.51286	-0.0519051	-0.108809	-1.04598	0.539888	-0.204966	0.646816	0.991627	-0.271219	0.455741	-0.312583	0.366701	0.0720806	0.0420663	1.18529	-0.809575
			7.45_133.01	-0.0977511	0.582972	0.1847	0.223307	0.505563	-0.0398368	1.81637	0.760697	-0.655527	-0.512864	-0.554581	-0.574324	0.192157	1.13799	-0.559734	0.256803	0.203038	0.385583	-1.79733	-0.402904	1.638	1.42163	1.27784	1.44582	-0.115829	0.956839	0.903883	0.581631	0.627822	0.562955	-0.455759	0.245006	-0.432301	-0.914653	-0.830137	-0.725697	-0.128091	-0.561595	-2.04563	-0.911773	-0.57727	-1.37746	-0.0772115	-0.677314	0.25484	-2.33548
			7.44_271.19	-0.0898825	0.616501	-1.72679	-0.400056	0.129319	-0.0214951	1.48782	0.531882	-0.641548	-1.84025	-0.0067166	-0.829505	0.342519	0.45789	-0.450756	0.116551	0.237092	-2.8479	-1.19586	-1.26889	1.57762	0.974969	1.06527	1.20595	-0.463885	-0.0732724	0.184391	-0.117589	0.24727	0.0941012	-0.402003	-0.0202105	-0.803802	-1.20005	0.781314	-0.407512	0.209967	0.24308	-0.388328	0.0215731	-0.139138	0.932222	0.230484	0.341189	2.415	-0.553768
			7.36_133.01	-0.309659	0.671601	0.214148	0.19203	0.702597	-0.13835	2.14099	0.901744	-0.794795	-0.666211	-0.662736	-0.707914	0.281828	0.945005	-0.685333	0.1805	0.129925	0.243296	-1.76099	-0.46259	1.78251	1.87953	1.34923	1.67042	-0.0560733	0.638817	0.741141	0.441295	0.259878	0.190652	-0.172551	0.0926597	-0.494007	-0.831138	-0.589867	-0.638337	-0.0058247	-0.920129	-1.59825	-0.841401	-0.694049	-1.10134	-0.170673	-0.655352	0.288063	-2.23877
			7.32_271.19	-0.0461793	0.668864	-2.03321	-0.470175	0.325865	0.0465728	1.26399	0.545476	-0.420963	-1.59592	0.290524	-0.575452	0.404316	0.221164	-0.287168	0.11277	0.480645	-2.56567	-0.798908	-0.961312	1.70747	1.00145	0.932143	1.21369	-0.547278	-0.248928	0.0621407	-0.244689	-0.329951	0.159818	-0.934635	-0.368256	-0.728946	-1.09591	1.08841	-0.245482	-0.491651	0.430695	-0.281455	-0.114137	-0.178988	1.32699	0.197682	0.448562	2.38545	-0.898971
			7.12_207.84	-0.0201287	-0.218626	-1.22611	-0.488289	0.988536	0.412975	1.74221	1.04791	-0.21136	-1.5478	-0.333321	-0.697493	-0.312209	0.655319	-0.9268	-0.194563	0.220639	-2.94776	-1.64459	-1.45724	1.32534	1.66866	1.63327	1.54242	-1.0136	-0.276111	0.198916	-0.363599	0.0817661	-0.0283651	-0.457585	-0.134728	-0.181321	-0.756402	0.634255	-0.101156	0.879443	0.610379	-0.00251409	0.49577	0.173958	0.0946248	0.00551571	0.0913661	1.40375	-1.00476
			7.05_205.84	-0.0719961	-0.193273	-1.55286	-0.606042	0.726902	0.334915	1.77172	0.944514	-0.256604	-1.58254	-0.448131	-0.762424	-0.518977	0.507566	-0.404545	-0.138652	0.242336	-2.89532	-1.48697	-1.37998	1.44632	1.67411	1.85375	1.65806	-0.709573	-0.447221	0.178137	-0.326219	0.0544731	-0.169671	-0.447385	-0.187528	-0.402074	-0.756706	0.818332	-0.113483	0.787142	0.755081	-0.0419122	0.500104	0.140253	0.212547	0.0325476	0.128449	1.12996	-0.969838
			7.00_271.19	0.0945843	0.710697	-2.04223	-0.412315	0.218038	-0.276323	1.11083	0.350849	-0.361069	-2.04312	0.22735	-0.725614	0.27944	0.235437	-0.234114	0.0935879	0.33709	-2.44635	-0.833919	-0.981061	1.47884	1.09659	0.67123	1.08222	-0.361304	-0.265918	0.364491	-0.0875769	-0.0785259	-0.0426068	-0.576881	-0.232671	-0.554241	-0.99644	0.978242	-0.190813	-0.421667	0.319104	-0.396066	-0.16621	-0.176549	1.46812	0.119803	0.470457	2.69403	-0.822057
5282159	C12638	Phytochemical compounds	6''-O-Malonylisoquercitrin	1.22225	1.0427	0.116016	0.793656	0.894823	0.398569	-0.374856	0.306179	-0.380265	-0.0224598	-0.11626	-0.172995	-1.02221	0.134715	-1.33118	-0.73956	-0.347263	1.27661	0.982802	0.637382	1.78885	0.872292	0.33214	0.997759	1.15978	0.742144	0.926973	0.942965	0.213652	0.649072	0.16603	0.342918	-0.0877978	0.0112189	-0.182256	-0.0862783	-0.933094	-1.9843	0.153989	-0.921136	-1.9843	-1.9843	-1.9843	-1.9843	-0.142616	-0.983204
14807501		NA	6-Methy3,10-dimethylidene-2,7-dioxo-2,3,3a,4,5,6,7,10,11,11a-decahydro-6,9-epoxycyclodeca[b]furan-4-yl 2-methylprop-2-enoate	-1.70083	-0.645072	-0.533716	-0.959871	-1.45791	-1.48967	-1.22176	-1.38978	0.155916	0.349633	0.754062	0.41987	0.282255	0.710781	0.79363	0.595555	-0.17863	-0.787675	-0.0427731	-0.336359	1.32798	0.53807	1.06582	0.977289	0.548903	-0.35939	-0.229883	-0.0134567	-2.57094	-1.85276	-0.946127	-1.78994	-0.0274223	0.211617	1.04317	0.409122	0.737914	0.66835	0.741975	0.71608	0.0696589	0.331971	-0.316164	0.0284889	1.5508	1.17339
13895712		NA	6-Hydroxy-3,5a,9-trimethy3,3a,4,5,6,7,9a,9b-octahydrobenzo[g][1]benzofuran-2-one	0.297152	0.486274	0.606664	0.463363	0.213024	-0.0460529	-1.81645	-0.549825	0.298331	0.0133557	0.124658	0.145448	-0.867877	-0.566048	-0.609766	-0.68123	1.12191	0.52603	1.08749	0.911809	-0.476744	-1.81645	-0.765316	-1.0195	1.25929	0.524568	1.39056	1.05814	1.05005	0.414281	0.305639	0.58999	-0.367573	-0.229666	0.0273903	-0.18995	-0.861525	-0.770586	-0.609431	-0.747181	1.55457	1.79125	1.44432	1.59671	-1.81645	-1.10043
45359781		NA	6-Hydroxy-10a-methy4,7-dimethylidene-3,8-dioxododecahydrooxireno[8,9]cyclodeca[1,2-b]furan-5-yl (2Z)-2-methylbut-2-enoate	-1.3397	-0.631562	-0.654422	-0.875228	-0.535117	-1.36554	-2.03007	-1.31024	-0.608655	-0.148444	0.753989	-0.00103666	-0.528285	0.319629	0.281057	0.0241336	-1.12234	-1.85891	-0.13828	-1.03984	0.723032	-0.465327	0.842363	0.366689	-0.328708	-1.43225	1.06481	-0.232049	0.837959	-0.113378	-0.819196	-0.0315381	-0.208353	-0.147287	2.19498	0.613112	0.556601	0.14541	0.0103713	0.237461	0.71592	1.41855	0.958336	1.03094	1.90789	0.906643
4377950		NA	6-Heptynoic acid	-0.820158	-1.32622	-1.17495	-1.10711	0.126589	0.285357	0.931518	0.447822	2.403	0.786137	-0.0817454	1.0358	-0.395706	-0.272193	-0.354724	-0.340874	0.568265	2.86213	1.80204	1.74414	1.67302	0.531718	0.590789	0.931842	0.118942	-0.372052	0.0317352	-0.0737914	-0.915287	-0.913221	-0.992127	-0.940211	-1.24136	-0.2075	-0.141901	-0.530254	0.0729452	-0.0743154	0.0754968	0.0247089	-1.28167	-0.568832	-1.34197	-1.06416	-0.0208174	-0.254458
			6.96_209.83	0.0572681	-0.0739936	-1.49079	-0.502506	0.719289	0.246027	1.71373	0.893015	-0.42899	-1.23519	-0.373543	-0.679241	-0.219351	0.312444	-0.517618	-0.141508	0.106655	-3.57876	-1.35525	-1.60912	1.28354	1.47778	1.55359	1.4383	-0.484536	-0.627645	0.570859	-0.180441	0.279643	0.144813	-0.446013	-0.00718593	-0.450327	-0.562204	0.638528	-0.124668	0.689284	0.827693	-0.111552	0.468475	0.2961	0.123507	-0.0598973	0.119903	1.11297	-0.900857
			6.96_207.84	0.0892105	-0.286416	-1.34811	-0.515104	0.946902	0.41971	2.07799	1.1482	-0.279201	-1.38937	-0.440684	-0.703085	-0.541568	0.388262	-0.227395	-0.1269	0.196782	-3.22119	-1.42969	-1.4847	1.29595	1.43703	1.90714	1.54671	-0.837914	-0.376298	0.150846	-0.354455	0.0436994	-0.026342	-0.287428	-0.0900236	-0.372139	-0.60902	0.602378	-0.12626	0.708627	0.780615	-0.0937973	0.465148	0.278779	-0.00888472	-0.0284885	0.0804685	1.05703	-0.942872
			6.88_313.24	0.000165584	0.183134	-0.874669	-0.230456	0.431368	-0.200134	2.04174	0.757659	-0.773262	-1.05952	-0.388685	-0.740488	-0.529281	0.702413	-0.620371	-0.14908	0.136655	-2.26902	-1.71896	-1.28378	1.88345	1.09452	1.86409	1.61402	-1.31063	0.209312	0.860638	-0.0802262	0.400535	-0.312577	0.146277	0.0780781	-0.628967	-1.14904	0.64665	-0.377121	0.246572	0.681516	-0.857893	0.0233982	-1.04553	0.252674	0.909648	0.0389318	1.28981	-0.659778
			6.84_496.42	0.515923	-0.341542	0.482305	0.218895	-0.180714	0.993947	1.61683	0.810022	-0.562735	-1.26708	-1.4916	-1.10714	2.04625	-0.109139	-0.990438	0.315559	0.262529	-1.68216	-1.51836	-0.979329	2.67374	1.06877	1.35867	1.7004	-0.359892	-0.59393	0.539917	-0.137968	0.461675	0.131109	-1.04447	-0.150561	-0.087053	-0.984824	-0.394903	-0.488927	0.606011	-0.154816	-0.737979	-0.0955947	-0.707007	-0.878795	0.622881	-0.320974	0.106362	0.481373
			6.84_452.39	0.484117	-0.373837	0.459856	0.190046	-0.0973738	0.846668	1.70292	0.817404	-0.405711	-1.13099	-1.64123	-1.05931	1.86288	-0.280476	-0.838239	0.248056	-0.0607702	-1.62123	-1.48829	-1.05677	2.87304	0.88646	1.28299	1.68083	-0.555875	-0.63809	0.513556	-0.226803	0.632977	0.103485	-1.32242	-0.19532	-0.207132	-0.917015	-0.21812	-0.447422	0.787174	-0.0319775	-0.534608	0.0735295	-0.71927	-0.834197	0.658999	-0.298156	0.183582	0.280119
			6.83_540.45	0.745402	-0.21487	0.541056	0.357196	-0.300858	0.892163	1.47836	0.689889	-0.524269	-1.07818	-1.69163	-1.09803	2.24641	-0.2482	-0.732523	0.421896	0.463997	-1.52565	-1.57746	-0.879707	2.63509	1.00668	1.05734	1.56637	-0.397608	-0.750086	0.665928	-0.160588	0.472007	0.0732026	-1.00985	-0.154879	0.0249261	-0.959534	-0.505271	-0.47996	0.647826	-0.301802	-0.80932	-0.154432	-0.799467	-0.874377	0.680196	-0.331216	0.211658	0.555453
			6.82_584.47	0.887342	-0.175198	0.496356	0.402833	-0.515847	1.06403	1.43632	0.661504	-0.629919	-0.962034	-1.64047	-1.07748	2.33129	-0.106754	-0.790294	0.47808	0.478394	-1.29618	-1.37813	-0.731971	2.48138	0.923649	1.02694	1.47732	-0.098165	-0.739418	0.606173	-0.0771368	0.491423	0.20091	-1.1506	-0.152757	0.266044	-1.19872	-0.877223	-0.603298	0.628728	-0.440307	-0.838272	-0.216617	-0.732521	-1.0214	0.660642	-0.364426	0.102644	0.616297
			6.81_628.50	1.09645	0.0402893	0.556049	0.564263	-0.342637	1.19454	1.16578	0.672563	-0.574294	-0.871466	-1.67414	-1.03997	2.31213	-0.290407	-0.912922	0.369599	0.511199	-1.16337	-1.43169	-0.694618	2.56979	0.831124	0.929883	1.4436	0.0172949	-0.668237	0.664846	0.00463446	0.515203	0.273767	-1.10868	-0.106569	0.397161	-0.934619	-0.846753	-0.461404	0.301191	-0.478467	-0.935307	-0.370861	-0.911974	-1.22186	0.610256	-0.507861	0.133464	0.601631
			6.77_313.24	-0.0197498	0.00434146	-1.19334	-0.402918	0.652026	0.0909567	1.76865	0.83721	-0.990413	-1.98077	-0.825203	-1.26546	0.1956	1.25916	-0.11661	0.446049	0.303528	-2.31855	-1.484	-1.16634	1.74951	1.33856	1.64979	1.57929	-0.851265	-0.0765632	-0.0860593	-0.337963	0.0920601	0.790153	-0.522053	0.120054	0.0413274	-1.34587	0.563897	-0.246883	0.452828	-0.281522	-0.856984	-0.228559	0.41007	-0.362465	0.550166	0.199257	0.932114	-0.532776
			6.72_532.32	-0.413501	-0.19275	-0.22528	-0.277177	0.688142	-0.376432	1.70453	0.672081	-1.02476	-1.91122	-2.24482	-1.72693	0.138153	0.104139	0.83401	0.358767	-0.83271	-2.36878	-1.06215	-1.42121	1.08303	1.63824	-0.962339	0.58631	-0.749479	-0.174085	0.811903	-0.0372204	0.498329	0.329009	0.0320153	0.286451	-0.472047	0.410057	-0.462168	-0.174719	0.644489	0.64432	-0.0548029	0.411335	0.144485	1.49768	1.35121	0.997793	-0.0357309	-0.162443
			6.69_576.34	-0.125247	-1.11129	0.807501	-0.143011	0.0217418	0.103676	0.971324	0.365581	-0.0879359	-1.09049	-0.585564	-0.587998	-1.39863	0.523947	1.09101	0.0721098	-0.671414	-3.63238	-1.42569	-1.90983	0.554522	0.594636	-0.0120083	0.37905	-0.977163	-0.109664	0.969651	-0.0390584	-0.280102	0.00967365	-0.435965	-0.235465	1.01016	0.891986	0.597415	0.833187	0.0270601	-0.192293	0.669405	0.168057	0.786235	1.67831	1.13966	1.2014	-0.269348	-0.796397
			6.67_367.21	2.90954	-0.347561	-0.347561	0.738141	-0.347561	-0.347561	-0.347561	-0.347561	-0.347561	-0.347561	-0.347561	-0.347561	-0.347561	-0.347561	2.39256	0.565811	2.84136	-0.347561	-0.347561	0.715413	-0.347561	-0.347561	-0.347561	-0.347561	-0.347561	-0.347561	-0.347561	-0.347561	-0.347561	-0.347561	-0.347561	-0.347561	-0.347561	-0.347561	-0.347561	-0.347561	-0.347561	-0.347561	-0.347561	-0.347561	2.97848	-0.347561	-0.347561	0.761121	-0.347561	-0.347561
			6.67_299.22	-1.16638	0.588979	-0.796035	-0.457812	-0.481846	-0.206437	1.46682	0.259514	-1.2791	-0.728072	-0.484028	-0.830399	0.658631	0.730327	-0.832496	0.185487	-0.179617	-2.97007	0.168025	-0.993888	1.64889	0.730985	0.538533	0.972803	-0.334541	0.325333	-0.70881	-0.239339	0.0453956	-0.457927	-1.70629	-0.706275	-0.060483	-0.33953	1.04563	0.215205	-0.0105897	1.09879	-0.572578	0.171875	0.165597	0.751489	1.02551	0.647533	2.19752	-0.516681
			6.67_227.20
			6.66_620.37	-0.763253	-1.32153	0.967861	-0.372306	-0.348122	-0.350063	-0.135792	-0.277992	1.25622	0.0203803	0.136	0.470866	-0.372879	0.606397	1.64361	0.625709	-1.20487	-2.10923	-1.90346	-1.73919	0.0296836	0.0953354	-0.0247787	0.0334134	0.0192541	0.495337	1.11092	0.541836	-1.25648	-0.432809	0.57624	-0.371016	1.23889	1.30631	0.805454	1.11688	-1.07307	-1.15104	0.341082	-0.627674	0.973131	1.60365	0.977943	1.18491	-1.00912	-1.17963
			6.63_664.39	-2.02993	-0.670859	0.90632	-0.598156	-0.2302	-0.0396536	0.338137	0.0227611	1.06496	0.592412	0.34073	0.666033	0.450398	0.0513634	1.31696	0.606239	-2.02993	-1.24568	-0.750755	-1.34212	-2.02993	-2.02993	0.246937	-1.27097	0.285382	0.503482	0.841203	0.543356	-0.145989	-0.206388	0.645241	0.0976213	1.05816	1.00988	0.849084	0.972376	-0.201118	-2.02993	0.422381	-0.602889	0.687447	1.14238	0.677002	0.835609	-0.11388	-0.247445
			6.61_708.42	-1.30881	-1.30881	0.941065	-0.558854	-1.30881	-0.0479815	-1.30881	-0.888536	1.28905	0.701242	0.388209	0.792834	0.541307	-1.30881	1.45385	0.228781	-1.30881	-1.30881	-0.541281	-1.05297	-1.30881	-1.30881	-0.034337	-0.883988	0.78331	0.784755	0.874178	0.814081	-1.30881	-0.349941	0.773217	-0.295179	1.25457	1.05867	0.816052	1.0431	-1.30881	-0.304748	0.64831	-0.32175	0.931364	1.28325	0.842429	1.01902	-0.268867	-0.0363502
			6.59_92.93	-0.102875	0.425354	-1.80381	-0.493777	0.106092	-0.25825	1.29788	0.381907	-1.62537	-1.07427	-0.61015	-1.10326	0.822565	0.709927	-0.343334	0.396386	0.297969	-2.32786	-2.22167	-1.41718	1.52307	1.58808	1.21429	1.44182	-0.937368	0.186731	-0.046886	-0.265841	0.258983	0.170489	-0.655838	-0.0754551	0.16101	-0.72779	-0.129495	-0.232092	0.0859051	0.184544	-0.207118	0.0211102	0.261816	0.26865	0.367685	0.299384	1.83358	-0.0443359
			6.59_752.45	-1.16241	-1.16241	1.07568	-0.416381	-1.16241	-0.32719	-1.16241	-0.884003	1.58196	0.885791	0.141057	0.869603	0.843236	-1.16241	1.61122	0.430683	-1.16241	-1.16241	-0.217153	-0.847324	-1.16241	-1.16241	-1.16241	-1.16241	0.956713	0.725287	0.873282	0.851761	-1.16241	-0.320489	0.855239	-0.20922	1.34594	1.11193	0.247695	0.901857	-1.16241	-0.186309	0.424151	-0.308189	1.0417	1.19723	0.631748	0.956893	-1.16241	0.161902
			6.57_796.47	-1.17754	-0.235443	1.08823	-0.108252	-1.17754	-1.17754	-1.17754	-1.17754	1.45998	0.937402	0.244616	0.880665	0.711431	-1.17754	1.59848	0.377457	-1.17754	-1.17754	-0.465811	-0.940296	-1.17754	-1.17754	-1.17754	-1.17754	1.07448	0.72606	0.798397	0.866313	-1.17754	-0.0289599	0.911379	-0.0983731	1.3625	1.01496	0.534524	0.970661	-1.17754	0.232464	0.441302	-0.167924	1.02269	1.16593	0.636488	0.941705	0.0633248	-1.17754
			6.55_299.22	0.0678086	0.337368	-0.926009	-0.173611	0.320728	0.564338	0.684003	0.523023	-0.93177	-0.706638	0.0853061	-0.5177	0.0741229	0.397139	-0.333954	0.0457691	0.343673	-1.3205	-0.183536	-0.386788	2.05132	1.27649	0.611819	1.31321	-0.362691	0.745396	-0.0706282	0.104026	-0.0173823	0.0897468	-0.513027	-0.146887	0.936789	-0.551138	0.708093	0.364581	0.450897	-0.149721	-0.244815	0.0187869	0.246861	0.898466	-3.0362	-0.630291	0.858929	-3.0362
			6.54_271.19	-0.0820625	0.827105	-2.17228	-0.475744	0.263047	-0.400002	0.814024	0.22569	-0.132224	-1.69922	0.318875	-0.504188	0.623511	-0.00963054	0.177778	0.263886	0.184116	-2.23409	-0.654456	-0.901475	1.6516	0.894884	0.634442	1.06031	-0.25471	-0.0791503	0.0589752	-0.0916283	-0.615536	-0.120249	-0.777688	-0.504491	-0.815453	-1.05556	1.32068	-0.183447	-0.623445	0.505184	-0.21838	-0.112214	-0.249737	1.57735	0.153819	0.493811	2.62924	-0.932875
			6.46_187.86	-0.170475	0.0119262	-1.37964	-0.512731	0.429378	0.215017	1.96739	0.870596	-0.30848	-1.27921	-0.650457	-0.746048	-0.207885	0.710059	-0.482126	0.00668274	0.288363	-2.9965	-1.85114	-1.51976	1.74755	1.52897	1.65165	1.64272	-0.916557	-0.388099	0.248677	-0.351993	0.158795	0.161371	-0.721412	-0.133749	-0.0152844	-0.666045	0.805091	0.0412536	0.586934	0.413258	-0.226743	0.257816	0.488785	0.171542	-0.131076	0.176417	0.976268	-0.750981
			6.40_271.19	0.0908424	0.79496	-2.49128	-0.535159	0.198433	-0.509864	0.876241	0.18827	-0.0832857	-1.79136	0.222006	-0.55088	0.672857	-0.110959	0.275983	0.279294	0.123577	-2.07402	-0.381627	-0.777356	1.33502	0.74314	0.283954	0.787372	-0.309771	-0.198654	0.129031	-0.126465	-0.451472	-0.320385	-0.84997	-0.540609	-0.755051	-1.11238	1.30993	-0.185833	-0.453725	0.722832	-0.25875	0.00345249	-0.195576	1.73703	0.254291	0.598581	2.66621	-0.622759
			6.40_213.19
			6.38_187.86	-0.213516	-0.38471	-1.65781	-0.752013	0.773156	0.191141	1.75425	0.906183	-0.499977	-1.37099	-0.400977	-0.757314	-0.414888	0.288552	-0.112157	-0.0794976	0.373407	-3.26146	-1.63841	-1.50882	1.52856	1.52788	1.77753	1.61133	-0.610602	-0.187856	0.196257	-0.200734	-0.00767522	0.122762	-0.571134	-0.152016	0.0605112	-0.508226	0.744824	0.0990366	0.661231	0.48633	-0.18822	0.31978	0.498352	0.136445	0.0659831	0.233593	0.895906	-0.771294
			6.34_85.03	0.00905563	-0.0244572	-1.38642	-0.467274	0.415534	0.0361274	1.90663	0.786096	-1.40273	-1.19573	-0.17376	-0.924076	-0.184259	0.858946	-1.1756	-0.16697	0.413298	-2.49994	-1.44877	-1.17847	1.8157	1.39154	1.75202	1.65309	-0.782988	-0.137213	0.520615	-0.133195	0.384582	0.525813	-0.320822	0.196524	-0.34519	-0.897391	0.335418	-0.302388	0.0210939	0.00742544	-0.887041	-0.286174	0.345523	0.040562	0.32865	0.238245	1.57324	-0.576571
			6.34_593.40
			6.34_466.22	-0.238289	-0.238289	-0.238289	-0.238289	-0.238289	-0.238289	-0.238289	-0.238289	-0.238289	-0.238289	-0.238289	-0.238289	-0.238289	-0.238289	-0.238289	-0.238289	-0.238289	-0.238289	-0.238289	-0.238289	-0.238289	-0.238289	-0.238289	-0.238289	-0.238289	-0.238289	-0.238289	-0.238289	-0.238289	-0.238289	-0.238289	-0.238289	-0.238289	-0.238289	-0.238289	-0.238289	-0.238289	-0.238289	4.40427	1.30923	-0.238289	-0.238289	-0.238289	-0.238289	-0.238289	3.69754
			6.34_450.04
			6.34_448.05
			6.34_446.05
			6.34_430.13
			6.34_404.11
			6.34_385.13	-0.224425	-0.224425	-0.224425	-0.224425	-0.224425	-0.224425	-0.224425	-0.224425	-0.224425	-0.224425	-0.224425	-0.224425	-0.224425	-0.224425	-0.224425	-0.224425	-0.224425	2.37031	-0.224425	0.640487	-0.224425	-0.224425	5.26015	1.60377	-0.224425	-0.224425	-0.224425	-0.224425	-0.224425	-0.224425	-0.224425	-0.224425	-0.224425	-0.224425	-0.224425	-0.224425	-0.224425	-0.224425	-0.224425	-0.224425	-0.224425	-0.224425	-0.224425	-0.224425	-0.224425	-0.224425
			6.34_370.19
			6.34_353.20	1.85599	-0.337622	-0.337622	0.393581	-0.337622	-0.337622	-0.337622	-0.337622	-0.337622	-0.337622	-0.337622	-0.337622	-0.337622	-0.337622	-0.337622	-0.337622	-0.337622	-0.337622	-0.337622	-0.337622	3.1829	-0.337622	-0.337622	0.835886	-0.337622	-0.337622	-0.337622	-0.337622	-0.337622	-0.337622	-0.337622	-0.337622	-0.337622	-0.337622	-0.337622	-0.337622	-0.337622	2.12118	-0.337622	0.481979	-0.337622	-0.337622	-0.337622	-0.337622	3.64382	-0.337622
			6.34_343.17	0.785742	-1.55119	-1.55119	-0.772215	0.381666	0.472277	1.66424	0.839394	-0.340111	-0.18984	0.199915	-0.110012	-1.55119	0.878225	0.452202	-0.0735892	0.342137	-1.55119	-0.395063	-0.534707	1.14442	1.31875	0.910404	1.12453	0.478438	-1.55119	0.536168	-0.178863	-1.55119	-1.55119	0.183088	-0.9731	0.301876	-1.55119	0.372056	-0.292421	-1.55119	1.07623	-0.0269247	-0.167296	0.269142	0.261882	0.44014	0.323721	0.87977	0.777375
			6.34_331.19	-0.0642018	0.227542	-0.0452568	0.039361	0.473439	-2.11821	1.53711	-0.035888	-0.0632271	0.0924899	-0.256155	-0.0756308	-0.0227571	1.16785	0.0258543	0.390317	-2.11821	-0.890249	-0.144345	-1.05094	1.3782	0.88852	0.930797	1.06584	0.0569923	0.650877	0.545465	0.417778	0.698762	0.563672	-2.11821	-0.28526	0.334767	-0.0899922	-2.11821	-0.624479	1.35309	0.194217	-0.11773	0.476525	0.569504	-2.11821	-0.125089	-0.557933	0.198607	0.0874426
			6.34_285.30
			6.34_285.21	0.381201	0.977384	-2.09778	-0.2464	-0.181125	-0.298358	0.891453	0.137323	-0.418876	-1.75404	-0.108252	-0.760389	0.843334	-0.538508	0.150887	0.151904	-0.0437801	-1.70285	0.889322	-0.285768	1.69692	0.610147	0.306022	0.87103	-0.966022	-0.175585	-0.615742	-0.585783	-0.94098	-0.450223	-0.644822	-0.678675	-0.558964	-1.20622	0.998409	-0.255592	-0.407685	1.25872	-0.652472	0.0661867	0.427677	1.72727	0.93985	1.0316	2.2672	-0.521776
			6.34_285.11
			6.34_199.17	-0.615393	1.12544	-0.615393	-0.0351137	1.08574	-0.615393	1.63659	0.702313	1.0619	-0.615393	0.726229	0.390913	1.60051	-0.615393	-0.615393	0.123243	-0.615393	-0.615393	1.06459	-0.0553995	-0.615393	-0.615393	-0.615393	-0.615393	-0.615393	-0.615393	-0.615393	-0.615393	-0.615393	-0.615393	0.61653	-0.204752	-0.615393	-0.615393	1.5128	0.0940063	-0.615393	-0.615393	-0.615393	-0.615393	-0.615393	2.23612	-0.615393	0.335113	2.71835	-0.615393
			6.30_562.33	-1.36487	-0.422814	0.782269	-0.335139	0.189343	0.115921	0.869914	0.391726	0.338981	-1.41609	-1.29683	-0.791316	0.253329	0.860976	1.09249	0.735598	-0.832411	-3.50078	-0.506118	-1.6131	1.32651	-0.937768	0.158175	0.182305	0.0715822	0.308134	1.11074	0.496818	-0.183436	-0.135476	-0.0999354	-0.139616	0.544878	0.000956307	-0.446224	0.0332033	0.578467	0.717962	-0.798465	0.165988	1.15678	1.31319	1.07907	1.18301	-0.541933	-1.16689
			6.30_518.30	-0.29731	-0.877622	0.207278	-0.322551	-0.194802	-0.221704	1.24381	0.275769	-0.0247716	-1.77689	-1.52061	-1.10742	0.346811	-0.0146698	0.790295	0.374145	-0.428286	-3.3447	-1.03534	-1.60278	0.524469	1.24061	0.373318	0.712799	-0.995952	0.329765	1.82159	0.385134	-0.291523	-0.0291719	-0.506731	-0.275808	0.412256	0.254754	-0.20268	0.154777	-0.860158	0.152164	-0.392347	-0.36678	1.19674	1.4557	1.26815	1.30686	0.397318	0.298667
			6.30_474.27	0.439753	-1.39953	0.196396	-0.254461	-0.100808	-0.257978	1.55571	0.398975	-0.208503	-1.88059	-1.61623	-1.23511	0.351677	0.230938	-0.0663097	0.172102	-0.107783	-3.34288	-0.877928	-1.44286	0.792429	0.455008	0.758733	0.668723	-0.527248	0.213598	1.30387	0.330074	0.423158	0.849982	-0.856706	0.138811	0.115643	-0.846697	0.093133	-0.212641	-0.318344	0.116761	-0.27095	-0.157511	0.702527	1.40501	1.21183	1.10646	0.461345	-0.316316
			6.29_606.35	-0.210357	-0.785828	0.861339	-0.0449487	-0.894112	-0.0141574	0.190256	-0.239338	1.0668	-0.10459	-1.55891	-0.198902	0.992324	-0.0541111	1.48092	0.806377	-1.23405	-1.81216	-0.583961	-1.21006	0.0405602	-3.47611	0.508403	-0.975715	0.654881	0.147535	0.92808	0.576832	-1.16654	0.170203	0.723657	-0.0908948	0.835746	0.735688	-0.353808	0.405875	-0.318703	0.323111	-0.669663	-0.221751	1.00453	1.13555	0.598014	0.912696	0.154459	-0.0757484
			6.29_187.86	-0.0817955	-0.263903	-1.38977	-0.578488	0.716222	0.481916	1.9085	1.03555	-0.181871	-1.47376	-0.37235	-0.675994	-0.30875	0.535882	-0.0814419	0.0485633	0.18432	-3.26375	-1.56178	-1.54707	1.57579	1.18786	1.67023	1.47796	-0.883163	-0.165689	0.00279083	-0.348687	0.159661	0.301993	-0.570208	-0.0361846	-0.232005	-0.637986	0.680486	-0.0631683	0.599613	0.495314	-0.37002	0.241636	0.432209	0.109364	-0.506198	0.0117916	1.16843	-0.745064
			6.24_556.44	0.652788	0.0206871	0.968075	0.547183	-0.0396296	0.800307	1.27773	0.679469	-0.265016	-0.17963	-1.27679	-0.573812	2.08052	-0.288691	-0.626542	0.388428	0.373487	-2.11963	-1.52138	-1.08917	2.85884	1.1707	0.750022	1.59319	-0.616158	-0.774382	0.633458	-0.252361	0.236131	0.261435	-1.31348	-0.27197	-0.119515	-1.26015	-0.492472	-0.624046	0.243468	-0.026216	-0.471274	-0.084674	-1.12825	-0.838367	0.515553	-0.483688	0.0876473	0.406291
			6.24_512.42	0.616462	-0.0698329	0.83445	0.46036	0.129	0.809993	1.29648	0.745158	-0.495082	-0.2301	-1.17633	-0.633836	2.01003	-0.131406	-0.575955	0.434223	0.336629	-2.17666	-1.30939	-1.04981	2.90734	1.20774	1.06149	1.72552	-0.651164	-0.647876	0.72144	-0.192533	0.178165	0.143894	-1.28845	-0.322132	-0.2049	-1.3248	-0.621814	-0.717172	0.183369	0.0165791	-0.528873	-0.109642	-1.10146	-0.877281	0.488969	-0.496592	0.149594	0.262212
			6.24_468.39	0.460266	-0.141298	0.912212	0.410393	0.290994	0.574437	1.27516	0.713532	-0.448841	-0.164299	-1.13069	-0.581275	1.92729	-0.0870893	-0.554422	0.428592	0.0529754	-2.27283	-1.39634	-1.2054	3.03081	1.31706	1.06927	1.80571	-0.736305	-0.668578	0.718337	-0.228849	0.214481	-0.00593978	-1.22843	-0.339963	-0.300685	-1.20987	-0.48489	-0.665147	0.236768	-0.0855258	-0.459156	-0.102638	-0.965147	-0.840255	0.482975	-0.440809	0.246324	0.348157
			6.24_424.36	0.349745	-0.121213	1.01432	0.414285	0.275655	0.690883	1.2921	0.75288	-0.460453	-0.0969903	-1.23876	-0.598735	1.84939	-0.124966	-0.553067	0.390451	-0.00784819	-2.18909	-1.32357	-1.1735	3.0687	1.29195	0.959909	1.77352	-0.765051	-0.671236	0.776211	-0.220025	0.25917	-0.0350207	-1.1343	-0.303384	-0.329187	-1.28587	-0.477017	-0.697359	0.283817	0.139013	-0.356152	0.0222261	-1.07084	-0.928456	0.484701	-0.504866	0.223703	0.240785
			6.24_380.34	0.107914	-0.315666	0.710953	0.167734	0.568084	0.350098	1.60173	0.839969	-0.573657	-0.533999	-1.15369	-0.753783	1.2665	0.0806828	-0.645883	0.233767	-0.0774663	-2.64853	-1.27117	-1.33239	2.89897	1.55535	1.26811	1.90748	-0.931178	-0.588924	0.686096	-0.278002	0.448705	0.0475405	-0.931986	-0.145247	-0.629936	-1.08707	-0.231924	-0.649643	0.455533	0.409477	-0.0357635	0.276415	-0.904829	-0.717465	0.151532	-0.490254	0.362423	0.0314789
			6.23_600.47	0.818965	-0.00786783	0.979324	0.596807	-0.341603	1.0399	1.27939	0.65923	-0.340006	-0.153141	-1.32119	-0.604778	2.20178	-0.496197	-0.48869	0.40563	0.461493	-1.90056	-1.24093	-0.893333	2.77092	1.0918	0.854638	1.57245	-0.611423	-0.799194	0.716279	-0.231446	0.371884	0.358283	-1.39008	-0.21997	-0.0346659	-1.15477	-0.600696	-0.596712	-0.0275079	-0.12217	-0.581148	-0.243609	-1.16543	-0.859189	0.493868	-0.51025	-0.157527	0.452014
			6.22_644.49	0.849792	0.1459	1.07068	0.688791	-0.642492	1.25555	1.10845	0.573837	-0.124456	-0.0759413	-1.67716	-0.625852	2.17652	-0.48792	-0.461233	0.409123	0.635813	-1.55042	-1.25872	-0.724442	2.70129	1.15503	0.849734	1.56868	-0.39353	-0.859713	0.595656	-0.219196	0.173578	0.256429	-1.46977	-0.346586	0.0602597	-1.19873	-0.651509	-0.596661	0.0522866	-0.132495	-0.666963	-0.249057	-0.968101	-0.905953	0.502381	-0.457224	-0.265616	0.4076
			6.17_179.06	-0.763448	0.130677	-1.54538	-0.726049	0.518977	-0.0635969	1.24616	0.56718	0.044938	-0.0914903	0.764256	0.239234	-1.46887	0.915154	-1.10325	-0.552323	0.389745	-1.93389	-1.57979	-1.04131	1.19014	1.44258	0.783943	1.13889	-0.352098	-1.19949	-0.391939	-0.647842	1.65407	0.706975	0.800731	1.05392	-0.567334	-0.502508	1.63675	0.18897	-0.394377	-0.0668689	-0.266838	-0.242695	0.207447	0.208959	0.885219	0.433875	0.600334	-2.11908
			6.17_133.01	-0.320524	-0.0350104	-0.519816	-0.291783	0.798466	0.0407365	1.98721	0.942138	-0.794995	-0.578896	-0.823141	-0.732344	0.199565	0.892435	-0.700742	0.130419	0.298182	-0.229382	-1.92449	-0.618563	1.917	2.3698	1.55963	1.94881	-0.463867	0.511775	0.861346	0.303085	0.349921	0.136831	-0.389233	0.0325061	-0.584811	-1.18965	-0.114103	-0.629523	-0.0339872	0.0467732	-1.07815	-0.355123	-0.532123	-0.939513	-0.296113	-0.589249	0.568984	-2.07334
			6.16_187.86	-0.156995	0.044272	-1.51151	-0.541411	0.677183	0.301715	2.25239	1.0771	0.0924611	-1.29388	-0.614264	-0.605227	-0.231532	0.539357	-0.32782	-0.00666513	0.286232	-2.8745	-1.58283	-1.39037	1.59493	1.56171	1.62707	1.59457	-0.875735	-0.255154	0.166392	-0.321499	0.0974182	0.0460848	-0.705545	-0.187347	-0.243918	-0.873902	0.547098	-0.190241	0.600012	0.359666	-0.430571	0.176369	0.245364	0.1605	-0.0280295	0.125945	1.26167	-0.977722
			6.13_133.01	-0.0791058	0.160701	-0.372906	-0.0971034	0.954561	-0.217696	1.82684	0.854569	-0.937179	-0.739317	-0.694622	-0.790373	0.360908	1.06471	-0.74504	0.226858	0.251044	-0.145353	-1.81097	-0.568425	1.87077	2.37135	1.56635	1.93616	-0.347639	0.366393	0.826866	0.281873	0.394854	0.199421	-0.365531	0.0762481	-0.672684	-1.2547	-0.241796	-0.723061	0.0370083	-0.0619822	-1.4118	-0.478925	-0.630288	-0.912788	-0.159491	-0.567522	0.52238	-1.98866
			6.12_419.12	-0.36834	-0.36834	-0.36834	-0.36834	-0.36834	-0.36834	-0.36834	-0.36834	-0.36834	-0.36834	-0.36834	-0.36834	-0.36834	-0.36834	-0.36834	-0.36834	-0.36834	-0.36834	-0.36834	-0.36834	-0.36834	-0.36834	-0.36834	-0.36834	-0.36834	-0.36834	-0.36834	-0.36834	-0.36834	-0.36834	-0.36834	-0.36834	-0.36834	-0.36834	-0.36834	-0.36834	-0.36834	-0.36834	1.4023	0.221873	-0.36834	2.20498	-0.36834	0.489432	3.40011	1.04889
			6.10_664.33
			6.10_611.35	2.25898	1.74037	-0.39118	1.20273	-0.39118	-0.39118	-0.39118	-0.39118	-0.39118	-0.39118	-0.39118	-0.39118	-0.39118	2.972	-0.39118	0.729878	-0.39118	-0.39118	-0.39118	-0.39118	-0.39118	-0.39118	-0.39118	-0.39118	2.61871	-0.39118	-0.39118	0.612117	-0.39118	2.53653	-0.39118	0.584724	-0.39118	-0.39118	-0.39118	-0.39118	-0.39118	-0.39118	-0.39118	-0.39118	-0.39118	-0.39118	-0.39118	-0.39118	-0.39118	-0.39118
			6.10_454.20	-0.224388	-0.224388	-0.224388	-0.224388	-0.224388	-0.224388	-0.224388	-0.224388	-0.224388	-0.224388	-0.224388	-0.224388	-0.224388	-0.224388	-0.224388	-0.224388	-0.224388	2.36793	-0.224388	0.639719	-0.224388	-0.224388	-0.224388	-0.224388	-0.224388	-0.224388	-0.224388	-0.224388	-0.224388	-0.224388	-0.224388	-0.224388	-0.224388	-0.224388	-0.224388	-0.224388	-0.224388	-0.224388	-0.224388	-0.224388	-0.224388	-0.224388	-0.224388	-0.224388	-0.224388	-0.224388
			6.10_452.21	-0.238429	-0.238429	-0.238429	-0.238429	-0.238429	-0.238429	-0.238429	-0.238429	-0.238429	-0.238429	-0.238429	-0.238429	-0.238429	-0.238429	-0.238429	-0.238429	-0.238429	-0.238429	-0.238429	-0.238429	-0.238429	-0.238429	-0.238429	-0.238429	-0.238429	-0.238429	-0.238429	-0.238429	-0.238429	-0.238429	-0.238429	-0.238429	-0.238429	-0.238429	-0.238429	-0.238429	-0.238429	-0.238429	-0.238429	-0.238429	-0.238429	-0.238429	-0.238429	-0.238429	3.73029	-0.238429
			6.10_434.03	-0.562304	1.06193	-0.562304	-0.0208931	-0.562304	-0.562304	-0.562304	-0.562304	1.24788	-0.562304	-0.562304	0.0410917	-0.562304	-0.562304	-0.562304	-0.562304	-0.562304	-0.562304	0.417261	-0.235783	-0.562304	-0.562304	-0.562304	-0.562304	-0.562304	-0.562304	-0.562304	-0.562304	-0.562304	-0.562304	-0.562304	-0.562304	-0.562304	-0.562304	-0.562304	-0.562304	-0.562304	0.937513	1.01872	0.464644	1.28314	1.96857	-0.562304	0.896469	2.6112	1.21045
			6.10_432.03	-0.650616	-0.650616	-0.650616	-0.650616	-0.650616	-0.650616	-0.650616	-0.650616	0.387108	-0.650616	-0.650616	-0.304708	-0.650616	0.8516	0.529531	0.243505	-0.650616	-0.650616	0.427482	-0.29125	-0.650616	-0.650616	-0.650616	-0.650616	-0.650616	-0.650616	-0.650616	-0.650616	-0.650616	-0.650616	-0.650616	-0.650616	-0.650616	-0.650616	0.752894	-0.18278	-0.650616	0.693339	0.967978	0.3369	0.869267	1.46257	0.890181	1.07401	2.87831	1.44814
			6.10_416.11	-0.334906	-0.334906	-0.334906	-0.334906	-0.334906	-0.334906	-0.334906	-0.334906	-0.334906	-0.334906	1.59203	0.307405	-0.334906	-0.334906	-0.334906	-0.334906	-0.334906	-0.334906	-0.334906	-0.334906	-0.334906	-0.334906	-0.334906	-0.334906	-0.334906	-0.334906	-0.334906	-0.334906	-0.334906	-0.334906	-0.334906	-0.334906	-0.334906	-0.334906	-0.334906	-0.334906	-0.334906	-0.334906	-0.334906	-0.334906	2.19288	-0.334906	-0.334906	0.507689	3.6086	-0.334906
			6.10_413.17	-1.06512	0.357439	-0.893226	-0.533635	-0.105705	0.0467399	2.17871	0.70658	-1.17121	-0.993661	-0.231426	-0.798764	0.666131	0.682315	-0.536144	0.270767	0.0700083	-1.43027	-0.675117	-0.678459	-3.24312	1.11905	1.80764	-0.105474	-0.983678	0.658997	0.754068	0.143129	0.164718	0.402292	0.0640494	0.210353	-0.494918	-0.347654	0.751434	-0.0303791	0.283551	0.826753	-0.374614	0.24523	-0.865188	-0.299972	0.905428	-0.0865773	0.831486	0.451004
			6.10_411.18
			6.10_377.23	0.0492012	-0.353347	-0.454519	-0.252888	0.30384	0.271611	2.182	0.919149	-0.74765	-1.46313	-0.638324	-0.9497	0.31068	0.555701	-0.204907	0.220492	0.445258	-2.49858	-1.16572	-1.07301	2.46223	1.36389	0.952338	1.59282	-0.610755	-0.124162	0.356327	-0.126197	0.29657	0.32727	-0.401129	0.0742371	-0.930187	-0.931121	-0.130834	-0.664048	1.49165	0.194068	-0.20437	0.493781	-1.16813	-1.00312	-0.458599	-0.876616	1.20923	-0.0474439
			6.10_339.18	-0.754225	-0.754225	-0.754225	-0.754225	-0.754225	-0.754225	-0.754225	-0.754225	-0.754225	-0.754225	0.150599	-0.452617	0.691315	-0.754225	0.406701	0.114597	-0.754225	0.430728	0.62219	0.0995641	-0.754225	-0.754225	-0.754225	-0.754225	-0.754225	-0.754225	-0.754225	-0.754225	-0.754225	-0.754225	-0.754225	-0.754225	0.46069	-0.754225	1.09519	0.267217	-0.754225	1.32946	1.19271	0.589315	1.08514	1.59481	0.620503	1.10015	2.37872	1.49927
			6.10_331.15	-0.482337	0.632425	-1.02092	-0.290278	0.369604	0.56689	1.76782	0.901437	-1.70846	-1.32626	0.643767	-0.796982	0.335215	0.690444	0.00352636	0.343062	0.524255	-2.99109	-1.079	-1.18194	2.0556	1.7343	1.3823	1.72407	-0.721452	0.0165238	0.479618	-0.0751031	0.135273	-1.10979	-0.149528	-0.374681	0.0408554	-0.683606	-0.108217	-0.250322	-0.499417	0.440559	-0.250606	-0.103155	0.338297	-0.494342	0.125512	-0.0101778	0.968252	-0.23308
			6.10_329.15	0.310603	0.732878	-0.108778	0.311568	0.307689	0.655889	0.998726	0.654101	-0.36417	0.0293947	0.00617408	-0.109534	-1.64248	-1.64248	-1.64248	-1.64248	0.325293	-1.64248	-0.437064	-0.584749	-1.64248	1.01594	-1.64248	-0.756338	0.123568	0.136891	0.385817	0.215425	0.629946	0.74844	0.193734	0.52404	0.466784	0.130629	0.628425	0.408612	0.806746	1.02831	0.237321	0.690793	-1.64248	0.585545	-1.64248	-0.899802	0.99861	0.393669
			6.10_317.20	-1.24064	0.772955	-1.24064	-0.56944	0.522535	-1.24064	-1.24064	-0.652913	0.0408394	0.18357	0.510421	0.244944	0.935759	0.76904	-1.24064	0.154721	0.929531	-1.24064	-0.103988	-0.138365	1.35141	0.889393	0.994448	1.07842	-1.24064	-1.24064	0.670761	-0.603504	-1.24064	0.807444	-1.24064	-0.557943	0.480284	-1.24064	-1.24064	-0.666997	0.62717	0.712265	0.0625203	0.467319	0.940152	0.639937	0.559904	0.713331	1.31077	-1.24064
			6.10_317.17	0.66023	-0.0666774	-0.186634	0.13564	0.987527	0.536777	-1.98733	-0.154342	-1.98733	-0.561076	0.179328	-0.789692	0.599083	0.514382	-0.00775889	0.368569	0.37455	-0.736798	-0.231927	-0.198058	1.35794	1.06249	0.771577	1.064	-1.98733	0.552607	-1.98733	-1.14068	0.332641	0.298203	0.202181	0.277675	0.436923	0.105653	0.262809	0.268462	1.05893	0.788541	0.46534	0.770937	0.482437	-1.98733	-1.98733	-1.16407	0.402891	0.256374
			6.10_269.97
			6.10_199.17	0.148104	0.273475	-1.50279	-0.360405	-1.50279	-0.456978	-1.50279	-1.15419	0.468829	-1.50279	0.047883	-0.328693	0.900372	0.211822	0.630202	0.580799	-0.503461	0.18075	0.48274	0.053343	0.802791	0.173893	-0.187886	0.262933	-0.386514	-0.709229	-1.50279	-0.866178	-1.50279	-1.50279	-1.50279	-1.50279	0.384716	-0.396754	0.850751	0.279571	-0.15487	0.909164	0.769542	0.507946	0.76881	1.22807	0.757483	0.918122	1.87003	1.12408
			6.10_140.07	0.275414	-0.970223	-0.836975	-0.510595	1.31602	0.625243	2.03519	1.32548	-0.595408	-1.82865	-0.625486	-1.01652	0.334908	0.24629	-0.289045	0.0973844	0.393556	-2.47404	-1.30309	-1.12786	1.82986	1.41291	1.57775	1.60684	-0.880192	-0.016704	0.930656	0.0112531	-0.142954	0.207575	0.016541	0.0270542	-1.02477	-0.846905	0.596651	-0.425007	0.661705	0.310711	0.50978	0.494065	-0.668948	-0.571579	-0.988133	-0.742887	0.280925	-0.127273
			6.09_89.02	-0.0909769	0.545507	-1.65641	-0.400625	0.324355	0.0714788	1.66017	0.685334	-1.5458	-1.20618	-0.432194	-1.06139	0.287728	0.687441	-0.578887	0.132094	0.150775	-2.32133	-1.97099	-1.38052	1.65369	1.28944	1.4255	1.45621	-0.932582	0.0615636	0.180152	-0.230289	0.372537	0.526012	-0.476274	0.140759	0.0485608	-1.02254	0.29813	-0.225285	0.111631	0.0397481	-0.877143	-0.241922	0.255583	0.218751	0.336099	0.270144	1.64701	-0.4366
			6.09_565.37
			6.09_543.39	-0.238892	-0.238892	-0.238892	-0.238892	-0.238892	-0.238892	-0.238892	-0.238892	-0.238892	-0.238892	-0.238892	-0.238892	-0.238892	-0.238892	-0.238892	-0.238892	-0.238892	-0.238892	-0.238892	-0.238892	-0.238892	-0.238892	-0.238892	-0.238892	-0.238892	3.86951	-0.238892	1.13058	-0.238892	-0.238892	-0.238892	-0.238892	-0.238892	-0.238892	-0.238892	-0.238892	-0.238892	-0.238892	-0.238892	-0.238892	-0.238892	4.25282	-0.238892	1.25835	-0.238892	-0.238892
			6.09_436.03	2.39923	-0.224871	-0.224871	0.649829	-0.224871	-0.224871	-0.224871	-0.224871	-0.224871	-0.224871	-0.224871	-0.224871	-0.224871	-0.224871	-0.224871	-0.224871	-0.224871	-0.224871	-0.224871	-0.224871	-0.224871	-0.224871	-0.224871	-0.224871	-0.224871	-0.224871	-0.224871	-0.224871	-0.224871	-0.224871	-0.224871	-0.224871	-0.224871	-0.224871	-0.224871	-0.224871	-0.224871	-0.224871	-0.224871	-0.224871	-0.224871	-0.224871	-0.224871	-0.224871	-0.224871	-0.224871
			6.09_406.09
			6.09_390.09	-0.238565	-0.238565	-0.238565	-0.238565	-0.238565	-0.238565	-0.238565	-0.238565	-0.238565	-0.238565	-0.238565	-0.238565	-0.238565	-0.238565	-0.238565	-0.238565	-0.238565	-0.238565	-0.238565	-0.238565	-0.238565	-0.238565	-0.238565	-0.238565	-0.238565	-0.238565	-0.238565	-0.238565	-0.238565	-0.238565	-0.238565	-0.238565	-0.238565	-0.238565	-0.238565	-0.238565	-0.238565	-0.238565	-0.238565	-0.238565	-0.238565	-0.238565	-0.238565	-0.238565	4.34636	-0.238565
			6.09_371.12	-0.277948	-0.277948	-0.277948	-0.277948	-0.277948	-0.277948	-0.277948	-0.277948	-0.277948	-0.277948	-0.277948	-0.277948	-0.277948	3.22047	-0.277948	0.888192	-0.277948	1.49824	-0.277948	0.314116	-0.277948	-0.277948	-0.277948	-0.277948	-0.277948	-0.277948	-0.277948	-0.277948	-0.277948	-0.277948	-0.277948	-0.277948	-0.277948	-0.277948	-0.277948	-0.277948	-0.277948	-0.277948	-0.277948	-0.277948	-0.277948	-0.277948	-0.277948	-0.277948	-0.277948	-0.277948
			6.09_356.17	-0.579646	-0.579646	-0.579646	-0.579646	-0.579646	-0.579646	-0.579646	-0.579646	0.462343	-0.579646	-0.579646	-0.232316	1.37022	-0.579646	-0.579646	0.0703111	-0.579646	0.324431	0.415969	0.0535848	-0.579646	-0.579646	-0.579646	-0.579646	-0.579646	-0.579646	-0.579646	-0.579646	-0.579646	-0.579646	-0.579646	-0.579646	-0.579646	-0.579646	0.858258	-0.100344	-0.579646	0.776922	1.32073	0.506001	-0.579646	1.62659	-0.579646	0.155766	2.64691	1.84339
			6.09_271.27	-0.282675	-0.282675	-0.282675	-0.282675	-0.282675	-0.282675	-0.282675	-0.282675	-0.282675	-0.282675	-0.282675	-0.282675	-0.282675	-0.282675	-0.282675	-0.282675	-0.282675	-0.282675	-0.282675	-0.282675	-0.282675	-0.282675	-0.282675	-0.282675	-0.282675	-0.282675	-0.282675	-0.282675	-0.282675	-0.282675	-0.282675	-0.282675	-0.282675	-0.282675	-0.282675	-0.282675	-0.282675	-0.282675	-0.282675	-0.282675	-0.282675	1.61439	-0.282675	0.349681	3.90665	-0.282675
			6.09_271.19	-0.0515096	0.21199	-1.87351	-0.57101	-0.719356	-0.934764	-0.641662	-0.765261	0.116863	-1.6527	-0.226466	-0.587435	0.834924	0.415422	0.434848	0.561732	-0.721802	-0.394346	0.106943	-0.336402	0.802701	0.0328584	0.0214148	0.285658	-1.04042	-0.812364	-0.84774	-0.900173	-1.17025	-0.808696	-1.24374	-1.07423	0.2219	-0.762763	0.780531	0.0798892	-0.292084	0.874426	0.726943	0.436428	0.658856	1.35292	0.567933	0.859902	2.44497	1.16161
			6.09_271.11	-0.287514	1.99962	-0.287514	0.474865	-0.287514	-0.287514	-0.287514	-0.287514	-0.287514	-0.287514	-0.287514	-0.287514	-0.287514	-0.287514	-0.287514	-0.287514	-0.287514	-0.287514	-0.287514	-0.287514	-0.287514	-0.287514	-0.287514	-0.287514	-0.287514	-0.287514	-0.287514	-0.287514	-0.287514	-0.287514	-0.287514	-0.287514	-0.287514	-0.287514	-0.287514	-0.287514	-0.287514	-0.287514	-0.287514	-0.287514	-0.287514	-0.287514	-0.287514	-0.287514	4.08768	-0.287514
			6.05_133.01	-0.324788	0.365981	-0.267064	-0.0752901	0.818655	-0.0759262	1.98978	0.910836	-0.738593	-0.899078	-0.549398	-0.729023	0.190683	1.01241	-0.48191	0.240394	0.0477469	-0.0407873	-2.00586	-0.666299	2.19383	2.17632	1.27792	1.88269	-0.380332	0.372073	0.905956	0.299232	0.00103162	0.126849	-0.382422	-0.0848471	-0.585337	-0.76063	-0.148989	-0.498319	-0.105405	-0.0178557	-1.30653	-0.476595	-0.658527	-0.764	-0.267543	-0.563357	0.378155	-2.29951
			6.04_187.86	-0.207333	0.0941704	-1.71647	-0.609878	0.662787	-0.203411	1.79963	0.753002	-0.346703	-1.13282	-0.494307	-0.657942	-0.48686	0.960874	-0.207028	0.0889954	-0.0528616	-2.77401	-1.68382	-1.50356	1.63232	1.59894	1.63718	1.62281	-0.962093	-0.285528	-0.0820097	-0.44321	0.419768	0.00416073	-0.654209	-0.07676	-0.159674	-1.19132	0.715729	-0.211755	0.787708	0.814636	-0.0932635	0.503027	0.249892	0.13334	-0.0467179	0.112171	1.14001	-0.543091
			6.04_179.06	-0.736696	0.191368	-1.71016	-0.751829	0.891787	-0.0890069	1.06872	0.623833	0.0364088	-0.0603684	0.676881	0.21764	-1.58216	0.73271	-1.01351	-0.620987	0.410297	-1.84657	-1.59739	-1.01122	1.14907	1.31127	0.721778	1.06071	-0.262174	-1.33207	-0.307117	-0.633787	1.56624	0.670664	0.686566	0.974489	-0.45971	-0.392835	1.68749	0.278314	-0.411781	-0.340794	-0.394085	-0.38222	0.300517	0.644446	0.659692	0.534885	0.532548	-2.1426
			6.03_271.19	0.0227617	0.581021	-2.31602	-0.570746	0.276127	-0.117903	0.97165	0.376625	-0.148183	-1.78591	0.348055	-0.528681	0.554083	-0.0137238	0.101339	0.213899	0.499473	-2.46229	-0.674224	-0.879013	1.35392	1.04533	0.645356	1.01487	-0.154811	-0.0219122	0.320917	0.0480646	-0.629445	0.292915	-0.572781	-0.303104	-0.793716	-1.13524	1.15305	-0.258634	-0.3643	0.515132	-0.203348	-0.0175053	-0.140644	1.47788	-0.244999	0.364078	2.47696	-1.17429
5281416	C09263	Phytochemical compounds	6,7-Dihydroxycoumarin	1.91136	1.08178	-0.543701	0.81648	-1.83661	-1.03241	-3.27397	-2.04766	0.0709038	0.0847372	0.0953776	0.0836728	0.470235	0.200887	-0.206674	0.154816	0.032391	0.532612	0.345108	0.30337	2.3372	0.665518	-0.351283	0.883811	-0.233135	-0.596012	0.36674	-0.154136	-1.9371	-1.35575	-0.172401	-1.15508	0.174792	0.175124	-0.0262247	0.107897	0.157473	0.0113378	0.143137	0.103983	0.0996299	0.644134	0.451918	0.398561	0.801008	0.0650326
2005	D07074	NA	6-(Acetylamino)hexanoic acid	0.876911	-1.38772	-1.01925	-0.510021	1.48862	-0.505217	-0.720191	0.0877389	-0.110693	-1.04519	-0.841586	-0.665822	1.02082	0.0745053	-1.1609	-0.0218577	0.833411	-2.24758	-0.513245	-0.642472	2.21998	0.0492728	-0.18676	0.694165	-0.781411	-0.748242	-0.0144974	-0.514717	1.00462	1.05774	-0.300203	0.587388	1.15875	0.0126509	0.903423	0.691607	1.30756	0.524515	-0.681858	0.383405	0.0626659	-0.694773	-1.43617	-0.689427	1.57997	-0.00294362
439176	C00170	Nucleic acids	5'-S-Methy5'-thioadenosine	-1.31432	-0.480368	1.4239	-0.123596	-0.931918	-0.156027	-0.904579	-0.664175	0.299185	-0.258106	-0.306463	-0.0884615	1.00312	0.270733	1.63085	0.968235	-0.119482	1.19763	-0.308603	0.256514	-3.89214	0.484375	-0.288539	-1.2321	-0.0819312	0.918882	-0.425568	0.137128	-0.0613072	-0.530713	-0.965393	-0.519138	0.337132	-0.234757	-0.67588	-0.191168	0.6658	0.60558	0.332183	0.534521	1.37981	0.608143	1.23983	1.07593	-0.523836	0.490074
64184		NA	5-Hydroxyadamantan-2-one	-2.69679	-0.713411	-0.402656	-1.27095	-0.0203855	0.022727	-1.08654	-0.361399	2.17638	1.26644	0.529683	1.32417	0.225833	-0.14372	0.611495	0.231203	0.574254	2.40273	1.89668	1.62455	0.209426	-0.249067	-0.0787176	-0.0394528	0.0248917	-0.229989	-0.0179719	-0.0743565	-2.08861	-1.24987	-0.285501	-1.20799	-0.114191	0.324893	0.454602	0.221768	-0.252484	0.0606683	0.761222	0.189802	-0.531001	-0.0303894	-1.15306	-0.571483	-0.539272	0.203689
3860435		NA	5-Hydroxy-10,10-dimethy6-methylenebicyclo[720]undecan-2-one	0.495734	0.7474	0.824201	0.689111	0.147905	-0.277589	-1.10349	-0.411058	-0.0671351	-0.134649	0.387256	0.0618239	-1.10349	-1.10349	-1.10349	-1.10349	1.20971	-0.00654826	1.16467	0.789277	-1.10349	-1.10349	-1.10349	-1.10349	1.35698	0.704192	1.43236	1.16451	1.18619	0.605743	0.433396	0.741777	-1.10349	-0.525507	0.122544	-0.502151	-1.10349	-1.10349	-0.304836	-0.837273	1.5746	1.77269	1.49608	1.61446	-1.10349	-1.10349
80438		NA	5-Formy2-hydroxy-3-methylbenzoic acid	1.18755	0.868495	0.53247	0.862839	0.19131	0.489688	-0.700017	-0.00633993	0.199357	0.501491	0.263725	0.321524	-0.899951	-0.0239554	-1.00811	-0.644006	-0.190868	2.00964	1.34757	1.05545	1.40674	-0.21871	-1.10129	0.0289149	1.36152	1.62548	1.34276	1.44325	-1.39343	-0.0840188	-0.715995	-0.731148	-0.166901	0.758017	-0.0991704	0.163982	-0.991861	-1.26549	-1.14673	-1.13469	-0.650199	-0.796461	-1.5944	-1.01369	-0.0162672	-1.75051
92810	C03681	NA	5-alpha-Pregnane-3,20-dione	-0.783772	-0.783772	-0.783772	-0.783772	0.489061	-0.783772	-0.783772	-0.359494	2.12692	1.48409	0.214811	1.27527	0.242218	0.363823	-0.783772	-0.0592435	-0.783772	2.92285	2.43558	1.52489	1.09699	-0.783772	-0.783772	-0.15685	0.332251	0.401949	0.605671	0.446624	-0.783772	-0.783772	-0.783772	-0.783772	0.377879	-0.0183948	0.334895	0.23146	-0.783772	-0.783772	-0.783772	-0.783772	-0.783772	0.177311	-0.783772	-0.463411	-0.783772	0.279375
		NA	5-[4-[(E)-3-Carboxy-3-hydroxyprop-1-enyl]-4-hydroxy-3,3,5-trimethylcyclohexyl]oxy-3-hydroxy-3-methy5-oxopentanoic acid	-1.83031	-1.31966	-1.00133	-1.38377	-0.211092	-0.0150109	-0.561069	-0.262391	1.85728	0.70694	0.167116	0.910447	0.602476	0.00166474	1.49735	0.700497	0.422818	2.61495	1.49164	1.5098	0.0210097	0.506647	0.261843	0.263167	0.120531	0.433914	-0.144505	0.136647	-1.31756	-0.706687	-0.925664	-0.983304	-0.806388	-0.0795414	-0.707655	-0.531195	-0.0805297	0.257375	1.5388	0.571881	-1.11734	-0.69891	-1.75438	-1.19021	-0.290684	0.620252
			5.88_325.16
			5.87_418.02
			5.87_342.15
			5.87_257.18	-0.192424	-0.176511	-1.93155	-0.766827	-0.254774	-0.372481	0.655536	0.00942717	-0.83064	-1.47546	-0.288632	-0.864912	0.474322	0.835825	-0.279213	0.343645	-0.65391	-2.06133	-1.1949	-1.30338	1.21881	0.747062	0.755999	0.907291	-0.937298	-0.534811	0.00355979	-0.489516	-0.773176	-0.751489	-0.635273	-0.719979	0.281429	0.834743	0.994067	0.703413	-0.0903815	0.103565	0.664253	0.225812	-0.369911	0.481122	-0.228936	-0.0392414	2.37974	1.37361
			5.87_199.17	-0.517527	-0.517527	-0.517527	-0.517527	2.02983	-0.517527	-0.517527	0.331591	1.0123	-0.517527	1.60218	0.698984	2.05271	-0.517527	1.6449	1.06003	-0.517527	-0.517527	-0.517527	-0.517527	-0.517527	2.45343	-0.517527	0.47279	-0.517527	-0.517527	-0.517527	-0.517527	-0.517527	-0.517527	-0.517527	-0.517527	-0.517527	-0.517527	-0.517527	-0.517527	-0.517527	-0.517527	1.74284	0.235927	-0.517527	1.95259	-0.517527	0.305846	-0.517527	-0.517527
			5.82_190.93	-0.217747	-0.364147	-1.2502	-0.610697	0.990334	0.477671	1.81164	1.09322	0.441811	-1.56904	-0.398655	-0.508628	-0.744069	0.508896	-0.694974	-0.310049	0.416336	-2.77749	-1.43037	-1.26384	1.41532	1.56987	1.72714	1.57078	-0.832454	-0.556754	0.366152	-0.341019	0.0456151	-0.124474	-0.341873	-0.140244	-0.468782	-0.839702	0.879202	-0.143094	0.838296	0.816977	0.020916	0.55873	-0.0431965	0.0782284	-0.0265982	0.00281123	1.1536	-1.21512
			5.77_257.18	0.439946	-1.04609	-1.71158	-0.772574	0.176529	0.164047	0.753184	0.364587	-0.659711	-1.30724	-0.478136	-0.815028	0.472027	0.688444	-1.5169	-0.11881	0.748006	-1.80205	-1.12834	-0.727461	1.62535	1.16358	0.727632	1.17219	-0.180295	-0.98165	-0.0331537	-0.398366	-0.162731	0.131667	-0.140096	-0.0570531	0.196217	-0.582085	-0.365814	-0.250561	-0.809617	0.346686	-0.600581	-0.354504	-0.219964	1.04349	-0.124844	0.232894	1.96466	0.52986
			5.77_185.15
			5.66_752.51	0.480732	-0.168576	0.397536	0.236564	0.307921	-0.891958	-3.47298	-1.35234	0.638207	-0.341114	-0.846683	-0.183196	0.721124	0.637699	1.08083	0.813218	-2.21168	-2.24995	-0.680148	-1.71393	0.684348	0.22517	0.117769	0.342429	0.254306	-0.199792	0.395065	0.14986	-0.0355907	0.500822	1.01574	0.493657	0.310685	0.142294	-0.244304	0.0695586	1.10447	0.765984	0.818697	0.896384	-0.312228	-0.296227	-0.978119	-0.528858	1.12074	0.507568
			5.66_708.49	0.604223	-0.292224	0.511121	0.274373	0.189099	-0.937814	-2.36058	-1.03643	0.631218	-0.588993	-0.827563	-0.261779	0.675924	0.671787	1.30448	0.884065	-2.32543	-2.56384	-0.992347	-1.96054	0.896702	0.33323	0.123534	0.451155	0.222442	-0.271465	0.360314	0.103764	-0.302445	0.407048	1.15746	0.420687	0.239809	-0.0137237	-0.644388	-0.139434	1.24586	0.863195	0.930054	1.01304	-0.500257	-0.358104	-1.13014	-0.662833	1.28212	0.644392
			5.66_664.46	0.602943	-0.244494	0.56376	0.307403	0.0981933	-0.978662	-2.00424	-0.961568	0.549342	-0.681953	-0.790237	-0.307616	0.6226	0.716524	1.28195	0.873691	-2.60629	-2.66539	-0.924535	-2.0654	0.81194	0.370457	0.220413	0.467604	0.267352	-0.246574	0.534518	0.185099	-0.3811	0.391161	1.10869	0.372916	0.230979	-0.00744211	-0.375776	-0.0507464	1.20014	0.783129	0.906759	0.963342	-0.605126	-0.372211	-1.1836	-0.720311	1.24857	0.625019
			5.66_620.44	0.595027	-0.221737	0.552503	0.308598	-0.142126	-0.833678	-1.36095	-0.778918	0.526439	-0.753373	-0.917467	-0.381467	0.670563	0.687442	1.33351	0.89717	-2.18053	-3.01682	-1.00629	-2.06788	0.801602	0.602595	0.206768	0.536988	0.250488	-0.290327	0.547356	0.169172	-0.682134	0.106203	1.15847	0.19418	0.19019	-0.0186802	-0.425934	-0.084808	1.20104	0.878739	1.0294	1.03639	-0.717926	-0.425883	-1.33588	-0.826563	1.28374	0.659904
			5.66_576.41	0.563711	-0.147178	0.660824	0.359119	0.0345785	-0.633398	-0.934004	-0.510941	0.265949	-0.815783	-0.880178	-0.476671	0.596928	0.580059	1.39725	0.858079	-2.53095	-2.98414	-1.11662	-2.21057	0.582867	0.587161	0.322957	0.497662	0.214493	-0.216975	0.631954	0.209824	-0.720346	-0.0229705	1.09809	0.118257	0.188588	-0.0607136	-0.385615	-0.0859133	1.18694	0.821503	1.0406	1.01635	-0.90358	-0.44616	-1.13669	-0.828809	1.33516	0.670279
			5.66_451.31	0.2799	-0.713938	0.236323	-0.0659054	0.41215	-1.17694	-2.16921	-0.977999	0.764385	-0.364731	-0.646734	-0.08236	0.936249	0.643224	1.19345	0.924307	-2.14823	-2.85571	-0.962899	-1.98895	1.21998	0.273344	0.221915	0.571746	0.172794	-0.58269	0.268407	-0.0471628	-0.00679154	0.424968	1.04767	0.488617	0.312605	0.101911	-0.252487	0.0540098	1.49084	0.747422	0.74754	0.995268	-0.282387	-0.635067	-1.00909	-0.642181	1.28442	0.400819
			5.65_488.36	0.496993	0.186477	0.632007	0.438492	-0.307306	-0.605123	0.0156683	-0.29892	-0.125983	-1.15216	-0.773061	-0.683734	0.390843	0.845259	1.39403	0.87671	-1.86462	-3.14583	-1.55966	-2.19004	0.64325	0.723323	0.381646	0.582739	0.0538932	-0.141723	0.646547	0.186239	-0.558857	-0.0772947	0.967737	0.110529	-0.281236	-0.10074	-0.239501	-0.207159	0.773937	1.02735	1.1754	0.992227	-1.04029	-0.513104	-1.35704	-0.970145	1.2947	0.911978
			5.64_444.33	0.182617	0.433734	0.49253	0.369627	-0.391501	-0.568351	0.830985	-0.0429556	-0.394063	-1.17423	-1.01274	-0.860346	0.0914303	0.87136	1.25833	0.740375	-1.35203	-3.02178	-1.72886	-2.03423	0.630507	1.06354	0.569872	0.754641	-0.154625	-0.0566679	0.751723	0.180143	-0.732192	-0.0416303	0.744289	-0.00984418	-0.28548	-0.197136	0.0432195	-0.146465	0.637867	1.15437	1.10315	0.965127	-1.31623	-0.748468	-1.17763	-1.08078	1.07075	0.954911
			5.58_92.93	-0.359917	0.454915	-2.06052	-0.655173	0.438684	0.22498	1.11008	0.591249	-1.14096	-1.00853	-0.266229	-0.805238	0.782675	0.996281	-0.324063	0.484964	-0.370677	-2.26954	-2.0931	-1.57777	1.73089	1.67846	1.22943	1.54626	-0.642907	0.0661862	-0.32536	-0.300694	0.0752884	0.211669	-0.473151	-0.0620646	0.353209	-0.801482	-0.305208	-0.25116	0.00702872	0.361796	-1.11713	-0.249435	0.546992	0.400909	-0.175406	0.257498	1.68701	0.176177
			5.53_258.24	0.239239	0.655735	-0.925081	-0.0100355	0.201268	-1.66151	0.953398	-0.168948	-1.11964	-1.33734	-0.931334	-1.12944	1.96028	0.919952	0.329572	1.06993	-0.455069	-1.29156	-1.34575	-1.03079	1.32494	1.15827	0.585418	1.02288	-1.11538	1.02481	-0.867972	-0.319512	0.441589	1.23446	-0.637942	0.346037	0.211742	-1.41716	-0.859078	-0.688166	0.767566	-0.369278	-0.439792	-0.0138344	-0.384691	-0.31579	0.0161968	-0.228095	0.374226	1.77466
			5.49_207.92	-0.344058	-0.351399	-1.27211	-0.655857	0.852972	0.42842	1.82887	1.03676	0.41446	-1.36073	-0.235394	-0.393887	-0.591013	0.329975	-0.465088	-0.242042	0.0232116	-3.07059	-1.53167	-1.52635	1.42988	1.69236	1.78919	1.63714	-0.521493	-0.526004	0.293745	-0.251251	-0.0999914	-0.298539	-0.305416	-0.234649	-0.492965	-0.749475	0.78173	-0.15357	0.768415	0.812347	-0.0172427	0.521173	-0.107181	0.601901	-0.0128467	0.160624	0.95638	-1.11645
			5.49_190.93	-0.209569	-0.25028	-1.42308	-0.627645	0.887312	0.416201	1.84155	1.04835	0.321072	-1.38333	-0.394559	-0.485604	-0.64533	0.379406	-0.598085	-0.288003	0.213802	-2.8799	-1.57448	-1.41352	1.41365	1.63543	1.727	1.59203	-0.631827	-0.522845	0.257822	-0.29895	-0.0587918	-0.0872536	-0.256507	-0.134184	-0.465813	-0.941301	0.837305	-0.189936	0.729436	0.797791	-0.124475	0.467584	-0.057071	0.847292	-0.0181857	0.257345	0.978736	-1.14828
			5.45_214.88	-0.462043	-0.0598527	-1.57566	-0.699185	1.02513	0.404731	1.83204	1.0873	0.233592	-1.26577	-0.548244	-0.526809	-0.590574	0.571651	-0.681704	-0.233542	0.116832	-2.72919	-1.70019	-1.43752	1.41168	1.60393	1.66812	1.56124	-0.632189	-0.0609374	0.295966	-0.132387	0.0778225	-0.0599491	-0.675022	-0.219049	-0.327299	-0.988776	0.606849	-0.236409	0.715189	0.729402	-0.151415	0.431059	-0.101851	0.828355	-0.063592	0.220971	0.954709	-1.13952
			5.44_190.93	-0.111582	-0.296993	-1.34903	-0.585867	0.951147	0.345488	1.74676	1.01446	0.314126	-1.43805	-0.520618	-0.548179	-0.61982	0.350825	-0.643358	-0.304118	0.232331	-2.85256	-1.46393	-1.36139	1.47604	1.73774	1.74278	1.65219	-0.588279	-0.52415	0.368397	-0.24801	0.0214701	-0.232636	-0.317166	-0.176111	-0.407604	-0.959505	0.810743	-0.185456	0.717022	0.834503	-0.000522161	0.517001	-0.206909	0.79641	-0.207891	0.127203	1.06006	-1.11487
			5.43_243.16	-0.0128184	-0.0618741	-1.59719	-0.557296	0.308864	-0.182603	1.03763	0.387963	-0.915157	-1.46081	-0.209002	-0.861657	-0.0518929	1.00993	-1.36688	-0.13628	-0.0294225	-2.50737	-1.88156	-1.47278	1.93835	0.765265	1.36011	1.35458	-0.441058	0.150516	0.36978	0.0264124	0.0397977	1.49193	-0.0155869	0.50538	0.164721	-0.527121	0.369184	0.00226123	0.346665	0.141536	-0.346275	0.0473086	0.174849	-0.735829	0.518024	-0.0143186	1.4036	-0.835882
			5.37_258.28	0.419707	-0.430218	-0.314161	-0.108224	0.147828	1.17074	0.975036	0.764534	-0.891434	-1.93224	-0.300522	-1.0414	1.54368	0.0662317	-0.733992	0.291972	0.659029	-1.77783	-1.55251	-0.890436	3.14236	1.13164	1.07112	1.7817	0.839459	-0.681371	0.708816	0.288968	-0.640657	-0.223422	-0.882417	-0.582165	-0.208221	-1.00527	-0.348737	-0.520743	0.621578	-0.277204	-0.172951	0.0571409	-0.823985	-0.653358	0.488764	-0.329526	0.139218	0.625795
			5.33_315.18	-0.278781	-1.25155	-0.962552	-0.830962	-1.04116	-1.28886	-1.70703	-1.34568	-0.444861	0.104396	0.0810672	-0.0864658	1.20403	1.21555	0.786895	1.06883	-1.36468	-0.985668	-0.579936	-0.976762	-0.00973565	0.412374	0.506918	0.303186	-0.255261	-0.825911	-1.11455	-0.731906	-0.872014	-0.518859	-0.114524	-0.501799	0.427302	1.69337	1.50019	1.20695	0.648879	0.485793	1.21971	0.784795	-0.448487	-0.237368	-0.812317	-0.499391	1.33934	1.48122
			5.32_214.88	-0.170129	-0.110015	-1.4464	-0.575513	0.95771	0.534867	1.85466	1.11574	0.122937	-1.4474	-0.511479	-0.611982	-0.571163	0.528175	-0.571215	-0.204734	0.235643	-2.85674	-1.58464	-1.40191	1.52594	1.37325	1.66153	1.52024	-0.91841	-0.343818	0.336361	-0.308622	-0.16399	-0.135464	-0.610338	-0.303264	-0.210807	-0.759958	0.719571	-0.0837313	0.873144	0.893095	-0.24158	0.50822	-0.0523793	0.766964	-0.268895	0.148563	1.16607	-0.911656
			5.30_279.16	0.207723	0.117555	-0.514161	-0.0629612	-0.246146	-0.0810436	1.17796	0.283589	-0.901489	-0.825968	-0.835785	-0.854414	1.23104	-0.0662171	-0.241924	0.307635	0.017833	-2.53259	-1.53333	-1.34936	3.00183	1.2293	0.668616	1.63325	-1.1739	0.244579	0.361477	-0.18928	-0.261719	-0.28579	-0.815015	-0.454175	0.184609	-1.01171	-0.19264	-0.339915	-0.00385346	-0.303183	-0.570652	-0.292563	1.26579	-0.36701	1.48814	0.79564	1.12291	-0.283032
			5.23_214.88	-0.0302869	-0.392183	-1.54844	-0.656969	0.96237	0.316952	1.91899	1.0661	0.463785	-1.4528	-0.343792	-0.444269	-0.578715	0.514539	-0.556079	-0.206752	0.13097	-2.82831	-1.79045	-1.49593	1.39936	1.58249	1.56191	1.51459	-1.01681	-0.414695	0.10773	-0.441259	-0.0526624	0.151476	-0.367809	-0.0896653	-0.35512	-0.871179	0.663865	-0.187478	0.704067	0.840979	-0.00540139	0.513215	0.0682149	0.853983	-0.080289	0.280636	0.782	-0.856684
			5.21_187.86	-0.211751	0.0812384	-1.83971	-0.656741	0.712476	0.297114	1.59964	0.869743	0.40515	-1.38151	-0.507912	-0.494759	-0.451723	0.502269	-0.387311	-0.112255	0.00886892	-2.69581	-1.75493	-1.48063	1.57775	1.62406	1.7326	1.6448	-1.09385	-0.2392	0.129318	-0.401245	-0.0486408	-0.0421057	-0.794487	-0.295078	-0.118579	-0.674734	0.584249	-0.0696879	0.595645	0.980796	-0.11475	0.48723	0.326522	0.575494	-0.178407	0.241203	1.14112	-0.917973
			5.18_279.16	-0.0663579	0.16351	-0.913841	-0.272229	-0.148211	-0.185956	1.31208	0.325971	-0.966086	-0.987011	-1.07909	-1.01073	0.64784	0.267715	-0.209353	0.235401	-0.0581057	-3.20103	-1.60533	-1.62149	2.56301	1.14193	1.06261	1.58918	-0.876481	-0.271055	0.354692	-0.264281	-0.257204	0.0027534	-0.540966	-0.265139	-0.169531	-0.639204	-0.257021	-0.355252	0.067646	0.283418	0.16039	0.170485	0.861589	0.168613	0.948229	0.659477	1.42595	-0.122931
			5.13_593.41	-0.0251154	-1.39645	-0.455842	-0.625801	0.216706	-1.2604	-1.36127	-0.801654	0.697115	-0.213002	0.282966	0.255693	0.841579	0.565767	1.13119	0.846177	-2.37552	-1.50296	-1.39217	-1.75689	2.06837	0.730965	0.653493	1.15094	-0.149417	-0.58934	0.258921	-0.159945	0.533733	0.353208	1.13543	0.674123	-0.133524	0.0588288	-0.367646	-0.147447	1.45176	0.690048	0.304726	0.815511	-0.786133	-1.40827	-0.978614	-1.05767	1.56341	0.343615
			5.13_571.39	0.0375726	-1.02925	-0.438367	-0.476683	0.46711	-1.47777	-1.42902	-0.813226	0.689652	-0.165611	0.367046	0.297029	0.844895	0.584938	1.10919	0.846342	-2.7214	-1.61673	-1.30705	-1.88173	1.90759	0.7141	0.401734	1.00781	-0.119432	-0.927348	0.418753	-0.209342	0.521673	0.371725	1.06361	0.652335	-0.112371	-0.0428571	-0.141686	-0.0989714	1.46738	0.722494	0.358106	0.849328	-0.746474	-0.927428	-1.04268	-0.905526	1.45746	0.305298
			5.13_214.88	-0.369353	-0.030052	-1.50671	-0.63537	1.00602	0.454745	1.73479	1.06518	0.43896	-1.33671	-0.527904	-0.475217	-0.466063	0.352484	-0.533578	-0.215719	0.0924333	-2.93801	-1.53984	-1.46181	1.52955	1.70672	1.81269	1.68299	-0.880615	-0.549843	0.191995	-0.412821	-0.0424344	-0.093233	-0.340455	-0.158708	-0.24074	-0.757703	0.598228	-0.133405	0.830507	0.813229	0.0286544	0.557464	-0.319572	0.762365	-0.179486	0.0877694	0.811176	-0.905095
			5.12_549.38	-0.0996582	-1.42407	-0.545067	-0.689598	0.403488	-1.21973	-0.931673	-0.582639	0.695035	-0.318825	0.24705	0.207753	0.897336	0.570832	1.17341	0.880524	-1.86522	-1.79176	-1.48313	-1.71337	2.10758	0.808596	0.635713	1.18396	-0.441902	-0.600754	0.430137	-0.204173	0.443384	0.394452	1.18263	0.673489	-0.280344	0.0132976	-0.256238	-0.174428	1.47112	0.688079	0.382074	0.84709	-0.804877	-1.6036	-1.12935	-1.17928	1.5656	0.309569
			5.12_527.37	-0.28887	-1.23127	-0.594743	-0.704962	0.424635	-0.71133	-1.21056	-0.499084	0.811454	-0.225849	0.268947	0.284851	0.835566	0.547262	1.23865	0.873827	-2.61939	-1.71595	-1.27752	-1.87096	1.95769	0.608962	0.303146	0.956599	-0.214918	-0.639898	0.136144	-0.239557	0.583291	0.216107	1.14893	0.649444	-0.105349	0.0920159	-0.0873256	-0.0335531	1.5939	0.686471	0.429528	0.903299	-0.556473	-1.43535	-1.21599	-1.06927	1.52527	0.300303
			5.12_189.86	-0.345527	0.278393	-2.01981	-0.695648	0.458572	-0.0392811	1.8778	0.765698	0.0411251	-1.44916	-0.615435	-0.674492	0.120909	0.826847	-0.427432	0.173441	0.181621	-2.23842	-1.94951	-1.33544	1.82345	1.73285	1.46253	1.67294	-1.13063	-0.236271	0.0262256	-0.446892	-0.185189	0.047183	-0.666061	-0.268022	-0.299085	-0.71056	0.595592	-0.138018	0.477804	0.558053	-0.181505	0.284784	0.306108	0.712923	-0.28577	0.24442	1.15541	-0.642226
			5.12_187.86	-0.414194	-0.0653427	-1.82476	-0.768098	0.998057	0.0187664	1.85557	0.957463	0.121828	-1.38133	-0.49601	-0.585169	-0.146537	0.685164	-0.50193	0.0122321	0.12848	-2.65758	-1.67007	-1.39972	1.41825	1.69355	1.61407	1.57529	-1.08227	-0.434694	0.14642	-0.456849	-0.0204813	-0.0244965	-0.741318	-0.262099	-0.463621	-0.694504	0.749909	-0.136072	0.406629	0.562916	0.0266782	0.332074	0.25459	0.735599	-0.116815	0.291125	1.24426	-0.649575
			5.12_180.90	-0.143178	-0.284248	-1.46933	-0.632253	0.993709	0.425211	1.75603	1.05832	0.276312	-1.63463	-0.362092	-0.573471	-0.623534	0.513671	-0.605571	-0.238478	0.337702	-3.20871	-1.26421	-1.37841	1.18481	1.58942	1.56122	1.44515	-0.464235	-0.709818	0.28245	-0.297201	0.132436	-0.0863566	-0.432623	-0.128848	-0.283735	-0.712091	0.859732	-0.0453647	0.795006	0.815605	0.251376	0.620662	-0.142185	0.795973	-0.200383	0.151135	0.939764	-0.965016
			5.12_133.01	-0.530772	0.677977	-0.473468	-0.108754	1.02685	-0.098063	1.94969	0.959492	-0.84072	-0.565895	-0.780518	-0.729044	0.586781	1.24557	-0.436868	0.465162	0.366736	-0.233999	-1.8688	-0.578689	1.92589	1.76287	1.1867	1.62515	-0.441084	0.713364	0.663055	0.311778	0.514393	0.223985	-0.350352	0.129342	-0.343357	-1.06709	-0.143309	-0.51792	0.0567006	-0.36224	-1.63681	-0.64745	-0.645239	-1.2797	-0.628219	-0.851053	0.646418	-1.93752
			5.09_329.32	-0.0295841	-0.0970791	0.0791099	-0.0158511	0.169527	-0.0769044	1.16692	0.419847	-0.68358	-0.846314	-1.10314	-0.87768	1.9543	-0.138553	-1.24142	0.191442	-0.290935	-3.02888	-0.702304	-1.34071	2.52815	1.07596	0.448461	1.35085	-0.575228	-0.356238	0.756782	-0.0582279	-0.648583	-0.378022	-0.337278	-0.454628	0.217856	-0.757146	-0.0244504	-0.187914	0.350359	-0.0516078	-0.43688	-0.046043	0.580713	0.575464	2.05024	1.06881	-0.15574	0.620715
			5.09_136.86	-0.0599991	1.14038	-2.35618	-0.425266	-0.476793	-0.334758	0.921593	0.0366807	-1.57612	-1.19491	-0.963636	-1.24489	1.28517	0.791218	0.155561	0.743982	-0.752938	0.365763	-0.932656	-0.439944	1.98586	1.17353	0.734312	1.2979	-0.987603	0.1547	-0.331905	-0.388269	0.194867	0.706776	-0.975427	-0.0245949	0.13773	-0.707602	0.350969	-0.0729675	-0.387448	-0.221029	-1.8572	-0.821891	0.719623	0.00175035	-0.0165	0.234958	1.49172	0.171853
			5.08_134.86	-0.0698851	0.935523	-2.05485	-0.396405	-0.518533	-0.33222	1.47209	0.207111	-1.63721	-1.39796	-0.924233	-1.3198	1.17381	0.805759	-0.278506	0.56702	-0.2053	0.34938	-1.56796	-0.474627	1.75806	0.727177	1.34488	1.27671	-0.982842	0.132124	-0.0728195	-0.307846	-0.0809879	0.883423	-1.1071	-0.101554	0.322118	-0.6171	0.2354	-0.0198609	-0.0741526	-0.337154	-1.57744	-0.662916	0.633634	-0.395073	0.19129	0.143284	1.70578	0.134004
			5.07_214.88	-0.222704	-0.113404	-1.46247	-0.599525	0.952761	0.371289	1.95259	1.09221	0.579897	-1.38403	-0.48662	-0.430253	-0.478283	0.492049	-0.661635	-0.215956	0.280202	-2.90125	-1.61833	-1.41313	1.49853	1.66809	1.69615	1.62092	-0.632697	-0.414658	0.377196	-0.223386	-0.115278	-0.31923	-0.56517	-0.333226	-0.534206	-0.718151	0.809258	-0.1477	0.658124	0.879622	-0.0778934	0.486617	0.060667	0.27563	-0.237277	0.0330064	0.875311	-0.827738
			5.07_132.87	-0.162061	0.775866	-2.11853	-0.501575	-0.412643	-0.520034	1.39948	0.155603	-1.63167	-1.43345	-0.683985	-1.2497	1.46481	0.79402	-0.0493778	0.736484	-0.30479	0.477389	-1.55337	-0.460255	1.71061	0.942796	0.966611	1.20667	-0.848755	0.214195	0.155724	-0.159612	-0.0332828	0.610635	-1.08166	-0.168104	0.20896	-0.676291	0.180363	-0.095656	-0.516197	-0.55919	-1.55051	-0.875299	0.559425	-0.293081	0.254771	0.173705	1.81816	0.390179
			5.05_189.86	-0.274843	-0.0821259	-1.81724	-0.724735	0.703391	0.24925	1.70976	0.887466	0.0456961	-1.49125	-0.610804	-0.685452	0.121497	0.563052	-0.410759	0.0912633	0.306875	-2.5316	-1.93778	-1.3875	1.65356	1.633	1.52224	1.60293	-0.895295	-0.355086	0.237803	-0.337526	-0.132833	0.00160386	-0.895388	-0.342206	-0.0719352	-1.00565	0.797295	-0.0934289	0.579006	0.708481	-0.20965	0.359279	0.244153	0.15024	0.0425943	0.145662	1.3031	-0.606819
			5.04_187.86	-0.212363	-0.0924612	-1.56919	-0.62467	0.979156	0.292363	1.73616	1.00256	0.196998	-1.5589	-0.422494	-0.5948	-0.236299	0.557964	-0.454816	-0.0443837	0.161611	-2.86329	-1.76047	-1.48738	1.47599	1.67719	1.67102	1.60806	-0.887035	-0.557152	0.243831	-0.400119	-0.13599	-0.143929	-0.566502	-0.282141	-0.216003	-0.66742	0.898035	0.00487075	0.661348	0.672547	-0.00773124	0.442054	0.225062	0.111296	-0.183856	0.0508343	1.15659	-0.77629
			5.00_214.88	-0.31127	-0.16968	-1.55523	-0.678726	0.999475	0.462913	1.83136	1.09792	0.523273	-1.47311	-0.399238	-0.449693	-0.512717	0.454252	-0.652118	-0.236861	0.221124	-2.8153	-1.64717	-1.41378	1.52274	1.51326	1.76516	1.60039	-0.802133	-0.483675	0.369979	-0.305276	-0.0476463	-0.164789	-0.564687	-0.259041	-0.35086	-0.814147	0.972057	-0.0643166	0.78518	0.886352	-0.0211566	0.550125	0.0391912	0.196004	-0.0933037	0.0472973	0.735995	-0.837201
23930375		NA	5-(Hydroxymethyl)-3-(1-hydroxy-4-methylhexyl)oxolan-2-one	0.832778	-0.278698	3.51132	1.35513	0.481231	0.98365	-0.0111148	0.484589	0.342615	0.839446	-0.074592	0.369157	0.253515	-0.122784	0.857321	0.329351	0.183392	-1.91303	-0.785911	-0.838515	-0.88132	-1.1677	-0.762928	-0.937316	0.516806	-0.302003	0.443985	0.219596	0.481717	0.118465	1.10733	0.569171	-0.617042	-0.0324057	-0.305956	-0.318468	0.710302	0.352803	0.621931	0.561679	-0.74394	0.0627208	-0.0337983	-0.238339	-2.10137	-0.938617
11075054		NA	5-(6-Methy7-oxooctyl)furan-2(5H)-one	-2.10322	-2.02647	0.399601	-1.24336	0.080765	-0.142751	-1.20127	-0.421084	0.342018	0.0674783	0.608966	0.339487	-0.200613	0.123348	-0.0416573	-0.0396406	0.731122	-3.03622	-0.0555032	-0.786867	0.997641	0.958035	0.269429	0.741702	0.629178	0.209581	0.374422	0.404394	-1.55304	-1.25937	0.842252	-0.65672	0.952408	1.00908	0.957557	0.973013	0.263583	0.455857	0.789696	0.503045	0.50927	0.258712	-1.59476	-0.275594	0.410541	0.539709
6445537		NA	4-Oxo-2-nonenal	-0.598898	-1.24363	-0.862201	-0.901576	0.6953	0.215388	1.76413	0.891606	0.344738	-0.904282	-0.434214	-0.331253	-0.37266	-0.0181845	-1.21837	-0.536405	0.604902	1.93123	0.469268	1.0018	2.96834	1.0896	1.31375	1.79056	-0.358962	-0.491177	1.11702	0.0889591	-0.5668	-0.404426	-0.192858	-0.388028	-1.11285	-1.39679	-0.298084	-0.935907	1.05214	0.270334	-0.222083	0.366798	-1.13091	-0.00533047	-1.17602	-0.770755	-0.00834919	-0.780718
	C10441	NA	4-O-p-Coumaroylquinic acid	-1.17336	-1.18787	-0.711525	-1.02425	-0.170203	-0.00273815	-0.976507	-0.38315	1.18398	1.24106	0.563406	0.996149	0.878939	0.457929	1.01092	0.782596	0.550388	1.09787	0.794167	0.814142	0.280141	0.454858	-0.0228578	0.23738	0.471076	-0.440369	-1.06693	-0.345407	-2.06565	-1.10008	-0.93782	-1.36785	0.530533	0.945336	0.0478267	0.507898	0.705416	0.65536	1.39378	0.918187	-1.00985	-1.50183	-2.58461	-1.69876	0.237827	0.649457
		NA	4-O-Caffeoylquinic acid	0.903703	0.833217	-0.587828	0.383031	0.406499	0.554546	-0.916538	0.0148355	0.349003	0.715824	0.221655	0.428827	-0.519084	-0.372365	-0.533881	-0.47511	0.499644	0.900438	1.62161	1.00723	2.4348	0.400526	-0.611967	0.74112	1.46666	0.645192	0.548007	0.88662	-2.74359	-0.252437	-0.784541	-1.26019	-0.43613	0.974962	0.0681116	0.202314	-0.663467	-0.718513	0.0402193	-0.447254	-1.07054	-0.859488	-1.71401	-1.21468	-0.889943	-0.822535
21670038		NA	4'-O-beta-Glucosy5-O-methylvisamminol	-0.97633	0.352619	0.807284	0.061191	-0.97633	0.72512	-0.97633	-0.40918	1.67133	1.3667	0.518564	1.18553	1.45816	0.418937	1.44734	1.10815	0.830635	2.22478	1.37379	1.4764	-0.97633	-0.97633	-0.97633	-0.97633	-0.97633	0.350516	-0.97633	-0.534048	-0.97633	-0.97633	-0.262713	-0.738457	0.692014	0.453151	-0.095309	0.349952	-0.97633	0.356048	0.736828	0.0388489	-0.97633	-0.97633	-0.97633	-0.97633	-0.97633	0.195482
95084		NA	4-Ketopimelic acid	-1.44464	-0.51656	-0.412555	-0.791251	0.334749	1.64869	1.18086	1.05477	2.0103	1.36582	1.41977	1.59863	-0.130258	-0.54522	0.448947	-0.0755104	0.943986	-0.305622	1.80087	0.813078	-0.848791	-0.304578	-0.208549	-0.453973	0.918558	0.686173	0.145975	0.583568	-0.512145	-0.80631	-0.0503733	-0.456276	0.470447	0.737291	-1.72577	-0.172677	-1.11979	-0.835257	0.0707066	-0.628113	-0.668812	-0.647972	-2.39688	-1.23789	-0.260459	-0.221574
5280654	C04166	NA	4-Hydroxy-4-[(E)-3-hydroxybut-1-enyl]-3,5,5-trimethylcyclohex-2-en-1-one	-1.20287	-0.403066	0.167878	-0.479352	-0.525612	0.107325	-0.608285	-0.342191	1.56134	0.863641	0.928685	1.11789	0.546702	0.0662155	0.765189	0.459369	0.506144	2.02351	1.70255	1.41074	-0.40173	0.302544	0.225862	0.0422255	0.614891	0.636963	0.0139178	0.421924	-2.76046	-1.54722	-0.490698	-1.59946	0.0714676	0.786061	0.430923	0.429484	-0.370218	-0.619378	0.747643	-0.0806511	-1.14773	-1.09507	-1.74622	-1.32967	-1.09815	0.659203
57481829		NA	4-Acetyloxy-8-(3-oxo-2-pent-2-enylcyclopenten-1-yl)octanoic acid	-0.442526	-0.705949	-0.417423	-0.521966	-0.451477	0.798858	0.355642	0.234341	2.01493	1.52574	0.964721	1.50179	-0.692206	-0.165564	0.443239	-0.138177	1.11545	2.43054	1.91232	1.81943	0.375943	-0.0267468	-1.83758	-0.496128	-0.089008	0.479725	-0.588629	-0.0659708	-0.0952801	-0.0877752	-0.891652	-0.358236	0.0634053	0.818432	-1.83758	-0.318581	0.160014	-1.83758	-0.0917567	-0.589774	-0.711656	-0.368786	-0.377009	-0.485817	-0.753876	-0.733823
			4.99_92.93	-0.0920583	0.414172	-2.078	-0.585295	0.0706952	-0.17995	1.58176	0.490835	-1.46668	-1.14815	-0.184343	-0.933058	1.0525	0.86047	-0.223262	0.563237	0.0423979	-2.22587	-1.8386	-1.34069	1.3958	1.56774	0.965521	1.30969	-0.780131	0.0771954	-0.419764	-0.374233	-0.20229	0.224539	-0.682325	-0.220025	-0.145203	-0.685503	0.506526	-0.10806	-0.244828	0.320881	-0.738427	-0.220791	0.394074	0.332164	0.410146	0.378795	2.104	-0.0872047
			4.93_241.20	-0.590132	-0.590132	0.790427	-0.129946	-0.590132	-0.590132	-0.590132	-0.590132	-0.590132	-0.590132	-0.590132	-0.590132	1.06615	-0.590132	0.834923	0.436979	-0.590132	3.2171	2.1414	1.58946	2.05705	-0.590132	-0.590132	0.29226	-0.590132	-0.590132	-0.590132	-0.590132	-0.590132	-0.590132	-0.590132	-0.590132	0.438908	-0.590132	1.01293	0.287236	-0.590132	-0.590132	-0.590132	-0.590132	-0.590132	0.979269	-0.590132	-0.0669986	-0.590132	1.24392
			4.90_307.16	0.643792	-0.0702574	-0.0915747	0.160653	-0.308153	-0.184332	1.99238	0.499963	-0.536622	-0.0825119	-0.499351	-0.372828	1.38256	0.115373	-0.920703	0.192411	0.00599789	-1.92861	-0.444982	-0.789198	1.54338	1.33919	0.249028	1.04387	-1.10227	0.0450755	0.386378	-0.223605	-0.255607	-0.423745	-0.756436	-0.478596	0.4383	-1.15905	-0.764944	-0.495231	-0.461319	-0.576354	-1.4061	-0.814592	3.06425	-0.734865	1.2894	1.20626	0.223419	-0.521945
			4.88_214.88	-0.278211	-0.173981	-1.41501	-0.622402	0.85771	0.3752	1.89964	1.04418	0.477792	-1.52571	-0.408726	-0.485548	-0.514226	0.329564	-0.6558	-0.280154	0.22024	-2.80266	-1.55732	-1.37991	1.45904	1.56652	1.87538	1.63365	-0.639461	-0.516661	0.282595	-0.291176	-0.108663	-0.0934373	-0.55694	-0.253013	-0.39152	-0.855441	0.910004	-0.112319	0.764895	0.774602	0.0581464	0.532548	-0.104592	0.935488	-0.312802	0.172698	0.761483	-0.908243
			4.85_216.88	0.116274	0.73863	-1.5915	-0.245532	0.116314	-0.338924	1.66061	0.479334	-1.55755	-1.42094	-0.55318	-1.17722	1.11887	0.952623	-0.476566	0.531642	-0.0307843	-1.76508	-1.73506	-1.17697	1.35134	1.10329	1.47543	1.31002	-0.877099	0.128796	0.0019132	-0.248797	0.193447	0.288732	-0.777856	-0.098559	0.0315787	-0.864132	0.0594237	-0.25771	-0.00690444	-0.10221	-1.34326	-0.484124	0.375826	-0.126378	0.257799	0.169082	2.05884	0.13057
			4.84_332.15	0.420851	-0.580048	-0.496485	-0.218561	0.705295	0.281388	2.33261	1.10643	-0.675575	-0.875352	-1.00623	-0.852386	0.540401	0.242117	-0.4671	0.105139	-0.230953	-2.04838	-0.975926	-1.08508	2.29404	1.18057	1.00746	1.49402	-1.0905	-0.1728	0.466578	-0.265574	-0.32851	0.335788	-0.885329	-0.292683	-0.664812	-0.896482	-0.069948	-0.543747	0.583235	0.138744	-0.432149	0.09661	-0.891765	-0.875711	-0.122752	-0.630076	0.349483	0.363458
			4.84_149.06	0.27861	-0.781634	-0.572193	-0.358406	0.701957	0.206295	2.31802	1.07542	-0.773427	-1.02556	-0.840229	-0.879737	0.278655	0.240914	-0.635401	-0.0386108	0.165253	-2.21983	-1.00433	-1.01964	2.4477	1.16726	1.14425	1.5864	-0.68219	-0.365524	0.726174	-0.10718	-0.324192	0.146044	-0.62732	-0.268489	-0.728098	-1.09889	0.0623969	-0.588196	0.523478	0.279696	-0.351272	0.150634	-0.927748	-0.34237	-0.111162	-0.460427	0.30883	0.0490078
			4.83_243.20	-0.374533	-0.378146	0.452394	-0.100095	0.132214	0.3865	-0.528203	-0.00316336	1.31106	1.15941	1.09387	1.18811	0.799835	0.656135	0.395796	0.617255	-1.68093	-1.78149	-1.504	-1.65547	-2.82208	-0.634589	-0.401926	-1.2862	0.351404	0.136388	0.348698	0.27883	-1.4867	-0.826674	0.605829	-0.569181	1.0242	1.57002	1.5172	1.37047	0.571865	0.605464	0.700923	0.626084	0.438413	0.0625522	-0.708168	-0.0690676	-0.644224	-0.244063
			4.83_225.18	-0.605129	-0.958512	0.199209	-0.454811	0.16247	0.262291	-0.379276	0.0151617	1.51149	1.2199	1.18842	1.30661	0.709877	0.621039	0.127743	0.48622	-0.899197	-2.61301	-2.15871	-1.8903	0.132849	-0.305871	-0.241706	-0.138243	0.0655236	-0.2339	0.254728	0.0287838	-1.56635	-0.775018	0.538315	-0.601018	1.10288	1.87962	1.87371	1.61874	0.509458	0.480366	0.649498	0.546441	0.237865	-0.167646	-1.0125	-0.314095	-0.685095	-0.678537
			4.83_207.92	-0.137853	-0.300738	-1.37293	-0.60384	0.912783	0.485469	1.81361	1.07062	0.182396	-1.49639	-0.467829	-0.593941	-0.631188	0.419056	-0.615153	-0.275762	0.346049	-2.91788	-1.4424	-1.33808	1.44322	1.62181	1.72557	1.59687	-0.580825	-0.580673	0.266279	-0.298407	0.0357243	-0.0778786	-0.449598	-0.163918	-0.654136	-0.923057	0.848976	-0.242739	0.88163	0.811056	0.109511	0.600732	-0.0428248	0.811277	-0.146617	0.207278	0.835069	-0.973902
			4.83_179.14	-0.63057	-0.988838	0.0948728	-0.508178	0.188258	0.303223	0.000967976	0.16415	1.39785	1.04617	1.11344	1.18582	0.530312	0.561641	0.0521822	0.381378	-0.706971	-2.98862	-1.99975	-1.89845	0.354664	-0.0662363	0.0274025	0.105277	0.0497432	-0.318715	0.326117	0.0190484	-1.68182	-0.817194	0.40454	-0.698157	1.02725	1.84672	1.8623	1.57875	0.635853	0.511149	0.686258	0.611086	0.133327	-0.309834	-1.07006	-0.415521	-0.50155	-0.611906
			4.79_288.22	0.136768	-0.57503	-1.37222	-0.603493	0.847005	0.237522	1.84141	0.975312	-0.909486	-1.6472	-0.71696	-1.09121	-0.185656	0.656085	0.032251	0.16756	0.298306	-2.88243	-1.29832	-1.29415	2.56632	1.10381	1.32419	1.66477	-1.06719	0.202039	0.137367	-0.242593	0.351007	-0.132005	-0.531881	-0.104293	-0.177632	-0.564349	0.417638	-0.108114	0.725757	0.591234	0.36417	0.560387	-0.635642	-0.109555	-0.431117	-0.392104	0.526189	0.544612
			4.79_286.20	0.546721	0.454707	-1.31711	-0.105228	-1.31711	-1.31711	-1.31711	-1.31711	0.0626711	-0.19086	-1.31711	-0.481767	0.33307	-1.31711	-1.31711	-0.767052	1.36807	-1.31711	-1.31711	-0.422051	1.53151	0.711956	0.880967	1.04148	0.205034	0.626572	0.701527	0.511044	0.770863	0.86217	0.190535	0.607856	0.2568	0.624742	0.667211	0.516251	0.628943	0.545081	-1.31711	-0.0476962	0.806372	-1.31711	1.06382	0.18436	1.18512	-1.31711
			4.78_332.28	-1.12957	-1.37032	-0.587845	-1.02925	-0.167241	-0.559809	0.396966	-0.110028	-0.288976	0.340383	-0.143157	-0.0305833	-2.8332	-1.00018	0.332648	-1.16691	-1.43096	0.227706	1.87123	0.222657	1.75289	0.912649	0.125334	0.93029	-0.442305	-1.06817	0.296655	-0.404606	-0.930388	0.874928	1.17779	0.374109	0.772769	0.561739	-0.0567369	0.425924	0.58511	-0.0497263	0.0287634	0.188049	-0.127806	0.899302	-1.3147	-0.181067	0.216004	0.18314
			4.76_840.39	-1.00913	0.0422971	1.5841	0.205757	-1.00913	0.126467	-1.00913	-0.630597	1.65964	0.946915	0.654085	1.08688	0.963436	-0.0732802	1.2405	0.710219	0.741551	2.01521	1.62674	1.46117	-1.00913	-1.00913	-1.00913	-1.00913	0.915147	1.41421	1.09758	1.14231	-1.00913	-1.00913	-0.254431	-0.757564	-0.0470853	-0.386817	-1.00913	-0.481011	0.150742	-1.00913	0.150065	-0.236108	-0.278759	-1.00913	-1.00913	-0.765673	-1.00913	-1.00913
			4.74_446.25	0.857767	0.733948	0.271859	0.621192	-0.548054	0.137752	-0.0863197	-0.165541	-1.75786	-0.791104	-0.507414	-1.01879	-0.212884	0.601154	-0.432042	-0.0145908	-2.20334	-1.93103	-0.95723	-1.6972	0.253339	1.55953	0.803233	0.872033	-0.690405	0.0278451	0.920393	0.0859443	-1.21571	-0.505157	-0.347815	-0.68956	-1.43178	-0.592022	0.0535053	-0.656765	0.205757	1.137	0.691955	0.678237	1.72527	1.96897	0.438232	1.37749	0.0600092	0.638046
			4.74_437.19	1.25166	1.01616	0.864656	1.04416	-1.9888	-1.9888	0.175248	-1.26745	-1.9888	0.157393	-0.668559	-0.833321	-0.0422788	0.464549	-0.246501	0.0585898	-1.9888	-1.02703	-0.470434	-1.16209	-1.9888	0.946966	0.419625	-0.207402	-0.205788	0.166458	0.437849	0.132839	-0.421115	0.0311712	-0.081511	-0.157151	-0.292476	0.144083	0.0968923	-0.0171668	0.0257274	0.788441	0.798686	0.537618	1.57068	1.56262	0.720805	1.2847	0.0473843	0.739994
			4.74_432.24	1.11152	0.967215	0.510503	0.863078	-0.918511	-0.127266	-0.0863883	-0.377389	-1.92596	-0.913967	-0.651158	-1.1637	-0.278507	0.53848	-0.118333	0.0472135	-1.88936	-2.02608	-1.06738	-1.66094	0.431611	1.33918	0.754397	0.84173	-0.818167	0.247944	0.927932	0.119236	-1.28812	-0.0377902	-0.458438	-0.594782	-1.185	-0.52284	-0.178946	-0.628928	0.295726	0.781197	0.506276	0.527733	1.84106	1.77642	0.270377	1.29595	0.16773	0.724513
			4.74_415.21	1.0376	0.846376	0.405754	0.763242	-0.729239	-0.12269	-0.422829	-0.42492	-1.92771	-0.920558	-0.62829	-1.15885	-0.414731	0.588894	-0.237035	-0.0209576	-1.69805	-2	-1.09079	-1.59628	0.410252	1.47705	1.05977	0.982357	-0.720354	0.153983	1.02926	0.154295	-1.29021	-0.163491	-0.410249	-0.621317	-1.23619	-0.582858	-0.131736	-0.650263	0.434667	0.820193	0.504621	0.586494	1.82573	1.84917	0.279409	1.3181	0.121249	0.662554
			4.74_230.25	0.17667	-0.828962	-0.245561	-0.299285	-0.551307	1.9409	0.822967	0.73752	-0.482845	-0.946998	-0.810814	-0.746886	1.43823	-0.401334	-0.383873	0.217674	0.186013	-1.60744	-1.60658	-1.00933	2.56764	1.35296	1.33865	1.75308	-1.25271	-1.0261	0.676682	-0.534044	-0.77302	-0.337773	-0.331337	-0.48071	-0.417762	-1.19156	-0.402129	-0.670485	0.834622	0.414448	1.63273	0.9606	-0.251539	-0.255922	0.215123	-0.0974461	-0.348951	0.566703
			4.70_258.24	-1.11941	-0.282655	-1.20202	-0.868029	1.28679	0.456779	1.83813	1.1939	0.230833	-0.725468	-0.170928	-0.221854	0.057621	-0.0121795	-0.174615	-0.0430579	0.447002	-3.43232	-0.4011	-1.12881	0.661706	1.91506	1.47613	1.35097	-0.96363	-0.309509	0.305104	-0.322679	-0.876132	0.0125042	-0.0245646	-0.296064	-1.66067	0.204263	-0.113146	-0.523183	0.845473	0.966411	0.0964362	0.636107	-0.510074	-0.352453	0.301714	-0.186937	-0.165834	0.895601
			4.70_189.86	-0.286526	-0.234442	-1.76193	-0.760967	0.924924	0.382294	1.69597	1.00106	0.336479	-1.47306	-0.688839	-0.608472	-0.0592065	0.559716	-0.25938	0.0803763	0.0561064	-2.552	-1.92463	-1.47351	1.44754	1.64726	1.64151	1.57877	-0.920683	-0.573095	0.0251599	-0.489539	-0.0445393	0.0907094	-0.746643	-0.233491	-0.398573	-0.911582	0.835751	-0.158135	0.642521	0.736992	0.055483	0.478332	-0.023794	0.894971	-0.281886	0.19643	1.16352	-0.439012
			4.70_187.86	-0.172684	-0.131991	-1.59251	-0.632395	0.818593	0.2973	1.7013	0.939064	0.291374	-1.43876	-0.543558	-0.56365	-0.120153	0.516942	-0.547661	-0.0502905	0.0607535	-2.82754	-1.84024	-1.53567	1.43814	1.69999	1.74819	1.62877	-0.793052	-0.525645	0.0956563	-0.40768	-0.122694	-0.0724149	-0.587389	-0.260833	-0.425296	-0.78475	0.837881	-0.124055	0.59221	0.779723	0.0269307	0.466288	-0.00310198	0.910264	-0.0646464	0.280838	1.00763	-0.714454
			4.70_141.87	0.183307	-0.0635079	-1.47484	-0.451682	1.03854	0.457351	1.59274	1.02954	0.10573	-1.83093	-0.155778	-0.626992	-0.296425	0.604061	-0.314348	-0.00223737	0.34317	-2.8428	-1.92491	-1.47485	1.31662	1.59967	1.42134	1.44588	-0.671567	-0.677644	0.196334	-0.384292	-0.270736	-0.176991	-0.642309	-0.363345	-0.267468	-0.607799	0.874374	-0.000297743	0.607871	0.4584	0.113574	0.393282	0.170979	0.81616	-0.253844	0.244432	1.24229	-1.04744
			4.70_136.86	-0.163854	-0.364268	-2.28759	-0.938572	-0.559895	-0.361699	1.41388	0.164095	-0.421856	-1.96085	-1.84966	-1.41079	1.31465	-0.420994	-0.816058	0.0258668	-0.382537	0.682493	-1.05947	-0.253171	2.2045	1.23674	1.0962	1.51248	-0.97456	0.274691	0.0129771	-0.228964	0.304442	0.118715	-1.12799	-0.234943	0.524269	-0.125235	0.00127638	0.133437	0.16396	0.322237	-0.630826	-0.0482093	0.558128	0.323878	0.123619	0.335208	1.07607	0.0199519
			4.70_134.86	-0.214671	0.456061	-2.25563	-0.671412	0.0894878	-0.487446	1.67676	0.426266	-0.809476	-1.65418	-0.942799	-1.13548	1.17676	0.675792	-0.508222	0.44811	-0.28035	0.267879	-1.27009	-0.42752	2.22436	1.32051	1.34629	1.63039	-0.910409	-0.293728	-0.313105	-0.505747	0.286466	0.470273	-1.05298	-0.0987455	0.0138372	-0.757577	-0.183879	-0.309206	-0.0373444	-0.099955	-1.38545	-0.507583	0.492284	-0.00377146	-0.0016166	0.162299	1.63427	-0.105399
			4.70_132.87	-0.293949	0.560508	-2.36208	-0.698507	0.121054	-0.265596	1.7066	0.520687	-0.839497	-1.43819	-1.08553	-1.12107	1.08732	0.750687	-0.44349	0.464839	-0.262455	0.147928	-1.22391	-0.446147	2.17668	1.26643	1.51382	1.65231	-0.952907	-0.0163198	-0.091136	-0.353454	-0.0917384	0.228428	-1.27272	-0.378677	-0.0797861	-0.641703	-0.114102	-0.27853	-0.0852332	-0.209797	-1.31628	-0.537102	0.430632	-0.0187222	0.15099	0.187633	1.71756	-0.137883
			4.69_216.88	0.150741	0.684797	-1.60337	-0.255944	0.104388	-0.240004	1.55595	0.473446	-1.47651	-1.31534	-0.859398	-1.21709	0.990195	0.866176	-0.379231	0.49238	-0.191924	-1.95599	-1.64369	-1.26387	1.6935	1.29752	1.43374	1.47492	-0.698725	-0.0441629	-0.361161	-0.368016	0.477798	0.272952	-0.883798	-0.0443493	0.135032	-0.950812	0.166979	-0.216267	0.178399	-0.153232	-0.974701	-0.316511	0.719346	-0.0489664	0.00773127	0.226037	2.05213	-0.162065
			4.66_180.90	-0.0305149	-0.132682	-1.41335	-0.525517	0.860427	0.511771	1.70586	1.02602	-0.0176096	-1.32702	-0.450904	-0.59851	-0.268737	0.515996	-1.00381	-0.252185	0.354159	-3.52133	-1.28331	-1.48349	1.12454	1.70701	1.53001	1.45385	-0.628683	-0.504962	0.260731	-0.290971	0.0358648	0.175014	-0.295304	-0.0281418	-0.26453	-0.863971	0.861425	-0.0890252	0.712043	0.682723	0.135812	0.510193	-0.0216026	0.800143	-0.160089	0.20615	0.657664	-0.713984
			4.65_724.43	-0.7107	-0.248299	0.95268	-0.00210637	-0.604513	-0.248748	-2.39223	-1.08183	1.40933	0.97075	0.558095	0.979392	0.943784	0.513931	1.35047	0.936062	-0.707576	1.10323	0.292866	0.229508	-2.39223	-0.164645	-0.293319	-0.950066	0.861101	0.89354	0.895176	0.883272	-0.369947	-1.15785	0.108103	-0.473232	0.0758881	1.19968	0.779271	0.684945	-0.250546	-0.367132	0.611945	-0.00191099	-0.795327	0.013901	-0.793	-0.524809	-2.39223	0.0892942
			4.65_293.18	-0.26665	3.70043	0.296111	1.2433	0.716395	0.239902	0.903534	0.619944	-1.21212	-0.120565	-0.105119	-0.479268	0.394619	-1.54877	-0.937521	-0.697224	-0.302302	-2.07027	-0.368558	-0.913709	1.1168	1.24401	0.319431	0.893414	-0.436396	0.407882	-0.212534	-0.0803494	-0.923376	-0.36366	0.140158	-0.382293	0.289591	-1.1062	0.025894	-0.263571	-0.0385832	0.0744817	0.127354	0.0544176	-0.979468	0.135229	-1.06133	-0.635191	1.51081	-0.121493
			4.64_680.41	-0.777345	-0.673757	1.04235	-0.13625	-0.721784	-0.125736	-3.33468	-1.39407	1.53583	0.96208	0.623179	1.04036	0.994712	0.671991	1.65512	1.10727	-0.524145	1.21689	-0.0569926	0.211916	-0.565043	0.288126	-0.217258	-0.164725	1.0114	0.904212	0.372825	0.762813	-0.639752	-1.35741	-0.284202	-0.760456	-0.100955	1.13233	0.825951	0.619108	-0.187523	-0.336207	0.508556	-0.00505788	-0.85724	-0.109552	-1.06153	-0.676107	-1.59555	-0.110908
			4.64_224.91	-0.221161	-0.613585	-1.3665	-0.733749	1.03927	0.50452	1.75636	1.10005	0.0921222	-1.25536	-0.345954	-0.503065	-0.770421	0.358471	-0.864069	-0.42534	0.439372	-2.81997	-1.50622	-1.2956	1.37672	1.79148	1.82462	1.66427	-0.572836	-0.5162	0.466901	-0.207379	0.189001	-0.144496	-0.455476	-0.136991	-0.386832	-0.942807	0.837977	-0.163887	0.849132	0.614477	0.04588	0.503163	-0.103937	0.718901	-0.238131	0.125611	0.899895	-0.941782
			4.64_207.92	-0.19149	-0.259426	-1.34689	-0.59927	0.986298	0.428187	1.7099	1.04146	0.00701103	-1.5157	-0.471552	-0.660081	-0.47873	0.451168	-0.531779	-0.186447	0.306348	-2.82756	-1.65829	-1.39317	1.41344	1.78348	1.82516	1.67403	-0.643461	-0.454631	0.367483	-0.243536	-0.102338	-0.057064	-0.371412	-0.176938	-0.54061	-0.841072	0.905189	-0.158831	0.6879	0.843541	0.0108322	0.514091	-0.176468	0.768504	-0.157092	0.144982	0.967596	-0.954042
			4.64_190.93	-0.166618	-0.28735	-1.4037	-0.619221	0.958157	0.428881	1.78922	1.05875	0.0042801	-1.36453	-0.30443	-0.554894	-0.49534	0.389822	-0.75036	-0.285293	0.409158	-2.90199	-1.47249	-1.32178	1.4768	1.84013	1.66995	1.66229	-0.636449	-0.512288	0.248828	-0.299969	-0.0200274	-0.140218	-0.489473	-0.216573	-0.535764	-0.914562	0.880616	-0.189904	0.741626	0.824056	0.00872002	0.5248	-0.126127	0.690154	-0.177866	0.12872	0.962704	-0.954339
			4.63_636.38	-0.745821	-0.71879	1.29803	-0.0555263	-0.308086	-0.581603	-2.60643	-1.16537	1.56879	0.934058	0.487025	0.996625	1.01345	0.79304	1.56796	1.12482	-0.702823	1.28582	-0.0655968	0.172467	-0.0707967	0.356928	0.0487068	0.111613	1.0033	1.05584	0.774775	0.944639	-1.10607	-1.80173	-0.466655	-1.12482	-0.53435	1.09594	0.751286	0.437625	-0.353104	-0.0266088	0.439473	0.0199199	-1.12158	0.143779	-0.952367	-0.643391	-1.66271	-0.412768
			4.63_216.88	0.306463	0.341836	-1.90845	-0.42005	0.375372	-0.177793	1.43381	0.543797	-0.801838	-1.55584	-0.868855	-1.07551	1.08055	0.582204	-0.630036	0.344238	0.0762029	-1.80557	-1.72645	-1.15194	1.75944	1.28745	1.35935	1.46874	-0.696927	-0.0925316	-0.162043	-0.317167	0.566034	0.0939147	-0.880821	-0.0736241	0.368915	-1.14505	-0.072791	-0.282977	0.365475	-0.0448075	-1.12677	-0.2687	0.676914	-0.128693	0.0953416	0.214521	2.03581	-0.0887085
			4.63_214.88	-0.204456	-0.259212	-1.58089	-0.68152	1.04013	0.336599	1.64996	1.0089	0.540394	-1.34025	-0.459824	-0.419892	-0.580526	0.21503	-0.640382	-0.335293	0.315733	-2.87441	-1.61443	-1.39103	1.44528	1.69019	1.81112	1.64886	-0.646738	-0.490948	0.224439	-0.304416	0.0961261	-0.116575	-0.479992	-0.166814	-0.502253	-0.817837	0.762906	-0.185728	1.02057	0.762493	-0.0504136	0.577551	-0.0410034	0.744223	-0.172229	0.176997	0.839875	-0.864145
			4.62_592.35	-0.584986	-0.626174	1.33182	0.0402191	-0.53652	-0.313686	-3.32208	-1.39076	1.50459	0.696326	0.430059	0.876993	0.840721	0.832503	1.41575	1.02966	-0.260848	1.36008	0.302668	0.4673	-0.106669	-0.0644379	-0.196845	-0.122651	1.12517	1.04203	0.829019	0.99874	-0.872089	-1.5813	-0.287694	-0.913694	-0.610192	0.899532	0.481907	0.257082	-0.33618	0.00972952	0.538021	0.0705233	-1.01659	0.253614	-0.73232	-0.498431	-1.56167	-0.387964
			4.61_548.33	-0.800631	-0.575897	1.44059	0.0213533	-0.524646	-0.283865	-2.11437	-0.974294	1.80587	0.527424	0.36271	0.89867	0.888997	0.805484	1.56282	1.08577	-0.429444	1.95223	0.64904	0.723942	0.0291635	0.0748576	-0.399881	-0.0986201	1.08097	1.24111	0.962671	1.09492	-1.02703	-1.56899	-0.628037	-1.07469	-0.633331	0.641325	0.347275	0.118423	-0.573391	-0.0742744	0.532212	-0.0384847	-1.32202	-0.191461	-0.908373	-0.807285	-1.55316	-0.522886
			4.59_504.30	-0.574218	-0.694538	1.3335	0.0215808	-0.497789	-0.427225	-1.95868	-0.961233	1.97296	0.352379	0.301971	0.875769	0.626494	0.652971	1.43541	0.904957	-0.426298	2.23711	0.853337	0.88805	0.0885122	0.162584	-0.141163	0.0366444	1.09104	1.1469	1.1305	1.12281	-0.877167	-1.77157	-0.808732	-1.15249	-0.700806	0.186527	0.278229	-0.0786832	-0.580798	-0.103646	0.44568	-0.0795882	-1.13576	0.142082	-0.600634	-0.531436	-1.74507	-0.656199
			4.59_200.24	-0.0637782	-0.566749	0.407028	-0.0745	-0.0478966	0.209438	1.34396	0.501832	-0.2881	-1.0327	-0.569825	-0.630209	0.941454	0.173023	0.0247142	0.379731	0.0741235	-2.32645	-1.53257	-1.26163	3.14538	2.22862	1.25812	2.21071	-0.637421	-0.486659	0.885346	-0.0795781	-0.573455	-0.145279	-0.0896503	-0.269461	-0.696677	-1.16506	0.354362	-0.50246	0.635385	-0.0589523	-0.116672	0.153253	-1.03179	-0.772528	0.178517	-0.541935	-0.179844	0.162061
			4.59_132.87	0.492416	0.0285908	-2.44458	-0.641192	0.554732	-0.506916	1.06515	0.370988	-0.316183	-1.60562	-0.986193	-0.969331	1.16472	0.368291	-0.754826	0.259394	0.351236	0.310402	-1.68182	-0.340059	2.22358	1.00645	0.937623	1.38922	-0.398735	-0.466513	-0.405479	-0.423576	0.413356	0.110953	-1.10794	-0.194542	0.3925	-0.784693	-0.0935717	-0.161922	0.561271	-0.336837	-1.28103	-0.352199	0.983879	-0.278336	-0.252968	0.150858	2.14856	-0.332467
			4.58_460.28	-0.843493	-0.913844	1.15761	-0.199908	-0.433694	-0.709691	-2.29291	-1.14543	1.89001	0.487071	0.434156	0.937079	0.625806	0.576376	1.34979	0.850659	-0.310515	2.2234	0.956692	0.956526	-0.391389	0.0563069	-0.175327	-0.170136	0.820771	1.18618	1.27498	1.09398	-0.326093	-1.61527	-0.881677	-0.941014	-0.716033	0.367082	0.328524	-0.00680903	-0.581627	-0.277038	0.327668	-0.176999	-0.972172	0.259214	0.00749606	-0.235154	-1.85803	-0.46079
			4.57_416.25	-0.689137	-1.13029	0.963169	-0.285418	-0.570104	-1.19494	-2.29058	-1.35188	1.70651	0.708054	0.644501	1.01969	0.715457	0.722375	1.30536	0.914397	-0.182979	1.73559	0.579166	0.710591	-1.32698	0.334646	-0.227232	-0.406524	0.567335	1.02246	1.0617	0.883831	0.092684	-1.68659	-0.921527	-0.838477	-0.549941	0.397772	0.386462	0.0780976	-0.808024	-0.0369461	0.265777	-0.193065	-0.579053	0.958554	0.640066	0.339856	-1.97799	-0.0549492
			4.55_214.88	-0.0935515	-0.216257	-1.48467	-0.59816	1.09649	0.382545	1.76481	1.08128	0.545638	-1.44747	-0.514663	-0.472165	-0.535726	0.394486	-0.612788	-0.251343	0.265799	-2.70984	-1.62583	-1.35663	1.38806	1.77757	1.72444	1.63002	-0.631489	-0.584365	0.23242	-0.327812	0.00698249	-0.0240806	-0.458848	-0.158649	-0.658183	-0.921664	0.794157	-0.261897	0.926511	0.745734	-0.145454	0.50893	-0.187308	0.682421	-0.157127	0.112662	0.924031	-0.931042
			4.54_272.26	-0.249175	-0.648257	-0.286632	-0.394688	0.282509	-0.0712474	2.06889	0.76005	-1.29101	-0.747603	-0.753977	-0.930862	1.94396	0.18826	-0.54502	0.529067	-0.234303	-2.34312	-1.3681	-1.31517	2.26773	1.80819	1.0029	1.69294	-0.779318	1.30114	0.39106	0.304294	-0.387541	0.058251	-0.472914	-0.267401	-0.758783	-0.969735	-0.229638	-0.652719	0.400092	0.169129	0.0304368	0.199886	-0.883121	-0.466457	0.525548	-0.274677	0.0914829	0.507195
			4.54_216.88	0.341347	0.271863	-1.78818	-0.391657	0.364838	-0.311183	1.5837	0.545786	-0.738902	-1.58403	-0.72947	-1.01747	0.966182	0.456043	-0.751388	0.223612	0.318266	-1.9143	-1.82433	-1.14012	1.70071	1.26194	1.23927	1.40064	-0.41271	-0.232907	-0.128548	-0.258055	0.641504	-0.0446846	-0.932084	-0.111755	0.348576	-1.10335	0.117488	-0.212427	0.499218	-0.140667	-1.09349	-0.24498	0.751943	-0.0156694	0.114651	0.283642	2.16377	-0.281492
			4.54_207.92	-0.128367	-0.225656	-1.33782	-0.563949	0.913479	0.511413	1.82308	1.08266	-0.0299914	-1.44814	-0.453258	-0.643797	-0.477341	0.55627	-0.782318	-0.234463	0.154105	-2.77229	-1.61049	-1.40956	1.39069	1.75926	1.69707	1.61567	-0.6836	-0.600198	0.377827	-0.30199	0.0139511	-0.152159	-0.408507	-0.182238	-0.667343	-0.725643	0.786087	-0.2023	0.859103	0.957936	-0.125834	0.563735	-0.225507	0.779118	-0.0580235	0.165196	1.04861	-0.914412
			4.53_288.25	-0.591539	-0.00969696	-0.744151	-0.448462	-0.0896544	0.572741	1.59038	0.691156	-1.41994	-2.10704	-1.08976	-1.53891	0.873324	1.10999	-0.322549	0.553587	-0.457922	-1.90176	-1.53376	-1.29781	1.75868	1.84753	1.45384	1.68668	-0.990908	0.477814	0.541911	0.00960541	-0.398886	0.966446	0.267608	0.27839	-0.626538	-0.344442	-0.102957	-0.357979	-0.261313	0.209729	-0.261563	-0.104382	-0.725657	-0.106105	-0.240396	-0.357386	0.392706	1.18865
			4.51_552.67	-0.420975	-0.420975	-0.420975	-0.420975	-0.420975	-0.420975	-0.420975	-0.420975	-0.420975	-0.420975	-0.420975	-0.420975	-0.420975	-0.420975	1.01312	0.0570584	-0.420975	-0.420975	-0.420975	-0.420975	-0.420975	-0.420975	-0.420975	-0.420975	-0.420975	-0.420975	-0.420975	-0.420975	-0.420975	-0.420975	-0.420975	-0.420975	1.63367	1.67752	2.45132	1.92083	-0.420975	-0.420975	-0.420975	-0.420975	-0.420975	-0.420975	-0.420975	-0.420975	-0.420975	2.79897
			4.51_552.33	0.561408	-0.653244	0.310426	0.0728629	0.913321	-0.191019	-3.35026	-0.875987	-0.17389	-1.78159	-0.744566	-0.900015	0.200853	0.185822	-0.354494	0.0107266	1.14168	-1.52206	-1.56599	-0.648788	1.61255	0.0756893	0.433602	0.70728	-0.309619	-0.826611	-0.0272136	-0.387815	0.978423	-0.232002	-0.699713	0.0155691	0.568849	0.040141	0.622075	0.410355	1.0497	0.397606	-0.0151941	0.47737	0.0712983	-0.397164	0.00446409	-0.107134	1.21014	0.833998
			4.50_538.33	0.902037	-1.22032	-0.535586	-0.284624	1.08122	-0.534	0.310306	0.28584	-1.18503	-1.55015	-0.267357	-1.00085	-0.0746111	0.587956	-0.545821	-0.0108256	0.682621	-1.68427	-2.93997	-1.31387	2.02687	0.342996	0.220991	0.86362	-0.326136	0.110057	0.437981	0.0739673	-1.37222	-0.23263	-0.0668415	-0.55723	0.406039	0.113853	0.456704	0.325532	1.48492	0.614043	0.692598	0.930521	-0.437813	0.115894	-0.752799	-0.35824	0.719234	0.896904
			4.50_537.99	-0.659079	-0.659079	-0.659079	-0.659079	-0.659079	-0.659079	-0.659079	-0.659079	0.403314	-0.659079	-0.659079	-0.304948	-0.659079	-0.659079	0.816524	-0.167212	-0.659079	-0.659079	-0.659079	-0.659079	-0.659079	-0.659079	1.29009	-0.00935693	-0.659079	-0.659079	-0.659079	-0.659079	-0.659079	1.11734	-0.659079	-0.0669391	0.650817	1.25144	0.96199	0.954749	-0.659079	1.61972	1.75739	0.906012	-0.659079	-0.659079	-0.659079	-0.659079	1.46746	2.17456
			4.50_537.66	-0.45885	-0.45885	-0.45885	-0.45885	-0.45885	-0.45885	-0.45885	-0.45885	-0.45885	-0.45885	-0.45885	-0.45885	-0.45885	-0.45885	-0.45885	-0.45885	-0.45885	-0.45885	-0.45885	-0.45885	-0.45885	-0.45885	-0.45885	-0.45885	-0.45885	-0.45885	-0.45885	-0.45885	-0.45885	-0.45885	-0.45885	-0.45885	-0.45885	1.72636	1.30038	0.855963	1.83356	1.41911	1.1089	1.45386	-0.45885	-0.45885	-0.45885	-0.45885	-0.45885	2.73107
			4.50_523.32	-0.45816	0.613321	-0.45816	-0.101	-0.45816	-0.45816	-0.45816	-0.45816	-0.45816	-0.45816	1.12945	0.0710428	-0.45816	-0.45816	-0.45816	-0.45816	-0.45816	-0.45816	-0.45816	-0.45816	-0.45816	-0.45816	-0.45816	-0.45816	-0.45816	-0.45816	-0.45816	-0.45816	-0.45816	-0.45816	-0.45816	-0.45816	-0.45816	1.93925	1.98563	1.15557	-0.45816	-0.45816	2.17044	0.418041	-0.45816	-0.45816	-0.45816	-0.45816	-0.45816	2.684
			4.50_522.98	-0.682924	-0.682924	0.443949	-0.3073	-0.682924	-0.682924	-0.682924	-0.682924	0.393279	-0.682924	0.689943	0.133432	0.612968	-0.682924	0.879591	0.269878	-0.682924	-0.682924	-0.682924	-0.682924	-0.682924	-0.682924	-0.682924	-0.682924	-0.682924	-0.682924	-0.682924	-0.682924	-0.682924	-0.682924	-0.682924	-0.682924	0.819641	1.72455	2.03056	1.52492	-0.682924	0.95108	1.76652	0.678226	-0.682924	-0.682924	-0.682924	-0.682924	1.10815	1.93805
			4.49_508.64	-0.653688	-0.653688	-0.653688	-0.653688	-0.653688	-0.653688	-0.653688	-0.653688	-0.653688	0.309913	-0.653688	-0.332487	0.890823	1.03977	0.663131	0.864574	-0.653688	-0.653688	-0.653688	-0.653688	-0.653688	-0.653688	-0.653688	-0.653688	-0.653688	-0.653688	-0.653688	-0.653688	-0.653688	-0.653688	-0.653688	-0.653688	0.620131	1.46542	1.23591	1.10715	-0.653688	1.56999	2.04564	0.987312	-0.653688	-0.653688	-0.653688	-0.653688	1.57216	2.0572
			4.49_508.31	0.243607	-0.78288	-0.350037	-0.296437	1.01439	0.309737	1.3454	0.889841	-0.619274	-1.3904	-1.04897	-1.01955	0.0799949	0.659273	-0.675391	0.0212923	0.341979	-2.86999	-1.87079	-1.46626	1.44154	1.00255	1.48807	1.31072	-0.436137	-0.0731301	-1.23868	-0.582648	-0.0164001	-0.0504095	-0.481202	-0.182671	-0.348654	0.0108256	0.824434	0.162202	0.801626	0.581038	0.68488	0.689181	-1.28228	0.225585	-0.652523	-0.569738	1.02844	0.736888
			4.49_494.30	0.728998	-0.323322	-0.624754	-0.0730261	1.21511	-0.515502	1.56732	0.755642	-0.353622	-1.88745	-1.02849	-1.08985	0.445937	0.578958	-0.584186	0.146903	0.574919	-3.11756	-1.23142	-1.25802	2.06271	0.210293	1.36072	1.21124	-0.307055	-0.141678	-0.204907	-0.21788	0.215431	-0.0578911	-0.684642	-0.175701	-0.0481826	-0.429871	0.679566	0.0671709	1.19848	0.0228606	-0.129322	0.364007	-0.270474	-0.654466	-0.790537	-0.571825	1.24007	0.348873
			4.49_493.97	-0.655309	-0.655309	-0.655309	-0.655309	-0.655309	-0.655309	-0.655309	-0.655309	0.94214	-0.655309	-0.655309	-0.122826	-0.655309	1.31883	0.676998	0.44684	-0.655309	-0.655309	0.425522	-0.295032	-0.655309	-0.655309	-0.655309	-0.655309	-0.655309	1.15928	-0.655309	-0.050445	-0.655309	0.96615	-0.655309	-0.114823	-0.655309	1.66069	1.18988	0.731751	-0.655309	1.44751	1.24777	0.679991	-0.655309	-0.655309	-0.655309	-0.655309	-0.655309	1.95037
			4.49_493.63	-0.664709	-0.664709	0.561932	-0.255828	-0.664709	-0.664709	-0.664709	-0.664709	-0.664709	-0.664709	-0.664709	-0.664709	-0.664709	-0.664709	0.855159	-0.158086	-0.664709	-0.664709	-0.664709	-0.664709	-0.664709	-0.664709	-0.664709	-0.664709	-0.664709	0.421666	-0.664709	-0.302584	-0.664709	-0.664709	-0.664709	-0.664709	1.20162	1.40428	1.74494	1.45028	0.939878	1.66682	1.69144	1.43271	-0.664709	-0.664709	-0.664709	-0.664709	1.80874	1.48837
			4.49_290.27	-0.243445	-0.174578	-0.861882	-0.426635	0.59198	0.16071	2.1254	0.959364	-1.4859	-1.96149	-0.682459	-1.37662	0.863163	0.652463	-0.64625	0.289792	0.219932	-1.98029	-1.39009	-1.05015	2.10519	1.38492	1.46712	1.65241	-0.751406	0.0665066	0.459515	-0.075128	-0.214254	0.490271	-0.158132	0.0392952	-0.953251	-1.09648	0.352557	-0.565724	0.429112	0.716091	0.15761	0.434271	-0.641545	-0.173472	-0.896263	-0.570426	0.526573	0.777997
			4.49_189.86	0.0481691	-0.110619	-1.8264	-0.629617	0.833047	0.248249	1.57529	0.885529	0.433448	-1.49098	-0.744361	-0.600632	0.107917	0.574788	-0.59862	0.0280285	0.274939	-2.47138	-1.91495	-1.37047	1.69992	1.72724	1.55002	1.65906	-0.61634	-0.586016	0.077847	-0.374836	0.157953	-0.277837	-0.799733	-0.306539	-0.183303	-0.812494	0.595515	-0.133427	0.818984	0.638442	-0.320152	0.379091	0.238716	0.36355	-0.279634	0.107544	1.39974	-0.730949
			4.48_479.29	-0.512069	-0.512069	-0.512069	-0.512069	-0.512069	-0.512069	-0.512069	-0.512069	-0.512069	-0.512069	-0.512069	-0.512069	-0.512069	-0.512069	-0.512069	-0.512069	0.944923	-0.512069	-0.512069	-0.0264051	-0.512069	-0.512069	-0.512069	-0.512069	-0.512069	-0.512069	-0.512069	-0.512069	-0.512069	-0.512069	-0.512069	-0.512069	-0.512069	1.55769	2.31085	1.11882	-0.512069	1.90739	1.17814	0.85782	-0.512069	-0.512069	-0.512069	-0.512069	2.14664	1.87
			4.47_687.40	-0.621655	-0.621655	-0.621655	-0.621655	1.3884	-0.621655	-0.621655	0.0483628	-0.621655	-0.621655	-0.621655	-0.621655	1.17683	-0.621655	-0.621655	-0.0221607	-0.621655	0.206587	-0.621655	-0.345575	-0.621655	-0.621655	-0.621655	-0.621655	1.10609	-0.621655	-0.621655	-0.0457401	-0.621655	-0.621655	-0.621655	-0.621655	1.23235	1.08696	1.57557	1.2983	-0.621655	-0.621655	2.08155	0.279411	-0.621655	-0.621655	-0.621655	-0.621655	1.7164	1.52957
			4.47_665.39	-0.698251	-0.698251	0.307115	-0.363129	-0.698251	-0.698251	-0.698251	-0.698251	-0.698251	-0.698251	0.474447	-0.307352	-0.698251	-0.698251	0.962252	-0.14475	-0.698251	-0.698251	-0.698251	-0.698251	-0.698251	-0.698251	-0.698251	-0.698251	0.902444	-0.698251	-0.698251	-0.164686	-0.698251	-0.698251	-0.698251	-0.698251	1.19863	0.941513	1.61984	1.25333	1.00829	1.02404	1.64508	1.2258	-0.698251	-0.698251	-0.698251	-0.698251	1.81331	1.91518
			4.47_464.28	0.0540667	-0.538742	-0.365367	-0.283347	0.782565	0.198504	1.97553	0.985533	-1.2973	-1.7651	-0.457285	-1.17323	-0.522941	0.669083	-0.429703	-0.0945204	0.128547	-3.24871	-1.1018	-1.40732	1.58689	1.64729	1.49113	1.5751	-0.557006	-0.057757	0.747153	0.0441301	-0.00996705	0.165563	-0.12227	0.0111088	-0.80868	-0.559269	0.434333	-0.311205	0.569795	0.817762	0.485994	0.624517	-0.887609	0.155826	-0.37465	-0.368811	0.479179	0.103999
			4.47_187.86	0.0331505	-0.218788	-1.88873	-0.691455	0.875396	0.146833	1.64415	0.888793	0.464271	-1.52691	-0.702018	-0.588218	0.0960775	0.509416	-0.522555	0.0276464	0.42535	-2.62751	-1.78656	-1.32957	1.65683	1.57858	1.39504	1.54349	-0.624349	-0.656895	0.0665571	-0.404896	0.0818083	-0.173848	-0.680988	-0.257676	-0.30435	-0.876051	0.740118	-0.146761	0.831365	0.699833	-0.203163	0.442679	0.353824	0.495089	-0.305048	0.181288	1.38832	-0.655913
			4.46_643.38	-0.642561	-0.642561	0.534382	-0.250247	-0.642561	-0.642561	-0.642561	-0.642561	-0.642561	0.45834	-0.642561	-0.275594	1.23209	-0.642561	0.848178	0.479234	-0.642561	-0.642561	-0.642561	-0.642561	-0.642561	-0.642561	-0.642561	-0.642561	-0.642561	-0.642561	-0.642561	-0.642561	-0.642561	-0.642561	-0.642561	-0.642561	0.424493	1.39666	1.10359	0.974915	1.1794	-0.642561	1.569	0.701948	-0.642561	-0.642561	-0.642561	-0.642561	1.84614	2.2056
			4.46_621.37	-0.620401	-0.620401	-0.620401	-0.620401	-0.620401	-0.620401	-0.620401	-0.620401	0.438024	-0.620401	-0.620401	-0.267593	1.23065	-0.620401	1.33777	0.649339	-0.620401	-0.620401	-0.620401	-0.620401	-0.620401	-0.620401	-0.620401	-0.620401	-0.620401	-0.620401	-0.620401	-0.620401	-0.620401	-0.620401	-0.620401	-0.620401	1.30482	0.999539	1.11737	1.14058	-0.620401	1.03486	1.58464	0.666368	-0.620401	-0.620401	-0.620401	-0.620401	1.73499	2.07626
			4.46_407.30	-1.15532	-0.97014	-0.646699	-0.924053	0.711645	0.320395	-0.0570741	0.324989	-1.2655	-0.435042	0.122857	-0.525897	0.223783	1.1899	0.296944	0.570209	-1.073	-2.74314	-1.37579	-1.73064	1.54883	1.43576	1.31219	1.43226	-0.612075	-0.849514	0.387902	-0.357896	-0.421214	0.367361	0.726052	0.224066	-1.32531	-0.703807	0.588766	-0.480115	0.93345	1.25148	1.67793	1.28762	-0.7557	0.154261	-0.339717	-0.313719	0.202231	0.44142
			4.46_398.24	-0.830739	-1.01777	-0.760208	-0.869571	0.728653	0.181428	-0.238966	0.223705	-1.19913	-0.557604	0.0344054	-0.574109	0.485711	1.32025	0.351829	0.719264	-0.986539	-2.81424	-1.20708	-1.66929	1.85799	1.3712	1.11052	1.44657	-0.678354	-1.02558	0.296305	-0.469209	-0.362895	0.428967	0.681507	0.249193	-1.05217	-0.737897	0.356015	-0.478016	0.90276	1.09418	1.85836	1.2851	-0.565059	0.185009	-0.66823	-0.349427	0.372498	0.263756
			4.46_393.29	-0.851145	-0.888768	-0.674336	-0.804749	0.66933	-0.00921921	-0.438333	0.0739257	-1.28174	-0.75886	-0.192274	-0.744292	0.921844	1.34581	0.466949	0.911535	-1.02834	-2.92069	-1.37517	-1.77473	1.75848	1.20748	0.902038	1.28933	-0.666746	-0.747971	0.00669277	-0.469341	-0.179296	0.697294	0.456809	0.324935	-0.909567	-0.792679	0.150574	-0.517224	1.0006	1.05382	1.62324	1.22589	-0.335719	-0.155653	-0.47959	-0.323654	0.684749	0.639304
			4.46_376.26	-0.846376	-0.972071	-0.704019	-0.840822	0.678057	0.0491666	-0.481542	0.0818941	-1.27456	-0.686773	-0.102763	-0.688033	0.80065	1.32344	0.422986	0.849024	-0.948733	-3.0035	-1.30803	-1.75342	1.83951	1.1981	0.879063	1.30556	-0.54428	-0.821982	0.134685	-0.410526	-0.234651	0.623247	0.610808	0.333135	-0.967934	-0.74452	0.156449	-0.518668	0.921467	1.06249	1.67828	1.22075	-0.375118	0.00089258	-0.528284	-0.300837	0.65572	0.490596
			4.45_420.25	-0.462216	0.0661156	-1.31709	-0.571065	0.204586	-0.0558763	-0.762944	-0.204745	-1.45489	-0.649536	0.124216	-0.660069	0.967729	1.52075	0.334188	0.940889	-0.995457	-3.24284	-1.40574	-1.88135	1.42633	0.994019	0.757499	1.05928	-0.877694	-0.994211	-0.100182	-0.657362	-0.0109851	0.659934	0.369253	0.339401	-0.459967	-0.677235	-0.0232738	-0.386825	0.299993	0.910096	1.16568	0.791924	0.177629	0.367539	0.231759	0.258976	1.66935	0.199195
			4.45_374.25	-0.449638	0.102013	-1.26541	-0.537678	0.166886	-0.0230791	-0.652673	-0.169622	-1.57977	-0.572062	0.0326335	-0.706401	1.02131	1.4987	0.394263	0.971425	-1.08396	-3.18689	-1.58755	-1.9528	1.46439	0.798879	0.778659	1.01398	-0.819689	-1.13171	-0.0229459	-0.658116	0.0991331	0.622656	0.400632	0.37414	-0.392439	-0.569055	0.0555823	-0.30197	0.15699	0.931647	1.11451	0.734381	0.20441	0.474379	0.089987	0.256259	1.55814	0.209587
			4.43_248.08	-0.652872	-0.619354	0.321705	-0.316841	-0.339027	-0.00810695	2.4199	0.690921	0.603483	-1.33812	-0.754064	-0.496234	0.608915	0.594768	-1.36117	-0.052496	-0.432078	-1.96492	-1.21443	-1.20381	1.69935	0.925285	1.73727	1.45397	-1.51098	-0.685299	-0.00200791	-0.732761	0.203019	-0.147743	-0.13346	-0.0260615	-0.411738	-0.801152	0.243884	-0.323002	0.0759396	-0.16159	-0.734822	-0.273491	0.554725	0.919612	1.03752	0.837287	1.52888	-1.01356
			4.42_311.19	-0.0351564	0.528615	-0.70753	-0.0713571	0.883011	0.060407	1.74071	0.894709	-1.03656	-1.83645	-0.537474	-1.13683	0.253939	0.346828	-0.75715	-0.0521276	0.226768	-2.67031	-0.772694	-1.07208	2.6007	1.53875	1.2441	1.79452	-0.562357	-0.221155	0.663073	-0.0401465	0.0200158	0.45273	-0.281954	0.0635973	-0.565171	-1.23779	0.329425	-0.491178	1.20614	0.327915	0.0855091	0.539853	-0.745135	-0.53045	-0.732527	-0.669371	0.543966	-0.184352
			4.42_309.17	0.180044	2.61626	-0.374082	0.807408	0.192352	-0.35874	1.04383	0.292482	-1.53154	-1.30602	-0.0414195	-0.95966	0.673468	0.459609	-0.77505	0.119342	-0.123462	-2.69341	-0.197872	-1.00492	1.70148	1.25104	0.867163	1.27323	-0.240009	0.642109	-0.568669	-0.0555232	-0.622045	1.06015	0.435487	0.291198	0.00624589	-1.78054	0.28152	-0.497591	0.414073	-0.659228	-0.154295	-0.13315	-0.407938	0.408003	-0.290112	-0.0966823	0.654795	-1.21159
			4.38_190.93	-0.173104	-0.294251	-1.50387	-0.657074	0.881546	0.364725	1.99849	1.08159	-0.0508704	-1.45005	-0.382102	-0.627675	-0.390027	0.391588	-0.695916	-0.231452	0.201646	-2.7208	-1.61306	-1.3774	1.49259	1.73202	1.70245	1.64236	-0.714364	-0.52804	0.398997	-0.281136	0.0376505	-0.0431138	-0.431511	-0.145658	-0.611605	-0.817124	0.869261	-0.186489	0.875591	0.917706	-0.0953979	0.565966	-0.0737447	0.301567	-0.0497369	0.0593618	1.0499	-0.829129
			4.37_248.08	-1.00429	-0.371228	0.610837	-0.254895	-0.375601	-0.0772536	2.3211	0.622748	0.770394	-1.30302	-1.06573	-0.532785	0.637382	0.508355	-1.04701	0.0329093	-0.726775	-1.67889	-1.62567	-1.34378	1.94143	0.711759	1.79923	1.48414	-1.08857	-0.757657	-0.120597	-0.655609	0.528378	-0.450898	-0.0201714	0.0191029	-0.41146	-0.770922	0.202221	-0.32672	0.329308	-0.225173	-0.738445	-0.211437	0.879441	0.808111	1.00128	0.896278	1.28243	-1.04379
			4.36_214.88	-0.0915431	-0.326275	-1.464	-0.627272	0.951703	0.31821	1.8939	1.0546	0.477206	-1.45845	-0.616873	-0.532706	-0.279962	0.490788	-0.770327	-0.186501	0.235298	-2.7637	-1.57281	-1.36707	1.56062	1.65323	1.59249	1.60211	-0.691088	-0.543262	0.265094	-0.323085	0.00803546	0.00146171	-0.467324	-0.152609	-0.653571	-0.855134	0.941015	-0.18923	1.03382	0.77375	0.0770247	0.628199	0.0199454	0.247825	-0.158926	0.0362812	0.960366	-0.908607
			4.36_132.87	0.131697	0.431948	-2.23884	-0.558398	0.337872	-0.588554	1.33218	0.3605	-0.07388	-1.7311	-1.03404	-0.946339	0.987024	0.431556	-0.863485	0.185031	0.0390324	0.644686	-1.49459	-0.270291	2.13355	1.13602	0.924591	1.39806	-0.408359	-0.338933	-0.0978687	-0.28172	0.0860903	0.0275213	-1.42435	-0.436911	-0.100359	-0.839226	-0.102446	-0.347344	0.799543	0.0194884	-1.28355	-0.15484	0.871536	-0.465688	-0.225598	0.0600836	2.19369	-0.215375
			4.35_216.88	0.119658	0.228006	-1.89484	-0.515726	0.44385	0.0257868	1.59488	0.688173	-0.576503	-1.42807	-0.778929	-0.927834	0.914394	0.548518	-0.665428	0.265828	0.227965	-1.95535	-1.92169	-1.21636	1.88139	1.33012	1.38201	1.53117	-0.882146	-0.139622	0.13298	-0.296263	0.147662	0.105538	-0.922794	-0.223198	0.100745	-1.05759	0.44011	-0.172246	0.617225	0.105648	-0.873566	-0.0502313	0.397891	0.0935825	-0.23259	0.0862943	1.98836	-0.372313
			4.34_404.28	1.77711	1.82516	0.587446	1.39657	-0.552575	-0.488474	1.28961	0.082855	-1.09896	-0.903682	-0.45666	-0.819767	1.07863	0.271003	-1.02144	0.109398	-0.259027	-2.73767	-1.18428	-1.39366	1.34977	0.583144	0.841969	0.92496	-0.8277	-0.306109	1.41304	0.0930766	-0.33401	-0.278701	-0.614876	-0.409196	-0.323914	-0.910154	-0.413515	-0.549194	-0.345995	-0.319448	-0.895317	-0.520253	1.05507	0.813783	1.16432	1.01106	0.80999	-0.593723
			4.34_387.29	1.88742	1.73694	0.558999	1.39446	-0.414262	-0.38257	1.43095	0.211373	-1.11887	-0.925638	-0.752839	-0.93245	1.00319	0.100792	-0.85106	0.0843083	-0.127301	-2.65443	-1.27707	-1.35293	1.48835	0.510202	0.96024	0.986265	-0.81247	-0.515324	1.52624	0.0661478	-0.348477	-0.311787	-0.516091	-0.392118	-0.0900678	-0.909329	-0.199634	-0.399677	-0.441126	-0.494759	-0.883232	-0.606372	1.01036	0.746457	1.04522	0.934012	0.601849	-0.606474
			4.34_343.30	1.73688	0.798788	1.1174	1.21769	0.0641685	-0.38837	1.73704	0.470945	-0.808759	-1.10626	-0.861063	-0.925361	0.865826	-0.140214	-1.06612	-0.113504	-0.21411	-2.33467	-1.21395	-1.25424	2.29991	0.793565	1.19127	1.42825	-0.421953	-0.699419	1.89588	0.258168	-0.373342	-0.514356	-0.326202	-0.404633	-0.642207	-1.32643	-0.32739	-0.765343	0.172878	-0.218981	-0.389243	-0.145115	0.641022	0.458167	0.193845	0.431011	-0.109773	-0.348206
			4.33_287.19	-0.403075	-1.56704	-1.56704	-1.17905	-0.134141	-0.367934	-0.0107166	-0.170931	-0.609007	-1.56704	-0.232177	-0.802741	0.25093	0.444847	-0.369651	0.108709	-0.243929	1.05874	0.00346382	0.272757	1.51391	1.27293	0.80099	1.19594	0.355829	-0.11491	-0.225474	0.00514845	-0.328218	-1.56704	-0.656564	-0.850607	-0.243585	-1.56704	-0.0823001	-0.630975	0.0611094	0.34633	0.947306	0.451582	0.513413	-1.56704	0.107995	-0.31521	1.86182	1.56031
			4.32_418.22	-1.50767	-0.617442	-0.977292	-1.03413	-0.00713864	0.378929	0.50695	0.292913	0.421368	1.36025	1.30599	1.0292	-0.600496	0.496843	-0.863537	-0.322397	0.385241	-0.769514	-0.00475142	-0.129675	-0.536711	1.03171	0.212133	0.235711	-1.33114	-0.431265	0.69685	-0.355185	-1.0966	0.0744401	0.0962967	-0.308623	0.293629	1.41525	3.17198	1.62695	0.153586	1.02098	0.27146	0.482007	-1.64569	-0.849775	-1.39167	-1.29571	-1.15046	0.292309
			4.32_404.21	-1.12324	-0.60413	-1.03307	-0.920145	-0.127565	0.176215	0.408055	0.152235	0.512641	1.26081	1.26805	1.01383	-0.55714	0.549215	-1.01006	-0.339328	0.457622	-0.631712	0.125468	-0.0162074	-0.251881	0.851481	0.0240398	0.20788	-1.46743	-0.535698	0.504215	-0.499639	-1.02824	0.256525	-0.193736	-0.321818	0.770893	1.56908	3.358	1.89932	0.127805	0.702908	-0.128589	0.234041	-1.52846	-1.21233	-1.5805	-1.44043	-0.583226	0.319978
			4.32_387.18	-1.03265	-0.644496	-1.05781	-0.91165	-0.183034	0.193969	0.481695	0.16421	0.513506	1.16844	1.33516	1.0057	-0.598418	0.430714	-0.977456	-0.38172	0.579628	-0.724711	0.0707491	-0.024778	-0.21947	0.84802	-0.0638866	0.188221	-1.38218	-0.7392	0.656769	-0.488205	-1.09704	0.19603	0.0491734	-0.283945	0.736576	1.55183	3.37229	1.8869	0.20349	0.776046	-0.134722	0.281605	-1.51428	-1.17882	-1.53173	-1.40827	-0.543806	0.243868
			4.27_240.20	-0.984644	-0.935325	-1.16228	-1.02742	1.28142	0.534108	0.345129	0.72022	0.934869	0.223616	1.66525	0.941246	1.05828	1.82052	1.61423	1.49768	0.282948	0.10907	0.972444	0.454821	0.966794	1.91657	1.5553	1.47956	-1.28429	-0.961796	-0.546705	-0.93093	-0.630855	-0.689311	-0.896893	-0.73902	-0.876404	-1.34574	-0.857762	-1.02663	0.0821814	-0.595796	-0.507656	-0.340423	-0.938165	-0.915987	-0.806625	-0.886926	0.0102805	-0.16238
			4.23_315.09	2.24603	-0.389989	-0.389989	0.488685	-0.389989	-0.389989	-0.389989	-0.389989	-0.389989	-0.389989	-0.389989	-0.389989	-0.389989	-0.389989	1.70479	0.308272	-0.389989	-0.389989	-0.389989	-0.389989	-0.389989	-0.389989	-0.389989	-0.389989	2.42977	-0.389989	-0.389989	0.549931	-0.389989	-0.389989	-0.389989	-0.389989	-0.389989	-0.389989	-0.389989	-0.389989	3.11305	-0.389989	-0.389989	0.777691	-0.389989	-0.389989	-0.389989	-0.389989	2.59602	-0.389989
			4.22_272.22	-0.502879	-1.07668	-0.0640143	-0.547857	0.97199	-0.0803333	0.811192	0.567616	-0.919862	-1.20372	-0.813833	-0.979137	0.0959811	1.92992	-0.183584	0.614104	-0.0741418	-2.29883	-1.58702	-1.32	1.5734	0.821065	0.614523	1.00299	-0.702349	1.71943	1.24456	0.75388	-0.437711	1.39667	0.0558377	0.338267	1.04379	-0.600491	-0.588868	-0.0485218	1.67924	-0.424189	-0.443287	0.270587	-0.56336	-0.894594	-0.0110374	-0.489664	-0.322512	-0.602259
			4.21_393.14	-0.140404	0.325525	1.00913	0.398083	-0.768154	-0.768154	-0.768154	-0.768154	1.50782	1.61749	1.23669	1.454	-0.768154	-0.768154	-0.768154	-0.768154	1.18583	2.11737	1.58988	1.63103	-0.768154	-0.768154	-0.768154	-0.768154	0.960324	0.860909	0.104569	0.641934	-0.768154	-0.768154	-0.768154	-0.768154	1.31416	1.57133	0.870611	1.25203	-0.768154	-0.768154	-0.768154	-0.768154	-0.768154	-0.768154	-0.768154	-0.768154	-0.768154	-0.768154
			4.20_490.29	-0.243797	0.0294208	1.30889	0.364839	0.150936	0.0891106	-1.00822	-0.256059	1.44022	0.81429	0.770958	1.00849	1.17311	0.792424	1.35402	1.10652	0.368453	1.13233	0.291216	0.597334	-1.06287	0.341293	-0.230999	-0.317524	0.793046	1.02623	0.877577	0.898951	-1.02724	-1.5677	-0.0730506	-0.889328	-0.236108	0.292959	0.144755	0.067202	-0.965506	-0.121365	0.323071	-0.2546	-3.17455	-0.25201	-1.13416	-1.52024	-1.84236	-0.151785
			4.20_447.13	0.883945	-1.05634	-1.74279	-0.638398	0.959482	-0.354978	-0.794916	-0.0634704	0.306692	-0.147806	0.429737	0.196208	1.21119	-0.749265	-1.29752	-0.278533	1.2765	-0.542762	0.114146	0.282627	1.71641	-0.777062	-1.54881	-0.203155	0.441437	-1.67597	-0.649957	-0.628164	0.965538	0.0685832	0.121736	0.385286	0.983648	0.0253034	0.535341	0.514764	1.00988	-0.872523	-1.39442	-0.419021	1.56885	0.426452	0.948206	0.98117	1.389	-1.08843
			4.20_257.19	-1.09429	-0.0711561	0.895681	-0.0899208	-0.333641	0.893013	-0.134995	0.141459	1.48879	0.986072	0.957198	1.14402	0.216978	-1.09429	1.14535	0.0893454	0.990291	1.94871	1.55653	1.49851	-1.09429	-1.09429	-1.09429	-1.09429	1.16696	1.27649	1.03892	1.16079	-1.09429	-1.09429	-0.337524	-0.842033	0.348591	0.59976	0.321298	0.423216	-0.480783	-1.09429	-0.0834732	-0.552848	-1.09429	-1.09429	-1.09429	-1.09429	-1.09429	-0.163323
			4.19_449.15	-0.287124	-0.615102	-0.891818	-0.598015	-0.318122	-0.118704	-0.772615	-0.403147	-0.345642	-0.172771	0.148596	-0.123272	0.145677	-0.343772	-0.28695	-0.161682	0.255106	-1.26418	-0.32272	-0.44393	0.418289	-2.18876	-1.15559	-0.975354	-0.391668	-1.14664	0.318312	-0.406664	0.0737826	-0.186095	-0.185287	-0.0992	0.013936	0.215809	0.695699	0.308481	0.114885	-0.117908	-0.435918	-0.146314	3.32888	1.74749	2.58243	2.55293	1.05938	-0.0681434
			4.18_508.28	-0.750482	-0.954681	-0.643447	-0.78287	-0.712928	-0.0789763	-0.442429	-0.411444	2.20835	2.28931	1.83112	2.10959	0.0390587	-0.541441	-0.10281	-0.201731	-0.800178	-1.48413	-1.12896	-1.13776	0.199483	-0.484363	0.0954413	-0.0631465	-0.134169	-0.571223	-0.405239	-0.37021	-0.388135	-0.691484	0.0469012	-0.344239	1.28025	2.41876	1.88787	1.8623	0.0124659	-0.452466	0.192219	-0.0825937	0.463637	0.19301	-0.881023	-0.074792	-0.49014	-0.484972
			4.17_214.88	-0.226294	-0.373836	-1.47754	-0.692556	0.911781	0.364198	1.79102	1.02233	0.370952	-1.25665	-0.497917	-0.461204	-0.360685	0.345464	-0.788638	-0.267953	0.221633	-2.84915	-1.48875	-1.37209	1.44781	1.7186	1.69205	1.61949	-0.67482	-0.630364	0.228825	-0.358786	-0.0908299	-0.0158544	-0.56213	-0.222938	-0.632524	-0.824245	0.881963	-0.191602	1.08726	0.823254	-0.0119607	0.632851	-0.052347	0.803554	-0.194632	0.185525	0.953099	-0.854932
			4.17_190.93	-0.194074	-0.265288	-1.33995	-0.59977	0.847189	0.445401	1.81393	1.03551	-0.17727	-1.48497	-0.541008	-0.734416	-0.294831	0.437331	-0.718749	-0.192083	0.293193	-2.88389	-1.55625	-1.38232	1.4793	1.71903	1.74941	1.64925	-0.732582	-0.599663	0.324594	-0.335884	0.0107232	0.0210935	-0.380316	-0.116166	-0.505616	-0.728203	0.827894	-0.135308	0.891459	0.80468	-0.0792901	0.53895	-0.24936	0.768327	-0.117899	0.133689	1.01725	-0.843303
			4.16_446.26	-0.794892	-0.331996	1.40023	0.091114	0.112892	0.0181854	-0.621012	-0.163311	1.65814	1.05731	0.850857	1.18877	1.15532	0.791999	1.46725	1.13819	0.359719	1.24998	-0.0357602	0.524646	-0.563696	0.481535	-0.695466	-0.259209	0.720008	1.06319	1.08335	0.955518	-1.07389	-1.8678	-0.383824	-1.1085	-0.0562519	0.453711	0.175495	0.190985	-0.708007	-0.669547	0.0900649	-0.429163	-1.51193	-0.117599	-0.97373	-0.867753	-2.80731	-0.32841
			4.13_590.26	-0.994256	-0.994256	-0.994256	-0.994256	-0.994256	-0.994256	-0.994256	-0.994256	-0.0294165	-0.502071	0.412821	-0.0395555	1.33909	1.30092	1.41817	1.35272	-0.994256	-0.994256	-0.994256	-0.994256	0.739577	0.728696	0.9947	0.820991	0.208786	-0.312321	-0.994256	-0.36593	-0.994256	-0.994256	-0.994256	-0.994256	0.316143	-0.381778	0.407352	0.113906	1.47982	1.5118	1.53824	1.50995	-0.0407632	-0.994256	-0.994256	-0.676425	1.16083	1.30618
			4.13_283.11	0.081896	-0.0812327	-1.09608	-0.365138	-0.044471	0.213591	2.11286	0.760659	-1.4985	-1.41613	-0.919251	-1.27796	1.48817	0.420063	0.0801839	0.662807	0.301943	-2.24925	-1.61719	-1.18816	1.63281	1.38421	0.737055	1.25136	-1.04455	0.7171	0.638844	0.103798	0.224923	0.538234	-0.547306	0.0719503	-0.492672	-0.676304	-0.542305	-0.570427	-0.321349	0.127594	-1.07656	-0.423439	0.24369	0.790639	-0.522327	0.170667	1.55128	0.0916525
			4.12_523.26	-0.964358	-0.964358	0.820708	-0.369336	-0.146657	0.943235	0.107228	0.301269	1.5594	1.16041	1.07139	1.26373	0.0653713	-0.964358	1.17389	0.0916349	1.04428	1.88212	1.54662	1.49101	-0.964358	-0.964358	-0.964358	-0.964358	1.13798	1.37867	0.96471	1.16045	-0.964358	-0.964358	-0.964358	-0.964358	0.571822	0.704901	0.0944362	0.457053	-0.964358	-0.964358	-0.424434	-0.784384	-0.964358	-0.964358	-0.964358	-0.964358	-0.964358	-0.226349
			4.12_402.23	-0.536575	0.0013505	1.21924	0.228004	0.131515	0.181102	-0.529782	-0.0723884	1.60132	1.08081	0.851008	1.17771	1.00171	0.547549	1.24446	0.93124	0.470143	1.23684	0.371529	0.692838	-2.81293	0.222973	-0.396057	-0.995337	0.713605	1.0872	0.983625	0.928142	-1.3174	-1.64329	-0.591268	-1.18398	0.263055	0.577378	0.186464	0.342299	-1.50656	-0.796847	0.309587	-0.664607	-1.14175	0.0785864	-0.52915	-0.530771	-1.46559	-0.122572
			4.12_257.19	-0.730992	-0.1449	0.798448	-0.0258145	-0.0289246	0.817969	0.511842	0.433629	1.37095	0.958478	0.895629	1.07502	0.274336	-0.570137	1.00721	0.237135	0.9726	1.80092	1.39914	1.39089	-1.24403	-0.419307	-1.24403	-0.96912	1.08818	1.13666	1.01763	1.08082	-1.24403	-1.24403	-0.361394	-0.949816	0.458945	0.622961	0.46069	0.514199	-1.24403	-1.24403	0.184676	-0.767792	-1.24403	-1.24403	-1.24403	-1.24403	-1.24403	0.16268
			4.11_458.18	0.511035	0.704438	1.15524	0.790239	-0.907134	-0.907134	-0.907134	-0.907134	1.35551	1.36968	1.1355	1.2869	-0.907134	-0.907134	-0.393136	-0.735801	0.96961	1.82232	1.37414	1.38869	-0.907134	-0.907134	-0.907134	-0.907134	1.0614	1.01177	0.997744	1.02364	-0.907134	-0.907134	-0.907134	-0.907134	1.04076	1.30297	0.907207	1.08364	-0.907134	-0.907134	-0.907134	-0.907134	-0.139853	-0.907134	0.142079	-0.301636	-0.907134	-0.907134
			4.11_395.15	0.641951	0.846514	0.984465	0.82431	-1.0489	-0.152188	-0.0896353	-0.430241	1.24033	1.33614	1.10541	1.22729	-1.0489	-1.0489	-1.0489	-1.0489	0.88806	1.69634	1.2907	1.2917	-1.0489	-1.0489	-1.0489	-1.0489	0.937999	0.986031	0.879821	0.934617	-1.0489	-1.0489	-0.516527	-0.871442	1.09943	1.17991	0.79304	1.02413	-1.0489	-1.0489	-1.0489	-1.0489	-0.212626	0.441984	0.356327	0.195228	-1.0489	-1.0489
			4.08_426.97	0.606347	-0.0269065	-1.9269	-0.449154	0.628264	0.11519	-1.9269	-0.394483	0.364625	-0.608361	-0.725689	-0.323142	0.710251	0.137255	-1.9269	-0.359799	0.785441	-1.23987	-1.9269	-0.793779	1.14385	0.119248	-1.9269	-0.221267	0.547173	-0.0774619	-0.52945	-0.0199129	1.4056	0.771933	0.297167	0.824899	0.509598	-0.150095	-0.750612	-0.13037	0.731677	0.0306177	-0.326404	0.145297	1.22105	0.682662	0.416306	0.773338	1.79114	0.503742
			4.08_214.88	-0.269007	-0.268676	-1.5212	-0.686293	0.907733	0.438334	1.72783	1.02463	0.300938	-1.2998	-0.505759	-0.501541	-0.453524	0.358438	-0.563796	-0.219628	0.257473	-3.0084	-1.45109	-1.40067	1.39187	1.74736	1.77799	1.63907	-0.719435	-0.547799	0.14722	-0.373338	0.0352879	-0.0751198	-0.496429	-0.178754	-0.545872	-0.711841	0.807775	-0.149979	1.13667	0.804512	-0.0415934	0.633195	-0.150998	0.530284	-0.2898	0.0298289	0.958039	-0.750645
			4.06_523.25	-0.992616	-0.181917	0.555478	-0.206352	0.154987	0.972568	0.122137	0.416564	1.6812	1.33713	1.08707	1.36846	-0.129854	-0.992616	0.781326	-0.113715	1.12098	2.11656	1.76232	1.66662	-0.992616	-0.992616	-0.992616	-0.992616	0.964309	0.935349	0.678528	0.859395	-0.992616	-0.992616	-0.992616	-0.992616	0.365489	0.788086	0.546022	0.566532	-0.992616	-0.992616	-0.296676	-0.760636	-0.992616	-0.992616	-0.992616	-0.992616	-0.992616	-0.471843
			4.06_324.22	-0.330687	-1.10513	-0.99324	-0.809687	0.346135	0.033482	-1.65062	-0.423667	-0.639213	-0.131326	0.394123	-0.125472	0.478571	0.818398	0.768552	0.688507	-0.422678	-3.91773	-0.493357	-1.61125	0.552745	0.410013	0.756267	0.573009	-1.19156	-1.47273	-0.450858	-1.03838	-0.0849766	0.336629	0.253833	0.168495	0.453339	0.422002	1.28926	0.721534	1.28064	0.668969	0.936595	0.962067	0.250103	0.757796	0.00953016	0.339143	1.02077	0.129351
			4.06_237.15	-0.750306	-1.24825	-0.759861	-0.919472	0.0848472	-0.439968	-2.73697	-1.0307	0.283761	0.23939	1.31351	0.612221	0.116873	0.07131	-0.207791	-0.00653581	0.184953	-2.99335	-0.0258793	-0.944757	0.0816624	-0.0278351	-0.573942	-0.173372	-0.577882	-0.513001	-0.117489	-0.402791	-0.509128	-0.630739	0.5826	-0.185755	1.71404	1.31497	1.42181	1.48361	0.246326	0.39886	0.276971	0.307386	1.43174	1.2404	0.304738	0.992291	1.01252	-0.230945
			4.06_161.04	-0.797735	-0.301225	-2.11436	-1.07111	0.356585	0.164667	1.87151	0.797586	-0.19737	-0.927245	-0.238336	-0.454317	-0.670326	0.736696	-1.40701	-0.446879	0.248582	1.54163	0.1111	0.633772	1.7718	1.52648	1.66	1.65276	-1.23183	-0.525284	0.0822951	-0.558274	0.695989	0.128131	-0.581356	0.0809213	-1.08718	-0.853648	0.465761	-0.491688	-0.289426	-0.111833	-1.13901	-0.513424	0.247002	-0.210501	0.680623	0.239041	1.20829	-1.63616
			4.06_101.02	-0.531119	0.0132667	-1.81579	-0.777879	0.272339	0.0229035	1.98129	0.758845	-0.356942	-0.949377	-0.00620883	-0.437509	-1.16426	0.854813	-1.24551	-0.518317	0.33286	1.21788	-0.197488	0.451085	1.66485	1.42585	1.79075	1.62715	-1.07625	-0.806847	0.121866	-0.587076	0.747761	0.262661	-0.13733	0.291031	-1.01826	-1.14565	0.319801	-0.614705	-0.530387	-0.300556	-1.36037	-0.730439	0.493819	0.14128	1.0382	0.557767	1.18221	-1.7287
			4.05_322.20	-0.178665	-0.547092	-1.36015	-0.695304	0.0751589	-0.266724	-1.21898	-0.470183	-0.825602	-0.126895	0.37221	-0.193429	0.698371	0.873883	0.716242	0.762832	-0.606937	-3.92156	-0.571509	-1.7	0.382567	0.314299	0.473724	0.390197	-1.37602	-1.20051	-0.638837	-1.07179	-0.162509	0.23029	0.0903654	0.0527154	0.823927	0.47189	1.20301	0.832942	0.833772	0.587107	0.41847	0.613116	0.650338	1.00742	0.603019	0.753594	1.51504	-0.118372
			4.03_523.26	-0.885768	-0.885768	0.49166	-0.426626	0.128371	1.04303	0.0794198	0.41694	1.72081	1.42029	1.17934	1.44015	-0.885768	-0.885768	0.822525	-0.316337	1.12721	2.09441	1.81584	1.67915	-0.885768	-0.885768	-0.885768	-0.885768	0.905569	0.978319	0.629136	0.837675	-0.885768	-0.885768	-0.885768	-0.885768	0.483859	0.815197	0.568852	0.622636	-0.885768	-0.885768	-0.885768	-0.885768	-0.885768	-0.885768	-0.885768	-0.885768	-0.885768	-0.359997
			4.03_257.19	-0.623022	-0.234302	0.557336	-0.0999957	0.141474	0.950204	0.586152	0.559277	1.60389	1.28749	1.04278	1.31139	0.00492128	-1.12576	0.735922	-0.128306	1.04625	2.00029	1.69769	1.58141	-1.12576	-1.12576	-1.12576	-1.12576	0.961925	0.888298	0.712234	0.854152	-1.12576	-0.486401	-0.643817	-0.751993	0.399343	0.718557	0.555533	0.557811	-1.12576	-1.12576	-0.204372	-0.818632	-1.12576	-1.12576	-1.12576	-1.12576	-1.12576	-0.189237
			4.03_135.08	-1.06016	-1.10062	-0.558624	-0.906468	0.204315	0.406906	0.751366	0.454196	1.9677	0.957102	0.470655	1.13182	-0.714262	-0.233705	-0.0870287	-0.344998	0.771881	3.31314	2.28264	2.12255	1.13232	0.315841	0.121597	0.523254	0.443692	-0.0208437	0.10731	0.17672	-0.61862	-0.601237	-1.01599	-0.745282	-0.981195	-0.36809	-0.489141	-0.612809	0.154566	-0.533579	-0.343707	-0.240907	-1.10476	-0.844612	-1.09621	-1.0152	-0.366164	-0.591682
			4.03_133.10	-0.326162	-1.49754	-1.0617	-0.961803	0.0305097	0.17614	0.986158	0.397603	1.74596	0.504389	0.339553	0.8633	-0.514948	-0.434926	-0.64721	-0.532361	0.428939	2.99265	1.79174	1.73778	1.69011	0.362066	0.643812	0.898662	-0.0219253	-0.458378	0.261805	-0.072833	-0.564277	-0.290766	-0.718787	-0.52461	-0.66903	-0.55316	-0.694196	-0.638795	1.9558	-0.740256	-0.534571	0.226991	-1.0669	-0.686363	-0.872475	-0.875247	-0.211213	-0.850025
			4.00_522.29	-0.374508	-0.611918	-0.332969	-0.439798	-0.299173	0.693884	0.628921	0.34121	1.99704	1.37386	0.530992	1.30063	0.00663192	-0.337294	0.15292	-0.0592473	0.580239	3.09995	2.16455	1.94825	-0.0133921	0.186819	-2.65764	-0.82807	0.105831	0.246476	0.173585	0.175297	-0.422887	-0.638614	-0.896783	-0.652761	-0.745974	0.0843744	-0.297215	-0.319605	-0.132146	-0.533677	-0.303276	-0.323033	-0.769537	-0.61862	-1.245	-0.877719	-0.269138	-0.495913
			4.00_449.15	-0.527508	-0.737318	-0.705434	-0.656753	-0.547846	-0.271072	-0.837238	-0.552052	-0.259536	0.0446511	0.115431	-0.0331514	-0.122967	-0.735601	-0.0966411	-0.318403	0.0910633	-1.45582	-0.169046	-0.511268	0.150152	-1.57627	-0.795965	-0.740695	-0.43806	-1.50395	0.261924	-0.560028	0.17948	-0.310105	-0.20607	-0.112232	0.215565	0.218345	0.633682	0.355864	0.280127	-0.025774	-0.423411	-0.0563529	3.37395	1.84316	2.62654	2.61455	1.10578	0.0503741
45783172		NA	4,6-Dihydroxy-5a-methy3-methylidene-2-oxo-4,5,6,7,8,9,9a,9b-octahydro-3aH-benzo[g][1]benzofuran-9-carbaldehyde	-1.20119	0.233055	0.513685	-0.151482	-0.083805	0.912256	-0.137435	0.230338	1.3532	1.52117	1.01242	1.2956	0.531245	-0.183528	0.74659	0.364769	0.973918	1.62617	1.33476	1.31162	-1.20119	0.548357	-1.20119	-0.618005	0.649255	0.543609	-0.0241334	0.389577	-1.20119	-1.20119	-1.20119	-1.20119	0.925447	1.43651	0.862812	1.07492	-0.603304	-1.20119	-0.0833976	-0.629296	-1.20119	-1.20119	-1.20119	-1.20119	-1.20119	-0.194636
		NA	4,5-Dicaffeoylquinic acid	1.16998	1.13282	-0.532165	0.590212	-0.532165	-0.532165	-0.532165	-0.532165	-0.532165	0.306653	-0.532165	-0.252559	-0.532165	-0.532165	-0.532165	-0.532165	-0.532165	2.94849	2.83238	1.74957	2.06058	0.779579	-0.532165	0.76933	1.49186	1.04422	-0.532165	0.66797	-0.532165	-0.532165	-0.532165	-0.532165	-0.532165	0.0697326	-0.532165	-0.331533	-0.532165	-0.532165	-0.532165	-0.532165	-0.532165	-0.532165	-0.532165	-0.532165	-0.532165	-0.532165
51136570		NA	4,4,7a-Trimethy3a,5,6,7-tetrahydro-3H-indene-1-carboxylic acid	-2.64926	-0.908609	0.285548	-1.09077	-0.738534	0.33001	-0.396527	-0.268351	1.42215	0.853826	0.536389	0.937455	0.318663	-0.0282918	0.573548	0.287973	0.743153	1.98229	1.68538	1.47028	-0.208901	0.0512292	-0.157609	-0.105093	0.289303	0.132779	-0.361048	0.0203449	-3.45843	-0.972415	-0.30036	-1.57707	0.367184	0.666414	0.353371	0.462323	-0.0707629	0.045102	0.624282	0.19954	-0.290355	-0.206153	-0.763734	-0.420081	-0.386668	0.379555
251293		NA	4-(Isopentyloxy)benzoic acid	-0.0817627	0.0871203	-0.422031	-0.138891	-1.75166	0.0556	0.416173	-0.42663	2.40767	2.11352	0.442642	1.65461	-0.472698	-0.0243446	0.0319184	-0.155041	0.52054	1.44494	0.717591	0.894356	-1.75166	0.0807626	0.0590563	-0.537281	-0.237325	-0.298374	-1.75166	-0.762454	-0.677054	0.239091	-1.75166	-0.729875	1.15607	1.56088	-0.550441	0.722171	0.229622	-0.394272	0.642721	0.159357	-0.42752	-1.75166	0.0838067	-0.698459	-0.318526	0.152303
		NA	4-(Hydroxymethyl)-4,6a,9,12b-tetramethy4a,6,6a,12,12a,12b-hexahydro-4H,9H-benzo[f]pyrano[2,3-b]chromene-1,11(5H,10H)-dione	-0.525029	-0.0659044	0.696152	0.0350731	-0.142466	0.66867	-0.103723	0.140827	1.53991	1.16996	1.07561	1.26183	-0.83869	-1.5577	0.108243	-0.762714	0.745223	1.40938	1.1079	1.0875	-1.5577	-1.5577	-1.5577	-1.5577	1.01308	1.01335	0.572856	0.866429	-1.5577	-0.337908	0.413618	-0.493995	0.816026	1.15466	0.691357	0.887348	-0.700972	-0.826097	0.123272	-0.467932	0.432283	0.416808	0.104904	0.317998	-1.5577	-0.828615
44715663		NA	4-((3R,4S)-4-Hydroxy-4-(4-hydroxy-3-methoxybenzyl)-3-(hydroxymethyl)tetrahydrofuran-2-yl)-2-methoxyphenyl beta-glucopyranoside	-0.777596	0.147658	0.70208	0.0240474	-0.6728	0.463951	-2.03343	-0.747426	1.14187	0.966853	0.66713	0.925285	0.393499	0.10969	0.633962	0.37905	0.276465	1.75936	1.22395	1.08659	-2.03343	-2.03343	-0.561067	-1.54264	0.90874	0.950934	0.370261	0.743312	-1.15413	-0.647227	0.423469	-0.459295	0.577756	0.901091	-0.263464	0.405127	-2.03343	-0.105818	0.920768	-0.40616	-0.236014	-0.390944	-1.03147	-0.552809	-0.752378	0.697125
6441280	C12208	NA	3-O-p-Coumaroylquinic acid	-1.06015	-0.78807	-1.21711	-1.02178	-0.463888	-0.00200569	-1.06724	-0.511043	1.15572	1.16061	0.823386	1.04657	0.979507	0.601417	0.962047	0.847657	0.604116	1.2306	0.737812	0.85751	0.232686	0.49727	0.113657	0.281204	0.327792	-0.488092	-1.14611	-0.43547	-2.12484	-1.19166	-1.03159	-1.44936	0.796527	0.85416	-0.203728	0.482319	0.499826	0.506045	1.26559	0.757152	-0.974811	-1.48578	-2.25096	-1.57052	0.642434	0.494586
9799386	C02572	NA	3-O-Feruloylquinic acid	-0.0998002	0.763061	0.219248	0.294169	0.658913	1.15805	-0.129311	0.56255	1.24362	1.40345	0.904563	1.18388	-0.290886	-1.26561	-0.417423	-0.657972	0.92145	1.68594	1.30414	1.30384	0.711749	-1.26561	-1.26561	-0.606489	1.10705	0.649406	0.0269583	0.594473	-0.0316706	0.0199672	-1.26561	-0.42577	0.649717	1.29826	0.575521	0.841167	-1.26561	-1.26561	-0.581816	-1.03768	-1.26561	-1.26561	-1.26561	-1.26561	-1.26561	-1.26561
340	C02923	NA	3-Methylcatechol	-0.265218	-0.141158	-1.31226	-0.572878	-0.0242504	-0.261035	0.292964	0.00255976	-0.549831	-0.238994	0.743924	-0.014967	-0.298581	-1.31226	-1.31226	-0.974366	0.168132	0.149679	0.101024	0.139612	0.472726	0.407423	-0.00243983	0.29257	-1.31226	-1.31226	-0.0901092	-0.904875	-0.133936	-0.217301	1.69004	0.446269	-0.0431526	-1.31226	1.20283	-0.0508601	-0.129972	0.291993	-0.357305	-0.0650946	2.14319	2.19	2.65268	2.32862	-1.31226	-0.447443
1662	C03761	Organic acids	3-Hydroxy-3-methylglutaric acid	-0.469784	-0.182807	-1.36613	-0.672908	0.140196	-0.315268	1.53455	0.453158	-0.78937	-0.960433	-0.180269	-0.643357	-0.313172	0.527022	-0.900431	-0.22886	-0.0085592	4.08281	-1.31218	0.920691	1.29954	0.887768	0.980283	1.05586	-0.875148	-0.619179	0.0590646	-0.478421	0.371537	-0.0899522	-0.300372	-0.00626242	-0.602059	-0.504197	0.614228	-0.164009	-0.0515769	-0.333415	-0.695845	-0.360279	-0.0647514	-0.0600313	0.43169	0.102303	0.818725	-1.29365
24871190		NA	3-Hydroxy-2-((9Z,12Z)-octadeca-9,12-dienoyloxy)propyl 2-(trimethylazaniumyl)ethyl phosphate	0.543535	-0.583663	0.408014	0.122629	-0.238728	-0.167235	0.390728	-0.00507857	-1.12225	3.32335	-0.816817	0.461426	0.032932	0.545965	1.8052	0.7947	0.0374798	-1.20265	-0.685046	-0.616737	-2.74427	0.315875	0.169911	-0.752829	-0.294845	-0.898085	-0.260856	-0.484596	1.62938	0.630521	-0.0937647	0.722046	-0.807043	0.270833	-0.144652	-0.226954	0.300536	0.135745	-0.549342	-0.0376871	0.581748	0.0866933	0.844153	0.504198	-0.160181	-0.0220845
4594662		NA	3-Cyclohexy1,1-dimethylurea	-0.0131509	-0.870812	-1.43273	-0.772232	1.12048	-0.309266	1.15171	0.654311	-0.937798	-1.90351	-0.178101	-1.00647	-0.211265	0.244454	-1.67206	-0.546289	0.282008	-2.42316	-0.544641	-0.895263	2.09907	1.71716	0.665455	1.4939	-0.799724	-0.635532	0.551766	-0.294497	-0.107384	0.153441	-0.367859	-0.107267	-0.0385547	-0.702428	0.512782	-0.0760669	1.64171	0.749999	-0.0968562	0.76495	0.397141	1.34794	-0.183854	0.520408	0.651471	-0.078806
45783010		NA	3-Buten-2-one, 4-[4-(beta-glucopyranosyloxy)-2-hydroxy-2,6,6-trimethylcyclohexylidene]-	-0.708766	-0.834845	-1.20203	-0.915214	-1.06292	0.242517	-0.508201	-0.44287	2.14725	1.45808	0.824522	1.47662	0.571695	0.144825	0.949248	0.555256	0.98387	2.32865	2.0091	1.77387	-0.287797	0.0576762	0.0740517	-0.0520229	0.0613397	-0.0600481	-0.649646	-0.216118	-2.0048	-1.54855	-0.975313	-1.50956	-0.320773	0.412965	-0.22983	-0.0458795	-0.114162	0.0868448	0.608034	0.193572	-0.769262	-0.836773	-1.3091	-0.971711	-0.142533	0.274795
46878602		NA	3alpha,4beta,3alpha-Galactotetraose	-0.782889	-0.793411	-2.59423	-1.39018	0.431217	0.298067	-0.21191	0.172458	0.537479	0.755507	0.895706	0.729564	0.703627	0.494168	0.449826	0.549207	0.682505	-1.33913	-0.105557	-0.25406	0.37697	-0.381272	0.673155	0.222951	0.41656	-0.536632	-1.0533	-0.391124	-3.32814	-0.494795	0.693468	-1.04316	0.905461	0.737782	0.697718	0.78032	0.720617	0.900902	0.809905	0.810475	-0.67009	-0.440049	-1.36308	-0.824405	0.315899	0.747783
			3.99_643.39	-0.632306	0.505173	-0.632306	-0.253146	-0.632306	-0.632306	-0.632306	-0.632306	-0.632306	-0.632306	1.49621	0.0771978	-0.632306	1.59124	1.55569	0.83821	-0.632306	-0.632306	-0.632306	-0.632306	-0.632306	-0.632306	-0.632306	-0.632306	-0.632306	-0.632306	-0.632306	-0.632306	-0.632306	-0.632306	-0.632306	-0.632306	0.748515	1.90622	1.87042	1.50839	1.59832	-0.632306	-0.632306	0.111235	-0.632306	-0.632306	-0.632306	-0.632306	1.68545	0.973295
			3.99_523.25	-0.650101	-0.285275	0.527905	-0.135823	0.18101	0.936114	0.612981	0.576702	1.57847	1.26247	1.05041	1.29712	-0.118455	-1.18506	0.733365	-0.190051	1.07385	2.04031	1.70173	1.6053	-1.18506	-1.18506	-1.18506	-1.18506	0.913426	0.914466	0.700764	0.842885	-0.633531	-1.18506	-0.619569	-0.812721	0.384798	0.745977	0.505075	0.545283	-1.18506	-1.18506	-0.467498	-0.945875	-0.700715	-1.18506	-1.18506	-1.02361	-1.18506	0.0277588
			3.99_214.88	-0.249445	-0.249221	-1.53201	-0.676891	0.85911	0.34998	1.69169	0.966925	0.403878	-0.679673	-0.588695	-0.288164	-0.413776	0.326904	-0.636452	-0.241108	0.120718	-3.45286	-1.43301	-1.58839	1.40431	1.62451	1.59039	1.53974	-0.619819	-0.474276	0.181071	-0.304341	-0.0171695	-0.0937682	-0.426534	-0.179157	-0.534837	-0.581748	0.901208	-0.0717923	1.11096	0.884083	0.0876058	0.694215	-0.0759046	0.256184	-0.123177	0.019034	0.92331	-0.835175
			3.99_161.04	-0.701789	-0.261886	-2.01532	-0.993	-0.167532	-0.109207	1.37089	0.364716	1.15872	-0.0106639	0.0571388	0.401732	-0.953196	0.321525	-1.03844	-0.556704	0.318275	3.28073	1.80322	1.80074	1.03693	0.918982	0.874288	0.943401	-0.696984	-0.398259	-0.116733	-0.403992	0.323787	-0.111681	-0.79485	-0.194248	-0.829077	-0.699567	0.305011	-0.407878	-0.35364	-0.582371	-1.28185	-0.739288	-0.0200347	-0.378447	0.278003	-0.0401595	0.83738	-1.5721
			3.98_621.38	-0.794696	-0.794696	0.603117	-0.328759	-0.794696	-0.794696	-0.794696	-0.794696	0.73213	0.109514	0.574044	0.471896	1.12722	1.77701	1.23976	1.38133	-0.794696	-0.794696	-0.794696	-0.794696	-0.794696	-0.794696	1.26533	-0.108022	-0.794696	-0.794696	-0.794696	-0.794696	-0.794696	-0.794696	-0.794696	-0.794696	0.860696	1.21524	0.947798	1.00791	-0.794696	-0.794696	1.59009	0.000233567	-0.794696	-0.794696	-0.794696	-0.794696	1.45589	1.78954
			3.98_267.07	-0.939991	-0.162434	0.0971136	-0.335104	0.304713	1.00334	0.0942435	0.467432	1.74944	1.38739	1.15221	1.42968	-0.939991	-0.939991	0.690939	-0.396348	1.11903	2.24386	1.91381	1.7589	-0.939991	-0.939991	-0.939991	-0.939991	0.925941	1.0112	0.503443	0.813527	-0.939991	-0.939991	-0.939991	-0.939991	0.315656	0.712889	0.36795	0.465498	-0.939991	-0.307949	-0.939991	-0.72931	-0.939991	-0.939991	-0.939991	-0.939991	-0.939991	-0.939991
			3.98_221.07	-0.822329	-0.822329	0.0718641	-0.524265	-0.822329	1.07735	0.142493	0.132503	1.80765	1.468	1.21882	1.49816	-0.822329	-0.822329	0.768109	-0.292183	1.20701	2.28756	1.94731	1.81396	-0.822329	-0.822329	-0.822329	-0.822329	0.950606	1.02716	0.419811	0.799194	-0.822329	-0.822329	-0.822329	-0.822329	0.401118	0.7637	0.261306	0.475375	-0.822329	-0.822329	-0.195612	-0.613423	-0.822329	-0.822329	-0.822329	-0.822329	-0.822329	-0.822329
			3.98_101.02	-0.84736	-0.122555	-1.89253	-0.954147	-0.18389	0.0732744	1.39485	0.428077	1.01299	-0.176235	0.109069	0.315274	-1.17418	0.323066	-0.908311	-0.586474	0.271425	3.17452	1.55881	1.66825	1.13785	0.91962	1.00006	1.01918	-0.722198	-0.455651	0.0575349	-0.373438	0.304148	-0.371765	-0.595178	-0.220932	-0.851253	-0.901784	0.0105515	-0.580828	-0.474372	-0.458749	-1.41927	-0.78413	0.106137	-0.0846553	0.581257	0.200913	0.890446	-1.72006
			3.97_584.24	-0.79932	-0.79932	0.477243	-0.373799	-0.190666	1.03555	-0.79932	0.0151879	1.74734	1.40082	1.18461	1.44425	-0.79932	-0.79932	0.882131	-0.238836	1.1147	2.25132	1.90189	1.75597	-0.79932	-0.79932	-0.79932	-0.79932	1.00915	1.17799	0.69492	0.960686	-0.79932	-0.79932	-0.79932	-0.79932	0.364079	0.855763	0.0795603	0.433134	-0.79932	-0.79932	-0.79932	-0.79932	-0.79932	-0.79932	-0.79932	-0.79932	-0.79932	-0.79932
			3.96_599.36	-0.9262	-0.9262	0.801066	-0.350445	-0.9262	-0.9262	-0.9262	-0.9262	-0.9262	-0.0170871	0.821474	-0.0406044	0.41463	1.3022	1.02441	0.913744	-0.9262	-0.9262	-0.9262	-0.9262	-0.9262	0.518977	1.01093	0.201237	-0.9262	-0.9262	-0.9262	-0.9262	-0.9262	-0.9262	-0.9262	-0.9262	1.19761	1.11906	1.28859	1.20175	0.63964	0.406277	1.24234	0.762752	0.178732	-0.9262	-0.9262	-0.557889	1.39481	1.49982
			3.94_577.35	-1.14906	-1.14906	0.0967069	-0.733803	-1.14906	-1.14906	-1.14906	-1.14906	0.492763	0.198033	0.64005	0.443615	0.633233	0.880307	1.21164	0.908394	-1.14906	-1.14906	-1.14906	-1.14906	0.76961	0.307679	1.101	0.726097	0.252571	0.209142	-1.14906	-0.229115	-1.14906	-1.14906	-0.132481	-0.810199	0.943888	1.06245	1.1692	1.05851	0.604365	0.249239	1.33256	0.728722	-1.14906	-1.14906	-1.14906	-1.14906	1.31164	1.22551
			3.94_542.30	-0.743752	-0.743752	0.137632	-0.449957	-0.743752	0.682661	0.506563	0.148491	1.89472	1.49787	0.994565	1.46239	-0.743752	-0.743752	0.27524	-0.404088	0.997053	2.7583	2.33912	2.03149	0.569479	-0.743752	-0.743752	-0.306008	0.874251	0.656674	-0.743752	0.262391	-0.743752	-0.743752	-0.743752	-0.743752	-0.187594	0.814648	0.0638407	0.230298	-0.743752	-0.743752	-0.743752	-0.743752	-0.743752	-0.743752	-0.743752	-0.743752	-0.743752	-0.743752
			3.94_523.25	-0.645191	-0.360089	0.549798	-0.151827	-0.0349447	0.917967	0.534291	0.472438	1.57348	1.29014	1.05281	1.30548	-0.0846701	-1.14396	0.798105	-0.143509	1.0707	2.09656	1.71962	1.62896	-1.14396	-0.26465	-1.14396	-0.850859	0.934077	0.896501	0.744305	0.858294	-1.14396	-1.14396	-0.514509	-0.934145	0.417646	0.72285	0.560826	0.567107	-1.14396	-1.14396	-0.547415	-0.945114	-1.14396	-1.14396	-1.14396	-1.14396	-1.14396	-0.386181
			3.94_275.20	-1.0175	-1.0175	0.272998	-0.587335	-0.0402586	1.16907	0.285675	0.471495	1.75527	1.428	1.15825	1.44717	-1.0175	-1.0175	0.470476	-0.521509	1.32289	2.16969	1.69015	1.72757	-1.0175	-1.0175	0.1146	-0.640135	0.858603	0.774389	0.315403	0.649465	-0.361244	-1.0175	-0.242516	-0.540421	0.70467	0.841551	0.045997	0.530739	-1.0175	-0.147164	-1.0175	-0.727389	-1.0175	-0.34147	-1.0175	-0.792158	-1.0175	-1.0175
			3.94_187.86	-0.268331	-0.295221	-2.04374	-0.869096	0.759586	0.175327	1.66911	0.868009	0.68428	-0.333885	-0.575762	-0.0751224	-0.0818569	0.45	-0.370328	-0.000728223	0.119749	-3.13873	-1.48117	-1.50005	1.48273	1.76153	1.59504	1.6131	-0.874714	-0.635381	-0.0516781	-0.520591	-0.20396	-0.136995	-0.76716	-0.369372	-0.373208	-0.396021	0.658465	-0.0369216	0.934583	0.724196	-0.0969706	0.520603	0.0664513	0.471089	-0.314052	0.0744959	1.07724	-0.663615
			3.94_161.04	-0.792136	-0.497399	-1.97787	-1.08914	0.0414181	-0.178389	1.62216	0.495065	0.822525	-0.291836	-0.220052	0.103546	-0.743715	0.560673	-1.24109	-0.474711	0.314669	3.17148	1.48307	1.65641	1.24146	1.17689	0.993728	1.13736	-0.959926	-0.751728	-0.0710614	-0.594239	0.158242	0.0864116	-0.638126	-0.131157	-0.66296	-0.836589	0.161738	-0.445937	-0.425578	-0.534775	-1.15699	-0.705782	-0.152648	-0.245126	0.421148	0.00779133	0.898197	-1.33359
			3.94_132.87	-0.315148	0.40724	-2.90784	-0.938582	0.15488	-0.75084	1.62846	0.344168	0.45435	-0.512565	-0.976325	-0.344847	0.714444	0.458505	-0.812	0.120316	-0.0619956	0.760854	0.182545	0.293801	2.19285	1.65767	1.26936	1.70663	-1.00854	-0.429231	-0.281085	-0.572952	-0.739645	-0.185272	-1.17624	-0.700386	-0.256943	-0.801733	-0.0231803	-0.360619	0.449481	0.333828	-1.03262	-0.0831028	0.214648	-0.138055	-0.703767	-0.209058	1.89219	-0.507336
			3.92_555.34	-1.26086	-1.26086	0.124567	-0.799053	-1.26086	-1.26086	-1.26086	-1.26086	0.78677	0.10131	0.883919	0.590666	0.792752	1.03323	1.06397	0.963316	-1.26086	-1.26086	-1.26086	-1.26086	-1.26086	0.60813	1.0158	0.121024	0.111178	0.130771	-0.312744	-0.0235982	-1.26086	-1.26086	0.153166	-0.78952	0.715246	1.00164	1.24303	0.986639	0.558726	0.653546	1.16737	0.793213	-0.0527609	-0.417031	-1.26086	-0.576885	1.12476	1.22259
			3.92_133.10	-0.0540513	-0.92609	0.00690651	-0.324412	0.474948	0.527927	0.626539	0.543138	1.90254	0.959778	0.702129	1.18815	-0.376722	-0.893162	-1.23065	-0.83351	0.620527	3.036	2.12667	1.92773	1.32751	-0.128951	0.582861	0.593805	0.177023	0.21028	-0.685006	-0.0992345	-0.468124	-0.468251	-1.5455	-0.827291	-0.923037	-0.0941601	-0.13575	-0.384316	0.214288	-0.953505	-0.904005	-0.54774	-1.0662	-0.335079	-1.12966	-0.843644	0.0388776	-0.940443
			3.91_584.24	-0.846565	-0.846565	0.390541	-0.434196	-0.256724	1.10361	0.192059	0.346316	1.7217	1.47803	1.15836	1.4527	-0.846565	-0.846565	0.8199	-0.291077	1.16978	2.20634	1.81386	1.72999	-0.846565	-0.846565	-0.846565	-0.846565	0.871034	0.896324	0.690585	0.819314	-0.846565	-0.846565	-0.846565	-0.846565	0.496009	0.819606	0.51373	0.609782	-0.846565	-0.846565	-0.846565	-0.846565	-0.846565	-0.846565	-0.846565	-0.846565	-0.846565	-0.846565
			3.91_523.26	-1.0025	-0.249727	0.40235	-0.283294	0.0376137	1.01581	0.56635	0.539923	1.63471	1.37857	1.1289	1.38073	0.0303692	-1.0025	0.633636	-0.112833	1.13362	1.98773	1.70249	1.60795	-1.0025	-1.0025	-1.0025	-1.0025	0.901678	0.913573	0.659895	0.825048	-1.0025	-1.0025	-1.0025	-1.0025	0.600266	0.833236	0.637708	0.690404	-1.0025	-1.0025	-0.493038	-0.832682	-1.0025	-1.0025	-1.0025	-1.0025	-1.0025	-0.418175
			3.91_135.08	-0.610041	-1.10704	-0.709442	-0.808841	0.0574272	0.469411	0.594692	0.373843	2.10933	0.954732	0.447168	1.17041	-0.916921	-0.678616	-0.522058	-0.705865	0.747919	3.26848	2.27712	2.09784	1.41869	0.230491	0.37591	0.675031	0.236696	-0.278678	0.368954	0.108991	-0.514532	-0.903426	-0.365891	-0.594616	-0.93848	-0.424701	-0.283288	-0.548823	-0.203951	-0.185474	-0.621957	-0.337127	-1.02419	-0.733053	-0.992008	-0.916418	-0.280463	-0.724016
			3.90_533.32	-1.54637	-0.751123	0.184007	-0.704497	-1.54637	-0.464031	-1.54637	-1.18559	0.798044	0.0991894	0.761907	0.553047	0.802303	1.04031	0.999906	0.947506	-1.54637	-1.54637	-0.787438	-1.2934	0.294837	0.0787797	0.975431	0.449682	-0.03221	0.472568	0.0155925	0.151984	-1.54637	-0.622519	0.261864	-0.635676	0.622697	0.842874	1.06836	0.844645	0.982162	0.604628	1.05929	0.882026	-0.358834	-1.54637	-1.54637	-1.15053	1.034	1.10455
			3.90_207.92	-0.216418	-0.200308	-1.40506	-0.607262	0.744642	0.392803	1.73394	0.95713	-0.178388	-0.891812	-0.563524	-0.544575	-0.511586	0.544413	-0.656084	-0.207752	0.265069	-3.11124	-2.00406	-1.61674	1.44192	1.72875	1.547	1.57256	-0.712655	-0.603775	0.307363	-0.336356	0.135956	-0.104603	-0.341887	-0.103511	-0.400466	-0.600364	0.888425	-0.0374684	0.940438	0.864272	0.0449993	0.61657	-0.0438931	0.599371	0.0153962	0.190291	0.884151	-0.776874
			3.90_190.93	-0.175715	-0.281067	-1.4226	-0.626459	0.860196	0.412512	1.73181	1.00151	-0.235478	-0.836599	-0.578781	-0.550286	-0.415314	0.468035	-0.7649	-0.237393	0.223447	-3.1079	-1.922	-1.60215	1.4312	1.67947	1.60953	1.5734	-0.72857	-0.524185	0.30823	-0.314841	0.112519	-0.0448836	-0.309248	-0.0805375	-0.49262	-0.500756	0.854265	-0.0463704	0.982024	0.802718	-0.0368491	0.582631	-0.138037	0.627524	-0.035223	0.151421	0.95886	-0.85539
			3.90_180.90	-0.149913	-0.155885	-1.57666	-0.627485	0.765039	0.348599	1.66117	0.924934	-0.130211	-0.673397	-0.336874	-0.380161	-0.402741	0.525337	-0.465385	-0.114263	0.286781	-3.61229	-1.94447	-1.75666	1.21883	1.44447	1.45648	1.37326	-0.681418	-0.405581	0.190168	-0.298944	-0.0839433	0.0519789	-0.298946	-0.110303	-0.347479	-0.425427	0.83611	0.0210677	0.879213	0.804881	-0.0355721	0.549507	0.177145	0.646354	-0.0846026	0.246299	0.91487	-0.745216
			3.90_163.93	-0.161385	-0.208199	-1.13256	-0.500714	0.732442	0.419583	1.61665	0.922891	-0.170368	-0.641405	-0.440899	-0.417557	-0.714996	0.240193	-0.661711	-0.378838	0.293424	-3.4427	-2.09409	-1.74779	1.31844	1.50348	1.57143	1.46445	-0.569444	-0.383408	0.248476	-0.234792	0.253251	0.191128	-0.116073	0.109435	-0.547461	-0.43287	0.738464	-0.0806223	1.03018	0.786181	0.0601082	0.625491	-0.0862737	0.639241	0.0879442	0.213637	0.968977	-1.06522
			3.89_576.38	-1.50425	-1.50425	0.0831583	-0.975116	-1.50425	0.608095	-1.50425	-0.800138	1.43247	0.612242	0.65656	0.900422	0.916793	0.693814	1.20878	0.939795	0.530677	1.70124	1.36654	1.19948	-1.50425	-1.50425	0.119878	-0.962876	-0.0898706	0.548005	0.150174	0.202769	-0.364534	-0.375584	0.601885	-0.0460779	0.594668	0.870487	0.373482	0.612879	0.0498997	-1.50425	0.229219	-0.408378	0.536048	0.794105	0.245487	0.525213	-1.50425	-0.555424
			3.89_525.27	-1.41146	-0.598995	0.478293	-0.510722	0.0180167	0.211613	-0.302821	-0.0243969	1.57106	1.09842	1.01704	1.22884	-0.0974788	-0.502803	0.7649	0.0548728	0.85645	1.63499	1.16738	1.21961	-1.41146	-1.41146	-1.41146	-1.41146	1.14858	1.01498	0.800846	0.988137	-1.41146	-1.41146	0.190317	-0.877537	0.645707	0.905648	0.512625	0.687994	-1.41146	-1.41146	0.551799	-0.757043	-0.0506519	-0.29897	-0.834439	-0.394687	-1.41146	0.599581
			3.89_479.27	-1.07359	-1.07359	0.36836	-0.592942	-1.07359	0.313864	-1.07359	-0.611107	1.6908	1.30513	1.15052	1.38215	-0.41397	-1.07359	0.84772	-0.213281	0.874604	1.71487	1.26351	1.28433	-1.07359	-1.07359	-1.07359	-1.07359	1.23282	1.21968	0.824399	1.0923	-1.07359	-1.07359	0.090573	-0.685537	0.841119	1.06845	0.510371	0.806645	-1.07359	-1.07359	0.385936	-0.587083	-0.355897	-0.155889	-1.07359	-0.52846	-1.07359	0.581923
			3.89_285.13	1.25774	-0.218891	-0.144161	0.298228	0.0957784	-0.326493	0.28321	0.0174987	0.214603	-0.211642	-1.29482	-0.430619	1.02563	0.130468	-0.679555	0.158849	0.346983	-2.1373	-0.290129	-0.693483	1.79074	1.43818	0.185965	1.13829	-0.703238	-0.661919	1.019	-0.115387	-0.987244	-1.4334	-0.62527	-1.01531	0.988034	-2.44495	-0.220753	-0.559224	-0.293552	0.527191	-0.868666	-0.211675	-0.58463	0.509558	1.74476	0.556564	1.35029	0.452762
			3.88_511.31	-1.1956	-1.1956	0.45992	-0.643762	-1.1956	-1.1956	-1.1956	-1.1956	0.911086	-0.00450297	0.917593	0.608059	0.909158	0.977618	1.28141	1.05606	-1.1956	-1.1956	-0.455221	-0.948809	-1.1956	0.556526	0.918817	0.0932463	0.0707017	0.645857	0.035407	0.250655	-1.1956	-0.337738	-1.1956	-0.909648	0.827917	1.01816	1.11912	0.988399	0.473177	0.41037	1.15587	0.679806	-1.1956	-1.1956	-1.1956	-1.1956	1.05855	1.18462
			3.88_239.90	0.077124	-0.309272	-0.651702	-0.294617	0.794311	0.556368	1.77497	1.04188	-0.14677	-0.933143	-0.292694	-0.457536	-0.768928	0.358853	-0.912474	-0.44085	0.423433	-3.22987	-1.07743	-1.29462	1.40505	1.17643	1.6093	1.39693	-0.522821	-0.611172	0.548179	-0.195272	0.504167	-0.15232	-0.114144	0.0792341	-0.705112	-0.249064	0.73417	-0.0733352	0.914568	0.769148	0.0357637	0.57316	-0.328398	0.347166	-0.0592936	-0.0135085	0.941899	-2.26283
			3.88_224.91	-0.0557254	-0.239515	-1.28886	-0.528032	0.71452	0.37039	1.62379	0.902898	-0.309853	-0.604954	-0.27469	-0.396499	-0.450842	0.446756	-0.865579	-0.289889	0.274411	-3.83415	-1.37745	-1.64573	1.22366	1.6151	1.55213	1.46363	-0.597734	-0.463277	0.446172	-0.204946	0.150864	-0.0758796	-0.159058	-0.0280247	-0.476561	-0.45851	0.751984	-0.0610291	0.881512	0.836126	-0.0696282	0.549337	-0.0977827	0.646312	-0.132074	0.138818	0.836472	-0.778092
			3.87_554.36	-1.03197	-1.03197	0.558193	-0.501915	0.406403	0.0768267	-1.03197	-0.182913	1.72331	1.19842	1.13462	1.35212	1.04558	0.70265	1.32909	1.02577	0.0648725	1.95294	1.57323	1.19701	-1.03197	-1.03197	-1.03197	-1.03197	-1.03197	-1.03197	-1.03197	-1.03197	0.091049	-1.03197	0.277501	-0.22114	0.967783	0.682428	0.790606	0.813606	-1.03197	-1.03197	0.049809	-0.671377	1.03081	-0.0189573	-0.157613	0.284745	-1.03197	-1.03197
			3.87_327.22	-0.717704	-0.0549497	0.983949	0.0704317	0.0406093	1.31577	-0.814587	0.180598	1.8108	2.12457	1.84665	1.92734	-0.546156	-1.05083	1.01118	-0.195271	1.58119	-0.191443	-0.783541	0.202067	-0.882403	-0.135408	-0.807495	-0.608436	-0.268915	0.0149223	-0.347434	-0.200476	-0.858733	-0.160136	0.494115	-0.174918	1.11876	1.59961	-0.159434	0.852977	-1.51417	-1.51928	-0.961473	-1.33164	0.353306	0.208726	-0.678456	-0.038808	-1.11352	-0.567448
			3.87_214.88	-0.207951	-0.339399	-1.40356	-0.650303	0.891782	0.316509	1.72782	0.978703	0.539281	-0.587426	-0.549195	-0.199113	-0.492395	0.374721	-0.835489	-0.317721	0.14463	-3.31771	-1.5638	-1.57896	1.41789	1.67179	1.62767	1.57245	-0.646979	-0.526746	0.158348	-0.338459	0.0239438	-0.123368	-0.427662	-0.175695	-0.632352	-0.486274	0.805255	-0.104457	1.08466	0.8766	0.0902821	0.683848	-0.0974403	0.648574	-0.221604	0.109843	0.788874	-0.874055
			3.87_191.85	-0.0636603	0.217761	-1.68924	-0.511714	0.768227	0.0887047	1.26154	0.706157	0.594448	-0.426626	-0.638575	-0.156918	0.521921	0.374388	-0.247862	0.216149	0.0951024	-3.82612	-1.11534	-1.61545	1.19836	1.47589	1.72751	1.46725	-0.762301	-0.502952	0.16392	-0.367111	-0.345562	-0.13446	-1.09736	-0.525796	-0.448616	-0.700705	0.406394	-0.247642	0.97932	0.556446	0.0768323	0.537533	0.163025	0.599785	-0.402578	0.120077	0.759387	-0.297334
			3.87_189.86	-0.0930767	-0.12721	-1.58208	-0.60079	0.814497	0.174801	1.6513	0.8802	0.653664	-0.547185	-0.559154	-0.150892	-0.048823	0.51253	-0.491883	-0.00939227	0.0050794	-3.37519	-1.5869	-1.65234	1.29672	1.68743	1.58973	1.52463	-0.827935	-0.431003	0.0622605	-0.398893	-0.170316	-0.201118	-0.714721	-0.362052	-0.501104	-0.616844	0.45807	-0.219959	1.02422	0.777471	-0.0123022	0.596463	-0.0546731	0.61564	-0.468591	0.030792	1.16908	-0.596401
			3.87_187.86	-0.238227	-0.177469	-1.65567	-0.690455	0.790941	0.303055	1.59317	0.895723	0.583865	-0.542361	-0.490445	-0.149647	-0.109556	0.459861	-0.596894	-0.0821966	0.116336	-3.34176	-1.59111	-1.60551	1.42736	1.70689	1.55619	1.56348	-0.792371	-0.629069	0.010542	-0.470299	-0.149514	-0.141811	-0.659181	-0.316835	-0.489662	-0.498903	0.558701	-0.143288	1.02173	0.881198	0.0516213	0.651517	-0.0152468	0.743944	-0.392862	0.111945	1.03317	-0.622105
			3.87_143.86	-0.44796	-0.147821	-1.52272	-0.706168	0.850124	0.502477	1.47432	0.942308	0.575643	-0.24883	-0.185569	0.0470812	-0.567232	0.0232515	-0.280579	-0.274853	0.351582	-3.89332	-1.15186	-1.56453	1.3909	1.45865	1.40897	1.41951	-0.697213	-0.593473	0.457807	-0.277626	-0.442159	-0.0739332	-0.382614	-0.299569	-0.517783	-0.609533	0.572571	-0.184915	0.966766	1.04386	-0.0716056	0.646341	-0.0708441	0.739479	-0.171741	0.165631	0.307242	-0.638425
			3.87_141.87	-0.128256	-0.163286	-1.74465	-0.678731	0.719518	0.222706	1.6721	0.87144	0.386639	-0.526246	-0.369239	-0.169615	-0.218732	0.576297	-0.599913	-0.0807828	0.177411	-3.40392	-1.59808	-1.60819	1.24726	1.61952	1.59086	1.48588	-0.864074	-0.634027	0.133659	-0.454814	-0.149194	-0.10544	-0.483697	-0.24611	-0.437565	-0.488684	0.525173	-0.133692	1.07766	0.72084	-0.0790692	0.573143	-0.0495613	0.809922	-0.480237	0.0933748	1.02557	-0.537349
			3.87_136.86	-0.72291	0.217228	-2.60457	-1.03675	0.11182	-0.494835	1.46282	0.359934	0.841964	-0.487301	-1.45357	-0.366303	0.540832	0.823794	-1.08296	0.0938881	0.126437	0.723601	-0.110479	0.24652	1.93907	1.29823	1.7429	1.66007	-0.756885	-0.191982	-0.465186	-0.471351	-0.83405	-0.0105564	-1.34419	-0.729599	-0.279376	-0.665099	0.0678462	-0.29221	0.914878	0.309315	-0.515	0.236398	-0.558804	0.350198	-0.83437	-0.347659	1.8819	-0.771954
			3.87_134.86	-0.363639	0.060202	-2.64896	-0.984133	0.263682	-0.193457	1.63136	0.567195	0.674736	-0.489447	-0.773379	-0.19603	0.192416	0.682401	-0.656481	0.0727786	-0.299429	0.82311	-0.131111	0.130857	2.11783	1.73501	1.88948	1.91411	-0.559214	-0.417824	-0.677462	-0.5515	-0.655397	-0.719139	-1.11333	-0.829288	-0.289891	-0.741139	-0.502476	-0.511169	0.657976	0.408693	-0.92932	0.0457832	0.0154692	-0.0450235	-1.09107	-0.373543	1.71151	-0.590984
			3.87_132.87	-0.333558	0.00716359	-2.72267	-1.01635	0.178894	-0.175675	1.59378	0.532332	0.592017	-0.537371	-0.817532	-0.254296	0.409586	0.610107	-0.682801	0.112298	-0.0993826	0.583776	-0.228681	0.0852374	2.17285	1.57403	1.71899	1.82196	-0.79223	-0.50732	-0.44787	-0.582473	-0.683794	-0.470706	-1.49614	-0.883548	-0.306069	-0.797284	-0.349751	-0.484368	0.742531	0.463305	-0.763454	0.147461	-0.0926246	0.0148244	-0.654008	-0.243936	1.9278	-0.700626
			3.87_122.89	0.0423545	-0.24463	-0.786261	-0.329512	0.676313	0.242646	1.41962	0.779527	-0.10043	-0.906751	-0.439206	-0.482129	-0.752342	0.450252	-0.748416	-0.350169	0.295929	-4.25705	-1.32588	-1.76234	1.28435	1.37198	1.38236	1.34623	-0.314233	-0.221189	0.215492	-0.106643	0.370206	0.0850841	-0.171201	0.0946963	-0.340645	-0.436586	0.654021	-0.04107	0.768357	0.521698	-0.0152723	0.424928	0.0017912	0.52503	0.0624268	0.196416	0.915945	-0.789192
			3.86_223.12	-1.55973	-1.58295	0.137178	-1.00183	-1.95591	-0.845877	-2.11469	-1.63883	0.122851	-0.63802	1.06359	0.182809	-1.05642	0.393203	-0.0538203	-0.239011	0.742423	-0.435056	0.0172168	0.108194	1.44581	1.13501	1.18275	1.25452	0.104313	0.757621	1.61274	0.824892	-1.10381	-1.6747	0.538047	-0.74682	0.378904	0.70958	1.3141	0.800861	-0.636283	-0.0990818	0.376577	-0.119596	-0.439676	-0.118034	-0.160627	-0.239446	0.757164	0.722795
			3.86_146.94	-0.0683447	-0.282034	-1.42485	-0.591742	0.804129	0.288887	1.86132	0.98478	-0.145785	-0.772895	-0.517336	-0.478672	-0.442296	0.449503	-0.73072	-0.241171	0.168288	-3.05951	-1.85488	-1.58203	1.46702	1.6102	1.71757	1.59827	-0.707859	-0.561993	0.301199	-0.322884	0.088473	-0.0172085	-0.451776	-0.126837	-0.606309	-0.536694	0.821884	-0.10704	1.01134	0.700663	0.0385173	0.583506	-0.20015	0.633931	-0.0661729	0.122536	1.04892	-0.864011
			3.85_532.35	-0.453069	-0.384198	0.11732	-0.239982	0.25125	0.547735	-0.723003	0.0253274	1.3961	0.367004	0.863582	0.875563	1.04057	0.509296	0.867617	0.805827	0.397639	1.71526	1.19447	1.10246	-2.35221	-0.27313	-0.0432447	-0.889529	0.477965	-0.153467	0.268421	0.19764	-0.78866	-1.14	0.220148	-0.569505	0.667841	0.626473	0.769442	0.687919	-0.469058	-1.1397	0.851511	-0.252414	0.380753	0.47854	-0.292752	0.188847	-2.35221	-1.09203
			3.85_489.30	-1.94349	-1.94349	0.337134	-1.18328	-0.00222527	-0.336594	-1.94349	-0.760769	0.892451	0.00253033	0.720539	0.538507	0.677403	0.890231	0.950782	0.839472	-1.94349	-1.22996	-0.770713	-1.31472	0.735236	0.748764	0.701087	0.728362	0.326776	0.38818	0.28857	0.334509	-1.94349	-0.67874	-0.503812	-1.04201	0.557108	0.792138	0.901302	0.750183	0.662072	0.567979	0.945518	0.72519	-0.246994	-0.634912	-0.926873	-0.602926	0.944514	1.05912
			3.84_488.25	-0.487266	-1.19953	0.423164	-0.421212	-0.389151	0.641804	-0.312862	-0.0200698	1.71637	1.19444	1.0728	1.32787	-1.0127	-0.540444	-0.0786147	-0.543921	1.08317	2.09067	1.48699	1.55361	-2.17805	-0.55932	-0.671919	-1.13643	0.570271	0.670282	0.319896	0.52015	-0.646638	-0.245994	-0.277464	-0.390032	1.02263	1.27677	0.721691	1.00703	-0.932244	-2.17805	0.443399	-0.888965	-0.855147	-0.381806	-0.093121	-0.443358	-0.809792	-0.467934
			3.83_467.28	-1.61539	-1.61539	0.407312	-0.941154	-0.0467612	0.147293	-1.61539	-0.504952	0.92042	0.0808632	0.751364	0.584216	0.754133	0.897993	1.01846	0.890193	-1.61539	-0.972843	-1.61539	-1.40121	0.351976	0.779241	0.978042	0.703086	0.135261	0.376285	0.268627	0.260058	-1.61539	-1.61539	-0.467718	-1.23283	0.556214	0.784543	0.899893	0.746883	0.656209	0.512094	0.907188	0.69183	0.0636959	-1.61539	-0.85066	-0.800784	0.940524	0.979699
			3.83_466.26	-1.47128	-2.30006	-0.0469244	-1.27275	-0.362478	-0.163897	0.266331	-0.0866814	1.96508	1.03892	0.972732	1.32558	-0.0707371	-0.143881	-0.0294816	-0.0813667	0.746337	2.83744	0.560764	1.38151	0.864797	0.201793	0.0652177	0.377269	0.617366	0.40501	0.177472	0.39995	-1.44475	-1.00968	-0.609689	-1.02137	0.496384	1.41464	-0.147129	0.587963	-0.197386	-0.543807	0.639066	-0.0340423	-0.646223	-0.692202	-1.42658	-0.92167	-1.15847	-0.303783
			3.82_510.34	-0.702711	-0.600604	-0.0203954	-0.441237	0.377138	0.303478	-1.04002	-0.119802	1.42947	0.579378	0.899649	0.969499	0.936073	0.468521	0.982686	0.79576	0.379466	1.70699	1.19777	1.09474	-3.06864	-0.602615	0.329307	-1.11398	0.26559	0.102212	0.260547	0.20945	-1.55	-1.02342	0.466213	-0.702404	0.514107	0.619457	0.534982	0.556182	0.0206366	-0.358795	0.408021	0.0232876	0.542534	0.343222	-0.175102	0.236885	-1.90734	-0.740831
			3.82_163.93	-0.0356985	0.013523	-1.34565	-0.455941	0.750071	0.472467	1.78229	1.00161	-0.149932	-0.891788	-0.592066	-0.544595	-0.613035	0.443571	-0.571698	-0.247054	0.400375	-3.48607	-1.57782	-1.55451	1.55616	1.45458	1.60431	1.53835	-0.584215	-0.544937	0.437141	-0.23067	-0.0374903	-0.065687	-0.382295	-0.161824	-0.449303	-0.433075	0.719481	-0.0542989	0.879339	0.922952	-0.152448	0.549948	-0.120232	0.450164	-0.17002	0.0533037	0.688201	-0.863365
			3.80_488.32	-0.9438	-1.20903	-0.137417	-0.763416	0.367659	0.427945	-0.168331	0.209091	1.57872	0.504755	0.691287	0.924919	1.07952	0.195053	1.13696	0.803843	0.506161	2.37971	1.18771	1.35786	-1.41165	-0.434106	-0.171348	-0.672369	0.055734	-0.0534691	0.188678	0.0636476	-1.04399	-0.7921	0.156312	-0.559925	0.59632	0.454721	0.538413	0.529818	0.0928032	-0.231927	0.390543	0.0838065	0.257547	0.35337	-0.58826	0.00755221	-2.73474	-0.913283
			3.80_445.27	-1.88306	-1.15823	0.461279	-0.860003	-0.65126	0.218984	-1.88306	-0.771777	0.949628	0.143832	0.688499	0.593987	0.744977	0.825024	1.05235	0.874116	-1.88306	-1.88306	-1.10087	-1.62233	0.471704	0.911734	1.02601	0.80315	0.334545	0.558365	0.28615	0.39302	-0.537	-1.88306	-0.167345	-0.862467	0.500805	0.632713	0.619471	0.58433	0.52398	0.721698	0.86264	0.702773	-0.634722	-0.863909	-0.907631	-0.802087	0.891704	0.979679
			3.80_190.93	-0.111763	-0.207557	-1.29136	-0.536894	0.776515	0.413189	1.86438	1.01803	-0.159598	-0.984126	-0.569607	-0.57111	-0.360593	0.283979	-0.811532	-0.296049	0.109993	-3.08458	-1.75841	-1.57767	1.53843	1.69238	1.59874	1.60985	-0.769458	-0.531376	0.341417	-0.319806	0.0593899	0.0410142	-0.438588	-0.112728	-0.668645	-0.517357	0.759016	-0.142328	1.0487	0.817814	-0.0622634	0.601417	-0.147389	0.613647	-0.0180263	0.149411	1.01703	-0.80393
			3.79_444.22	-1.98171	-1.57062	1.12973	-0.807536	-1.38742	-0.0426833	-1.45599	-0.962029	1.48839	0.822513	0.513338	0.941415	0.415969	-0.0859058	0.789607	0.373223	0.505129	1.54444	0.495302	0.848291	-1.49839	-0.440466	-0.527947	-0.822268	1.14087	1.40224	0.915012	1.15271	-1.55505	-0.721362	0.0802561	-0.732053	0.933859	1.00861	0.0432126	0.661895	-0.403127	-0.121024	0.788286	0.0880449	0.0956339	-0.07275	-0.643047	-0.206721	-1.85403	0.329216
			3.77_544.31	-0.669897	0.169959	-0.669897	-0.389945	-0.669897	0.549665	-0.669897	-0.263376	1.79224	1.47801	0.957711	1.40932	-0.0622967	-0.669897	-0.669897	-0.467363	0.601558	2.97023	2.45681	2.00953	-0.669897	-0.669897	-0.669897	-0.669897	0.827086	1.1049	0.632318	0.854768	-0.669897	-0.669897	-0.669897	-0.669897	0.346465	0.913069	-0.669897	0.196546	-0.669897	-0.669897	-0.669897	-0.669897	-0.669897	-0.669897	-0.669897	-0.669897	-0.669897	-0.669897
			3.77_466.31	-0.858328	-1.20217	0.0255813	-0.678307	0.130835	-0.0383763	-0.521589	-0.143044	1.7582	0.575278	1.04263	1.12537	1.20492	-0.254894	1.1697	0.706573	0.31089	2.55946	1.465	1.44512	-0.0592792	-0.548373	-0.395178	-0.334277	-0.0841108	-0.462308	-0.00163723	-0.182685	-0.695403	-1.92332	0.523535	-0.698397	0.449061	0.522358	0.535841	0.50242	-0.0992119	-0.808377	0.57695	-0.110213	0.369958	-0.00904	-0.859044	-0.166042	-0.584556	-1.21858
			3.77_423.26	-1.53594	-1.53594	0.507928	-0.854653	0.0342398	0.127676	-1.53594	-0.458009	1.17866	0.0732298	0.759587	0.670493	0.784923	0.966266	1.28419	1.01179	-1.53594	-1.53594	-1.53594	-1.53594	0.192955	0.903463	0.98906	0.695159	-0.032013	0.526334	0.189474	0.227932	-1.53594	-0.670837	-0.381378	-0.86272	0.371431	0.646796	0.641317	0.553181	0.64839	0.539713	0.942518	0.710207	-0.341041	-1.53594	-1.53594	-1.13764	0.909983	0.955925
			3.77_275.20	-0.42539	-1.37782	0.358591	-0.481539	-0.26968	0.894232	0.271978	0.298843	1.78385	1.35385	1.09117	1.40962	-1.37782	-0.326435	0.627769	-0.358828	1.12491	2.27799	1.88264	1.76184	-1.37782	-0.16499	-1.37782	-0.973542	0.8022	0.85725	0.210752	0.623401	-0.513538	-0.285452	-0.405882	-0.401624	0.0645464	0.772016	-0.0820939	0.251489	-1.37782	0.0638906	-1.37782	-0.897249	-1.37782	-0.290377	-0.701291	-0.789829	-0.382152	-0.543065
			3.76_584.24	-0.886725	-0.886725	0.327534	-0.481972	-0.320981	1.04436	0.546522	0.423301	1.67088	1.45176	1.22698	1.44987	-0.175772	-0.886725	0.750428	-0.104023	1.19217	2.00709	1.78707	1.66211	-0.886725	-0.886725	-0.886725	-0.886725	0.970889	1.04217	0.623555	0.878871	-0.886725	-0.886725	-0.886725	-0.886725	0.513796	0.844991	0.457596	0.605461	-0.886725	-0.886725	-0.886725	-0.886725	-0.886725	-0.886725	-0.886725	-0.886725	-0.886725	-0.886725
			3.76_545.24	-0.852545	-0.852545	-0.127662	-0.610917	-0.852545	0.989113	0.466957	0.201175	1.89962	1.51105	1.13364	1.51477	-0.852545	-0.852545	0.766188	-0.312967	1.16839	2.20613	2.0675	1.81401	-0.852545	-0.852545	-0.852545	-0.852545	0.824632	0.880883	-0.181758	0.507919	-0.852545	-0.852545	-0.852545	-0.852545	0.00836598	0.76389	0.274881	0.349046	-0.852545	-0.852545	-0.852545	-0.852545	-0.852545	-0.852545	-0.852545	-0.852545	0.197682	0.496312
			3.76_523.25	-0.586179	-0.140466	0.547726	-0.0596398	0.153261	0.909028	0.630382	0.564224	1.57325	1.28635	1.03143	1.29701	-0.0943427	-0.662462	0.727684	-0.0097068	1.04809	1.95586	1.67422	1.55939	-1.28086	-1.28086	-1.28086	-1.28086	0.84099	0.867188	0.665055	0.791078	-0.791286	-0.445149	-0.401865	-0.5461	0.385195	0.765962	0.543106	0.564755	-1.28086	-1.28086	-0.254661	-0.938794	-1.28086	-1.28086	-1.28086	-1.28086	-1.28086	-0.0352602
			3.76_396.22	-1.74088	-1.86532	0.265258	-1.11365	-0.528623	-0.535336	0.0431173	-0.34028	2.18679	1.69761	1.05891	1.64777	0.167135	-0.520087	-0.308867	-0.220606	0.0617765	0.158401	-0.311662	-0.0304947	-0.348746	-0.211475	-0.150898	-0.23704	-0.774076	0.598192	-0.407453	-0.194446	-0.864916	-0.633828	-0.736515	-0.745086	2.20774	2.06055	0.501518	1.58993	0.0289034	-0.447091	-0.259691	-0.225959	1.41	1.04294	0.0601876	0.83771	-1.0127	-0.875263
			3.76_267.07	-0.466856	-0.3149	0.023393	-0.252788	-0.343737	0.960064	0.315178	0.310502	1.6742	1.37043	1.15946	1.40136	-1.06259	-0.202407	0.732411	-0.177528	1.07404	2.05144	1.84669	1.65739	-1.06259	-0.118881	-1.06259	-0.74802	0.890014	0.926115	0.723787	0.846639	-1.06259	-1.06259	-1.06259	-1.06259	0.537348	0.841485	0.482224	0.620352	-1.06259	-1.06259	-0.251868	-0.792349	-1.06259	-1.06259	-1.06259	-1.06259	-1.06259	-0.0959791
			3.76_257.19	-1.33042	-0.0168954	0.484479	-0.287611	0.19746	0.949905	0.655421	0.600929	1.5515	1.27071	1.03936	1.28719	0.0544739	-0.555367	0.70483	0.0679789	1.08719	1.88431	1.63045	1.53398	-1.33042	-0.335246	-1.33042	-0.998693	0.839324	0.810687	0.651763	0.767258	-1.33042	-0.635205	-0.696352	-0.887325	0.441102	0.755306	0.583648	0.593352	-1.33042	-1.33042	-0.0197314	-0.893522	-1.33042	-0.781656	-0.871497	-0.994523	-1.33042	-0.261759
			3.76_221.07	-1.36615	-0.421809	-0.156187	-0.64805	-0.505821	0.862322	0.0282259	0.128242	1.659	1.32354	1.09443	1.35899	-0.0146814	-0.200424	0.666036	0.15031	1.0128	2.11322	1.87551	1.66718	-1.36615	-0.171131	-0.181992	-0.573092	0.815533	0.862879	0.475547	0.717986	-1.36615	-1.36615	-0.695183	-1.1425	0.387629	0.740643	0.196151	0.441474	-1.36615	-0.522191	-1.36615	-1.08483	-0.582728	-1.36615	-1.36615	-1.10501	0.293089	0.152279
			3.76_173.13	-0.861766	-0.861766	0.190477	-0.511018	-0.861766	0.9283	-0.861766	-0.265077	1.95293	1.55102	0.99221	1.49872	-0.861766	-0.861766	0.346522	-0.459003	1.31039	2.5334	2.12717	1.99032	-0.861766	-0.861766	-0.861766	-0.861766	0.675618	0.708883	-0.861766	0.174245	-0.861766	0.0280276	-0.861766	-0.565168	-0.164483	0.574582	0.167784	0.192628	-0.861766	0.179203	-0.861766	-0.514776	-0.861766	0.0830935	-0.861766	-0.546813	0.213871	0.25103
			3.76_161.04	-0.841186	-0.439923	-1.78849	-1.0232	-0.0548028	-0.138958	1.28977	0.365335	1.35231	0.388363	0.0796823	0.606784	-1.0262	0.179631	-0.844504	-0.56369	0.355499	3.2607	2.13624	1.91748	1.06909	0.920763	0.818156	0.936001	-0.716902	-0.529453	-0.0370353	-0.427797	0.182971	-0.276104	-0.780106	-0.29108	-0.758138	-0.632544	0.0286259	-0.454019	-0.49058	-0.232835	-1.06999	-0.597801	-0.270266	-0.417983	0.148947	-0.179767	0.785899	-1.62172
			3.76_135.08	-0.561392	-1.25635	-0.0198276	-0.612522	-0.461671	0.69279	0.514472	0.248531	2.17049	1.29338	0.696121	1.38666	-0.679514	-0.670653	0.11424	-0.411976	0.96357	3.06143	2.38272	2.13591	0.588544	-0.256561	-0.0131193	0.106288	0.465353	0.155684	0.145088	0.255375	-0.947238	-0.811935	-0.410834	-0.723336	-0.514759	0.233697	-0.0976595	-0.126241	-0.433659	-0.775081	-0.664783	-0.624508	-1.03397	-0.794665	-1.11489	-0.981173	-0.307393	-0.737187
			3.76_133.10	0.0857438	-0.92086	1.85147	0.338784	0.120901	0.534396	-0.323801	0.110499	1.73642	0.866773	0.27138	0.95819	-0.301376	-0.576864	0.175609	-0.23421	0.56182	3.41837	2.03808	2.00609	0.113089	-1.30502	-0.818282	-0.67007	0.161456	-0.468195	0.236052	-0.0235625	-0.186629	-0.378899	0.547472	-0.00601883	-0.679413	-0.44751	-0.47201	-0.532977	0.0317836	-0.431276	0.102209	-0.0990943	-1.08866	-0.361554	-0.796601	-0.748938	-1.00771	-1.01863
			3.76_121.10	-0.499934	-1.13589	-0.0849686	-0.573596	0.138994	0.312581	1.06121	0.504262	1.86748	0.529109	0.023201	0.806597	-0.649588	-0.197032	-0.696301	-0.514307	0.531163	3.43983	2.18583	2.05227	1.47752	0.330602	0.672819	0.82698	-0.174829	-0.596921	0.0879207	-0.227943	-0.553341	-0.622218	-0.519194	-0.564918	-1.25158	-0.670921	-0.302834	-0.741777	0.304104	-0.123056	-0.172159	0.00296297	-1.13502	-0.745111	-1.18546	-1.02186	-0.425645	-0.811067
			3.76_113.02	-0.747846	-0.30496	-1.90534	-0.986047	-0.11991	0.0541742	0.666915	0.200393	1.61934	0.57738	0.390243	0.86232	-1.28091	-0.204668	-0.727003	-0.737526	0.494621	3.22648	2.30845	2.00985	0.978066	0.801752	0.878112	0.885977	-0.298471	-0.387434	-0.0435607	-0.243155	0.123024	-0.185764	-0.587832	-0.216857	-0.584622	-0.320005	0.315165	-0.196488	-0.638568	-0.348267	-1.09711	-0.69465	-0.693019	-0.275995	0.0675442	-0.30049	0.301396	-1.70156
			3.76_101.02	-0.790633	-0.431143	-2.17281	-1.13153	-0.104831	-0.0237627	1.09679	0.322732	1.23188	0.265422	0.0568245	0.518041	-0.61617	0.138205	-0.880154	-0.452706	0.279377	3.18439	2.23411	1.89929	1.02384	0.583815	0.835222	0.814294	-0.644089	-0.515632	-0.0666184	-0.40878	0.0902291	-0.355121	-0.484478	-0.24979	-0.647319	-0.821679	0.0781524	-0.463615	-0.673755	-0.424659	-1.19935	-0.765923	0.00433493	-0.0403081	0.423276	0.129101	0.863758	-1.72776
			3.75_91.05	0.0730547	-1.39992	2.61536	0.429499	0.287544	0.643764	1.35436	0.761891	0.859421	0.131259	-0.164527	0.275384	-0.651358	-0.160834	-0.0441504	-0.285448	0.559913	2.54993	0.847205	1.31902	1.70952	-0.565637	0.577578	0.573819	0.0350533	-0.723964	0.435171	-0.0845798	-0.247945	-0.459139	0.37424	-0.110948	-1.23329	-1.00844	-0.61211	-0.951278	0.452308	0.206729	-0.278905	0.126711	-1.51355	-0.287029	-1.15751	-0.986031	-1.16914	-1.06034
			3.75_523.26	-0.983975	-0.0103779	0.419812	-0.191514	0.0392897	1.0121	0.659611	0.570333	1.56682	1.36071	1.15982	1.36245	-0.0947295	-0.983975	0.83435	-0.0814517	1.13135	1.87195	1.68392	1.56241	-0.983975	-0.983975	-0.983975	-0.983975	0.89447	0.927743	0.710001	0.844071	-0.983975	-0.983975	-0.983975	-0.983975	0.607802	0.856559	0.613211	0.692524	-0.983975	-0.983975	-0.500814	-0.822922	-0.983975	-0.983975	-0.983975	-0.983975	-0.983975	-0.983975
			3.75_482.12	-0.655849	-0.212631	-0.29391	-0.387463	-0.910753	-0.532996	-2.4631	-1.30228	-0.559471	-0.226284	0.288698	-0.165685	1.0286	1.20008	1.02746	1.08538	-0.0128236	-1.79689	-0.301795	-0.703838	1.11897	0.818993	1.121	1.01965	0.191231	-0.261511	-0.354999	-0.14176	-0.524713	-2.4631	-0.999152	-1.32899	-0.0747917	-0.368467	0.230351	-0.070969	1.02279	1.1788	1.00242	1.068	0.15001	-0.00919724	-1.01857	-0.292585	1.33653	1.13962
			3.75_414.21	0.914417	0.92425	1.21742	1.01869	0.35183	0.624874	-0.232413	0.248097	-0.392555	0.199236	0.449582	0.0854209	0.464464	0.294026	0.567968	0.442153	0.170831	-4.94718	-1.15311	-1.97649	-0.754409	-0.59049	-0.0111844	-0.452028	0.396347	0.12378	0.362227	0.294118	0.346711	0.207645	0.63393	0.396096	0.168541	0.106342	-0.0843745	0.0635027	0.181087	0.333093	-0.171973	0.114069	0.284698	0.414038	0.724098	0.474278	-0.988234	-0.56047
			3.75_401.24	-0.606724	-1.6136	0.463332	-0.585666	-0.393239	0.396595	-1.6136	-0.536749	1.30536	-0.0135651	0.724981	0.672258	0.919219	1.09535	1.26613	1.09356	-1.6136	-1.6136	-0.846854	-1.35802	0.0986131	1.13822	1.02482	0.753885	0.144789	0.544017	0.178373	0.28906	-0.71143	-0.715584	-1.6136	-1.01354	0.308685	0.582857	0.693874	0.528472	0.716112	-0.0886724	0.78821	0.471883	-0.709366	-1.6136	-1.6136	-1.31219	0.891731	1.02221
			3.75_397.22	1.16101	1.03045	1.30441	1.16529	0.156883	0.816657	-0.576519	0.13234	-0.495118	0.228051	0.304153	0.012362	0.57193	0.405322	0.894366	0.623873	0.0707647	-4.28504	-1.61035	-1.94154	-1.2835	-0.717487	-0.283216	-0.7614	0.448883	0.04615	0.35248	0.282504	0.528809	0.382485	0.751912	0.554402	0.351047	0.16866	-0.352961	0.0555818	0.226807	0.301799	-0.155079	0.124509	0.449447	0.503252	0.789638	0.580779	-0.703289	-0.722423
			3.75_392.23	1.41526	1.17066	2.42758	1.67117	-0.00806009	1.0935	-0.987059	0.0327935	0.392734	1.2752	0.496357	0.721429	0.4178	0.104198	1.06149	0.52783	-0.0103869	-1.03234	-0.254527	-0.432416	-2.16017	-1.50118	-0.698423	-1.45326	0.701943	-0.228147	0.159171	0.210989	0.455504	0.0997294	0.65104	0.402091	-0.0947245	0.166951	-0.933902	-0.287225	-0.371696	0.153429	-0.550719	-0.256329	0.237803	0.278577	0.95176	0.48938	-1.53615	-1.43444
			3.75_367.21	1.22263	1.1931	1.95656	1.45743	0.145291	0.675107	-0.482111	0.112762	-0.215686	0.736603	0.565599	0.362172	0.625136	0.258313	1.20001	0.694488	0.0316794	-2.19667	-0.922482	-1.02916	-2.88438	-1.44264	-0.773714	-1.70024	0.464102	-0.00409804	0.28341	0.247805	0.496957	0.330376	0.72051	0.515948	0.34827	0.434372	-0.720545	0.020699	-0.27392	0.22761	-0.231723	-0.0926778	0.577995	0.368305	0.929878	0.625392	-1.38943	-0.934746
			3.75_365.21	1.4009	1.43337	2.07131	1.63519	0.0514256	0.730701	-0.961857	-0.05991	-0.373457	0.753322	0.421643	0.267169	0.752181	0.189072	1.19849	0.713248	0.00490548	-2.41549	-1.1541	-1.18823	-2.00428	-1.34647	-0.942592	-1.43112	0.589976	0.0486557	0.0941529	0.244262	0.547709	0.208061	0.557284	0.437685	0.243915	0.313037	-0.599075	-0.014041	-0.295133	0.392852	-0.340742	-0.0810075	0.623631	0.41354	1.11458	0.717251	-1.26692	-0.986283
			3.75_353.23	0.520914	-0.101018	3.44075	1.28688	0.312417	0.697343	-0.601849	0.13597	0.855724	1.29734	0.148336	0.767132	0.322424	-0.15318	0.988011	0.385752	0.0472653	-1.98133	0.0466734	-0.62913	-1.81437	-1.39294	-0.839558	-1.34895	0.625284	-0.244233	0.195438	0.192163	0.238519	0.0245101	0.875578	0.379536	-0.344227	0.250645	-0.203463	-0.0990151	0.504201	0.322517	0.589384	0.472034	-0.50248	-0.0599713	-0.140715	-0.234389	-1.83609	-0.565646
			3.75_348.27	0.89737	-0.0128172	3.34447	1.40968	0.430391	1.00205	-0.440894	0.330517	0.311612	0.994555	-0.0224398	0.427909	0.407992	-0.0753478	0.986081	0.439575	0.144409	-1.33274	-0.599554	-0.595962	-1.88589	-1.4282	-0.889246	-1.40111	0.380521	-0.126296	0.270243	0.174823	0.567129	0.271464	0.942806	0.5938	-0.40797	0.181338	-0.25934	-0.161991	0.672531	0.309694	0.598721	0.526982	-0.609786	-0.0520715	-0.0504128	-0.237424	-2.15118	-0.767458
			3.75_313.24	0.742026	-0.130042	2.84032	1.15077	0.61008	0.883371	0.00918321	0.500878	0.353921	0.886869	0.153563	0.464785	0.343555	-0.183834	0.812123	0.323948	0.215278	-1.20861	-0.590422	-0.527918	-3.32978	-1.18777	-0.629294	-1.71561	0.637662	-0.0306604	0.407223	0.338075	0.42533	-0.0286417	0.895338	0.430675	-0.357875	0.167727	-0.159739	-0.116629	0.617007	0.574911	0.623914	0.605278	-0.466247	0.0850116	-0.113615	-0.16495	-1.84468	-0.703532
			3.75_195.14	0.831169	-0.350634	3.37215	1.28423	0.58671	1.06167	0.0200333	0.556139	0.289907	0.757002	0.123069	0.389993	0.0347537	-0.0827669	0.688918	0.213635	0.393085	-2.00352	-0.862965	-0.824467	-0.565982	-1.12807	-0.650857	-0.781636	0.68317	-0.448126	0.526629	0.253891	0.433539	0.0304879	1.3386	0.600876	-0.662087	-0.0572985	-0.385197	-0.368194	0.655151	0.41587	0.572201	0.547741	-0.792553	0.118466	-0.113147	-0.262411	-2.00853	-1.14091
			3.75_177.13	0.705405	-0.912636	3.638	1.14359	0.417409	0.991549	-0.150945	0.419338	0.672112	0.56194	-0.108151	0.3753	-0.136007	-0.250602	0.371201	-0.00513597	0.744934	-0.166882	-0.202643	0.125136	0.355264	-1.48224	-0.319464	-0.482147	0.469693	-0.409565	0.619818	0.226649	0.329164	-0.116209	1.00209	0.405016	-1.12917	-0.187402	-0.578311	-0.631627	0.839678	0.53742	0.685236	0.687445	-1.17345	-0.104345	-0.519089	-0.598961	-1.91839	-1.27922
			3.75_167.14	0.762588	-0.569225	3.19717	1.13018	0.557919	0.949427	1.27284	0.926728	-0.27811	0.237808	-0.367122	-0.135808	0.123976	0.144615	0.355785	0.208125	0.383968	-2.87502	-1.15319	-1.21475	0.860183	-0.263701	0.291696	0.29606	0.16834	-0.467258	0.574036	0.0917057	0.313146	-0.113871	1.13644	0.445237	-0.893411	-0.562162	-0.421385	-0.625653	0.76488	0.557333	0.372764	0.564992	-1.04288	-0.0438497	-0.317178	-0.467968	-1.32969	-1.15314
			3.75_159.12	0.737615	-0.435991	2.87802	1.05988	0.19163	0.987715	-0.444719	0.244875	0.882471	0.781682	0.119642	0.594598	-0.126413	-0.271316	0.571391	0.0578874	0.308065	1.53316	0.644604	0.828609	-1.44277	-2.03829	-1.43236	-1.63781	0.671566	-0.231335	0.295483	0.245238	0.259647	0.0792256	1.20221	0.513694	-0.620156	-0.0488965	-0.298085	-0.322379	0.471294	-0.0145354	0.253153	0.236637	-0.754779	-0.0174272	-0.122396	-0.298201	-2.46082	-0.870272
			3.75_149.13	0.826858	-0.384806	3.3564	1.26615	0.545508	0.937123	-0.273521	0.403037	0.324621	0.833172	0.192918	0.450237	0.158209	-0.0467133	0.851975	0.321157	0.41622	-1.52423	-0.813248	-0.64042	-1.1205	-1.00461	-0.818764	-0.98129	0.684402	-0.293356	0.574777	0.321941	0.349993	0.0650578	1.37017	0.595073	-0.494667	0.00660942	-0.433157	-0.307072	0.728526	0.440735	0.399854	0.523038	-0.725418	0.00203709	-0.0841225	-0.269168	-2.25054	-1.04388
			3.75_135.12	0.214249	-0.922656	2.8493	0.713632	0.838836	0.932015	1.11328	0.961378	0.403642	0.130473	-0.738151	-0.0680119	-0.106545	-0.168614	-0.0766174	-0.117259	0.603752	2.0485	0.157933	0.936728	1.35973	-0.7253	0.164461	0.266296	0.290164	-1.11226	0.672592	-0.049835	-0.115815	-0.29303	0.778826	0.123327	-1.4826	-0.443435	-0.871033	-0.932357	1.13561	-0.226997	0.228731	0.379113	-1.62779	-0.443526	-0.886658	-0.985991	-0.999043	-1.05763
			3.74_444.30	-0.833187	-1.0109	-0.156401	-0.666829	0.391287	0.304622	-0.353874	0.114011	1.78434	0.414262	0.876216	1.02494	1.05942	0.422467	1.06475	0.84888	0.563018	2.29523	1.29331	1.38386	-1.7699	-0.393433	-0.0824347	-0.748588	-0.230981	-0.0902563	0.385343	0.0213685	-1.71633	-1.15282	0.267728	-0.86714	0.399568	0.180748	0.738217	0.439511	0.252867	-0.112145	0.62853	0.256417	0.107644	0.100162	-0.555637	-0.115944	-1.80071	-0.896593
			3.73_542.22	-2.12465	-0.863004	-0.308087	-1.09858	-0.66679	-0.425858	-2.12465	-1.07243	0.125742	0.0971446	0.270707	0.164531	0.978997	1.0537	0.843218	0.958639	-0.474319	-0.557867	-0.369073	-0.467086	1.29552	0.956328	1.38405	1.21197	-0.663498	-1.14904	-0.512798	-0.775112	-1.21367	-1.23707	-0.207055	-0.885929	-0.130792	-0.137137	0.442679	0.05825	1.04124	1.05201	0.903263	0.99884	0.0147557	0.0121255	-1.50112	-0.491413	1.43405	1.47243
			3.73_525.20	-0.964445	-0.719958	-0.677513	-0.787305	-0.635082	-0.921296	-1.59107	-1.04915	0.0485273	0.161058	0.403206	0.204264	1.09929	1.0891	0.897023	1.02847	-0.770184	-0.180282	-0.226707	-0.392391	1.24319	0.962252	1.45924	1.22156	-0.671523	-1.59107	-1.59107	-1.28455	-1.59107	-0.782425	-0.434177	-0.935889	-0.0247241	-0.0604988	0.448821	0.121199	0.912169	1.03176	0.79154	0.911824	0.118518	-0.0479113	-1.59107	-0.50682	1.64138	1.40911
			3.73_190.93	-0.0744229	-0.107504	-1.43857	-0.540164	0.799839	0.428777	1.75563	0.99475	-0.223905	-0.71541	-0.565734	-0.501683	-0.391008	0.45276	-0.634724	-0.190991	0.215061	-3.28299	-1.67606	-1.58133	1.42785	1.65812	1.68892	1.59163	-0.817655	-0.570385	0.266752	-0.373763	0.0472212	-0.004962	-0.385495	-0.114412	-0.641372	-0.506606	0.806579	-0.113799	0.932518	0.814628	-0.0792252	0.555973	-0.144018	0.594566	-0.00912657	0.147141	0.939096	-0.829255
			3.72_422.24	-1.49618	-2.20186	1.33237	-0.788558	-1.44982	-0.591538	0.00819241	-0.677721	0.101041	0.116675	-0.735571	-0.172619	0.885323	-0.00586955	0.29689	0.392114	0.222648	1.14431	0.04318	0.470045	-0.561774	0.224902	-0.0087187	-0.115197	0.93171	1.71862	0.654921	1.10175	-1.98877	-1.52635	-0.384917	-1.30001	1.4626	1.03064	-0.612127	0.627037	1.06305	1.236	0.427513	0.908855	0.987278	0.262716	-0.37392	0.292025	-1.2903	-0.189974
			3.72_405.21	-0.809941	-0.794183	0.621652	-0.32749	-1.14614	-0.208461	-0.324692	-0.559763	0.0806758	0.418957	-0.0220682	0.159188	0.940773	0.127181	0.444201	0.504052	0.37173	0.794005	0.212795	0.45951	-3.13795	0.0626312	-0.628985	-1.23477	0.719867	1.3848	0.443118	0.84926	-3.02744	-0.915306	-0.166359	-1.3697	1.37513	1.00556	-0.327395	0.684432	0.547624	0.819254	0.0676845	0.478188	1.27415	0.570614	0.507764	0.784176	-0.693651	-0.378537
			3.72_239.90	0.37313	0.006658	-1.11193	-0.244048	0.743443	0.542616	1.74333	1.0098	-0.0485608	-0.816766	-0.426742	-0.43069	-1.56673	0.358331	-0.908061	-0.705487	0.417636	-3.29886	-1.66114	-1.51412	1.46321	1.18861	1.46553	1.37245	-0.735741	-0.477758	0.57525	-0.21275	0.0997068	0.32057	0.202519	0.207599	-0.885149	-0.212271	0.570329	-0.175697	0.916489	0.732932	-0.180367	0.489685	-0.0941932	0.563416	0.230404	0.233209	0.791302	-1.05274
			3.72_224.91	0.0329832	-0.0323092	-1.11767	-0.372333	0.793513	0.541041	1.77852	1.03769	-0.191324	-0.703969	-0.408072	-0.434455	-0.581795	0.439516	-0.535912	-0.226064	0.141483	-3.57467	-1.68096	-1.70472	1.25566	1.48155	1.59212	1.44311	-0.613624	-0.262037	0.356571	-0.17303	0.10763	-0.152017	-0.442103	-0.162163	-0.632205	-0.501722	0.749744	-0.128061	0.880683	0.800211	-0.0297873	0.550369	-0.0510934	0.518008	-0.110378	0.118846	1.06911	-1.14245
			3.72_217.12	-0.481806	-0.493543	0.0217935	-0.317852	-0.650489	-0.482172	-3.65456	-1.59574	-0.775918	-0.391275	0.442118	-0.241692	0.528813	1.04779	0.782321	0.786308	-0.720867	-2.47274	-0.294681	-1.16276	0.380211	-0.226007	0.559212	0.237805	-0.351174	-1.34107	0.342721	-0.449842	0.809105	0.0307996	-0.213519	0.208795	-0.0763662	-0.388927	0.571964	0.0355569	0.795423	0.641958	0.330315	0.589232	1.05195	1.05401	1.04967	1.05188	1.37409	0.466621
			3.72_207.92	0.0118497	-0.143569	-1.34364	-0.491787	0.779114	0.502647	1.80086	1.02754	-0.321749	-0.628959	-0.560322	-0.503676	-0.376492	0.484392	-0.775249	-0.22245	0.256163	-3.47248	-1.61385	-1.61006	1.3116	1.61038	1.57806	1.50002	-0.631879	-0.375271	0.213716	-0.264478	0.191354	0.131363	-0.439514	-0.0389326	-0.612762	-0.54501	0.76923	-0.129514	0.877909	0.791916	-0.000267616	0.556519	-0.0990172	0.562477	-0.0372796	0.14206	0.909431	-1.02498
			3.72_189.86	-0.192701	-0.137235	-1.75821	-0.696049	0.822526	0.358059	1.45019	0.876926	0.845788	0.0327884	-0.556964	0.107204	-0.142547	0.393319	-0.457541	-0.068923	0.069842	-3.54035	-1.50742	-1.65931	1.37039	1.67552	1.3528	1.46624	-0.604215	-0.676797	-0.0231871	-0.434733	-0.175916	-0.210892	-0.758292	-0.3817	-0.52352	-0.436846	0.795321	-0.0550149	0.836219	0.851744	-0.00934974	0.559538	-0.0829456	0.585427	-0.434267	0.0227379	1.0684	-0.635671
			3.72_146.94	-0.070991	-0.285844	-1.46382	-0.606886	0.828675	0.397867	1.8134	1.01331	-0.201152	-0.686836	-0.568978	-0.485655	-0.26121	0.367192	-0.64594	-0.179986	0.248636	-3.26366	-1.74019	-1.58507	1.45513	1.63355	1.63491	1.57453	-0.762573	-0.483166	0.233386	-0.337451	-0.00750892	0.0327088	-0.344356	-0.106385	-0.600217	-0.574962	0.789785	-0.128465	0.952639	0.7754	-0.0658834	0.554052	-0.0513073	0.559925	-0.0413087	0.15577	0.95503	-0.902784
			3.72_134.86	-0.90628	0.106242	-2.71267	-1.1709	0.0554305	0.062345	1.0421	0.386626	1.50585	0.994667	-0.505904	0.664872	0.323054	0.395804	-0.239766	0.159697	-0.500358	1.39103	0.331934	0.407535	1.78077	1.31272	1.42952	1.50767	-0.400261	-0.875675	-0.550441	-0.608792	-1.44662	-0.660445	-1.6364	-1.24782	0.234721	-0.773904	0.0421157	-0.165689	-0.25185	0.0669452	-0.583213	-0.256039	-0.28921	-0.334451	-0.748586	-0.457416	1.60461	-0.511922
			3.71_422.29	-0.661547	-0.646238	0.0577977	-0.416662	0.169203	0.447871	-0.956648	-0.113191	1.58633	0.479335	0.923234	0.996301	1.21277	0.303166	1.20081	0.905581	0.670669	2.20991	1.30396	1.39485	-1.08542	-0.66803	-0.190329	-0.647925	-0.0750215	-0.128396	0.268829	0.021804	-1.36856	-1.19941	0.174873	-0.797698	0.374003	0.32068	0.710192	0.468292	0.0458507	-0.211192	0.511379	0.115346	0.0729937	0.197884	-0.559158	-0.0960934	-1.53281	-0.825351
			3.71_379.23	-1.29993	-1.29993	0.640564	-0.653097	-1.29993	0.489402	-1.29993	-0.703484	1.55927	0.288296	0.894013	0.91386	1.17498	1.22557	1.66776	1.3561	-1.29993	-0.363034	-1.29993	-0.98763	-1.29993	0.985999	1.11005	0.265374	0.104382	0.454855	-0.0238989	0.178446	-1.29993	-1.29993	-1.29993	-1.29993	0.153324	0.541	0.577564	0.423963	0.272895	-0.131143	0.636976	0.259576	-0.504012	-0.311196	-1.29993	-0.705045	0.873078	1.03855
			3.71_216.88	-0.175015	0.114816	-1.58552	-0.548574	0.487179	0.326329	1.49992	0.771144	0.0286421	-0.469242	-0.468547	-0.303049	0.460231	0.490006	-0.312521	0.212572	0.158454	-4.09564	-1.35358	-1.76359	1.54512	1.2173	1.3195	1.36064	-0.556045	-0.308946	0.145074	-0.239972	-0.00767906	0.0842865	-0.644917	-0.189437	-0.138035	-0.491012	0.356445	-0.0908673	0.523197	0.567362	-0.532326	0.186078	0.0998574	0.236129	-0.128693	0.0690976	1.34991	-0.402041
			3.71_187.86	-0.358333	-0.235074	-1.58901	-0.727471	0.730548	0.421365	1.39958	0.850499	0.832748	0.12155	-0.389811	0.188162	-0.0611242	0.341163	-0.377561	-0.0325076	0.0312677	-3.64742	-1.43374	-1.6833	1.31074	1.82175	1.4316	1.52136	-0.588499	-0.608585	-0.0468932	-0.414659	-0.420651	-0.222224	-0.774197	-0.472357	-0.57339	-0.342979	0.674921	-0.0804826	0.81938	0.844449	0.00720678	0.557012	-0.169966	0.719421	-0.395768	0.0512287	0.998009	-0.627748
			3.71_180.90	0.109829	0.00119485	-1.2976	-0.395525	0.7999	0.417536	1.44871	0.888715	-0.481963	-0.569	-0.23784	-0.429601	-0.560572	0.270953	-0.584176	-0.291265	0.224183	-3.60584	-1.54243	-1.64136	1.41155	1.58883	1.48045	1.49361	-0.47413	-0.684584	0.289468	-0.289749	-0.0148081	0.168256	-0.59392	-0.146824	-0.748682	-0.305227	0.776554	-0.092452	0.825708	0.762167	0.0155221	0.534466	0.0299887	0.554932	-0.0544457	0.176825	1.05524	-1.15793
			3.71_136.86	-1.01918	-0.605621	-2.75362	-1.45947	0.547219	0.733477	0.294222	0.524973	1.37336	0.903357	-0.184305	0.697472	0.733314	-0.376973	0.070542	0.142294	-0.0881328	1.49035	0.187324	0.529848	1.88435	1.12855	0.119577	1.04416	-0.237883	-0.625559	0.203705	-0.219912	-1.60533	-1.17789	-1.56442	-1.44921	-0.162167	-0.567424	0.562967	-0.0555411	0.511967	0.198171	-0.795715	-0.0285254	-0.303066	-0.527078	-0.922871	-0.584338	2.00506	-0.289352
			3.71_132.87	-0.577294	0.174448	-2.12745	-0.843432	-0.0751501	-0.130497	1.21219	0.335513	1.53859	1.05456	-0.61707	0.658693	0.448053	0.332989	-0.343928	0.145704	-0.287743	1.39236	0.593332	0.565983	1.81088	1.49012	1.17595	1.49232	-0.640103	-0.517809	-0.656155	-0.604689	-1.09763	-0.842171	-1.80414	-1.24798	-0.287014	-0.513678	-0.192837	-0.331176	0.329628	0.132935	-1.35037	-0.295934	-0.187531	-0.497729	-0.875999	-0.52042	2.01028	-0.863792
			3.70_464.18	-0.601303	0.049502	0.395244	-0.0521857	0.154026	0.531914	-0.728498	-0.0141859	1.48869	1.40145	0.983701	1.29128	0.759834	-0.0475701	0.979322	0.563862	0.670005	1.77784	0.725639	1.05783	-1.38194	-0.0278753	-0.97557	-0.795129	0.269295	0.512167	0.348996	0.376819	-1.46967	-0.92063	-0.562675	-0.984325	0.974038	1.0855	0.0557809	0.705106	-1.42407	-1.23699	0.0150523	-0.882002	0.235592	0.26828	0.238008	0.247293	-2.95855	-0.407852
			3.70_420.22	-1.10361	-1.10809	0.748077	-0.487872	0.174608	0.576389	-0.152306	0.199563	1.94987	1.28275	0.944914	1.39251	0.807507	0.00249483	1.14184	0.650616	0.893844	2.31278	0.998121	1.40158	-0.811848	-0.165951	-0.870431	-0.616077	0.155399	0.266717	0.277656	0.233257	-1.50885	-1.33289	-0.605953	-1.14923	0.474838	1.19722	0.275122	0.649061	-1.05318	-0.943892	0.208755	-0.596104	-0.386041	-0.131258	-0.661795	-0.393031	-1.92443	-0.659261
			3.70_403.20	-1.05512	-0.493582	0.302105	-0.415532	-0.205996	0.590487	-0.279135	0.035119	1.90065	1.43397	1.12072	1.48511	0.880792	-0.0518652	1.18421	0.671047	0.801902	2.00763	0.875568	1.22837	-0.998461	-0.358041	-0.766231	-0.707578	0.0868127	0.408913	0.139123	0.211616	-1.69362	-1.53244	-0.837884	-1.35465	1.14973	1.26551	-0.0886737	0.77552	-1.3549	-1.15012	-0.103586	-0.869537	0.161471	0.0615606	0.160705	0.127912	-1.65093	-0.998157
			3.69_91.05	-1.94808	-2.52652	-0.158341	-1.54431	0.222228	-0.420562	-0.173916	-0.124083	-0.157799	-0.522614	0.618383	-0.0206765	-0.597418	0.195767	-0.466579	-0.28941	0.757614	-0.706829	-0.659202	-0.202806	2.24796	1.44479	0.701108	1.46462	0.428284	-0.275779	0.524575	0.225693	-1.84428	-1.45181	0.662346	-0.877914	0.70193	0.855647	0.688765	0.748781	0.534439	0.719202	0.894135	0.715925	0.0897861	0.0486356	-1.88976	-0.583781	0.614786	0.391761
			3.69_375.99	-1.66766	-0.863729	-0.0068789	-0.84609	0.00975858	0.105528	-2.17146	-0.685391	-0.542424	-0.891757	0.463215	-0.323655	0.434117	0.550375	0.356766	0.447086	0.470173	-3.62686	-0.634164	-1.26362	0.617351	0.807366	0.428331	0.617682	0.16288	0.411322	0.134043	0.236082	-1.30229	-0.86937	0.468062	-0.567866	1.1591	0.738906	0.727975	0.875326	0.429049	0.432818	0.422068	0.427978	0.864084	0.596234	-0.771262	0.229686	1.08696	0.647738
			3.69_373.99	-1.79669	-0.837418	0.0339738	-0.866712	0.0373088	0.0453839	-2.14775	-0.688351	-0.526536	-0.840162	0.499279	-0.28914	0.480695	0.476732	0.345124	0.434184	0.460186	-3.57307	-0.646373	-1.25309	0.630596	0.778352	0.424281	0.611076	0.141653	0.407919	0.267677	0.272416	-1.32499	-0.785181	0.466553	-0.547873	1.13411	0.744309	0.789198	0.889205	0.340112	0.404948	0.413493	0.386184	0.810002	0.631647	-0.906528	0.178374	1.15201	0.637929
			3.69_358.07	-2.3378	-0.775092	0.164741	-0.982716	-0.143629	0.0699245	-1.27526	-0.449654	-0.353965	-0.137877	0.535508	0.0145553	0.0910658	0.347444	0.10412	0.180876	0.601789	-3.80162	-0.228085	-1.14264	0.811727	0.699768	0.674604	0.7287	0.338741	0.459066	0.236683	0.34483	-1.62443	-0.74842	0.625341	-0.582502	1.0317	0.684851	0.652584	0.789713	0.387741	0.182315	0.238184	0.269413	0.753243	0.438264	-1.0788	0.0375675	1.07054	0.405594
			3.69_340.01	-1.7526	-0.688744	-0.119537	-0.853626	0.0589793	0.148411	-2.00168	-0.598097	-0.328616	-0.627364	0.491607	-0.154791	0.376527	0.535573	0.301998	0.404699	0.50345	-3.57642	-0.643751	-1.23891	0.656843	0.846275	0.577875	0.693665	0.0841778	0.393767	0.215242	0.231062	-1.62674	-0.922385	0.444451	-0.701557	1.08769	0.61519	0.814966	0.839283	0.391849	0.339141	0.401946	0.377645	0.850173	0.60371	-1.05845	0.131811	1.13971	0.555649
			3.69_339.05	-1.19529	-1.19529	-1.19529	-1.19529	-1.19529	-1.19529	-1.19529	-1.19529	-0.483059	-0.242208	0.292609	-0.144219	1.20981	1.34298	1.23147	1.26142	0.710172	-0.0755438	0.688984	0.441204	0.604261	0.115521	0.618949	0.446244	-0.680303	-1.19529	-1.19529	-1.02363	-1.19529	-1.19529	-1.19529	-1.19529	-1.19529	-0.199571	-0.243623	-0.546161	1.22429	1.30579	1.18306	1.23771	1.18389	1.21198	1.07107	1.15565	0.917354	0.633209
			3.69_338.01	-2.01257	-0.944848	-0.0736295	-1.01035	0.0648903	0.182399	-1.45804	-0.403582	-0.326014	-0.782784	0.441565	-0.222411	0.366149	0.550376	0.333756	0.41676	0.551715	-3.65475	-0.729885	-1.27764	0.639359	0.876077	0.534471	0.683303	0.128864	0.310723	0.16894	0.202842	-1.51722	-0.866214	0.490172	-0.631086	1.10067	0.620641	0.830108	0.850474	0.432689	0.356649	0.381886	0.390408	0.853987	0.571093	-1.03098	0.131366	1.19067	0.557652
			3.69_329.12	-1.93622	-1.02349	0.0792556	-0.960152	-0.139209	-0.0158603	-1.60023	-0.585099	0.0576994	0.0210643	0.620961	0.233242	0.309067	0.271906	0.276844	0.285939	0.441352	-3.80204	-0.184465	-1.18172	0.676005	0.722996	0.493186	0.630729	0.400375	0.419809	0.252883	0.357689	-1.8189	-0.986628	0.53966	-0.755288	1.10865	0.672938	0.694791	0.825459	0.13657	0.16263	0.235953	0.178384	0.940903	0.505317	-0.895685	0.183511	0.918348	0.662642
			3.69_313.07	-2.49082	-1.42978	0.145938	-1.25822	0.131179	0.158016	-1.51165	-0.407486	0.322484	0.114164	0.596964	0.344537	0.210734	0.106138	0.275112	0.197328	0.582133	-3.01858	-0.21821	-0.884885	0.48617	0.790665	0.422484	0.56644	0.464159	0.226032	0.314094	0.334761	-1.79896	-1.43526	0.542487	-0.897245	1.06856	0.693953	0.847173	0.869896	0.383057	0.399492	0.497032	0.426527	0.842845	0.686962	-1.3561	0.0579038	0.922144	0.449381
			3.69_294.14	-1.66273	-1.08938	0.299626	-0.817494	0.361232	0.137357	-1.16647	-0.222628	-0.170794	-0.475739	0.401908	-0.0815417	0.247495	0.302923	0.0829188	0.211112	0.635369	-4.49252	-0.222872	-1.36001	1.00195	1.05293	0.55164	0.86884	0.370881	0.246614	0.431744	0.349746	-0.905888	-0.584799	0.599868	-0.296939	0.317054	0.348993	0.703529	0.456525	0.569988	0.477847	0.621526	0.556454	0.296262	0.28392	-1.12694	-0.182253	0.432787	0.556092
			3.69_281.14	-1.8449	-0.994383	0.0833962	-0.918627	-0.128398	-0.144592	-1.3168	-0.529929	-0.212551	-0.31285	0.588013	0.0208708	0.230746	0.40564	0.143858	0.260081	0.492507	-3.97242	-0.342976	-1.27429	0.737403	0.691713	0.378102	0.602406	0.329026	0.26081	0.194257	0.261364	-1.3236	-0.992119	0.628839	-0.562294	1.43347	0.713312	0.712353	0.953045	0.104508	0.185516	0.326882	0.205635	0.947129	0.462781	-0.956709	0.151067	1.12478	0.659061
			3.69_278.16	-1.77591	-1.50572	0.12659	-1.05168	0.317192	0.0720712	-0.266733	0.0408436	-0.413079	-0.898903	0.234595	-0.359129	0.142523	0.385557	-0.0849278	0.147717	0.749016	-3.77677	-0.687686	-1.23848	1.51848	1.28979	0.610541	1.1396	0.269432	0.220913	0.546238	0.345528	-1.0533	-0.79997	0.603947	-0.416441	0.328938	0.340337	0.862689	0.510655	0.607786	0.577626	0.739381	0.641598	0.174843	0.20932	-1.57305	-0.396295	0.526941	0.647848
			3.69_249.13	-2.05376	-1.03351	0.131376	-0.985298	-0.241967	-0.253932	-1.9026	-0.799499	-0.119777	-0.0604652	0.523461	0.114406	0.294942	0.379884	0.232944	0.30259	0.445721	-3.49481	-0.149758	-1.06628	0.448471	0.753625	0.213955	0.472017	0.419547	0.358146	0.00557818	0.26109	-1.2588	-1.1685	0.546395	-0.62697	1.55197	0.999815	0.693129	1.08164	-0.0929823	0.125559	0.368766	0.133781	1.03109	0.467102	-0.849917	0.21609	1.16641	0.781526
			3.69_213.15	-2.06044	-1.24795	0.185437	-1.04098	-0.305586	-0.278539	-1.51894	-0.70102	0.016482	-0.254503	0.665796	0.142592	0.246406	0.350198	0.162026	0.252877	0.457306	-3.24989	-0.20529	-0.99929	0.579575	0.681592	0.336066	0.532411	0.374163	0.260501	0.0232414	0.219302	-1.61916	-1.20498	0.609043	-0.738365	1.65355	0.975508	0.791663	1.14024	0.0401274	0.0758041	0.397511	0.171147	1.08847	0.478142	-1.12513	0.147159	1.17812	0.721289
			3.69_135.12	-1.7794	-2.05558	0.199785	-1.21173	0.178346	-0.261174	0.299061	0.0720778	0.0852051	-0.40085	0.366411	0.016922	-0.405691	0.259986	-0.40354	-0.183082	0.748319	-2.46942	-0.551605	-0.75757	1.76079	1.18172	0.659341	1.20062	0.485009	-0.0174947	0.696013	0.387843	-1.83996	-1.35906	0.839601	-0.786474	0.744049	1.00074	0.950223	0.898336	0.36235	0.523163	0.900674	0.595396	0.0915125	0.0411325	-1.99308	-0.620146	0.40029	0.275784
			3.68_575.21	-0.470686	-0.250346	-0.657175	-0.459402	-1.45977	-0.856603	-2.33142	-1.54926	0.283445	-0.144331	0.445134	0.194749	0.984287	1.43767	1.38198	1.26798	-2.33142	-0.542275	-0.970707	-1.28147	0.835029	0.569437	0.811442	0.738636	0.0121086	-0.822115	-0.272422	-0.36081	-0.0803396	-1.08609	-0.709489	-0.625307	-0.153313	-0.745072	0.393267	-0.168373	1.13309	1.34138	1.17695	1.21714	-0.3365	0.0115191	-0.25088	-0.191953	1.45355	0.967892
			3.68_548.25	-0.678456	-0.317495	-0.301498	-0.432483	-1.24168	-2.08768	-2.08768	-1.80568	-0.600114	-0.114388	0.393936	-0.106856	0.932566	1.3509	1.39275	1.22541	-2.08768	-0.537533	-0.536731	-1.05398	0.854676	0.585276	0.783582	0.741178	0.18819	-0.533951	-0.29584	-0.213867	-0.0787157	-0.45442	-0.981953	-0.50503	-0.230834	-0.175057	0.430705	0.00827165	1.27768	1.4519	1.44703	1.3922	-0.371399	-0.236315	-0.617671	-0.408462	1.09713	1.15595
			3.67_782.51	-0.0313634	-0.2117	0.365384	0.0407736	0.101143	0.500221	-1.5804	-0.326347	1.3158	0.879356	1.01834	1.07116	1.05768	0.508552	1.08136	0.882532	0.479517	1.93426	1.17391	1.19589	-1.5804	-1.5804	-1.5804	-1.5804	0.214938	0.298622	0.504863	0.339474	-1.5804	-0.740303	0.448231	-0.624159	0.801413	0.489656	0.443716	0.578262	-0.412729	-1.5804	0.607344	-0.46193	0.373295	0.0994803	-0.233193	0.0798607	-1.5804	-0.42456
			3.67_400.27	-0.618254	-0.850424	-0.064911	-0.511196	0.35749	0.321454	-0.132835	0.182036	1.62957	0.40857	1.05281	1.03032	1.10967	0.243657	1.12317	0.825497	0.617053	2.23715	1.22104	1.35841	-1.28296	-0.22122	-0.048453	-0.517545	-0.0375407	-0.200039	0.36304	0.0418202	-1.15405	-1.20645	0.257166	-0.701111	0.493268	0.185609	0.469773	0.382883	-0.0143895	-0.0356988	0.609803	0.186572	-0.172386	-0.0640103	-0.610773	-0.28239	-1.87743	-0.978378
			3.67_189.86	-0.374444	-0.324751	-1.76456	-0.821251	0.753881	0.347993	1.41475	0.838874	0.821113	0.0697738	-0.525614	0.121758	-0.0799209	0.521801	-0.345606	0.0320914	-0.116662	-3.4093	-1.51462	-1.68019	1.39176	1.80873	1.5189	1.57313	-0.576174	-0.679189	-0.0684315	-0.441265	-0.343647	-0.310772	-0.738886	-0.464435	-0.737121	-0.42939	0.652629	-0.171294	0.783186	0.836985	0.0786985	0.56629	0.00522808	0.659533	-0.336066	0.109565	1.08586	-0.477967
			3.66_241.19	-0.708947	-0.708947	-0.708947	-0.708947	-0.708947	0.641321	-0.708947	-0.258857	2.00707	1.47977	0.444656	1.3105	0.435769	-0.708947	0.163393	-0.0365951	0.413808	3.08151	2.41129	1.96887	-0.708947	-0.708947	-0.708947	-0.708947	0.272643	1.28653	0.705248	0.754807	0.188543	-0.708947	-0.708947	-0.409783	-0.708947	-0.708947	-0.708947	-0.708947	-0.708947	-0.708947	0.289884	-0.376003	-0.708947	-0.708947	0.0993925	-0.4395	-0.708947	-0.708947
			3.66_217.12	-0.650191	-0.68307	-0.412684	-0.581981	-0.886091	-0.898554	-1.95369	-1.24611	-0.687011	-0.198638	0.187436	-0.232737	0.807175	1.16582	1.06071	1.01123	-0.9767	-1.03952	-0.511429	-0.842548	1.44344	0.908616	1.32497	1.22567	0.123224	-0.865144	-0.132486	-0.291468	-0.430523	-0.794224	-1.95369	-1.05948	-0.271683	-0.320353	0.367923	-0.0747043	1.19413	1.26256	1.20001	1.2189	-0.0106004	-0.427927	-1.19787	-0.545466	1.59192	1.31427
			3.66_161.04	-0.484624	0.0630035	-1.93816	-0.786592	0.288844	0.085572	1.97432	0.782912	-1.59128	-1.33623	-0.168452	-1.03199	-0.72736	0.658257	-0.92971	-0.332937	0.199634	0.760884	-0.779652	0.0602884	2.05797	1.64672	1.51541	1.74003	-1.11326	-0.593805	0.366242	-0.446941	0.676833	0.00478276	-0.51401	0.0558684	-1.0152	-0.368172	0.530376	-0.28433	-0.138109	-0.182576	-0.950858	-0.423848	0.0421052	0.180051	0.791005	0.337721	1.41028	-1.39014
			3.66_101.02	-0.393455	-0.270678	-2.11579	-0.926642	0.187402	-0.0267538	1.921	0.693881	-1.52171	-1.26388	-0.361712	-1.0491	-0.420573	0.788376	-1.12004	-0.250745	0.344733	0.508308	-0.750365	0.0342251	1.88331	1.30413	1.29317	1.49354	-0.910323	-0.716629	0.463153	-0.387933	1.03218	0.197129	-0.481078	0.24941	-0.748857	-0.621716	0.53092	-0.279884	-0.212868	-0.384158	-1.16952	-0.588848	0.524053	0.424584	1.01947	0.656036	1.70871	-1.39521
			3.65_500.18	-0.624648	-0.115389	-0.479574	-0.406537	-0.858585	-0.540481	-1.55451	-0.984526	-0.712045	-0.461825	0.105992	-0.355959	0.983116	1.20751	0.935325	1.04198	-0.568488	-1.55451	-0.426127	-0.849709	1.39862	0.94674	1.34563	1.23033	0.0334815	-0.671855	0.00145158	-0.212307	-1.55451	-1.55451	-0.735118	-1.28138	-0.465403	-0.582389	0.209354	-0.279479	0.946283	1.02793	0.823124	0.932447	0.355188	-0.0615805	-1.55451	-0.420301	1.91051	1.37636
			3.65_483.19	-0.501983	-0.132467	-0.436622	-0.357024	-0.67439	-0.494233	-1.50874	-0.892453	-0.620674	-0.482994	0.104379	-0.333096	0.950297	1.15617	0.922708	1.00973	-0.607784	-1.49191	-0.476161	-0.858617	1.34051	0.902096	1.32417	1.18892	-0.0104869	-0.522232	-0.0742626	-0.202327	-2.42931	-1.73448	-0.620752	-1.59485	-0.39739	-0.423695	0.127216	-0.23129	0.919244	1.0192	0.804999	0.914483	0.298706	-0.0997537	-0.806626	-0.202558	1.8775	1.35201
			3.65_473.16	-0.641805	-0.31317	-0.564498	-0.506491	-1.29703	-1.29703	-1.29703	-1.29703	-0.694034	-0.512936	0.279413	-0.309186	1.0504	1.20191	1.05569	1.10267	-1.29703	-1.29703	-0.423392	-1.00581	1.30883	0.964438	1.26671	1.17999	0.158432	-1.29703	-0.186938	-0.441844	-1.29703	-1.29703	-0.67024	-1.0881	-0.325066	-0.414428	0.305221	-0.144758	0.9514	1.0574	0.897613	0.968804	0.4881	0.0194744	-0.59473	-0.0290517	1.82495	1.42683
			3.65_461.18	-0.947112	-0.557987	-0.379111	-0.62807	-1.5412	-0.588337	-1.5412	-1.22358	-0.127519	0.0747386	0.184362	0.0438607	0.927684	1.07773	0.98996	0.998459	-0.424355	-1.5412	0.0596508	-0.6353	1.34271	0.892534	1.25503	1.16342	0.204213	-0.843494	-0.0492651	-0.229515	-1.5412	-1.5412	-0.905172	-1.32919	-0.439892	-0.355451	0.21644	-0.192968	1.07126	1.12704	1.00557	1.06796	0.255535	-0.118255	-1.5412	-0.467972	1.54481	1.42999
			3.65_456.22	-0.557457	-0.407032	-0.356618	-0.440369	-0.629621	-0.504878	-1.34379	-0.826095	-0.579811	-0.440529	0.0473044	-0.324345	0.933603	1.11101	0.957899	1.00084	-0.462394	-1.69708	-0.417481	-0.858984	1.4219	0.91997	1.32031	1.22072	0.0144816	-0.600377	0.0551477	-0.176916	-2.40345	-1.43521	-0.627211	-1.48862	-0.557914	-0.471715	0.198513	-0.277039	1.06986	1.11459	0.969578	1.05134	0.143498	-0.192587	-1.08912	-0.379402	1.62835	1.45961
			3.65_327.22	-0.278433	0.0155938	0.698668	0.145277	-0.0945245	1.41002	-2.4052	-0.363236	1.57842	1.42199	1.45522	1.48521	-0.335952	-0.131278	1.06877	0.200513	0.84404	0.255003	-0.802997	0.0986821	-3.55435	-0.707276	0.801594	-1.15334	0.155341	0.200706	-0.600913	-0.0816219	0.098699	-0.378909	-0.112019	-0.130743	0.231108	0.789083	-0.277653	0.247513	-1.18992	0.139296	-0.473146	-0.507922	0.00455206	0.329685	0.420661	0.251633	-0.47389	0.0733664
			3.65_277.14	-0.864511	-0.393088	-0.372174	-0.543258	-0.788881	-0.595178	-2.10711	-1.16372	-0.687615	-0.209066	0.115675	-0.260335	0.852429	1.10486	0.929785	0.962359	-0.840785	-1.47195	-0.328342	-0.88036	1.45288	0.995677	1.31525	1.2546	0.160961	-0.794425	0.0501681	-0.194432	-2.10711	-0.890584	-0.453779	-1.15049	-0.329887	-0.462191	0.294632	-0.165816	1.109	1.13976	0.985508	1.07809	0.271915	-0.134975	-1.15921	-0.340755	1.54417	1.33288
			3.65_217.12	-0.448276	-0.135672	0.0454777	-0.17949	-0.574354	-0.79759	-3.27562	-1.54919	-1.44049	-0.701583	0.401086	-0.580329	0.583394	1.22026	0.776113	0.859923	-0.816509	-1.73719	-0.292166	-0.948622	0.235636	-0.327858	0.310101	0.0726266	-0.426364	-1.25912	0.74054	-0.314982	1.00201	-0.226674	-0.570272	0.0683537	-0.289491	-0.693221	0.75841	-0.0747671	0.75119	0.492769	0.156796	0.466918	1.42556	1.42852	1.19679	1.35029	1.47609	0.381956
			3.65_214.88	-0.337345	-0.348356	-1.31831	-0.668003	0.944364	0.427386	1.55566	0.975802	0.57486	-0.578103	-0.436787	-0.146677	-0.27851	0.341214	-0.587595	-0.174964	0.208051	-3.80126	-1.3315	-1.64157	1.28564	1.4949	1.58464	1.45506	-0.666119	-0.593976	0.149778	-0.370106	-0.098516	-0.237335	-0.497724	-0.277858	-0.694965	-0.312577	0.775132	-0.0774698	0.931405	0.810976	0.09884	0.61374	-0.111821	0.649608	-0.125355	0.137478	0.87007	-0.595546
			3.64_450.23	-1.08916	-1.02397	0.584638	-0.509498	-0.549225	0.210744	-0.461226	-0.266569	1.38185	1.18197	0.485706	1.01651	0.229603	-0.602032	0.221742	-0.050229	0.261134	2.1463	0.649332	1.01892	-2.06538	-0.575724	-0.806153	-1.14909	0.607223	0.74875	0.305204	0.553726	-1.13672	-0.798504	0.133691	-0.600511	0.754773	0.714623	2.92425	1.46455	-0.518196	-0.217165	0.440477	-0.0982947	-0.291435	-0.530751	-0.672208	-0.498131	-1.78911	-0.332888
			3.64_420.22	-2.07092	-2.33504	0.450612	-1.31845	-0.246871	-0.0812056	-0.370749	-0.232942	2.02674	1.15471	0.821051	1.33417	0.112193	-0.942358	0.403103	-0.142354	0.540629	2.45071	0.884948	1.29209	-1.67639	0.198724	-0.267015	-0.581559	0.557749	0.516067	0.202988	0.425601	-1.28902	-1.08859	-0.526135	-0.967916	0.771509	1.20963	-0.002113	0.659675	0.0282696	-0.0519485	0.307329	0.0945501	0.349116	0.120181	-0.499203	-0.00996875	-1.0258	-0.0579509
			3.64_401.18	-1.73629	-2.39358	0.777246	-1.11754	-0.238788	0.0685648	-0.0542947	-0.0748393	1.72059	1.09945	0.935438	1.25182	0.13643	-0.617102	0.277145	-0.0678422	0.658635	0.278542	0.374115	0.437097	-1.67576	-0.436293	-0.315016	-0.809022	0.975885	1.14586	0.516872	0.879539	-1.25994	-0.458746	0.181612	-0.512358	1.39835	1.53337	0.245347	1.05902	-0.168096	-0.215391	0.750352	0.122289	0.38829	0.251094	-0.606715	0.0108895	-2.36003	-0.359058
			3.64_232.19	0.115882	0.087672	-0.247046	-0.0144974	1.09628	0.171348	0.728498	0.665377	-0.879243	-1.86774	-0.643965	-1.13031	0.0209062	0.934547	-0.393532	0.187307	0.191966	-2.99421	-1.22056	-1.34094	1.7879	1.19882	1.89073	1.62582	0.106727	1.25453	1.48436	0.948539	-0.281551	0.622039	-0.309476	0.0103376	0.320248	-0.983268	-0.530734	-0.397918	0.916872	-0.226001	-0.296127	0.131581	-0.837101	-0.82989	-0.661535	-0.776175	0.400999	-0.255742
			3.63_738.48	-0.294259	-0.375155	0.340858	-0.109519	0.385414	0.375836	-2.17499	-0.471247	1.29241	0.693041	0.959688	0.981714	0.926962	0.376873	0.899731	0.734522	0.687619	1.92722	1.11449	1.24311	-2.17499	-0.584929	0.0340321	-0.908629	0.297842	0.268844	0.427601	0.331429	-1.25216	-0.861816	0.437291	-0.558894	0.616674	0.514803	0.428844	0.520107	-0.744601	-0.409422	0.463402	-0.230207	0.176073	0.00868515	-0.0525078	0.0440834	-2.17499	-0.379434
			3.63_504.30	-0.834944	-0.834944	0.297038	-0.457617	-0.834944	-0.834944	-0.834944	-0.834944	1.01835	0.549365	0.93704	0.834919	1.53219	1.02944	2.00467	1.5221	-0.834944	-0.834944	-0.834944	-0.834944	-0.834944	1.07146	0.935726	0.390747	-0.834944	0.229285	-0.834944	-0.480201	-0.834944	-0.834944	-0.834944	-0.834944	0.769987	0.84582	-0.834944	0.260288	-0.834944	-0.834944	1.2521	-0.139263	-0.834944	-0.834944	-0.834944	-0.834944	1.5796	1.75701
			3.63_447.17	-0.947292	-0.142382	0.638366	-0.150436	-0.302202	1.22551	0.674328	0.532545	1.75308	1.83952	1.34355	1.64539	0.162415	-0.139204	0.786226	0.269813	1.21164	1.81827	1.37438	1.4681	-0.947292	-0.127947	-0.947292	-0.674177	0.871068	0.654591	-0.947292	0.192789	-0.947292	-0.947292	-0.947292	-0.947292	0.390801	1.10475	0.019911	0.505153	-0.947292	-0.947292	-0.947292	-0.947292	-0.947292	-0.947292	-0.947292	-0.947292	-0.947292	-0.947292
			3.63_440.18	-1.74722	-1.79107	0.453182	-1.02837	-0.945	-0.00877939	-0.515689	-0.489823	1.44808	1.00442	0.806432	1.08631	0.500451	-0.464663	0.291	0.108929	0.551211	1.89066	0.346394	0.929422	-1.71855	-0.624038	-0.809218	-1.0506	0.657324	1.42933	0.349354	0.812002	-1.42854	-0.452105	0.179887	-0.56692	1.73823	1.43543	-0.151777	1.0073	-0.950651	-0.40222	-0.004082	-0.452318	0.967926	0.40724	0.242717	0.539294	-1.35573	-0.397996
			3.63_396.22	-2.00628	-2.27339	0.965817	-1.10462	-0.593747	-0.111027	-0.406432	-0.370402	1.65337	1.10916	0.753431	1.17199	0.218483	-0.572355	0.320627	-0.0110815	0.528013	1.31177	0.503868	0.781217	-1.13901	-0.401801	-0.527813	-0.689541	0.793488	1.35058	0.384972	0.843015	-1.35041	-0.343765	0.153625	-0.513517	1.52083	1.53943	-0.071686	0.996189	-0.436828	-0.256903	0.547863	-0.0486225	0.436466	0.0978238	-0.587016	-0.0175754	-2.06658	-0.230628
			3.63_379.20	-1.85552	-1.88967	0.47922	-1.08866	-1.03061	0.0686271	-0.459483	-0.473821	1.57758	1.0894	0.927595	1.19819	0.506021	-0.404556	0.357858	0.153108	0.577806	1.16357	0.307459	0.682946	-1.65996	-0.539815	-0.540699	-0.913493	0.701744	1.49634	0.223668	0.80725	-1.29065	-0.559611	0.192381	-0.552626	1.82505	1.49792	-0.12167	1.0671	-1.01995	-0.461741	0.049349	-0.477448	0.991579	0.449783	0.24824	0.5632	-1.52228	-0.441777
			3.63_378.26	-1.10376	-1.09621	-0.0465114	-0.748826	0.381193	0.274209	-0.36387	0.0971773	1.86158	0.558416	1.2147	1.21156	1.16391	0.208955	1.09296	0.821942	0.669608	2.37556	1.40644	1.48387	-0.4595	-0.426172	0.0787599	-0.268971	-0.15832	-0.11172	0.186102	-0.0279793	-1.06945	-1.23582	0.217723	-0.695852	0.370244	0.16519	0.587684	0.374373	-0.0807474	-0.496898	0.613371	0.0119085	-0.338198	0.0414277	-0.895759	-0.39751	-2.03006	-1.21989
			3.63_333.19	-1.59861	-2.03763	0.390108	-1.08205	-0.835685	0.0350145	-0.375532	-0.392068	1.46137	1.02718	0.983562	1.15737	0.406539	-0.386458	0.39432	0.138134	0.419936	1.14853	0.247187	0.605219	-1.77643	-0.5458	-0.578854	-0.967027	0.743861	1.46292	0.284011	0.830264	-1.10628	-0.54789	0.289281	-0.454963	1.75515	1.48614	-0.0694581	1.05728	-0.845585	-0.459548	0.159572	-0.381853	0.9756	0.549506	0.217072	0.580726	-2.18959	-0.450765
			3.63_291.20	-0.351888	-0.739957	-0.575415	-0.555753	-0.0322101	1.20795	-0.116141	0.353201	1.99249	1.55127	1.00504	1.51627	-0.640254	-0.4219	-0.255239	-0.439131	0.682827	2.76991	1.98611	1.81295	0.0816209	-0.396825	-0.250596	-0.1886	0.815571	0.656711	-0.303626	0.389552	-0.325332	-0.0999194	-0.99354	-0.472931	-0.429482	0.83968	-0.413188	-0.00099664	-0.527858	-2.24505	-0.498902	-1.0906	-1.2208	-0.937533	-0.418204	-0.858844	-0.321416	-0.659881
			3.61_547.14	-2.5861	-2.5861	0.466265	-1.56865	-0.737717	-0.726176	-2.5861	-1.35	0.754833	0.485464	0.766528	0.668942	0.130544	0.31367	0.17517	0.206461	-0.0644293	1.69741	0.773056	0.802013	0.253136	0.321691	0.440956	0.338595	0.489267	0.690445	0.559736	0.579816	-1.61293	-0.522115	-0.0164985	-0.717179	0.611982	0.753709	0.773129	0.71294	-0.325486	-0.883656	0.649119	-0.186675	0.457692	0.710532	0.213074	0.460432	-0.629204	0.542663
			3.61_496.18	-1.03859	-0.207736	0.95482	-0.0971689	0.555121	0.963559	0.321646	0.613442	1.47666	1.54783	1.14094	1.38848	-1.03859	-1.03859	-1.03859	-1.03859	0.93479	1.75439	1.19163	1.2936	-0.20204	0.676637	-0.375836	0.0329205	1.02571	0.967469	0.613953	0.869045	-1.03859	-1.03859	-1.03859	-1.03859	0.677715	1.11267	0.710396	0.833593	-1.03859	-1.03859	-1.03859	-1.03859	-1.03859	-1.03859	-1.03859	-1.03859	-1.03859	-0.261462
			3.61_482.29	0.843949	-0.649742	-0.82319	-0.209661	-0.207148	-0.449853	0.557201	-0.0332664	-0.0185029	-2.53255	-0.450367	-1.00047	0.39509	1.35459	1.27766	1.00911	0.605964	-1.91082	-1.24227	-0.849042	1.29416	1.87767	-0.171707	1.00004	-0.984158	0.034017	0.938519	-0.00387391	0.380034	0.16335	-1.8199	-0.425504	-0.902856	-0.163789	-0.525528	-0.530725	0.491073	0.310981	0.899902	0.567319	-0.628107	-0.192137	-0.692349	-0.504198	1.07944	0.620566
			3.61_479.16	-0.93384	-0.199143	0.851885	-0.0936994	0.407351	1.0154	0.52109	0.647948	1.51316	1.58986	1.22374	1.44225	-0.93384	-0.93384	-0.93384	-0.93384	0.997387	1.68877	1.15158	1.27924	-0.93384	0.752998	-0.93384	-0.371561	1.00398	1.04863	0.561043	0.871219	-0.93384	-0.93384	-0.93384	-0.93384	0.863224	1.22052	0.597656	0.893799	-0.93384	-0.93384	-0.93384	-0.93384	-0.93384	-0.93384	-0.93384	-0.93384	-0.93384	-0.93384
			3.60_694.46	-0.278202	-0.270073	0.354548	-0.0645756	0.328933	0.460913	-2.46624	-0.558799	1.31505	0.664526	0.949923	0.976501	0.853939	0.367516	0.966623	0.729359	0.531887	1.79386	1.14499	1.15691	-2.46624	-1.02122	0.0838392	-1.13454	0.354548	0.350596	0.421814	0.375653	-0.919829	-0.684615	0.323332	-0.427037	0.37303	0.458331	0.470051	0.433804	-0.115093	-0.6186	0.595619	-0.0460247	0.100244	-0.0115014	-0.127236	-0.0128312	-1.44573	-0.37329
			3.60_576.40	-1.06815	-0.542261	-0.277163	-0.629193	0.844113	0.656741	-1.46431	0.0121828	1.37119	0.651297	1.25108	1.09119	1.16678	0.738479	1.19807	1.03444	0.335458	1.80616	0.865562	1.00239	0.11399	0.58026	0.740711	0.47832	0.219611	0.00848684	-0.047899	0.0600662	-1.58832	-3.21945	-0.906583	-1.90478	0.271417	-0.226554	0.421586	0.155483	-0.364017	-0.92966	0.363307	-0.310124	-0.74805	-0.550368	-1.03872	-0.779045	-0.836666	-0.135151
			3.60_356.25	-0.675264	-0.676545	0.158894	-0.397639	0.379887	0.388512	-0.623679	0.0482402	1.53528	0.511913	1.0691	1.03876	0.970675	0.518594	1.15243	0.880565	0.564377	1.96997	1.2273	1.25388	-2.21517	0.123288	0.118207	-0.657892	0.21264	0.116071	0.58864	0.305784	-1.06344	-1.02115	0.0843442	-0.666749	0.308963	0.0593687	0.392374	0.253568	0.0601118	-0.509765	0.56518	0.0385089	-0.221726	-0.0483075	-0.433979	-0.234671	-2.52802	-0.606955
			3.60_275.23	-0.585753	-0.887187	0.0129781	-0.486654	0.919402	-0.243432	0.894019	0.523329	-0.933859	-0.728291	-0.693169	-0.785106	0.452356	1.62452	-0.00745946	0.689805	-0.0639886	-4.01665	-1.16175	-1.74746	0.89037	0.982436	0.508459	0.793755	-0.303225	1.2422	0.938106	0.625693	-0.373251	1.01891	-0.0537064	0.197317	0.765798	-0.301129	-0.749213	-0.0948478	1.50613	-0.521239	0.0176979	0.334196	-0.144539	-0.3469	-0.0144578	-0.168632	-0.0696705	-0.122072
			3.60_249.11	-0.772846	-1.28452	-0.155158	-0.737508	0.2114	0.698673	-0.402911	0.169054	0.656734	0.75148	1.69649	1.0349	0.358081	-0.454121	0.267904	0.0572882	1.25085	-2.53994	-0.153537	-0.480873	-1.66363	-0.326721	-1.28756	-1.09263	0.222788	0.432132	-0.352279	0.10088	-1.6979	-0.917825	0.808855	-0.602289	1.7925	1.35546	1.10878	1.41891	-0.210687	0.196791	0.0715867	0.0192302	1.09494	0.863952	0.304084	0.754324	-0.29599	-0.255748
			3.60_207.92	-0.0839195	-0.0878136	-1.32478	-0.498837	0.749394	0.289189	1.78131	0.939963	-0.241739	-1.12584	-0.432063	-0.59988	-0.233671	0.447332	-0.726888	-0.171076	0.330447	-3.50082	-1.60878	-1.59305	1.36397	1.56724	1.53307	1.48809	-0.614137	-0.545222	0.322321	-0.279013	0.0772385	-0.0377031	-0.278051	-0.0795052	-0.571856	-0.604598	0.788754	-0.129234	0.818956	0.675443	-0.0941639	0.466745	0.0349053	0.795916	0.0244022	0.285074	0.932522	-0.753082
			3.60_190.93	-0.0734419	-0.147517	-1.39336	-0.538106	0.839047	0.348735	1.82775	1.00518	-0.175279	-1.13223	-0.512221	-0.606576	-0.25471	0.437624	-0.742012	-0.186366	0.206912	-3.18409	-1.79345	-1.59021	1.44456	1.648	1.62874	1.57377	-0.714349	-0.507097	0.376459	-0.281663	-0.0881885	0.0893478	-0.456416	-0.151752	-0.476197	-0.417443	0.742142	-0.0504994	0.936158	0.779334	-0.150422	0.52169	-0.0177222	0.780378	-0.115688	0.215656	0.858405	-0.797828
			3.60_183.14	-2.47946	-1.36922	-0.112232	-1.3203	0.143361	0.631898	-0.396984	0.126092	0.833305	0.86223	1.7069	1.13414	0.156014	-0.516599	0.0862799	-0.091435	1.20453	-1.60137	0.059851	-0.112331	-1.29449	-0.208437	-0.572463	-0.691796	0.303862	0.532306	-0.333412	0.167585	-2.18013	-0.875369	0.692977	-0.787507	1.78634	1.43197	1.0676	1.42864	-0.15767	0.0491455	-0.0216244	-0.0433829	1.0298	0.755659	0.258834	0.681431	-0.286223	-0.211935
			3.59_591.34	-0.856022	-0.174724	0.411521	-0.206408	-1.67356	0.376817	-1.67356	-0.990102	1.31591	1.12434	0.98147	1.14057	0.310049	-0.562531	0.638394	0.128637	0.5409	1.73292	1.1299	1.13458	-1.67356	-0.0587137	-0.427757	-0.720011	0.787153	0.818785	0.493326	0.699755	-1.67356	-1.67356	0.112902	-1.07807	0.850258	0.942293	0.349791	0.714114	-1.67356	-0.696083	0.557494	-0.604051	0.55165	0.266727	-0.273722	0.181552	-1.67356	0.505588
			3.59_458.15	-0.598469	-0.388365	0.0430743	-0.314586	-0.242996	-0.564572	-2.78037	-1.19598	-1.96568	-0.971951	-0.433405	-1.12368	0.649261	0.86092	0.602483	0.704221	-0.410195	-2.78037	-0.0647161	-1.08509	1.09292	0.765461	1.20387	1.02075	0.319347	-0.104123	0.221533	0.145586	0.210963	0.12967	0.0884585	0.143031	-0.983685	-0.715744	-0.213712	-0.637714	0.687783	0.823815	0.72226	0.744619	0.433846	0.500106	0.0559863	0.32998	1.179	1.3929
			3.59_214.88	-0.256655	-0.343173	-1.34505	-0.648294	0.847854	0.357901	1.61545	0.940403	0.64038	-0.684296	-0.44009	-0.161335	-0.30708	0.30899	-0.625228	-0.207772	0.195389	-3.54911	-1.54452	-1.63275	1.259	1.60692	1.58609	1.484	-0.662542	-0.678683	0.23707	-0.368052	-0.157001	-0.0705476	-0.515569	-0.247706	-0.571766	-0.467879	0.686561	-0.117695	1.00133	0.802936	0.0363072	0.613524	-0.0623758	0.915753	-0.2097	0.214559	0.966476	-0.669375
			3.59_187.86	-0.259278	-0.19844	-1.60004	-0.685921	0.709802	0.1571	1.54802	0.804973	0.78896	-0.816394	-0.552146	-0.193193	-0.09329	0.44344	-0.318203	0.0106491	0.144267	-3.36088	-1.68435	-1.63365	1.37222	1.63763	1.593	1.53428	-0.633233	-0.658193	-0.0947791	-0.462069	-0.275581	-0.163775	-0.755769	-0.398375	-0.352106	-0.310652	0.655844	-0.00230462	0.804578	0.743476	-0.070579	0.492492	0.0347743	0.901243	-0.401596	0.178141	1.21778	-0.529158
			3.58_460.28	-1.05249	-1.05249	0.0110354	-0.697983	-1.05249	-1.05249	-1.05249	-1.05249	1.27391	-0.208463	1.14012	0.735189	1.4673	1.42774	1.69345	1.52949	-1.05249	-1.05249	-1.05249	-1.05249	-1.05249	0.946744	0.977745	0.290666	-0.0458474	0.583568	0.269998	0.26924	-1.05249	-1.05249	-1.05249	-1.05249	0.632469	0.23288	0.104073	0.323141	0.895489	0.102561	0.693483	0.563844	-1.05249	-1.05249	-1.05249	-1.05249	1.04974	1.21512
			3.58_439.11	-0.822105	-0.428579	-0.313458	-0.521381	-0.689695	-0.841996	-1.52366	-1.01845	-1.56581	-1.1306	-0.556206	-1.08421	0.772278	0.975521	0.574245	0.774015	-0.840262	-1.88707	-0.397728	-1.04169	1.2243	0.784572	1.51745	1.17544	0.244887	-0.539292	-0.129918	-0.141441	-0.0309709	-0.179042	0.0995955	-0.0368057	-1.19196	-1.32805	-0.66767	-1.06256	0.535771	0.902474	0.694476	0.710907	0.665295	0.757964	0.111313	0.511524	1.96918	1.69712
			3.58_420.22	-1.53303	-1.26737	1.09466	-0.568578	-1.76751	-0.704953	-1.12024	-1.19757	1.60119	0.386653	-0.0353695	0.650824	0.0944084	-0.142335	0.953777	0.30195	0.458425	1.90117	0.683398	1.01433	-0.146531	0.217198	-0.235703	-0.055012	1.25018	1.00825	1.47343	1.24395	-2.32416	-1.49318	-0.911028	-1.57612	0.737678	0.941225	-0.567437	0.370489	0.424035	-0.113293	0.914839	0.408527	0.0982373	-0.238078	-0.540565	-0.226802	-0.642885	-0.352634
			3.58_236.20	0.076721	0.219913	-0.0382411	0.0861311	-0.233414	-0.00196104	-1.77745	-0.670942	-0.811355	-1.77745	-0.0640353	-0.88428	0.415034	1.14544	0.656276	0.738917	0.159177	-1.10967	0.217479	-0.244338	1.37775	1.14778	1.24973	1.25842	0.568261	0.653513	1.13449	0.785421	-1.77745	-1.77745	-0.04083	-1.19858	-0.143454	0.222226	0.521655	0.200143	0.175463	0.560649	0.688451	0.474855	-1.77745	-1.77745	-1.0515	-1.53547	0.950898	0.889514
			3.58_189.86	-0.391181	-0.3304	-1.69268	-0.804752	0.978859	0.421109	1.45529	0.951754	0.708756	-0.72432	-0.526078	-0.180547	0.0395338	0.438983	-0.328284	0.0500774	0.0510406	-3.39138	-1.57173	-1.63736	1.31882	1.58048	1.34803	1.41578	-0.769026	-0.523849	-0.0859905	-0.459622	-0.366827	-0.28959	-0.747436	-0.467951	-0.385622	-0.457768	0.778089	-0.0217667	0.87095	0.801727	-0.0654165	0.535754	0.0790421	1.08761	-0.300898	0.288586	1.10808	-0.533648
			3.56_91.05	-0.448886	-1.63794	1.6038	-0.161009	-0.0549224	1.18685	1.00108	0.711001	2.06104	1.54301	1.16806	1.5907	-0.676442	-0.447185	1.29586	0.0574093	1.3256	0.730426	-0.233763	0.607422	0.932609	0.00887925	-0.0705192	0.290323	0.588341	-0.152286	0.259307	0.231787	-1.34201	-0.606845	-0.393705	-0.780855	-0.763163	0.863916	-0.456331	-0.118526	-0.0712669	-0.662077	0.328258	-0.135029	-1.36196	-0.547233	-1.58946	-1.16622	-1.33888	-0.727859
			3.56_655.44	0.408102	0.31232	1.17111	0.630511	0.041563	1.02853	-1.54938	-0.159763	1.5032	1.59264	1.11626	1.40404	0.0282469	-0.761153	1.20575	0.157614	0.842105	0.903651	0.519144	0.754967	-1.54938	-1.54938	-1.54938	-1.54938	0.728702	0.527676	-0.0151837	0.413732	-0.652952	-0.404295	0.322449	-0.244932	0.601438	1.07771	-0.18798	0.497057	-1.54938	-1.54938	0.301049	-0.932573	-0.0188341	0.25919	0.0315471	0.0906342	-1.54938	-0.0869283
			3.56_539.25	-0.884	-0.346561	-0.884	-0.704854	-0.00544537	1.14224	0.439961	0.525584	1.68198	1.38287	1.10455	1.3898	-0.884	-0.884	0.641609	-0.375464	1.21904	2.3103	1.9577	1.82901	-0.884	-0.884	-0.884	-0.884	0.949409	0.814122	0.505113	0.756214	-0.884	-0.884	-0.884	-0.884	0.148659	0.895887	0.584952	0.543166	-0.884	-0.884	-0.884	-0.884	-0.884	-0.884	-0.884	-0.884	-0.884	-0.231651
			3.56_490.06	0.428381	0.332463	0.89117	0.550671	-0.0933204	1.11	-1.36061	-0.114643	1.06998	1.19501	1.12779	1.13093	0.174659	-0.553901	1.22811	0.282955	1.02858	0.241883	0.524784	0.598416	-2.57191	-1.41517	-1.43693	-1.808	0.750377	0.487416	0.000207741	0.412667	-0.75588	-0.394956	0.298995	-0.283947	0.693292	1.05341	-0.218454	0.509416	-0.845023	-0.076319	0.555002	-0.122113	0.236929	0.326356	-0.212641	0.116882	-2.57191	0.141248
			3.56_488.06	0.421357	0.330707	0.923065	0.558376	-0.0275597	1.18635	-1.84643	-0.229216	1.16814	1.23057	1.10928	1.16933	-0.0678567	-0.54512	1.28708	0.224701	0.979149	0.192886	0.560716	0.577584	-3.17733	-1.39578	-1.34574	-1.97295	0.744806	0.510392	0.0145045	0.423234	-0.844922	-0.154594	0.18285	-0.272222	0.629548	1.10151	-0.202593	0.509487	-0.912624	-0.18794	0.504783	-0.198594	0.221749	0.231079	-0.342614	0.036738	-1.36233	0.0540928
			3.56_452.08	0.495345	0.346472	1.04058	0.627464	-0.387494	1.3947	-0.6912	0.105337	1.15927	1.40642	1.32306	1.29625	-0.169869	-0.551548	1.47746	0.252015	1.35311	-0.528105	0.406982	0.410663	-2.34659	-2.115	-1.34313	-1.93491	0.71484	0.520164	-0.184523	0.35016	-0.688557	-0.152822	0.136356	-0.235008	0.580335	1.29703	-0.584972	0.430797	-0.901083	-0.533822	0.298098	-0.378936	0.0581389	0.31317	-0.258286	0.0376744	-1.8789	-0.150427
			3.56_412.20	0.555139	0.484472	0.831937	0.62385	0.0463536	1.81542	0.0504712	0.637415	0.985714	1.54721	1.45352	1.32882	-0.0905389	-0.299842	1.43953	0.349716	1.54234	-2.39926	-0.978648	-0.611856	-2.05491	-1.22381	-0.794297	-1.35767	0.527792	0.442496	-0.0911219	0.293055	-0.605637	-0.154258	-0.0220394	-0.260645	0.750186	0.991268	-0.327935	0.471173	-1.01275	-0.788372	-0.162161	-0.654427	0.00167743	0.366984	0.151369	0.173343	-1.1706	-0.83406
			3.56_396.22	-1.67629	-2.8104	1.15036	-1.11211	-0.516375	-0.0339545	0.793808	0.0811593	0.786595	0.385111	0.585871	0.585859	0.510719	-0.0581146	0.98044	0.477681	0.631846	0.3784	-0.375283	0.211654	-0.674253	0.780707	-0.0276942	0.0262533	0.882758	1.80806	0.913251	1.20136	-1.87316	-1.07508	-0.685603	-1.21128	0.405184	1.0744	-0.655689	0.27463	0.442317	-0.0837294	1.25002	0.536201	-0.400417	-0.713753	-1.59759	-0.903919	-1.04077	0.323149
			3.56_395.21	0.729554	0.47144	0.525723	0.575572	0.0818952	1.87923	0.132989	0.698038	0.799179	1.317	1.4579	1.19136	-0.0536158	-0.430651	1.40193	0.305889	1.68653	-2.2237	-1.07867	-0.538612	-2.06033	-1.25233	-0.534084	-1.28225	0.447696	0.49149	0.136412	0.358533	-0.739527	-0.0891681	0.0266808	-0.267338	0.806496	0.940612	-0.369159	0.459316	-1.48228	-0.727075	-0.243474	-0.817609	0.0309783	0.544434	0.271045	0.282152	-1.10742	-0.749521
			3.56_390.21	0.341296	0.218201	1.00098	0.520159	-0.204473	1.576	-0.215594	0.385311	1.70893	1.98029	1.44962	1.71295	-0.297481	-0.68094	1.51856	0.180047	1.27783	0.912024	-0.185634	0.668074	-2.11205	-1.29466	-0.768175	-1.39163	0.438907	0.337512	-0.224531	0.183962	-0.800902	-0.449352	-0.16025	-0.470168	0.416103	1.1324	-0.569586	0.326304	-1.40199	-0.948791	-0.291723	-0.880835	-0.176417	0.108042	-0.119202	-0.0625255	-1.32204	-0.911811
			3.56_385.18	0.620659	0.435016	0.669275	0.574983	0.130546	1.42179	-0.199005	0.451109	0.6277	1.2961	1.29933	1.07438	0.128733	-0.53972	1.56932	0.386111	1.26049	-2.16935	-1.08104	-0.663299	-2.86162	-0.776369	-0.680633	-1.43954	0.383928	0.539894	-0.179705	0.248039	-0.627503	-0.120131	0.202585	-0.181683	0.957653	1.2517	-0.179331	0.676674	-1.26871	-0.748552	-0.185971	-0.73441	0.475433	0.377045	0.494766	0.449081	-1.23165	-0.501718
			3.56_365.19	0.373672	0.180351	0.947892	0.500638	-0.227564	1.44534	-0.170337	0.349147	1.44331	1.93508	1.5243	1.63423	0.110683	-0.628812	1.7206	0.400825	1.17566	0.142018	-0.549693	0.255997	-2.336	-1.15086	-1.1111	-1.53265	0.457309	0.346065	-0.293277	0.170032	-0.775712	-0.38893	-0.178533	-0.447725	0.702317	1.31108	-0.487372	0.508677	-1.68601	-0.938746	-0.25375	-0.959502	0.00364679	0.113759	0.135868	0.0844248	-1.23305	-0.552401
			3.56_363.19	0.339872	0.401159	1.00476	0.581929	-0.241233	1.47349	-0.381504	0.283585	1.4576	1.95297	1.57976	1.66344	-0.042073	-0.487116	1.70801	0.392941	1.2607	-0.0112608	-0.522491	0.242317	-2.17878	-1.33381	-0.903125	-1.4719	0.34031	0.443761	-0.319543	0.154843	-0.848087	-0.492137	-0.215962	-0.518729	0.779396	1.38313	-0.507772	0.551584	-1.52785	-0.903431	-0.355441	-0.928909	0.071831	0.0733664	-0.0258617	0.0397786	-1.21209	-0.746306
			3.56_351.21	-0.328191	-0.832564	1.83526	0.224835	-0.038753	1.31807	-0.181493	0.365942	1.89122	1.7643	1.37862	1.67805	-0.289191	-0.699427	1.70222	0.237868	0.947324	0.00312128	0.484365	0.47827	-1.96376	-0.899628	-0.726901	-1.19676	0.614137	0.35811	-0.0907064	0.293847	-0.930855	-0.547046	0.00916021	-0.48958	0.0994377	1.33448	-0.270063	0.387953	-0.780245	-0.647753	0.467015	-0.320328	-0.630877	-0.365263	-0.882822	-0.626321	-1.72907	-0.119992
			3.56_346.26	-0.137473	-0.886609	1.78733	0.254417	0.169174	1.30163	0.0807009	0.51717	1.88788	1.82515	1.15943	1.62415	-0.312608	-0.628385	1.60607	0.221693	1.0287	0.849838	0.110601	0.663045	-1.95096	-0.880007	-0.759411	-1.19679	0.449945	0.382944	0.0413872	0.291425	-0.78718	-0.29258	-0.0900865	-0.389949	-0.0803728	1.15277	-0.343229	0.243058	-0.733717	-0.759365	0.416393	-0.358896	-0.777453	-0.456935	-0.857552	-0.697314	-1.96023	-0.229096
			3.56_328.25	-0.129363	-0.842831	1.58815	0.205318	0.270248	1.194	0.154084	0.539443	1.77652	1.62556	1.21153	1.53787	-0.392103	-0.510736	1.47356	0.190239	1.16989	0.774544	-0.0138328	0.643534	-2.56208	-0.837197	-0.62847	-1.34258	0.463612	0.384949	0.232225	0.360262	-0.687434	-0.495714	0.0733133	-0.369945	-0.0473019	0.966182	-0.182695	0.245395	-0.540839	-0.59722	0.514445	-0.207871	-0.632234	-0.198826	-0.849043	-0.560035	-2.27477	-0.314324
			3.56_327.32	0.445069	0.250895	0.877364	0.524443	0.0954409	1.28845	-0.130916	0.417657	1.0298	1.27412	1.20645	1.17013	-0.1788	-0.418534	1.09674	0.166469	1.2179	0.168834	-0.313245	0.357831	-4.00822	-0.798397	-0.549889	-1.7855	0.322442	0.457472	0.1141	0.298005	-0.406803	-0.114533	0.155228	-0.122036	0.574079	1.01323	-0.3471	0.413405	-0.765856	-0.446518	-0.105588	-0.43932	0.163867	0.280396	0.123008	0.18909	-1.96311	-0.647354
			3.56_327.11	0.590969	0.315776	0.890393	0.599046	-0.215945	1.47993	-0.454565	0.269806	1.72904	1.94675	1.03591	1.57057	-0.00479303	-0.395859	1.53311	0.377485	1.04303	-0.353702	-0.154551	0.17826	-2.80597	-1.37787	-0.619875	-1.60124	0.687919	0.0617756	0.207041	0.318912	-0.754852	-0.304671	0.035639	-0.341295	0.56619	1.02419	-0.225357	0.455009	-1.01528	-0.795229	-0.0158515	-0.608785	0.0698993	0.197545	-0.242803	0.00821353	-1.43496	-0.566085
			3.56_311.22	-0.176878	-1.02215	1.72174	0.174237	0.181698	1.31079	0.13542	0.542637	1.89733	1.90539	1.26097	1.68789	-0.4757	-0.549027	1.4914	0.155556	1.16005	0.784902	0.00177433	0.64891	-2.01826	-0.672075	-0.584203	-1.09151	0.514193	0.201703	0.148717	0.288204	-0.747767	-0.45317	-0.0307737	-0.41057	-0.147846	1.16238	-0.289429	0.2417	-0.685323	-0.723791	0.389618	-0.339832	-0.803263	-0.35443	-0.94875	-0.702148	-1.84336	-0.366582
			3.56_235.17	-0.105504	-1.2238	1.79803	0.156241	0.281258	1.40977	0.330516	0.673848	2.03337	1.85026	1.30568	1.72977	-0.66875	-0.886629	1.41057	-0.0482691	1.30537	0.426998	-0.188227	0.514713	-1.36532	-0.548203	-0.731872	-0.881799	0.549034	0.16586	0.240762	0.318552	-0.82788	-0.535872	0.0981486	-0.421868	-0.315672	0.993729	-0.206278	0.15726	-0.42089	-0.681029	0.470701	-0.210406	-0.923857	-0.279869	-0.98066	-0.728129	-1.95791	-0.574145
			3.56_177.13	-0.275523	-1.1846	1.82576	0.12188	0.052027	1.45206	0.694789	0.732957	1.98012	1.73979	1.30112	1.67368	-0.685523	-0.748835	1.6076	0.0577467	1.2467	0.387817	-0.132374	0.500714	-0.708273	-0.718001	-0.329491	-0.585255	0.690464	0.245489	0.297033	0.410996	-0.930175	-0.574216	-0.402813	-0.635735	-0.437294	1.07603	-0.269127	0.123201	-0.385352	-0.718945	0.38612	-0.239392	-1.0783	-0.514919	-1.05355	-0.882257	-1.80617	-0.560808
			3.56_159.12	-0.0403043	-0.81522	1.62833	0.257602	0.212765	1.27503	0.31358	0.600458	1.80253	1.54372	1.2083	1.51818	-0.478052	-0.738402	1.41174	0.0650945	1.18232	0.707037	0.059257	0.649536	-2.71913	-0.655006	-0.704364	-1.3595	0.566472	0.300528	0.421037	0.429346	-0.703778	-0.43947	-0.0736571	-0.405635	-0.110346	1.07883	-0.201683	0.2556	-0.557187	-0.476057	0.487519	-0.181908	-0.82888	-0.444365	-0.81463	-0.695958	-1.79546	-0.299708
			3.56_135.12	-0.13207	-1.40553	1.76761	0.0766689	0.631866	1.35663	1.07263	1.02037	1.75355	1.67581	1.0504	1.49325	-0.666281	-0.474352	1.48723	0.115531	1.11306	-0.092657	-0.644826	0.125194	0.52615	0.674952	0.0647049	0.421935	0.523146	0.0344214	0.0972658	0.218278	-1.16649	-0.633078	-0.309677	-0.703083	-1.10146	0.84988	-0.556569	-0.269381	-0.154739	-0.532547	0.312188	-0.125032	-1.62489	-0.985596	-1.25423	-1.28824	-1.69282	-0.498831
			3.56_133.10	-0.474902	-1.24035	1.84482	0.0431883	0.271506	1.48154	0.495659	0.749569	1.96227	1.66011	1.30105	1.64114	-0.949695	-0.755548	1.47755	-0.0758992	1.21709	0.539621	-0.294997	0.487238	-0.341538	-0.338821	0.0328946	-0.215821	0.436647	0.159176	0.432532	0.342785	-0.873801	-0.744616	-0.0615498	-0.559989	-0.569847	0.953588	-0.0973479	0.0954643	-0.206247	-0.79886	0.314986	-0.23004	-1.13026	-0.43095	-1.1392	-0.900136	-2.1838	-0.757425
			3.55_650.43	-0.218898	-0.391476	0.393273	-0.0723666	0.378656	0.374708	-0.274394	0.159657	1.10647	0.57815	0.890277	0.858299	0.817071	0.491078	0.845623	0.717924	0.407438	1.67574	0.97834	1.0205	-3.18297	0.0463012	0.200231	-0.978812	0.234042	0.207075	0.20892	0.216679	-0.571308	-0.546743	0.324043	-0.26467	0.217423	0.28868	0.35709	0.287731	-0.0884451	-0.146031	0.337168	0.0342306	-0.134924	0.0865743	-0.307157	-0.118502	-3.18297	-0.24987
			3.55_532.37	-0.459309	-1.08669	-0.570616	-0.70554	1.14769	0.530866	-1.41515	0.0878013	1.36441	0.586442	1.75019	1.23368	1.31598	1.18178	1.56701	1.35493	0.0766729	1.72265	0.555574	0.784965	0.362627	0.720888	1.22536	0.769625	-0.418974	-0.402941	0.20254	-0.206459	-1.5644	-1.20944	-0.070018	-0.947951	-0.744964	-0.929918	0.285163	-0.46324	-0.316769	-0.988581	0.177042	-0.376103	-1.61305	-0.715541	-1.71085	-1.34648	-0.655748	-0.0323644
			3.55_334.23	0.544649	-2.31061	-0.523867	-0.763275	0.746398	1.06188	0.770828	0.859701	-0.131954	-1.45487	-0.385752	-0.657526	0.117939	1.92566	0.46637	0.836657	0.177912	0.942184	-0.238897	0.293733	1.59385	0.0446938	1.37034	1.00296	-0.88096	-1.45341	-0.20988	-0.848082	0.67339	-1.29446	-0.538743	-0.386605	-0.230337	-1.16261	0.304359	-0.362862	1.35776	0.0368182	0.695004	0.696527	-0.377284	0.501122	-0.105602	0.00607859	0.99686	-1.39226
			3.55_257.19	0.0119646	-0.322003	1.06232	0.25076	0.146323	0.86228	-0.0423797	0.322074	1.31697	1.18621	0.84063	1.1146	-0.216968	-0.633815	0.946467	0.0318948	0.873504	1.76395	1.21391	1.28379	-3.51108	-1.24443	-0.896835	-1.88411	0.391863	0.281656	0.111694	0.261738	-0.310372	-0.136555	0.0759719	-0.123652	0.121613	0.750797	0.0862981	0.31957	-0.467506	-0.773907	0.352469	-0.296315	-0.306641	-0.0138731	-0.332458	-0.217657	-2.23282	-0.131753
			3.55_134.86	-1.1098	0.234766	-2.06215	-0.97906	-0.103105	0.158998	0.406396	0.154096	2.64532	1.47182	-0.100947	1.33873	0.551616	0.205143	-0.123021	0.211246	-0.343396	1.90088	0.479907	0.679129	1.42827	1.19659	1.3846	1.33649	-0.581384	-0.545708	-0.747365	-0.624819	-1.01919	-0.665153	-1.61315	-1.09916	-0.44854	-0.578356	-0.486838	-0.504578	-0.126481	-0.17609	-1.1639	-0.488823	-0.0675365	-0.654142	-0.436866	-0.386182	1.3251	-0.625254
			3.55_132.87	-0.921379	-0.0385225	-2.35146	-1.10379	0.00384144	0.0532055	0.974335	0.343794	2.40253	1.38709	-0.0390288	1.2502	0.613158	0.240387	-0.0349267	0.272873	-0.187148	1.82395	0.519238	0.71868	1.14411	1.44651	0.787407	1.12601	-1.21136	-0.688871	-0.554415	-0.818216	-1.43091	-0.896908	-1.5596	-1.2958	-0.369301	-0.0238958	-0.393546	-0.262248	-0.463904	-0.283895	-0.929679	-0.559159	0.000792182	-0.145669	-0.269529	-0.138135	1.50142	-0.573293
			3.54_481.32	-0.75526	-0.273115	0.134335	-0.298013	-0.275588	0.555432	-1.96416	-0.561439	1.31994	0.671891	0.886294	0.959374	1.36285	0.867314	1.19648	1.14222	-0.026923	1.65915	1.23845	0.956891	-1.96416	-1.96416	0.0204938	-1.30261	0.229759	-0.0718826	-0.22095	-0.0210245	-0.62407	-0.815793	0.496777	-0.314362	0.504689	0.632364	0.821218	0.652757	0.148203	-0.0760662	0.68645	0.252862	-0.0191324	-0.295485	-0.174229	-0.162949	-1.96416	0.0172141
			3.54_441.12	-0.294521	-0.0764071	-0.292927	-0.221285	-0.901708	-0.888562	-2.53402	-1.44143	-1.20242	-0.649101	-0.246326	-0.699281	0.659865	0.929946	0.44636	0.678724	-1.09043	-1.71235	-0.818981	-1.20725	1.40449	1.01313	1.59762	1.33842	0.0823774	-0.588915	0.000688214	-0.168616	-0.234648	-0.447675	-0.28038	-0.320901	-0.815625	-0.878768	-0.229716	-0.64137	0.565144	0.818054	0.415638	0.599612	0.603027	0.39392	0.0189749	0.338641	1.82423	1.82064
			3.54_438.26	0.556663	-0.933176	-0.744436	-0.37365	0.42527	0.370963	1.35628	0.717503	0.180746	-1.58724	-0.69355	-0.700014	0.368129	0.781255	0.871729	0.673704	-0.485631	-4.16524	-1.29084	-1.98057	0.29901	0.679883	0.87108	0.616658	-0.527908	-0.109163	0.706903	0.0232772	0.478901	0.304605	-0.587889	0.0652058	-0.555652	-0.0711699	-0.363514	-0.330112	1.19513	0.554622	0.750761	0.833503	-0.482566	0.199689	0.105769	-0.0590357	0.79791	-0.179415
			3.54_225.06	-0.398761	0.264441	-1.79053	-0.641618	0.455393	0.00931296	1.0756	0.513435	-0.602587	-0.402167	1.65673	0.217327	-0.527843	0.814697	-1.04986	-0.254334	0.19498	-2.61476	-1.68598	-1.36859	1.28311	1.12996	0.976692	1.12992	-0.673483	-1.30663	0.150854	-0.609753	1.24602	0.699102	0.0933921	0.679503	-0.367688	-0.291321	1.03996	0.126984	-0.183536	-0.604876	-0.542082	-0.443498	0.917668	0.378138	0.443795	0.579867	1.11673	-1.507
			3.53_214.88	-0.210873	-0.293201	-1.43936	-0.647811	0.96072	0.319745	1.66544	0.981967	0.74458	-0.710819	-0.438526	-0.134922	-0.364105	0.359876	-0.554994	-0.186408	0.23597	-3.74926	-1.3844	-1.63257	1.3754	1.61371	1.3986	1.46257	-0.675045	-0.576447	0.221276	-0.343405	-0.128118	-0.133505	-0.427522	-0.229715	-0.539477	-0.305921	0.776732	-0.0228886	0.974793	0.759946	0.0824218	0.60572	-0.00328075	0.0663154	-0.0806228	-0.00586272	0.78793	-0.629696
			3.52_593.36	-0.620054	0.221491	0.270676	-0.0426288	-0.714116	0.49816	-1.86003	-0.691996	1.38853	1.25936	0.879997	1.17596	0.279532	-0.380032	0.460445	0.119982	0.708052	1.74258	1.12406	1.19156	-1.86003	-0.617425	-1.86003	-1.44583	0.752315	0.810203	0.538267	0.700262	-1.86003	-0.979505	0.280486	-0.853017	0.750185	1.03494	0.287032	0.69072	-1.86003	-1.00419	0.57187	-0.764117	0.448955	-0.0615726	-0.687755	-0.100124	-0.325133	0.380594
			3.52_215.11	-1.22607	-0.573934	-0.178392	-0.659464	-1.50608	0.76513	-1.15577	-0.632241	1.32178	1.65242	1.10732	1.36051	0.109787	-0.0638626	0.577756	0.207893	0.83224	1.82024	1.05822	1.2369	-0.956817	-0.578201	-1.07194	-0.868987	0.0227152	-0.363189	0.163803	-0.0588902	-0.97024	-1.75745	-2.22274	-1.65014	0.0682018	1.20546	0.631759	0.63514	-0.529291	-0.98222	-0.22699	-0.5795	1.15528	0.735303	0.718879	0.86982	0.674223	-0.448656
			3.52_207.92	-0.178891	-0.174726	-0.0549315	-0.136183	0.799169	0.287541	1.56505	0.88392	-0.210526	-0.969608	0.602878	-0.192419	-0.318119	0.344359	-0.674096	-0.215952	0.192048	-4.06231	-1.62459	-1.83162	1.32679	1.52385	1.43198	1.42754	-0.798274	-0.494433	0.290482	-0.334075	-0.0169109	-0.039366	-0.311856	-0.122711	-0.502936	-0.42941	0.695254	-0.079031	0.765653	0.731233	-0.0466182	0.483423	-0.0458628	0.0596058	0.0198466	0.0111965	0.809816	-0.764745
			3.51_606.41	-0.562897	-0.656716	0.249061	-0.323517	0.52797	0.594247	-0.163555	0.319554	1.49386	0.561952	1.13823	1.06468	1.09206	0.618353	1.17565	0.96202	0.538858	1.86588	0.987187	1.13064	-1.39498	0.0907925	0.25703	-0.349053	0.218843	0.21199	0.310385	0.247073	-1.02895	-0.864751	0.0623505	-0.610451	0.241301	0.0893721	0.494777	0.27515	-0.256348	-0.66032	0.23909	-0.225859	-0.381318	-0.0488601	-0.585835	-0.338671	-2.86298	-0.806641
			3.51_510.16	-2.11515	-1.12141	0.266199	-0.99012	-0.569603	1.0371	-0.0260793	0.147139	1.60533	1.3968	1.01196	1.33803	0.526241	0.0505057	0.621019	0.399256	0.90499	1.72558	1.3332	1.32126	-0.530548	0.64403	-0.780783	-0.222433	0.291657	0.289397	-0.549439	0.0105387	-2.11515	-1.18746	-0.210229	-1.17095	0.589851	1.03315	0.344565	0.655854	-0.790089	-0.663424	0.448671	-0.334948	-0.180797	-0.564863	-0.688809	-0.478156	-2.11515	0.358347
			3.51_493.14	-1.98435	-0.752812	0.0289036	-0.902752	-0.0770101	1.01439	0.260687	0.399355	1.462	1.4456	1.00361	1.30373	0.540081	-0.0332952	0.561986	0.356257	0.938893	1.75729	1.25906	1.31841	-0.348056	0.562691	-1.98435	-0.589904	0.306998	0.383891	-0.345972	0.114972	-1.98435	-1.05497	-0.473185	-1.17083	0.728607	0.987955	0.0933631	0.603308	-1.01969	-0.711948	0.297852	-0.477927	0.0435791	-0.194957	-0.899928	-0.350435	-1.98435	0.207754
			3.51_482.20	-1.11437	-0.0872869	0.740303	-0.153785	0.0117738	1.15181	0.290673	0.484751	1.51591	1.5288	1.20737	1.41736	0.533442	-0.117869	0.883419	0.432997	1.08176	1.66038	1.27945	1.34053	-1.11437	-1.11437	-1.11437	-1.11437	0.795724	0.786922	-0.329131	0.417838	-1.11437	-1.11437	-1.11437	-1.11437	0.660259	1.30046	0.552787	0.837836	-1.11437	-0.425919	-0.13314	-0.55781	-1.11437	-1.11437	-1.11437	-1.11437	-1.11437	-0.401065
			3.51_416.25	-1.33309	-0.554545	0.65687	-0.410256	-1.33309	0.400212	-1.33309	-0.755324	1.36936	0.285074	0.931947	0.862128	1.26254	1.29055	1.55963	1.3709	-0.164219	-1.33309	-1.33309	-0.943468	-1.33309	1.01908	1.0166	0.234195	0.210174	0.720423	0.000491822	0.310363	-1.33309	-1.33309	-0.101901	-0.922695	0.619266	0.317292	0.485966	0.474175	0.16145	-0.00252392	0.679424	0.27945	-1.33309	-1.33309	-1.33309	-1.33309	0.619775	0.912998
			3.50_618.41	-1.17763	-0.380902	0.280156	-0.426124	-1.17763	0.843832	-1.17763	-0.503808	1.54009	1.01278	1.19071	1.24786	1.01599	-0.105522	1.10068	0.670382	0.873195	1.7936	1.30469	1.32383	-1.17763	-1.17763	0.48285	-0.624135	-0.104785	0.392143	-1.17763	-0.296756	-1.17763	-1.17763	0.536948	-0.606102	0.939035	0.714696	0.888821	0.847517	-1.17763	-1.17763	-1.17763	-1.17763	0.506479	0.248556	0.303528	0.352855	-1.17763	-0.0684267
			3.50_488.34	-0.612026	-1.13582	-0.88051	-0.876119	1.36884	0.643469	-0.810436	0.400625	1.36029	0.163385	1.57283	1.03217	1.38256	1.49849	1.38364	1.42156	0.052954	0.587142	-0.268432	0.123888	0.64259	1.34438	1.34385	1.11027	-0.433408	-0.884198	-0.0136535	-0.443753	-2.01016	-1.50246	-0.349454	-1.28736	-0.507334	-0.873401	1.02914	-0.117199	0.189017	-0.773389	-0.13046	-0.238277	-1.17857	-0.379616	-1.63498	-1.06439	-0.449075	-0.170931
			3.50_482.26	-1.67373	-1.91049	0.640657	-0.981188	-1.25941	-1.14982	-1.38427	-1.2645	1.12034	0.609386	1.03242	0.920712	-0.0437132	-0.0674628	0.168912	0.0192455	-0.621626	0.501715	-0.346129	-0.155347	-0.555367	0.256674	-0.288494	-0.195729	0.231686	1.38486	0.879711	0.832087	-2.7238	-1.18114	-0.664421	-1.52312	0.918505	1.27626	1.31493	1.1699	-0.0601192	-0.283265	1.21915	0.291922	0.675031	0.808898	0.168739	0.55089	0.0490372	0.47677
			3.50_463.22	-1.54275	-1.3619	0.414797	-0.829952	-1.20901	-1.13099	-1.70309	-1.3477	0.960153	0.654533	1.0911	0.90193	0.0149647	0.0222441	0.125614	0.0542743	-0.962987	0.109331	-0.539377	-0.464345	-0.157535	0.0948341	-0.406377	-0.156359	0.202403	1.40035	0.829619	0.810791	-2.69111	-1.44545	-0.596794	-1.57778	1.09316	1.3434	1.27805	1.2382	-0.442207	-0.198311	1.03321	0.130899	0.963779	0.947036	0.523103	0.811306	0.455949	0.415749
			3.50_459.30	-0.97501	-0.128406	0.197232	-0.302061	-0.00380618	0.419063	-0.31653	0.032909	1.40315	0.683592	0.8732	0.986648	1.18471	0.604128	1.19273	0.993856	0.238387	1.68572	1.13752	1.02054	-2.40479	-0.0182634	-0.227939	-0.883663	0.137046	0.263132	0.0978906	0.166023	-1.16108	-1.23966	0.132035	-0.756237	0.470119	0.440071	0.701025	0.537072	-0.190163	-0.674006	0.499145	-0.121675	0.501038	0.302943	-0.167107	0.212291	-2.40479	-0.847542
			3.50_419.23	-1.68206	-1.2621	0.345755	-0.866135	-1.47078	-1.02346	-1.40362	-1.29929	0.975337	0.617723	1.06156	0.884872	-0.0276921	0.0102969	0.204131	0.0622452	-0.801333	0.494676	-0.403878	-0.236845	-0.0947029	0.183248	-0.514797	-0.142084	0.181563	1.39585	0.746848	0.774755	-2.70655	-1.52526	-0.958212	-1.73001	1.1341	1.32075	1.21811	1.22432	-0.385915	-0.286289	1.01846	0.115419	0.911259	0.936555	0.528682	0.792165	0.428961	0.352706
			3.50_364.14	-0.933655	0.0746156	0.636423	-0.0742054	0.0175354	0.89616	-0.933655	-0.00665303	1.52173	1.68407	1.02041	1.40874	-0.352178	-0.933655	0.648643	-0.212397	1.09984	1.90214	1.40914	1.47038	-0.933655	0.747405	-0.933655	-0.373302	0.747709	0.783936	-0.07202	0.486542	-0.933655	-0.933655	-0.933655	-0.933655	0.61979	1.56126	0.925516	1.03552	-0.933655	-0.933655	-0.933655	-0.933655	-0.933655	-0.933655	-0.933655	-0.933655	-0.933655	-0.933655
			3.50_301.11	-1.09616	0.423022	0.46302	-0.0700397	0.107065	0.930405	0.20875	0.415407	1.35575	1.57823	0.998067	1.31068	-0.0464603	-1.09616	0.616444	-0.175392	1.06122	1.64131	1.29	1.33085	-1.09616	0.729251	-1.09616	-0.48769	0.72086	0.742911	0.307034	0.590269	-1.09616	-1.09616	-1.09616	-1.09616	0.693895	1.50772	0.902528	1.03472	-1.09616	-0.526974	-0.357807	-0.660314	-1.09616	-1.09616	-1.09616	-1.09616	-1.09616	-1.09616
			3.50_259.10	-1.61885	0.0889509	-0.0283739	-0.519425	-0.698449	0.633253	-0.731605	-0.2656	1.2518	1.60042	0.752252	1.20149	0.265627	0.45137	0.629828	0.448942	0.865927	1.69134	1.13192	1.22973	-0.747638	0.229113	-0.589095	-0.369207	0.727741	0.483238	-0.249988	0.32033	-1.61885	-1.61885	-1.61885	-1.61885	0.244947	1.46827	0.446105	0.719774	0.420479	0.375017	0.224149	0.339882	-1.61885	-1.61885	-1.61885	-1.61885	0.559219	-0.27265
			3.49_497.24	-1.47948	-0.566195	0.686636	-0.453015	-1.47948	0.183475	-0.159191	-0.485067	1.58957	0.995543	1.13781	1.24098	0.474312	-0.405488	0.821602	0.296809	0.838432	1.32196	0.794231	0.984875	-1.47948	0.102141	-1.47948	-0.952276	1.21715	1.02891	0.700903	0.982322	-1.47948	-0.818746	0.0488364	-0.749798	0.575051	0.747122	0.602285	0.641486	-1.47948	-1.47948	0.979575	-0.659798	-0.785214	-0.462343	-0.699663	-0.649073	-1.47948	0.586066
			3.49_418.21	-0.990753	-1.04642	-0.395901	-0.811024	-0.598358	-0.0677849	-1.96157	-0.875903	1.47455	0.81961	1.0817	1.12529	0.633146	0.415527	0.274721	0.441131	-0.00946954	0.318409	-0.101147	0.0692644	-1.85572	0.561733	0.0322253	-0.420587	0.716244	-0.441575	-1.21156	-0.312298	-2.95087	-1.06853	0.646654	-1.12425	1.09259	1.23204	0.538692	0.954442	1.12665	0.74323	0.911733	0.927203	-0.185837	-0.117795	-1.02662	-0.443417	0.180761	0.736961
			3.48_399.17	-1.19159	-0.619775	-1.00884	-0.940069	-0.772469	-0.0856146	-1.25581	-0.70463	1.21352	0.856514	1.21996	1.09667	0.709947	0.386668	0.140163	0.412259	-0.0621244	0.217601	-0.313471	-0.0526648	-0.516859	0.2745	0.209335	-0.0110081	0.573071	-0.586386	-0.83091	-0.281409	-3.83382	-1.44402	0.621493	-1.55211	1.42184	1.27263	0.380851	1.02511	0.733425	0.569266	0.520523	0.607738	0.156011	-0.0856578	-0.699411	-0.209686	0.667846	0.598783
			3.47_394.24	0.12526	-0.527646	-1.01024	-0.470875	0.531684	0.265076	1.43161	0.74279	0.134996	-1.4448	-1.0018	-0.770535	0.297598	0.584401	0.263445	0.381815	0.377451	-4.07157	-1.25587	-1.65	1.3679	1.32735	1.12376	1.273	-0.322988	-0.38133	0.607717	-0.0322003	0.255929	-0.187528	-0.453713	-0.128437	-0.886982	-0.398013	0.35547	-0.309842	0.978231	0.688477	0.592958	0.753222	-0.144762	0.117812	-0.345106	-0.124019	0.676191	0.0304605
			3.46_562.38	-0.442997	-0.624606	0.00242729	-0.355059	0.963802	0.751823	-0.122164	0.531154	1.48384	0.503842	1.19908	1.06225	1.13995	0.674711	1.12718	0.980616	0.405712	1.58252	0.759481	0.915903	-0.487842	0.632108	0.423803	0.189357	-0.0678424	-0.0307557	0.37843	0.0932771	-0.896369	-0.899764	0.164858	-0.543758	-0.134394	-0.0704479	0.45012	0.0817594	-0.105555	-0.369496	-0.0297269	-0.168259	-0.525582	-0.253207	-0.822509	-0.533766	-2.79362	-0.744295
			3.46_539.25	-1.51017	-1.51017	-0.242323	-1.08755	-0.787538	0.40733	-1.51017	-0.630125	1.45285	1.18167	0.752379	1.12896	0.544524	0.459987	0.449528	0.48468	0.633049	2.21089	1.74176	1.52857	-1.51017	-0.489538	0.254543	-0.581721	0.314168	0.438268	-0.529186	0.0744168	-1.51017	-1.51017	0.092876	-0.97582	0.00458594	0.443489	0.325499	0.257858	0.222492	0.624847	0.671341	0.506227	-0.317989	0.358543	-1.51017	-0.489872	-1.51017	0.681591
			3.46_481.32	-0.689291	-1.81774	-0.539916	-1.01565	-1.81774	-0.0385164	-1.81774	-1.22466	1.43475	0.784833	0.853385	1.02432	1.04681	0.776941	1.00719	0.943648	0.45835	1.56391	1.23328	1.08518	0.432963	0.33446	0.204939	0.324121	-0.274586	-0.727622	-0.214245	-0.405485	-0.671844	-1.81774	-1.81774	-1.43577	0.661696	0.862191	0.745761	0.75655	0.364142	-0.00903396	0.49463	0.283246	0.0622326	0.161176	-0.326515	-0.0343687	-1.81774	0.477213
			3.46_437.29	-0.733443	-0.51998	0.209827	-0.347866	0.196708	0.406042	-0.983651	-0.126967	1.37771	0.479917	0.866057	0.907897	1.15525	0.437278	1.05376	0.882098	0.39668	1.61743	1.18519	1.06644	-2.86502	0.279787	-0.381611	-0.988947	0.227632	-0.0860941	0.0217344	0.0544243	-1.36629	-0.872483	0.320481	-0.639432	0.34262	0.300858	0.555521	0.399666	0.383556	0.0411735	0.729795	0.384841	0.268999	0.0355985	-0.426439	-0.0406139	-1.52646	-0.263124
			3.46_251.10	-0.173303	-0.0813966	-1.14833	-0.467676	0.0800539	0.0115557	3.68662	1.25941	-1.16285	-1.1723	-0.540914	-0.958688	0.215084	0.280192	2.66639	1.05389	0.025352	-1.75307	-0.896108	-0.874607	0.935871	0.683767	0.743346	0.787661	-0.7987	-0.426665	0.0723833	-0.384327	0.313933	0.0170511	-0.00179928	0.109728	-0.312806	-0.980373	-0.20816	-0.500447	-0.123416	-0.0987325	-0.853635	-0.358595	0.116831	0.11784	0.147727	0.127466	0.900672	-0.553508
			3.45_574.38	-0.944437	-1.38427	-0.192137	-0.840283	1.02086	0.774008	-1.14304	0.217277	1.76368	0.780999	1.15669	1.23379	0.903248	0.658307	1.04356	0.868372	0.636321	2.08914	1.31231	1.34592	-2.94782	0.0980156	0.0250164	-0.941596	-0.310819	-0.379736	-0.519247	-0.403267	-0.962139	-0.682392	0.366745	-0.425929	0.355782	0.433825	0.76888	0.519496	-0.71401	-0.917571	-0.607404	-0.746328	-0.272146	0.0225697	-0.715478	-0.321685	-1.11788	-0.058063
			3.45_563.25	-0.920506	-0.920506	0.517991	-0.441007	-0.0192406	0.982014	-0.920506	0.0140891	1.8806	1.46603	1.06727	1.4713	-0.27798	-0.920506	0.712323	-0.162054	1.13539	2.05468	1.92973	1.7066	-0.920506	-0.920506	-0.920506	-0.920506	0.99118	1.151	0.443287	0.861822	-0.920506	-0.920506	-0.167519	-0.669511	0.157859	0.985698	-0.0396341	0.367974	-0.920506	-0.920506	-0.0663716	-0.635795	-0.920506	-0.920506	-0.920506	-0.920506	-0.920506	-0.176207
			3.45_558.29	-1.28564	-0.387361	0.330379	-0.447541	-0.112255	0.782695	0.351449	0.34063	1.58206	1.14618	0.803523	1.17725	0.0776856	-0.164172	0.529544	0.147686	0.9654	2.03942	1.6165	1.54044	-2.51768	-0.511288	-0.882565	-1.30384	0.817631	0.876669	0.564309	0.75287	-1.57175	-1.02286	-0.0549837	-0.883199	0.0458752	0.719141	0.192518	0.319178	-0.373601	0.0533594	0.215398	-0.034948	-0.833499	-0.443642	-1.79135	-1.02283	-1.48967	0.094868
			3.45_541.26	-1.14666	-1.14666	0.517776	-0.591845	-0.0799289	0.918602	0.11744	0.318705	1.7047	1.31193	1.01167	1.34277	0.0484363	-1.14666	0.721156	-0.125688	1.12433	2.05993	1.68654	1.6236	-1.14666	-1.14666	-1.14666	-1.14666	0.960104	1.03238	0.587609	0.860032	-1.14666	-1.14666	-0.464169	-0.91916	0.109157	0.876278	0.0963946	0.36061	-0.228009	-0.290053	0.222159	-0.0986345	-1.14666	-1.14666	-1.14666	-1.14666	-1.14666	-0.112082
			3.45_523.25	-0.918636	-0.303767	0.597891	-0.208171	-0.918636	1.0145	0.550093	0.215318	1.66451	1.34056	1.06557	1.35688	-0.34034	-0.918636	0.7349	-0.174692	1.15955	2.12895	1.76499	1.6845	-0.918636	-0.918636	-0.918636	-0.918636	0.994984	1.02471	0.690236	0.903311	-0.918636	-0.918636	-0.0222506	-0.619841	0.298898	0.881351	0.371474	0.517241	-0.918636	-0.918636	-0.918636	-0.918636	-0.918636	-0.918636	-0.918636	-0.918636	-0.918636	-0.918636
			3.45_482.26	-2.41016	-1.4799	0.517561	-1.12417	-1.41893	-0.277129	-0.898855	-0.864971	1.17554	0.59485	0.822769	0.864388	0.368683	0.201365	0.723801	0.431283	0.097001	1.27369	0.721772	0.697487	-0.674772	0.734964	-0.18991	-0.0432394	0.502137	1.26453	0.808684	0.858452	-2.19731	-1.71024	-1.34862	-1.75206	0.444242	1.19727	1.00444	0.881987	-0.455688	-0.470474	1.07585	0.0498954	-0.189447	-0.235553	-0.666075	-0.363692	-0.0339662	0.74053
			3.45_410.14	-1.28989	-1.28989	0.746356	-0.61114	-0.436807	1.02477	0.478957	0.355641	1.52331	1.55652	0.960529	1.34679	0.343369	-0.430439	0.905166	0.272698	1.00669	1.49397	1.30058	1.26708	-1.28989	-0.171875	-1.28989	-0.917217	0.70625	0.595632	-1.28989	0.00399783	-1.28989	-1.28989	-1.28989	-1.28989	0.572947	1.35929	0.651057	0.861098	-0.0498191	-0.443817	0.553632	0.0199989	-0.451083	-0.133424	-1.28989	-0.624799	-1.28989	-0.148964
			3.45_325.08	-1.24833	-1.24833	-0.76861	-1.08842	-0.459457	-1.24833	-1.24833	-0.985372	-1.24833	-1.24833	-1.24833	-1.24833	0.532595	0.823567	0.686325	0.680829	-0.00263516	0.375928	0.411145	0.261479	1.38392	1.07375	1.311	1.25622	-0.174072	-1.24833	-0.46684	-0.629747	0.46803	-0.0946941	-0.0530625	0.106758	-1.24833	-1.24833	-1.24833	-1.24833	0.616534	0.671318	0.535019	0.607623	0.713414	0.775309	0.704594	0.731106	1.74023	1.40191
			3.45_293.28	-0.526184	-0.653092	0.552464	-0.208937	-0.173755	0.60451	-1.32891	-0.299384	1.50242	1.16754	0.907565	1.19251	0.355608	-1.32891	0.785002	-0.0627663	0.654265	1.82979	1.32683	1.2703	-1.32891	-1.32891	-1.32891	-1.32891	0.947966	0.729293	0.415388	0.697549	-1.32891	-1.32891	0.0304749	-0.875781	0.6876	1.00936	0.510075	0.735679	-0.229281	-1.32891	1.08533	-0.157619	-0.0083718	-1.32891	-0.62919	-0.65549	-1.32891	0.474924
			3.44_602.25	-1.13843	-1.13843	0.473155	-0.601238	-0.497147	0.925299	0.092144	0.173432	1.49864	1.31367	1.07676	1.29635	0.0645873	-1.13843	0.748541	-0.108435	1.12147	2.0833	1.63029	1.61169	-1.13843	-1.13843	-1.13843	-1.13843	0.962398	1.10644	0.685376	0.918071	-1.13843	-1.13843	-0.235358	-0.837409	0.23898	0.848591	0.386863	0.491478	-0.439918	-0.123643	0.324877	-0.0795616	-1.13843	-0.468787	-1.13843	-0.915219	-1.13843	-0.155303
			3.44_541.27	-0.510694	0.408313	0.567352	0.15499	0.215663	0.979767	0.628585	0.608005	1.38337	1.22378	1.02075	1.2093	0.15385	-1.18228	0.784698	-0.0812432	1.06709	1.74013	1.4645	1.42391	-1.18228	-1.18228	-1.18228	-1.18228	0.950621	1.07133	0.708657	0.910204	-1.18228	-0.384311	0.105308	-0.487094	0.568855	0.842683	0.415228	0.608922	-1.18228	-1.18228	-0.682805	-1.01579	-1.18228	-1.18228	-1.18228	-1.18228	-1.18228	-0.535398
			3.44_495.26	-1.0876	0.159244	0.5555	-0.124287	0.193708	1.02092	0.663466	0.626031	1.4582	1.26016	1.08924	1.2692	-0.287149	-1.0876	0.758859	-0.205298	1.09492	1.80049	1.5297	1.47504	-1.0876	-1.0876	-1.0876	-1.0876	0.96797	1.09427	0.769613	0.943951	-1.0876	-1.0876	0.0386193	-0.712197	0.531943	0.894479	0.333232	0.586551	-1.0876	-1.0876	-0.547996	-0.907735	-1.0876	-1.0876	-1.0876	-1.0876	-0.15293	-1.0876
			3.44_109.10	0.809954	-1.36635	-0.893079	-0.483157	1.03069	-0.519784	0.593774	0.368225	1.18001	-0.748689	-0.889388	-0.152689	0.797484	-0.257358	-1.06114	-0.173671	1.86667	-0.844522	-1.16761	-0.0484855	2.69607	0.338316	0.404376	1.14625	0.507428	-1.0134	0.321992	-0.0613263	0.711217	-0.803067	-0.669296	-0.253716	-0.0893191	-0.797236	-0.0638075	-0.316788	1.98161	0.386135	-0.317582	0.683389	0.352201	-0.745236	-1.29677	-0.563268	1.03046	-0.794096
			3.43_459.30	-0.4695	-0.597689	-0.175235	-0.414142	-1.62552	0.269254	-1.62552	-0.993931	1.44152	0.903983	0.978563	1.10802	1.06192	0.876248	1.30008	1.07942	0.126654	1.72698	1.16596	1.00653	0.547133	0.16042	-1.62552	-0.30599	-0.1126	-1.62552	-0.0317454	-0.589956	-1.62552	-0.525489	-0.0393414	-0.730118	0.698231	0.593782	0.175817	0.489277	0.342154	-0.35191	1.06116	0.350469	0.33418	-0.557089	-0.326761	-0.183223	-1.62552	0.801981
			3.43_444.32	-0.561759	-2.04556	-0.900741	-1.16935	1.57067	0.993791	-1.03446	0.510002	1.50302	-0.0890333	1.50072	0.971568	1.15652	1.28986	1.26282	1.2364	-0.109413	-0.259473	-0.635224	-0.334703	0.516106	0.749421	1.08721	0.784245	-0.324044	-1.26481	-0.00870788	-0.53252	-2.16412	-1.16148	-0.222955	-1.18285	-0.432275	-0.399274	1.30916	0.159202	0.519418	-0.444745	0.390892	0.155188	-0.717749	-0.0881322	-1.52454	-0.776807	-0.13075	0.34107
			3.42_415.28	-0.655736	-0.71942	0.0727619	-0.434131	0.323317	0.504877	-0.339223	0.16299	1.40978	0.553564	0.789237	0.917527	1.10146	0.715168	1.19209	1.0029	0.440158	1.65664	1.03332	1.04337	-0.911881	-0.175293	0.256684	-0.27683	0.119963	-0.015031	0.319779	0.14157	-1.9558	-0.829726	-0.0658471	-0.950459	0.337021	0.163485	0.579781	0.360096	-0.161417	-0.272249	0.593602	0.0533121	0.106938	-0.0390512	-0.295396	-0.0758362	-2.13686	-0.188064
			3.41_394.21	-1.81904	-1.85243	0.838848	-0.944209	-0.845116	0.0261786	-0.926069	-0.581669	1.90189	1.09055	0.410343	1.13426	0.275655	-0.139076	0.720486	0.285688	0.0957844	1.24023	0.450941	0.595652	-2.58195	0.696795	-0.432718	-0.772624	0.81851	1.14431	0.522205	0.828341	-1.44913	-0.760215	-0.22155	-0.810298	1.07601	1.25695	0.118144	0.817036	0.00313352	-0.10397	0.665159	0.188108	0.181419	-0.0531315	-0.724056	-0.19859	-1.52681	0.285653
			3.40_518.35	-0.146641	-0.443281	0.0712339	-0.172896	1.13369	0.86677	-0.242113	0.586117	1.24407	0.491932	1.26438	1.00013	1.10149	1.01648	1.2568	1.12492	0.249626	1.19011	0.355717	0.598483	-0.132086	0.695297	0.621337	0.394849	0.0158467	-0.394899	0.384311	0.00175284	-0.86922	-0.656193	0.00124058	-0.508057	-0.311476	-0.288192	0.549468	-0.0167335	0.0540569	-0.444927	-0.0589309	-0.149934	-0.764306	-0.0940549	-1.01921	-0.625856	-2.3684	-0.718677
			3.40_382.21	-1.46546	-1.54008	1.01404	-0.66383	-0.837995	0.109472	-0.667626	-0.465383	1.95735	1.37465	0.755624	1.36254	0.124717	-0.376534	0.239582	-0.00407839	0.155069	0.867892	0.313537	0.445499	-2.45803	0.0781892	-0.771143	-1.05033	0.805243	1.20103	0.592793	0.866354	-1.63821	-0.604508	-0.334074	-0.85893	1.41643	1.5734	0.261429	1.08375	-0.445417	-0.125877	0.222731	-0.116188	0.629662	0.31452	-0.150823	0.264453	-1.64356	-0.172712
			3.40_365.18	-1.28855	-0.836682	0.438718	-0.56217	-0.883452	0.107372	-0.457152	-0.411078	1.54767	1.28167	1.03651	1.28862	0.356835	-0.259895	0.159284	0.0854078	0.313968	0.609343	0.276275	0.399862	-2.67886	0.0529153	-1.25068	-1.29221	0.730759	1.17064	0.445787	0.782396	-2.1082	-0.693748	-0.0782383	-0.96006	1.62692	1.43239	0.205213	1.08817	-0.832834	-0.190725	-0.0772414	-0.366933	1.10281	0.715098	0.422861	0.746922	-1.37074	-0.532056
			3.40_163.04	0.134431	-0.260551	-0.879047	-0.335055	0.479002	0.0953885	0.208805	0.261065	0.522721	0.236634	-0.303815	0.151847	-0.802136	-0.458379	-1.20653	-0.82235	0.030877	3.18576	2.61899	1.94521	1.85438	0.3731	-0.0138756	0.737869	0.866979	0.466038	0.421902	0.584973	-0.250437	-0.197772	-0.625859	-0.358023	-1.44926	0.171714	-0.0467044	-0.441418	0.0630885	-0.216764	-0.0999632	-0.0845463	-1.81512	-0.217958	-0.420693	-0.817925	-0.662859	-1.65119
			3.39_768.35	-0.611992	0.34049	1.15691	0.295136	-0.112719	0.70657	0.178552	0.257468	1.4692	0.937463	0.741154	1.04927	0.739951	0.594789	1.09311	0.809284	0.453214	1.51391	1.0661	1.01107	-1.39563	0.421942	-1.39563	-0.789772	0.876196	1.0069	0.830904	0.904668	-1.39563	-0.777156	0.329784	-0.614334	0.255492	0.367303	0.021579	0.214791	-1.39563	-1.39563	0.499011	-0.764082	-1.39563	-1.39563	-1.39563	-1.39563	-1.39563	-0.142375
			3.39_530.35	-1.07614	-1.39631	-0.861101	-1.11118	1.42842	1.03921	-0.513186	0.651482	1.76671	0.792906	1.49608	1.3519	0.772688	1.0112	1.08549	0.956459	0.657063	2.14335	1.0331	1.27784	-0.0182906	0.655429	0.947635	0.528258	-0.694643	-1.37341	-0.573903	-0.880652	-1.22492	-1.25688	0.00261011	-0.826396	-0.341225	-0.116525	0.679865	0.074038	-0.617066	-1.24733	-0.445663	-0.770018	-0.770705	-0.353667	-1.1506	-0.758324	-0.925495	-0.299404
			3.39_528.21	-1.05694	-1.05694	-1.05694	-1.05694	-1.05694	-0.370515	-1.05694	-0.828134	0.665431	0.505112	-0.0227962	0.382582	0.918687	1.06184	0.954779	0.978436	-1.05694	1.89529	1.58396	0.807434	0.871787	0.623073	1.01003	0.834964	-0.493226	-1.05694	-1.05694	-0.869037	-1.05694	-1.05694	-1.05694	-1.05694	-0.524053	-0.151447	-0.110936	-0.262145	1.07181	1.05512	0.987051	1.03799	-1.05694	-1.05694	-1.05694	-1.05694	1.15875	1.15137
			3.39_509.17	-1.56656	-0.404733	-1.00428	-0.991861	-1.56656	0.338672	-1.56656	-0.931486	0.884996	0.822208	0.25952	0.655575	0.732821	0.769738	0.612105	0.704888	-0.787554	2.18625	1.90576	1.10148	0.615519	0.174439	0.660265	0.483408	0.326387	0.13205	-0.556131	-0.0325648	-0.789207	-1.56656	-1.56656	-1.30745	-0.509868	0.335058	-0.180765	-0.118525	0.649066	0.697057	0.493401	0.613175	-0.757923	-1.56656	-0.779001	-1.0345	1.08831	0.740856
			3.39_476.25	-1.4727	-0.767898	-0.215032	-0.818542	-0.699833	0.525404	-0.716348	-0.296926	1.59354	1.45409	0.852285	1.29997	0.624516	0.516456	0.875307	0.672093	0.772712	1.68555	0.807182	1.08848	-1.08179	0.515493	-0.193169	-0.253154	0.613817	0.154041	-0.366292	0.133855	-2.67701	-1.68875	-0.0581001	-1.47462	0.504622	1.2415	0.18363	0.64325	-0.242661	-0.0888514	1.0696	0.246027	-0.333156	-0.872883	-1.55939	-0.92181	-1.04638	0.569537
			3.39_437.29	-1.39095	-1.40211	-0.533162	-1.10874	-0.0759787	0.424576	-2.65005	-0.767152	1.25003	0.680759	0.826462	0.919085	1.06922	0.666036	0.958669	0.897974	0.753174	1.58665	1.13698	1.15894	-2.65005	-0.0885694	0.0671593	-0.890488	0.23159	-0.227452	0.00809642	0.00407814	-1.27533	-1.09673	0.0569501	-0.771703	0.504806	0.66793	0.692167	0.621634	-1.05765	0.0926354	0.773249	-0.0639211	0.435202	-0.366604	-0.483339	-0.138247	0.280326	0.562865
			3.38_92.93	0.100989	0.388721	-1.08613	-0.198806	0.350062	0.0882534	0.99193	0.476749	-1.17543	-0.991084	-0.357135	-0.841218	0.356508	0.605777	0.0101515	0.324145	0.0516433	-4.57943	-1.49288	-2.00689	0.988049	0.893653	0.954317	0.94534	-0.367727	0.151424	-0.0142769	-0.0768602	0.141022	0.354476	-0.267326	0.0760572	-0.0400434	-0.222899	0.37631	0.037789	0.250031	0.25842	-0.220522	0.0959765	0.440942	0.370045	0.364346	0.391777	1.22572	0.132104
			3.38_525.27	-0.974763	-0.276042	-0.204781	-0.485195	-0.974763	0.618244	0.360396	0.00129204	1.93968	1.65308	1.06817	1.55364	-0.974763	0.0397147	0.471164	-0.154628	0.912888	2.4882	1.95554	1.78554	-0.974763	-0.974763	-0.974763	-0.974763	0.814271	0.721687	-0.974763	0.187065	-0.974763	-0.974763	-0.0325424	-0.66069	0.407931	0.913618	0.00901509	0.443522	-0.974763	-0.974763	0.266237	-0.561097	-0.175002	-0.974763	-0.264545	-0.471437	-0.974763	-0.0402372
			3.38_482.17	-1.41527	-0.83596	0.274709	-0.658841	-0.0984398	0.510805	-0.284991	0.0424579	1.26691	1.19395	0.878235	1.11303	0.807492	0.74981	1.06225	0.873184	0.78445	1.4486	1.05283	1.09529	0.266147	0.788436	0.554	0.536194	0.590497	0.31714	-0.165627	0.247337	-1.41527	-1.41527	-1.41527	-1.41527	0.352881	0.885149	-0.127958	0.370024	-1.41527	-1.41527	0.928442	-0.634035	-1.41527	-1.41527	-1.41527	-1.41527	-1.41527	0.75986
			3.38_444.30	-0.735957	-0.978683	0.514337	-0.400101	-2.27085	0.270758	-2.27085	-1.42365	1.25815	0.545338	0.497483	0.76699	1.14749	0.883261	1.09885	1.0432	0.0800624	1.72269	1.08746	0.963404	-2.27085	-2.27085	0.499175	-1.34751	0.393223	0.41947	0.579532	0.464075	-0.0763566	-0.75409	-0.600284	-0.47691	0.260331	0.376987	0.200772	0.279363	0.199409	-0.117388	-0.238865	-0.0522814	0.124547	-0.348705	-0.230433	-0.15153	0.0784782	0.228477
			3.38_409.13	-0.0379046	-0.252001	-0.597881	-0.295929	-0.739622	-0.5767	-2.76815	-1.36149	-1.35474	-1.12436	-0.562595	-1.0139	0.671911	1.11377	0.912683	0.899456	-0.983285	0.424012	-0.227741	-0.262338	0.612497	0.130186	0.706654	0.483113	-0.855488	-2.10093	0.393673	-0.854249	0.411574	0.12254	-0.576981	-0.0142891	-0.906376	-1.08079	0.143483	-0.61456	0.656897	1.44287	0.80972	0.96983	1.05012	1.17633	0.754073	0.993506	1.63757	0.910148
			3.38_393.26	-0.707849	-1.22155	-0.169496	-0.699633	0.561741	0.608604	-0.519839	0.216835	1.64909	0.550682	0.95638	1.05205	1.27655	0.624697	1.46137	1.12087	0.20173	2.12769	1.1799	1.16977	-0.621329	0.497798	0.619497	0.165322	0.0108152	-0.634701	0.824696	0.0669368	-1.60822	-1.57328	-0.48311	-1.22153	0.00237676	-0.193334	0.337646	0.0488964	0.0805044	-0.375536	0.649847	0.118272	-0.469262	-0.399388	-0.633034	-0.500561	-1.60249	-0.510582
			3.37_560.31	-0.927185	-0.927185	0.259046	-0.531775	-0.927185	0.84298	-0.927185	-0.33713	1.83739	1.56878	1.08278	1.49632	-0.294673	-0.927185	0.660688	-0.187057	1.08795	2.29913	1.85921	1.74876	-0.927185	-0.927185	-0.927185	-0.927185	0.906706	0.930643	0.186209	0.674519	-0.927185	-0.927185	-0.143178	-0.665849	0.186997	0.947663	0.32863	0.487764	-0.927185	-0.927185	0.283512	-0.523619	-0.26572	-0.927185	-0.927185	-0.706697	-0.927185	0.270229
			3.37_482.12	-0.773298	-0.308876	-0.540016	-0.54073	-1.05196	-0.641736	-1.27093	-0.988208	-0.632756	-0.347754	0.248094	-0.244139	1.09986	1.26104	1.04819	1.13636	-0.142144	-1.90581	-0.479274	-0.84241	1.16343	0.899996	1.23545	1.09963	0.184398	-0.392518	-0.42957	-0.212563	-0.826172	-2.64161	-0.899302	-1.4557	-0.193341	-0.494436	0.252402	-0.145125	1.08839	1.24811	1.0539	1.13013	0.153923	-0.0709013	-0.799951	-0.238976	1.44873	1.19148
			3.37_462.25	-0.835481	-0.265292	0.976992	-0.0412604	0.548714	0.568689	-2.82073	-0.567776	1.48657	0.642464	0.545558	0.89153	1.04616	0.753203	1.43088	1.07675	0.345898	0.623011	0.0900357	0.352981	0.341682	0.918046	0.108197	0.455975	0.183501	0.772863	0.72074	0.559035	-0.556239	-2.82073	-0.404896	-1.26062	0.117879	0.0287478	-0.699047	-0.18414	0.74261	-0.35851	0.134301	0.1728	-0.404399	-1.14543	-1.87906	-1.14296	-0.386579	0.220012
			3.37_438.23	-1.25839	-1.21673	1.03732	-0.479263	-1.66795	0.0937343	-0.201078	-0.591764	1.56763	0.986986	0.663369	1.07266	-0.183544	-0.337733	0.392229	-0.0430163	0.348459	1.70796	0.615919	0.89078	-1.48944	-0.251937	-0.03825	-0.593209	0.98681	1.22307	0.751496	0.987126	-2.47747	-1.98565	-0.287505	-1.58354	0.641298	1.17154	-0.0194026	0.597812	0.143171	0.0761576	0.529575	0.249635	0.559952	0.322119	-0.177037	0.235011	-1.39429	-0.164799
			3.36_594.31	-0.668197	-0.035748	0.671811	-0.0107113	0.587261	0.517252	0.0652352	0.389916	1.70742	1.27393	0.86681	1.28272	0.170392	-0.142102	0.304387	0.110892	0.36145	1.70964	1.24911	1.10673	-2.13747	-0.728373	-2.13747	-1.66777	0.476388	0.503785	0.0109424	0.330372	0.526571	0.213576	0.303212	0.347786	0.27174	0.783579	0.637298	0.564206	-0.478351	-2.13747	0.0466611	-0.856388	-1.30488	-0.287614	-0.762878	-0.785123	-2.13747	-0.14394
			3.36_575.27	-0.507973	0.227302	0.453241	0.0575233	0.447115	0.605242	0.235593	0.429316	1.82282	1.46189	1.14915	1.47795	0.275061	0.127863	0.146854	0.183259	0.463432	0.844256	1.29756	0.868417	-2.12479	-0.94903	-2.12479	-1.73287	0.525833	0.539285	0.0052853	0.356801	0.604249	0.282515	0.291911	0.392892	0.457745	0.904112	0.669746	0.677201	-0.274117	-2.12479	-0.189363	-0.862758	-1.07966	-0.58377	-0.737963	-0.800465	-2.12479	-0.238181
			3.36_539.25	-0.890427	-0.135787	0.500532	-0.175227	-0.890427	0.947302	0.395798	0.150891	1.80664	1.45479	1.0651	1.44218	-0.351975	-0.890427	0.796827	-0.148525	1.2061	2.30321	1.93081	1.81337	-0.890427	-0.890427	-0.890427	-0.890427	0.922435	0.814529	0.339325	0.692096	-0.890427	-0.890427	-0.890427	-0.890427	-0.120765	0.829473	0.292114	0.333607	-0.890427	-0.890427	-0.890427	-0.890427	-0.890427	-0.890427	-0.890427	-0.890427	-0.890427	0.140799
			3.36_400.29	-0.323353	-1.81038	-0.660999	-0.931577	1.44033	0.43788	-1.90209	-0.00795878	1.54155	0.0886185	1.34279	0.990985	0.972443	0.869501	0.621724	0.821223	-0.305353	-0.451407	-0.883869	-0.546876	0.0642062	0.721057	1.14066	0.641973	-0.626663	-1.08238	-0.173748	-0.627596	-2.3712	-1.20411	-0.432968	-1.33609	-0.206318	-0.255261	1.76039	0.432938	1.00127	-0.10752	0.563221	0.485657	-0.321778	0.45744	-1.29605	-0.386796	0.223593	0.584063
			3.35_724.32	-0.443833	0.177085	1.11212	0.28179	-0.00441932	0.591499	0.24701	0.27803	1.5849	0.998464	0.760402	1.11459	0.83917	0.434606	1.02495	0.766241	0.540753	1.57468	1.10646	1.07397	-1.70891	0.318329	-0.645749	-0.678778	0.646365	0.99769	0.767934	0.803996	-1.70891	-1.01661	0.0769501	-0.882857	0.238488	0.427666	-0.0519768	0.204726	-1.70891	-0.719373	0.330262	-0.699341	-1.70891	-1.70891	-0.449874	-1.28923	-1.70891	-0.281212
			3.35_485.20	-1.8122	-0.390464	-0.211973	-0.804878	-0.384158	0.401472	-1.8122	-0.598294	1.62108	1.5229	1.33417	1.49272	0.23623	-0.0122605	0.495968	0.239979	0.650285	0.872485	0.798968	0.773913	-1.8122	-1.8122	-0.442682	-1.35569	0.679412	0.135468	-0.112991	0.233963	-1.8122	-1.13555	-0.0826663	-1.01014	0.856351	1.58674	0.912539	1.11854	-0.253481	-0.0533389	0.89918	0.197453	0.109726	0.239125	-0.788379	-0.146509	-1.15007	0.360426
			3.35_480.24	-1.4459	-0.87633	-0.760008	-1.02741	-0.542622	0.302713	-0.462506	-0.234138	2.00303	1.8116	1.65033	1.82166	-0.00644092	-0.478162	0.290823	-0.0645934	0.718096	1.16374	0.576893	0.819577	-0.505857	-0.560439	-0.397768	-0.488021	0.683094	-0.161589	-0.486964	0.0115135	-2.17429	-1.22432	-0.457467	-1.28536	0.995533	1.97306	1.02351	1.3307	-0.451807	-0.511824	0.943516	-0.00670496	-0.190194	-0.133409	-1.17176	-0.498456	-1.33794	0.0266825
			3.35_463.22	-1.21161	-1.21161	0.0496861	-0.791176	-1.21161	0.283046	-1.21161	-0.713389	1.61751	1.61223	1.42439	1.55137	0.137053	-0.0480614	0.627268	0.238753	0.918325	1.09826	0.827853	0.948145	-1.21161	-0.0960207	-1.21161	-0.839745	0.888517	0.259446	-1.21161	-0.0212147	-1.21161	-1.21161	-0.00786463	-0.810359	0.971117	1.54381	1.01464	1.17652	-1.21161	-1.21161	1.0229	-0.466772	0.313288	0.127107	-0.605735	-0.0551136	-1.21161	0.257385
			3.35_461.20	-1.24365	-0.473803	-1.15511	-0.957521	-0.783433	0.36026	-0.651891	-0.358355	1.84779	1.81971	1.80133	1.82294	0.07033	-0.341094	0.310303	0.0131797	0.714722	1.14078	0.437616	0.764372	-0.682001	-0.580756	-0.443881	-0.568879	0.622608	-0.144153	-0.631228	-0.0509244	-2.21274	-1.33402	-0.494699	-1.34715	1.2835	1.98552	0.990375	1.4198	-0.803656	-0.673813	0.682555	-0.264971	0.0818446	0.0739399	-0.844209	-0.229475	-0.902181	-0.155719
			3.35_417.21	-1.2288	-0.52427	-1.14208	-0.965049	-0.79924	0.326262	-0.523127	-0.332035	1.87645	1.83338	1.81339	1.84107	0.082603	-0.369749	0.329351	0.0140684	0.707367	1.17143	0.484346	0.787713	-0.76876	-0.679693	-0.441336	-0.629929	0.599898	-0.119772	-0.586825	-0.0355662	-2.02414	-1.21108	-0.533564	-1.25626	1.29496	2.01187	0.992118	1.43298	-0.835359	-0.713005	0.689634	-0.286243	0.0776273	0.0605657	-0.92823	-0.263346	-1.07902	-0.154674
			3.35_415.28	-1.67164	-1.74153	-0.255387	-1.22285	0.0827473	0.443703	-0.68325	-0.0522665	1.44241	0.604542	1.09652	1.04782	1.18921	0.0510846	0.889318	0.709873	0.565174	1.87248	1.22847	1.22204	-0.189356	-0.571465	0.206473	-0.184783	-0.0464569	-0.668952	-0.214384	-0.309931	-1.65616	-3.18525	0.429017	-1.4708	0.393927	0.70891	0.62907	0.577303	0.369391	-0.364955	0.656578	0.220338	0.319907	-0.493517	-0.718076	-0.297229	0.106365	-0.021714
			3.35_229.14	-0.879514	-1.43627	-0.709363	-1.00838	0.480011	0.0587523	1.00441	0.514393	0.0799778	-0.26612	0.301156	0.0383379	0.0514008	0.183596	-0.623824	-0.129609	0.422413	-3.45188	-0.929406	-1.31962	2.09732	1.38117	1.26223	1.58024	-0.536674	-0.661367	0.0433473	-0.384898	-0.856865	-0.590351	-0.059135	-0.502117	0.186058	0.712354	0.597482	0.498631	0.328521	0.21537	0.665855	0.403249	-0.529319	-0.500644	-1.21412	-0.748027	0.647697	1.40891
			3.35_197.15	-1.5706	-1.2532	-1.2319	-1.3519	-0.719949	-0.05852	0.150884	-0.209195	2.33229	2.14334	1.9136	2.12974	-0.308355	-0.489915	-0.356666	-0.384979	0.685874	0.602404	0.0421833	0.443487	0.856253	0.0458272	0.111397	0.337826	0.517678	-0.32855	-0.0400171	0.0497038	-1.26673	-1.15147	-0.441803	-0.953334	0.452797	1.97661	0.817409	1.08227	-0.0426303	-0.379664	0.949691	0.175799	-0.591971	-0.336256	-1.41611	-0.781447	-1.10876	-0.291798
			3.34_510.20	-1.1365	0.229446	0.655283	-0.0839221	-0.276435	1.04471	0.386616	0.384963	1.49376	1.36269	0.917752	1.25807	0.372627	0.179232	0.900325	0.484061	1.08164	1.84537	1.39598	1.44099	-1.1365	0.304499	-1.1365	-0.656164	0.506409	0.559462	-0.304068	0.253934	-1.1365	-0.517813	-1.1365	-0.930268	0.950793	1.30322	0.56227	0.93876	-1.1365	-1.1365	-0.179317	-0.817436	-1.1365	-1.1365	-1.1365	-1.1365	-1.1365	-1.1365
			3.34_483.19	-2.26118	-0.718586	-1.12059	-1.36678	-0.0285838	0.418335	-1.59371	-0.40132	1.58853	1.65084	1.79926	1.67954	0.172792	-0.583276	0.382683	-0.00926674	0.810447	0.535035	0.378364	0.574615	-0.871725	-1.02039	-0.386464	-0.759526	0.711587	-0.168357	0.0148733	0.186034	-0.390834	-1.53942	-0.611554	-0.84727	1.35873	1.90732	1.07545	1.44716	-1.05991	-0.802452	0.75279	-0.369857	0.0366228	0.141131	-0.825752	-0.215999	-0.241337	0.0538822
			3.34_474.33	-0.0326467	-0.570909	0.116887	-0.162223	1.09394	0.794913	-0.00878524	0.626687	1.1913	0.511348	1.3529	1.01852	1.21439	1.02544	1.08805	1.10929	0.366366	0.384837	0.07182	0.274341	-0.31378	0.750575	0.536598	0.324464	-0.121355	-0.270709	0.37019	-0.00729114	-0.863671	-0.439654	-0.15113	-0.484819	-0.21129	-0.236032	0.543324	0.0320008	0.29103	-0.149885	-0.00766642	0.044493	-0.51092	0.0183239	-0.826742	-0.439779	-2.13914	-0.804027
			3.34_422.29	0.99992	-0.133354	0.332712	0.399759	-0.253177	-1.245	0.940179	-0.185999	0.536645	-0.496379	0.0993824	0.0465496	0.112186	1.07987	-0.449919	0.247378	0.416051	1.6273	0.690792	0.911382	1.18268	0.112186	1.20145	0.832105	-0.571384	-3.58789	-0.0648079	-1.40803	1.03108	0.0477498	-0.768713	0.103372	-1.14469	-1.84271	-0.999501	-1.32897	0.740868	0.0856858	-0.32087	0.168562	-0.53127	-0.423561	0.15137	-0.26782	1.04147	-0.256596
			3.33_486.33	-0.89931	-1.73972	-1.27186	-1.30363	1.60587	1.12647	-0.082098	0.883413	1.58865	0.521499	1.99325	1.3678	0.921099	1.07678	0.958534	0.98547	0.751052	1.15792	0.434383	0.781117	0.761307	1.02046	0.822261	0.86801	-1.07498	-1.60079	-0.694692	-1.12349	-1.24353	-0.840976	0.0545972	-0.676635	-0.312389	-0.489388	0.844395	0.0142057	-0.370467	-0.869708	-1.1105	-0.783557	-0.730322	-0.0814799	-0.912378	-0.574727	-0.546467	-0.44154
			3.33_482.17	-1.40627	-0.82615	0.404824	-0.609198	0.0462338	0.761534	0.0454369	0.284402	1.2493	1.059	0.723864	1.01072	0.744007	0.641485	1.06057	0.815353	0.939419	1.61494	1.24026	1.26487	0.277487	0.45699	-0.0515207	0.227652	0.453349	0.389841	-0.154886	0.229435	-1.40627	-1.40627	-1.40627	-1.40627	0.346922	0.823127	-0.31832	0.283909	-1.40627	-1.40627	1.12408	-0.562817	-1.40627	-1.40627	-1.40627	-1.40627	-1.40627	0.755477
			3.33_481.12	-0.773862	-0.438472	-0.672532	-0.628289	-0.889508	-0.703864	-1.13474	-0.909371	-0.804018	-0.428485	0.158135	-0.358122	1.13667	1.30442	1.15978	1.20029	-0.243042	-1.5011	-0.555347	-0.766498	1.24602	0.932853	1.30357	1.16082	0.155371	-0.493844	-0.478067	-0.27218	-0.970294	-2.43154	-0.932627	-1.44482	-0.360242	-0.591646	0.184883	-0.255668	1.08428	1.35198	1.15051	1.19559	-0.0274071	-0.190385	-0.66977	-0.295854	1.52088	1.26981
			3.33_466.26	-0.485398	-2.2189	2.26821	-0.145363	1.96326	0.256455	0.0584873	0.759399	-0.964482	-1.75497	-1.38304	-1.3675	0.0423213	0.423076	0.251497	0.238965	-1.37136	1.04631	-0.178669	-0.167906	0.733812	-0.428216	0.203569	0.169722	-0.112689	0.0744495	1.25448	0.405412	0.87707	0.234035	1.205	0.772034	-1.40905	-0.715416	-0.197461	-0.773976	0.0460151	0.271535	1.50593	0.607827	-0.3869	0.575947	0.171296	0.120114	-0.911899	-0.0855892
			3.33_371.25	-0.493589	-0.856028	0.37374	-0.325292	0.0875525	0.2033	-0.401666	-0.0369378	1.54102	0.577073	1.00066	1.03958	1.26443	0.788163	1.22338	1.09199	0.619805	1.85	1.07148	1.18043	-1.0098	0.136538	-0.353052	-0.40877	0.0760228	0.115485	0.529543	0.24035	-1.97811	-1.37416	-0.0165071	-1.12293	0.44417	0.231683	0.284313	0.320055	0.0275635	-0.195802	0.600797	0.144186	-0.194366	-0.224429	-0.455079	-0.291291	-2.34338	-0.446906
			3.32_474.14	0.629629	0.494761	0.0504174	0.391602	0.0133182	0.0914251	-0.921599	-0.272285	-0.931975	-0.16459	0.412873	-0.227897	0.381344	0.911564	0.592851	0.628586	-1.86838	-3.78964	-0.610635	-2.08955	0.699202	0.895725	1.13059	0.908507	-1.21965	-0.900771	0.759972	-0.453483	1.19384	0.709714	0.125943	0.676499	-0.181915	-0.444038	0.525202	-0.0335838	0.385691	0.698536	0.351862	0.478696	-0.00437776	-1.00694	-1.23926	-0.750194	0.786219	0.641573
			3.32_473.07	1.03643	0.868037	-0.89944	0.335008	-0.12288	0.167816	-0.389383	-0.114816	-0.0577665	0.341609	-0.0203953	0.0878157	-0.895081	0.2657	-0.606413	-0.411931	0.13076	2.17566	1.78472	1.36371	1.7214	0.286716	-0.250211	0.585968	1.21936	0.997609	0.766202	0.994391	-0.65354	0.0976345	-0.841557	-0.465821	-0.0279058	0.985721	-0.0168545	0.313654	-0.837605	-2.20513	-0.61412	-1.21895	-1.13921	-2.20513	-0.252804	-1.19905	-0.381578	-1.257
			3.32_413.16	0.28956	-0.286559	0.387594	0.130198	0.143875	0.128645	-0.655973	-0.127818	-0.827144	-0.139608	0.408485	-0.186089	0.0728801	0.864193	0.476857	0.47131	-0.981927	-4.66171	-0.714014	-2.11922	0.939701	0.669317	0.915241	0.84142	-0.697441	-0.978927	0.89099	-0.261793	0.892547	0.386219	0.129162	0.469309	-0.521599	-0.448589	0.547657	-0.140844	0.656793	0.926504	0.575749	0.719682	-0.0976322	-0.129512	-0.733825	-0.320323	0.45759	0.576
			3.32_411.14	0.0630615	-0.227242	-0.216056	-0.126746	-0.392619	-0.348489	-1.15603	-0.63238	-1.8755	-1.05662	-0.155852	-1.02932	0.0915882	1.19527	0.769876	0.685578	-0.949277	-3.0632	-0.0539201	-1.35547	0.504345	0.0476309	0.827572	0.459849	-0.821625	-1.59434	0.854872	-0.520365	0.594625	0.316303	-0.169045	0.247294	-1.07284	-1.03337	0.756634	-0.44986	0.660937	1.49831	0.962743	1.04066	0.803339	1.28436	0.704832	0.930842	0.948855	0.670733
			3.31_680.30	-0.745825	-0.0560218	1.03846	0.078871	-0.411779	0.535887	0.172474	0.0988606	1.70005	1.19386	0.839088	1.24433	0.911096	0.556481	1.11303	0.860203	0.764168	1.7616	1.2501	1.25862	-1.55333	-0.19862	-0.50389	-0.751945	0.676992	1.02812	0.533734	0.746281	-1.55333	-1.55333	-0.108242	-1.07163	0.27756	0.421983	-0.18979	0.169918	-1.55333	-0.142413	-0.251156	-0.648965	-1.55333	-0.840322	-0.0697276	-0.821125	-1.55333	-0.383598
			3.31_571.97	0.352369	0.538397	-0.273004	0.205921	-0.305039	-0.393812	-2.53629	-1.07838	-1.2177	-0.451228	0.012999	-0.551978	0.489608	0.933344	0.729109	0.717354	-2.53629	-2.53629	0.204176	-1.6228	-0.104016	0.0222806	0.688374	0.202213	-0.573476	-1.58452	0.427843	-0.576719	0.487137	0.461339	-0.197878	0.2502	-0.315189	-0.565495	0.616479	-0.0880681	0.467191	1.05845	0.675936	0.733858	0.915546	1.03629	0.957036	0.969623	1.03997	0.698991
			3.31_569.97	0.319811	0.548763	-0.474709	0.131288	-0.476976	-0.409881	-1.92402	-0.936958	-1.56754	-0.610185	-0.114111	-0.763947	0.475207	0.993477	0.848182	0.772289	-1.78501	-3.0649	0.152325	-1.56586	-0.182697	-0.19408	0.745925	0.123049	-0.647878	-1.54445	0.48273	-0.569865	0.537694	0.481066	-0.252931	0.255276	-0.460412	-0.557713	0.617921	-0.133401	0.379108	1.11869	0.67863	0.725476	0.98193	1.2027	0.945322	1.04332	1.07676	0.776013
			3.31_472.13	0.25075	0.445527	-0.645535	0.0169142	-0.448427	-0.416719	-1.31354	-0.726228	-1.91927	-1.02541	-0.241812	-1.06216	0.4369	1.12352	0.781455	0.780626	-1.11512	-3.07195	0.000622905	-1.39548	0.0317051	0.00694801	0.830927	0.28986	-0.948126	-1.32186	0.466186	-0.601267	0.657096	0.484024	-0.341642	0.266493	-0.661392	-0.975655	0.575187	-0.353953	0.337595	1.18854	0.636356	0.720831	1.05027	1.26067	1.07922	1.13005	1.30406	0.667332
			3.31_457.15	0.520776	0.392416	-0.245909	0.222428	-0.0533135	-0.0961904	-1.1418	-0.430436	-1.79238	-0.48062	0.405528	-0.62249	0.484234	1.13526	0.667728	0.762409	-2.34961	-1.83335	-1.31302	-1.83199	0.776457	0.998073	1.38476	1.05309	-1.50437	-1.26108	0.80866	-0.652264	1.41539	0.839591	-0.189425	0.68852	-0.41113	-0.723576	0.563187	-0.190506	0.493487	0.894243	0.472718	0.62015	-0.230895	-0.698369	-0.791488	-0.573584	1.13921	0.767149
			3.31_455.14	0.251065	0.393674	-0.649657	-0.00163934	-0.427047	-0.377628	-1.25339	-0.68602	-2.0754	-1.10362	-0.19482	-1.12462	0.435133	1.1297	0.791919	0.785584	-1.12211	-2.95683	-0.155292	-1.41141	0.072057	0.0638107	0.847441	0.327769	-0.902915	-1.34238	0.484574	-0.586908	0.63852	0.467026	-0.306321	0.266408	-0.69197	-1.00343	0.599328	-0.365358	0.38558	1.20124	0.638497	0.741774	1.00617	1.24804	1.0855	1.11324	1.32121	0.661161
			3.31_447.10	0.290246	0.492159	-0.511086	0.0904399	-0.375783	-0.299459	-1.96548	-0.880242	-1.90509	-0.841067	-0.139935	-0.962032	0.534596	1.08836	0.795217	0.806056	-1.03484	-3.16677	-0.0931633	-1.43159	0.0800298	0.0488967	0.666417	0.265114	-0.897988	-1.20838	0.387381	-0.572995	0.564514	0.490557	-0.273297	0.260592	-0.49352	-0.850274	0.48336	-0.286811	0.349629	1.08131	0.608514	0.679817	1.04326	1.16736	1.04392	1.08485	1.25865	0.7212
			3.31_445.11	0.237484	0.489595	-0.598236	0.0429478	-0.377933	-0.440539	-1.38756	-0.735346	-1.99952	-1.00341	-0.207765	-1.07023	0.509334	1.10508	0.847444	0.820618	-1.11073	-3.14449	-0.120157	-1.45846	-1.85816e-05	0.0216396	0.730157	0.250593	-0.891301	-1.25531	0.407558	-0.579685	0.646334	0.519323	-0.347739	0.272639	-0.549534	-0.891941	0.563019	-0.292819	0.308862	1.13658	0.58226	0.6759	1.08207	1.21568	1.04341	1.11372	1.2867	0.699525
			3.31_411.15	0.477219	0.428994	-0.155883	0.25011	-0.0565007	-0.0487228	-0.827944	-0.311056	-1.41895	-0.321622	0.317239	-0.474445	0.409877	1.07218	0.647513	0.709856	-1.69303	-3.835	-0.923732	-2.15059	0.627261	0.772027	1.15662	0.85197	-1.19338	-1.18771	0.664108	-0.572327	1.17485	0.704817	-0.042439	0.612411	-0.348272	-0.467308	0.502048	-0.104511	0.455317	0.740736	0.293468	0.496507	0.132088	-0.235255	-0.409356	-0.170841	1.06059	0.617322
			3.31_241.09	-0.0265083	-0.2577	-0.271232	-0.185147	-0.451329	-0.513509	-1.77907	-0.914637	-2.16925	-0.971085	-0.0849562	-1.0751	0.19881	1.13396	0.777404	0.703392	-0.933033	-2.71585	-0.106209	-1.2517	0.861303	0.274908	0.963393	0.699868	-0.634729	-1.38202	0.736461	-0.426762	0.469812	0.198365	-0.221068	0.149036	-0.949474	-1.0262	0.70812	-0.422517	0.861323	1.42473	1.01043	1.09883	0.65638	1.15677	0.543159	0.785436	1.01618	0.729296
			3.31_213.09	0.261006	0.34111	-0.567001	0.0117053	-0.388472	-0.378346	-1.91801	-0.894943	-1.96628	-0.863488	-0.0721296	-0.967299	0.48088	1.05826	0.772507	0.770548	-1.07089	-3.07834	-0.121186	-1.42347	0.389575	0.211067	0.843886	0.481509	-0.721143	-1.51057	0.361667	-0.62335	0.477503	0.406925	-0.237374	0.215685	-0.580814	-0.750301	0.47081	-0.286768	0.466089	1.12432	0.707613	0.766007	0.886465	1.10486	0.942755	0.978028	1.315	0.712585
			3.31_151.04	0.242839	0.334421	-0.658099	-0.0269464	-0.36368	-0.500486	-0.764574	-0.542913	-2.08109	-1.17634	-0.111842	-1.12309	0.531349	1.15968	0.781418	0.82415	-1.04632	-3.24301	-0.311516	-1.53362	0.148428	0.150659	0.910706	0.403264	-1.00435	-1.25866	0.441425	-0.607194	0.636123	0.488871	-0.254391	0.290201	-0.668009	-0.823313	0.439197	-0.350709	0.407435	1.17244	0.517954	0.699278	0.909466	1.14079	0.983378	1.01121	1.47151	0.596084
			3.30_541.26	-0.828616	-0.242832	0.366306	-0.235047	-0.47271	0.57222	-0.293957	-0.0648157	1.51988	1.20555	0.872543	1.19933	0.0786256	-0.441219	0.717157	0.118188	1.00848	2.09459	1.69807	1.60038	-1.70373	-0.347066	-0.675485	-0.908759	0.884626	0.916488	0.631349	0.810821	-1.70373	-1.70373	-0.137592	-1.18168	0.297018	0.781028	0.253587	0.443878	-0.824509	-1.70373	0.197903	-0.776777	-0.134437	-0.193566	-1.05695	-0.461652	-1.70373	0.326149
			3.30_539.25	-0.640114	-0.0391376	0.207767	-0.157161	-0.416717	0.645718	-0.385782	-0.0522604	1.55955	1.28324	0.983721	1.2755	-0.121861	-1.31501	0.764953	-0.223974	1.04009	2.13053	1.74269	1.63777	-1.31501	-0.583935	-1.31501	-1.07132	0.925156	1.00928	0.607269	0.847236	-1.31501	-1.31501	-0.34128	-0.990436	0.483214	0.854757	0.25487	0.530947	-1.31501	-1.31501	-0.00880306	-0.87961	0.0488782	-0.330558	-1.31501	-0.532231	-1.31501	0.285258
			3.30_523.25	-0.923385	-0.923385	0.530341	-0.43881	-0.923385	0.570971	-0.923385	-0.425266	1.71753	1.39112	1.04527	1.38464	-0.158145	-0.923385	0.870315	-0.070405	1.26476	2.2524	1.84977	1.78898	-0.923385	-0.923385	-0.923385	-0.923385	1.0882	1.12225	0.161735	0.790727	-0.923385	-0.923385	-0.259301	-0.702023	0.308925	0.973427	-0.101342	0.39367	-0.923385	-0.923385	-0.00745865	-0.618076	-0.923385	-0.923385	-0.306483	-0.717751	-0.923385	0.459876
			3.30_400.27	-0.231007	-0.591848	0.0968226	-0.242011	0.0975801	0.509781	-2.22152	-0.538053	1.30125	0.658078	0.81926	0.926197	0.965039	0.824446	1.33131	1.04027	0.22153	1.66192	1.21366	1.03237	-2.22152	-2.22152	-0.299481	-1.58084	-0.045635	0.161919	0.39875	0.171678	-2.22152	-0.939122	-0.0828536	-1.08117	0.582111	0.465944	0.978499	0.675518	0.165056	-0.480406	-0.55968	-0.291677	0.301837	0.0478884	-0.419459	-0.0232446	0.428476	-0.636467
			3.30_393.26	-0.64193	-2.40595	-0.38049	-1.14279	0.386791	0.401662	-0.32882	0.153211	1.93968	0.00999352	0.938097	0.962589	1.38274	0.809207	1.44445	1.21213	0.594707	2.15647	1.21234	1.32117	-1.4754	0.0410341	-0.198884	-0.544416	-0.636142	-0.553375	-0.25541	-0.481642	-1.20104	-1.83204	-0.665033	-1.23271	0.665292	-0.0229495	0.756651	0.466331	0.0178219	-0.0492807	0.903541	0.290694	-0.590788	-0.129826	-1.27939	-0.666667	-0.519628	-0.223714
			3.29_541.27	-1.16851	-0.224095	0.337544	-0.351687	-0.173265	0.771755	0.301474	0.299988	1.53135	1.31943	1.06161	1.30413	-0.0506136	-1.16851	0.783637	-0.145162	1.0805	1.88894	1.68368	1.55104	-1.16851	-1.16851	-1.16851	-1.16851	0.969311	1.07275	0.638503	0.893522	-1.16851	-1.16851	-0.552416	-0.963144	0.624952	0.94871	0.12989	0.567851	-1.16851	-1.16851	-0.0653311	-0.800783	-0.366576	0.291031	-1.16851	-0.414684	-1.16851	0.0193304
			3.29_495.26	-1.17506	-0.390129	0.153859	-0.470444	-0.486708	0.638079	-0.28281	-0.0438129	1.6217	1.35929	1.07408	1.35169	-0.177929	-1.17506	0.837734	-0.171753	1.0799	1.89649	1.82897	1.60179	-1.17506	-1.17506	-1.17506	-1.17506	0.996638	1.10281	0.683391	0.927613	-1.17506	-1.17506	-0.249558	-0.866561	0.691314	0.930348	0.156941	0.592867	-1.17506	-1.17506	-0.134033	-0.828053	0.0434998	-0.370831	-1.17506	-0.500798	-1.17506	0.25428
			3.29_333.14	-0.234469	0.190367	0.460552	0.138816	-1.57034	-0.274798	-2.66739	-1.50418	0.737189	0.598205	0.534336	0.623244	0.4965	0.196503	0.495957	0.39632	0.19057	1.81838	0.667465	0.892137	-1.02355	0.0923371	-0.217329	-0.382848	0.710945	0.868759	0.4225	0.667401	-2.66739	-2.66739	-0.269184	-1.86799	0.656128	0.804523	-0.274577	0.395358	0.019461	0.344501	0.681503	0.348488	0.564432	0.481956	0.105152	0.383847	-0.584624	0.166262
			3.28_680.44	-0.670345	-0.695324	0.577975	-0.262565	-1.71932	0.551591	-1.71932	-0.962347	1.42204	0.807127	1.10671	1.11196	1.23398	0.60528	1.32096	1.05341	0.534448	1.88678	1.28556	1.2356	-1.71932	0.114584	-0.00843285	-0.537722	0.38467	0.440674	0.554878	0.460074	-1.71932	-0.767375	0.240576	-0.748705	0.512446	0.388118	0.0361834	0.312249	-0.432011	-0.638785	0.173261	-0.299178	-0.00773591	0.11966	-0.316737	-0.0682709	-1.71932	-0.444864
			3.28_519.18	-0.417952	0.122509	0.685888	0.130148	-0.990818	0.79928	-0.990818	-0.394118	1.55043	1.57856	0.993729	1.37424	0.386875	-0.990818	0.855499	0.0838523	0.897404	1.58077	1.52231	1.33349	-0.990818	0.643708	-0.990818	-0.445976	0.670872	0.61119	0.264823	0.515628	-0.990818	-0.990818	-0.990818	-0.990818	1.00928	1.48933	0.966552	1.15505	-0.990818	-0.990818	-0.990818	-0.990818	-0.990818	-0.990818	-0.990818	-0.990818	-0.990818	-0.357957
			3.28_514.23	-0.649151	0.202651	0.560649	0.0380498	0.263873	0.666942	0.306926	0.41258	1.11002	1.1707	0.777582	1.01943	0.483695	0.200908	0.657623	0.447409	0.774639	1.38385	1.0635	1.074	-1.6973	0.644827	0.104286	-0.316063	0.55416	0.551942	0.310928	0.472343	-1.6973	-0.406434	-0.583862	-0.895866	0.857954	1.20792	0.783853	0.949908	-1.6973	-1.6973	0.088831	-1.10192	-1.17563	-1.6973	-1.6973	-1.52341	-1.6973	0.137622
			3.28_356.26	0.202464	-1.7962	-0.468047	-0.687261	0.805799	0.0588446	-2.60645	-0.580601	1.26059	-0.51774	1.04807	0.596973	0.694794	0.703743	0.797508	0.732015	-0.259616	-0.411494	-0.919945	-0.530352	-0.252725	0.55761	0.95242	0.419102	-0.457736	-0.716313	-0.223721	-0.465923	-2.25489	-1.33412	-0.693356	-1.42745	0.0285667	-0.0653153	1.91025	0.624499	0.92752	0.109924	0.900833	0.646092	0.142902	1.08994	-0.943087	0.0965851	-0.0345772	0.774781
			3.28_349.24	-0.614583	-0.685411	0.396028	-0.301322	-0.220331	0.396592	-0.304506	-0.0427486	1.58448	0.55906	0.978719	1.04075	1.56673	0.928802	1.69537	1.39697	0.0890085	1.97224	1.28252	1.11459	-1.55291	0.617289	-0.084157	-0.339925	0.051523	0.650721	0.147367	0.283204	-1.23675	-1.92829	-0.375694	-1.18025	0.302289	0.138188	-0.0586279	0.127283	0.18129	-0.911114	0.716914	-0.00430348	-0.685217	-1.18316	-0.446583	-0.771652	-1.53022	-0.638557
			3.28_320.17	-0.940094	-0.882319	-0.868027	-0.896814	-0.718852	0.0973359	0.444354	-0.059054	-1.00772	-0.727981	-0.126103	-0.620602	-0.444178	0.505364	-0.297363	-0.0787255	-0.794526	-2.33643	-0.205915	-1.11229	-0.0387899	0.854372	0.840293	0.551958	-1.41159	-0.381702	0.538154	-0.41838	-0.0524312	1.12729	0.976364	0.68374	-1.84179	-0.774997	0.187142	-0.809882	0.142666	0.784524	0.313479	0.413556	0.0547439	1.30237	0.869476	0.742195	0.318018	2.00968
			3.28_293.21	-1.68028	-0.511558	0.431044	-0.586932	-0.331694	0.783592	-0.222564	0.0764447	1.58107	1.13431	0.914394	1.20992	-0.160109	0.434996	0.777791	0.350892	1.07281	1.98784	1.5442	1.53495	-1.68028	-0.418213	-1.68028	-1.25959	0.921679	0.947363	0.640862	0.836635	-0.809772	-0.616082	-0.286822	-0.570892	0.415218	0.899997	0.349581	0.554932	-0.581095	-1.68028	-0.064294	-0.775224	-0.861788	-0.153856	-0.966821	-0.660822	-1.68028	-0.0955596
			3.28_253.14	0.305958	0.13027	-1.42837	-0.330715	0.280553	0.00112535	-1.06266	-0.260329	-0.055195	0.232087	1.29126	0.489385	0.347677	0.410997	0.183018	0.313897	0.228318	-3.53169	0.11192	-1.06382	-0.860879	-0.0750975	-0.929028	-0.621668	-0.356374	-1.47951	-0.515128	-0.783672	-1.36649	0.0573347	0.476316	-0.277614	1.14357	0.776949	0.746871	0.889132	0.780966	0.697175	0.175346	0.551163	1.4671	1.78121	0.725613	1.32464	0.382056	-1.08349
			3.28_230.18	-0.350515	-0.925242	-0.757315	-0.677691	1.14036	-0.34564	1.09661	0.630444	-1.23407	-1.2964	-0.977266	-1.16924	0.619182	1.84731	-0.593121	0.624459	-0.218852	-2.72584	-1.21479	-1.38649	1.44691	0.965355	0.537289	0.983186	-0.944942	2.04974	0.31963	0.474808	-0.0942182	1.10655	-0.565682	0.148884	1.1242	0.157392	0.0859644	0.455851	0.737189	-0.295894	-0.234365	0.0689767	-0.370842	-0.719236	-0.0210232	-0.370367	-0.164622	-0.0936936
			3.27_558.18	-1.16519	0.498645	0.44439	-0.0740521	-0.22711	0.781861	-0.132381	0.14079	1.23338	1.43212	0.987879	1.21779	0.643877	-0.0408537	0.685126	0.429383	0.934275	1.51676	1.13203	1.19436	-1.16519	0.711781	-1.16519	-0.539534	0.556703	0.743786	0.341498	0.547329	-1.16519	-1.16519	-1.16519	-1.16519	1.24199	1.48447	0.90373	1.21006	-1.16519	-1.16519	-0.258652	-0.863012	-1.16519	-1.16519	-1.16519	-1.16519	-1.16519	-0.467816
			3.27_497.20	-0.687319	0.393974	0.412741	0.0397985	0.136774	0.679346	0.141097	0.319072	1.13127	1.30196	0.881881	1.10504	0.589249	0.147402	0.625963	0.454205	0.823604	1.33945	0.970856	1.04464	-0.362147	0.687331	0.0902336	0.138473	0.526265	0.630762	0.278969	0.478665	-1.71248	-0.977463	-1.00021	-1.23005	1.08235	1.31634	0.778917	1.0592	-1.71248	-1.71248	-0.167609	-1.19752	-1.71248	-1.08599	-1.71248	-1.50365	-1.71248	-0.0399532
			3.27_451.20	-0.879096	0.457004	0.427604	0.00183746	0.09307	0.729691	0.314914	0.379225	1.15804	1.29171	0.900304	1.11669	0.579147	0.219567	0.657367	0.48536	0.841589	1.33976	1.03183	1.07106	-1.47262	0.65982	-0.0466536	-0.286483	0.514232	0.619087	0.236557	0.456625	-1.47262	-0.395775	-1.47262	-1.11367	1.10465	1.3606	0.828332	1.09786	-1.47262	-1.47262	-0.19186	-1.0457	-1.47262	-1.47262	-1.47262	-1.47262	-1.47262	0.0195988
			3.27_430.30	0.0234104	-0.626098	0.144869	-0.152606	1.05116	0.811255	-0.447606	0.471602	1.01681	0.240062	1.14358	0.800152	1.05811	0.789799	0.99815	0.948686	0.328783	0.166976	0.022721	0.172826	-0.999014	0.450522	0.286063	-0.0874764	0.0960179	-0.227789	0.227863	0.0320306	-0.975861	-0.335703	0.106892	-0.401557	0.104385	0.0432678	1.19635	0.448001	0.529821	0.191999	0.248684	0.323501	-0.284211	0.419185	-0.755181	-0.206736	-2.19836	-0.743283
			3.27_421.15	-1.0612	-0.166433	-0.448106	-0.55858	-1.0612	0.749363	-1.0612	-0.457679	1.57188	1.55868	1.44228	1.52428	0.264108	-0.0518748	0.76671	0.326314	0.974698	1.68091	1.03764	1.23108	0.0315487	-1.0612	-1.0612	-0.69695	0.937265	0.204703	-1.0612	0.0269225	-1.0612	-1.0612	-0.423113	-0.848504	0.868244	1.49008	0.877563	1.07863	-1.0612	-1.0612	0.90746	-0.40498	-1.0612	-1.0612	-1.0612	-1.0612	-1.0612	0.0541846
			3.27_396.22	-1.67623	-1.47988	1.07211	-0.694665	-1.92398	-0.282957	-0.907998	-1.03831	1.0758	0.059599	-0.0854203	0.349992	1.11574	0.372994	1.37961	0.956115	0.550526	0.499618	0.194556	0.4149	-1.72738	0.725233	0.415463	-0.195562	1.18031	1.63837	0.690807	1.16983	-1.92451	-1.31021	-0.459771	-1.2315	0.695114	0.614927	-0.152804	0.385745	0.270482	0.174856	1.31826	0.587865	-0.280993	-0.796932	-0.798285	-0.625403	-0.908883	0.652473
			3.27_209.15	-1.18937	-1.29113	-1.69984	-1.39345	-0.169747	-0.116968	0.0993515	-0.0624543	-0.247037	0.00454427	0.0769839	-0.0551697	-0.233738	0.0196641	-0.444216	-0.21943	-0.0662073	3.06243	1.76773	1.58798	1.0353	0.244715	-0.0830609	0.398983	-0.425856	-0.904458	-0.120148	-0.483487	-1.38642	-1.20509	-0.227943	-0.939817	-0.727772	0.297678	0.514428	0.0281113	0.29826	0.714316	1.02867	0.680414	-0.711251	0.274173	-1.56229	-0.666456	0.238562	1.435
			3.26_472.18	-1.37455	-0.743467	-0.0563818	-0.724801	-1.37455	0.670074	-1.37455	-0.693012	1.62021	1.68002	1.20736	1.50253	0.690706	0.0651878	0.821032	0.525642	0.977656	1.35947	0.97516	1.10409	-1.37455	0.449299	0.0554448	-0.289937	0.909237	0.289054	-1.37455	-0.0587544	-1.37455	-1.37455	-0.642672	-1.13059	0.717347	1.18372	0.594687	0.831917	-1.37455	-0.418718	0.735809	-0.352488	-0.155297	-0.606397	-0.42237	-0.394688	-1.37455	0.253422
			3.26_442.30	-1.03644	-2.03134	-1.36983	-1.47921	1.88353	1.27688	-0.50697	0.88448	1.48885	0.237594	1.64658	1.12434	1.22722	0.861205	0.903129	0.997184	0.667902	0.247582	0.0536446	0.323043	0.308357	0.690976	0.983265	0.660866	-0.978613	-1.61697	-0.933679	-1.17642	-1.59215	-0.573714	0.0860547	-0.693271	-0.409808	-0.260314	1.56559	0.298488	-0.00571706	-0.760933	-0.577484	-0.448045	-0.439474	0.446701	-0.981891	-0.324888	-0.0629563	-0.317221
			3.26_425.09	0.327411	0.589056	0.245764	0.38741	-0.835109	-0.933827	-1.77391	-1.18095	-1.63679	-1.18468	-0.644606	-1.15536	0.841091	1.02239	0.715933	0.859806	-0.629941	-1.27994	-0.442313	-0.784065	1.01735	0.78107	1.19875	0.999055	0.819329	0.194148	1.09288	0.702118	-0.751851	-0.920978	-0.62648	-0.766436	-2.23652	-1.35509	-0.464459	-1.35202	0.739506	0.853874	0.53807	0.710483	0.515086	0.357251	0.0225565	0.298298	1.44591	1.23431
			3.25_541.26	-0.650786	-0.512474	0.349964	-0.271099	-0.338637	0.662878	0.162208	0.16215	1.53926	1.2488	0.907371	1.23181	-0.438634	-0.276616	0.609413	-0.0352792	0.99488	2.06404	1.67444	1.57779	-1.70205	-0.185679	-0.502883	-0.796871	0.867603	0.880749	0.519846	0.756066	-1.70205	-1.70205	0.0166433	-1.12915	0.336618	0.838039	0.324107	0.499588	-0.646819	-1.70205	0.340682	-0.669396	0.0196904	-0.921042	-1.07738	-0.659577	-1.70205	0.0582877
			3.25_495.26	-1.1146	-0.240068	-0.0809804	-0.478548	-0.346941	0.701036	-0.121311	0.0775945	1.64397	1.38228	1.1098	1.37869	-0.00525234	-1.1146	0.464379	-0.21849	1.09449	2.29027	1.81121	1.73199	-1.1146	-1.1146	-1.1146	-1.1146	0.924402	1.03541	0.0388698	0.666227	-1.1146	-1.1146	-0.0845154	-0.771236	0.574675	0.955546	-0.352875	0.392449	-1.1146	-1.1146	0.0433226	-0.728624	0.239778	-1.1146	-1.1146	-0.663139	-1.1146	0.473023
			3.25_489.27	-0.65173	0.261838	0.153156	-0.078912	0.132764	0.606442	0.111765	0.283657	1.42883	1.24335	0.947135	1.20644	-0.00848389	-1.07381	0.45971	-0.207528	0.577305	1.53759	0.979511	1.03147	-2.41428	-0.71307	-2.41428	-1.84721	0.354646	0.410491	-0.1004	0.221579	0.427596	0.178391	-0.161679	0.148103	0.884163	1.22984	0.449304	0.854436	-0.650306	-1.44263	0.224974	-0.622652	0.0982443	0.440932	0.0446594	0.194612	-2.41428	-0.308548
			3.25_378.26	0.490735	-0.672688	-0.184915	-0.122289	-1.69936	-0.119671	0.673468	-0.381856	1.3374	0.667095	0.664305	0.889602	1.21718	-0.239964	1.10741	0.694875	0.385548	1.67448	1.00175	1.02059	-1.69936	-1.69936	1.19571	-0.73434	0.356604	0.183256	-1.69936	-0.386502	-0.164095	-1.69936	-0.471642	-0.778367	0.56431	0.540303	0.543474	0.549363	0.493003	-1.69936	0.837504	-0.122953	-0.475868	-0.0791359	-1.69936	-0.751456	0.48412	-0.178731
			3.25_371.25	-0.731763	-0.810626	-0.037339	-0.526576	0.318289	0.0263204	-2.7886	-0.814664	1.33739	0.531551	1.01796	0.962301	1.23854	0.531551	1.05468	0.941592	0.481565	1.61749	1.04794	1.049	-2.7886	-0.259721	0.296119	-0.917401	-0.158989	-0.294229	0.0530637	-0.133385	-1.44484	-1.33584	0.423428	-0.785749	0.490275	0.481027	0.620238	0.530513	0.393209	-0.740166	0.87914	0.177394	0.142532	-0.291507	-0.685562	-0.278179	-0.936761	0.235712
			3.24_541.27	-1.07373	0.204621	0.381147	-0.162653	-0.274787	0.815165	0.42514	0.321839	1.5355	1.3391	1.07964	1.31808	-0.149078	-1.07373	0.770982	-0.150608	1.09382	2.0438	1.63104	1.58955	-1.07373	-1.07373	-1.07373	-1.07373	0.941527	1.08371	0.394587	0.806608	-1.07373	-1.07373	-0.445528	-0.864328	0.574817	0.901251	0.231101	0.569056	-1.07373	-1.07373	-1.07373	-1.07373	-1.07373	0.414492	-1.07373	-0.577654	-1.07373	0.04014
			3.24_321.04	-1.12022	0.201995	0.732434	-0.0619303	0.288611	0.745696	-1.12022	-0.0286377	1.46401	1.5052	1.06924	1.34615	0.703675	-0.0348324	0.944289	0.53771	0.668596	2.00177	1.39576	1.35537	-1.12022	-1.12022	-1.12022	-1.12022	0.843353	0.64255	0.0428095	0.509571	-1.12022	-1.12022	-0.415183	-0.885207	0.901513	1.16007	0.438382	0.833323	-1.12022	-1.12022	0.195944	-0.681498	-1.12022	-0.514576	-1.12022	-0.918338	-1.12022	-0.418449
			3.23_560.31	-0.894535	-0.236719	0.352686	-0.259523	-0.894535	0.964913	-0.894535	-0.274719	1.75217	1.55597	1.05473	1.45429	-0.894535	-0.894535	0.320005	-0.489689	1.22211	2.226	1.83876	1.76229	-0.894535	-0.894535	-0.894535	-0.894535	1.01831	0.99174	0.593996	0.868017	-0.894535	-0.894535	-0.894535	-0.894535	0.587352	0.989092	0.037305	0.537916	-0.894535	-0.894535	-0.894535	-0.894535	-0.147989	-0.0704885	-0.894535	-0.371004	-0.894535	-0.894535
			3.23_427.11	0.530401	0.851457	0.598844	0.660234	-0.828304	-0.985522	-2.62392	-1.47925	-1.75477	-0.633694	-0.295522	-0.894663	0.649342	0.893865	0.492612	0.678606	-1.23101	-1.54438	-0.54066	-1.10535	1.01605	0.872772	1.27148	1.05343	0.853356	0.194482	0.989442	0.679093	-1.13537	-0.650548	-0.51199	-0.76597	-1.3367	-0.973344	-0.0374741	-0.782506	0.469083	0.598659	0.332933	0.466892	0.492842	0.335449	-0.183611	0.214893	1.35837	1.37435
			3.23_394.21	-1.4442	-2.01138	1.35706	-0.699509	-1.29464	-0.164725	-0.310863	-0.590076	0.608625	0.169621	-0.541915	0.0787769	0.819234	0.0523897	1.07196	0.647862	0.0702385	1.34921	0.621666	0.68037	-1.82362	0.549965	-0.186691	-0.486781	1.11387	1.67894	0.693569	1.16213	-1.70526	-1.09974	-0.339502	-1.04817	1.10004	0.724599	-0.741123	0.361173	0.530352	0.562587	1.34508	0.812675	0.00957928	-0.504101	-0.628014	-0.374178	-1.56957	0.327445
			3.23_382.21	-1.54318	-2.17834	0.95882	-0.9209	-1.00152	0.206304	-0.466266	-0.420495	1.23191	0.617066	0.337174	0.728716	0.495512	-0.0158941	0.880044	0.45322	0.160318	1.09471	0.510872	0.588633	-2.99138	0.443467	-0.247267	-0.931726	0.498255	1.3328	0.28149	0.704181	-0.841726	-0.238065	-0.0604381	-0.380076	1.27746	1.10718	-0.459576	0.64169	0.226418	-0.0648805	1.15923	0.440257	-0.0505493	-0.533477	-0.588172	-0.390733	-1.92831	0.510482
			3.23_377.18	-0.640978	-0.943759	0.853138	-0.243867	-1.55991	0.00955421	-1.04519	-0.865183	0.393083	0.379565	0.303981	0.358876	1.10966	0.398647	1.17294	0.893749	0.089509	0.89763	0.276847	0.421328	-3.0571	0.317015	-0.178402	-0.97283	1.00586	1.62622	0.640772	1.09095	-1.46602	-0.99025	-0.12256	-0.85961	1.48584	0.761651	-0.751037	0.49882	0.194433	0.243042	0.792586	0.41002	0.555911	-0.0537244	0.164802	0.22233	-1.79082	-0.0321374
			3.22_636.42	-0.33666	-0.361868	0.564856	-0.0445575	-0.116175	0.565417	-2.13836	-0.563041	1.32294	0.697093	0.922694	0.980909	1.15299	0.718954	1.22157	1.03117	0.446043	1.79526	1.11921	1.12017	-2.13836	0.116027	-0.00747289	-0.676603	0.338072	0.479351	0.440976	0.419466	-1.0772	-0.93614	-0.0644632	-0.692601	0.339532	0.316035	0.368141	0.341236	-0.176794	-0.615507	0.652836	-0.0464881	0.133969	-0.294238	-0.851787	-0.337352	-2.13836	-0.32021
			3.22_453.25	-0.329836	-0.491958	0.341569	-0.160075	-1.19805	0.839256	-1.19805	-0.518947	1.66672	1.24404	0.894269	1.26834	0.540047	-0.18095	1.13367	0.497588	0.964619	2.19216	1.70267	1.61982	-1.19805	0.161343	0.0626151	-0.324697	0.762094	0.956837	0.134275	0.617735	-1.19805	-1.19805	-1.19805	-1.19805	0.0382788	0.904401	-1.19805	-0.0851228	-1.19805	-1.19805	-0.0916331	-0.829243	-0.3137	-0.202924	-1.19805	-0.571558	-1.19805	0.376843
			3.22_442.12	0.548508	0.557855	0.751811	0.619391	-1.98543	-1.98543	-1.98543	-1.98543	-0.764654	-0.684434	-0.856007	-0.768365	0.568454	0.817035	0.757688	0.714392	-0.971688	-0.228506	-0.237071	-0.479088	1.06871	0.881063	1.14763	1.03247	0.865368	0.422098	0.884697	0.724054	-0.100814	-0.728256	-0.433331	-0.4208	-1.98543	-1.32565	-0.700485	-1.33719	0.743557	0.717329	0.597379	0.686088	0.197235	0.12998	-0.22432	0.0342983	1.10446	1.2977
			3.22_153.13	-0.4071	-0.360148	0.242572	-0.174892	-1.31902	-0.809386	-1.35561	-1.16134	0.121317	-0.0653833	0.295497	0.117144	0.889669	0.471381	0.928912	0.763321	0.133436	0.313096	0.149578	0.198703	-0.263853	0.767834	0.748959	0.417647	1.3978	1.04456	0.882814	1.10839	-2.43234	-2.14816	-0.93871	-1.83974	0.39979	0.859847	0.0216038	0.42708	1.52245	1.45692	1.54683	1.50873	-0.87571	-0.896641	-1.34878	-1.04038	-0.513275	0.183824
			3.21_537.23	-0.906097	-0.360281	0.546562	-0.239939	-0.906097	0.984344	0.263545	0.11393	1.67549	1.45552	1.11811	1.41637	-0.906097	-0.906097	0.724956	-0.362413	1.27369	2.24206	1.89613	1.80396	-0.906097	0.220382	-0.906097	-0.530604	0.906362	0.765998	0.337025	0.669795	-0.906097	-0.906097	-0.906097	-0.906097	0.429185	0.873647	0.260783	0.521205	-0.906097	-0.906097	-0.906097	-0.906097	-0.906097	-0.906097	-0.906097	-0.906097	-0.906097	-0.209855
			3.21_512.21	-1.3418	0.171629	0.838612	-0.110521	-0.463967	0.69367	-0.289829	-0.020042	1.30133	1.29252	0.907998	1.16728	0.360635	-0.278706	0.651256	0.244395	0.967529	1.60564	1.20087	1.25801	-1.3418	0.805818	-0.45106	-0.329016	0.711673	0.754849	0.393953	0.620158	-1.3418	-1.3418	-1.3418	-1.3418	0.907518	1.33981	0.668297	0.971877	-1.3418	-0.715703	-0.10087	-0.719459	-1.3418	-1.3418	-1.3418	-1.3418	-1.3418	0.180182
			3.21_423.08	0.564282	0.756981	0.550447	0.623903	-0.923153	-1.04692	-2.16363	-1.3779	-1.64381	-1.16414	-0.839595	-1.21585	0.589827	0.921958	0.717848	0.743211	-1.04262	-1.26248	-0.608111	-0.971071	1.23497	0.851422	1.30019	1.12886	0.984484	0.294973	0.869996	0.716484	-0.348354	-0.708932	-0.655519	-0.570935	-1.43416	-1.27371	-0.632741	-1.11354	0.601847	0.662242	0.474165	0.579418	0.221349	0.200885	-0.144028	0.0927356	1.51583	1.344
			3.20_481.11	-0.705657	-0.475583	-0.67465	-0.61863	-0.98276	-0.745626	-1.09098	-0.939787	-0.702352	-0.394955	0.156513	-0.313598	1.11341	1.35526	1.10112	1.18993	-0.114993	-1.70424	-0.550927	-0.790053	1.29305	0.951036	1.25008	1.16472	0.0762813	-0.409069	-0.496777	-0.276521	-1.19668	-2.37591	-0.788573	-1.45372	-0.337769	-0.469344	0.230975	-0.192046	1.11995	1.29504	1.13472	1.18324	-0.0102483	-0.278833	-0.636977	-0.308686	1.566	1.23251
			3.20_356.25	0.121626	-0.919666	-0.0224276	-0.273489	-2.17478	-0.080783	-2.17478	-1.47678	1.37634	0.720881	0.97887	1.02536	1.29613	0.239443	1.10854	0.881372	0.695693	1.61319	0.987871	1.09892	-2.17478	-2.17478	0.795652	-1.18464	-0.0760999	-0.688886	0.0885966	-0.225463	-0.599911	-0.844868	-0.0721412	-0.50564	0.634427	0.386055	0.0964013	0.372294	-0.00433314	-0.51083	0.850118	0.111652	0.548476	-0.523985	-0.429418	-0.134976	0.385022	0.344095
			3.20_349.24	-1.25511	-1.32937	-0.312832	-0.965769	0.467889	0.0951987	-1.17998	-0.205629	1.72017	0.445819	0.864462	1.01015	1.42699	0.571857	1.42111	1.13998	0.00562724	2.31427	1.2181	1.17933	-1.1577	0.0852389	0.964727	-0.0359108	-0.343335	-0.114182	-0.315574	-0.257697	-1.14139	-1.36379	0.0177325	-0.82915	0.43252	-0.0355785	0.45856	0.285167	0.631295	0.585385	0.825405	0.680695	-1.02112	-1.59356	-1.50769	-1.37412	-1.04589	-0.520015
			3.20_324.14	-0.360789	0.0733215	0.497969	0.0701672	-0.939401	-0.25428	-3.15181	-1.4485	-0.449302	0.150389	0.546347	0.082478	0.135191	0.418006	0.422936	0.325377	0.297981	-2.08686	0.367029	-0.47395	-0.240332	-3.15181	-1.00042	-1.46419	0.473774	-0.168695	0.774981	0.36002	0.649979	0.0857167	-0.0996327	0.212021	0.216468	0.136263	1.00833	0.453686	0.459497	0.181133	0.339619	0.32675	1.20363	1.21449	1.02181	1.14664	0.586001	0.228139
			3.19_644.16	0.582097	0.964464	0.120139	0.555567	-1.87381	-0.890165	-2.17957	-1.64785	-1.83182	-0.579805	0.308655	-0.700989	0.0888456	0.640958	0.462819	0.397541	-1.26824	-2.34597	-0.0773523	-1.23052	-0.829994	0.160083	-0.140405	-0.270105	1.40363	1.14907	0.642747	1.06515	0.709585	0.617627	-0.148426	0.392929	-1.27935	-0.602719	0.34307	-0.513	-0.315215	0.168111	0.46229	0.105062	0.962884	1.03219	0.963418	0.986165	1.09988	0.522737
			3.19_627.17	0.617371	0.857443	0.190781	0.555198	-1.15114	-0.678431	-3.44357	-1.75771	-1.4801	-0.702452	0.251275	-0.643759	0.157109	0.728635	0.475765	0.453836	-1.08334	-2.05039	-0.4399	-1.19121	-0.224903	0.107669	-0.50975	-0.208995	1.42108	1.07729	0.631865	1.04341	0.661308	0.554294	-0.197825	0.339259	-0.867955	-0.745935	0.286906	-0.442328	-0.293374	0.238859	0.470855	0.13878	0.790121	0.895694	0.87814	0.854652	1.14828	0.464116
			3.19_600.21	0.249862	0.375872	0.585967	0.4039	-1.22104	-0.8646	-2.83704	-1.64089	-1.92156	-1.03033	0.193626	-0.91942	-0.12643	0.480484	0.670788	0.341614	-0.71999	-2.2614	-0.316481	-1.09929	-0.164009	0.131861	-0.101412	-0.0445199	1.44645	1.12777	0.768729	1.11432	0.71094	0.768235	-0.273291	0.401961	-1.31617	-0.987893	0.445053	-0.619671	0.175759	0.661852	1.00522	0.614277	0.522455	0.941128	0.541978	0.668521	0.55389	0.77093
			3.19_581.17	0.491337	0.843445	-0.0566491	0.426045	-1.6118	-0.897881	-2.10727	-1.53899	-1.8668	-0.938534	0.163476	-0.880618	0.00637957	0.685438	0.531567	0.407795	-0.884451	-2.20117	-0.444847	-1.17682	-0.272937	0.094272	-0.0607059	-0.0797904	1.51251	1.17341	0.663704	1.11654	0.572071	0.553019	-0.424632	0.233486	-1.28212	-1.05161	0.316346	-0.672462	-0.456709	0.230376	0.467838	0.0805017	1.11119	1.1818	1.11074	1.13458	1.23195	0.490338
			3.19_394.24	-1.63699	-1.66358	-0.997835	-1.4328	-0.701235	-0.480559	-0.813228	-0.665007	1.27295	0.811236	1.2665	1.1169	0.753311	0.000952619	0.3078	0.354021	0.67429	-1.05045	-1.05547	-0.477208	-0.234707	0.0627401	0.309247	0.0457601	0.366205	-0.464498	-0.881426	-0.326573	-2.30865	-1.32295	0.296154	-1.11181	1.11445	1.59492	0.774094	1.16115	0.643311	0.828855	1.73763	1.06993	0.330381	0.467927	-1.08507	-0.0955863	-0.422931	1.05541
			3.19_305.10	-0.622827	0.27277	-0.0491157	-0.133057	-0.823356	-0.639467	-2.81754	-1.42679	-0.712336	0.0598291	0.783102	0.0435319	-0.106748	0.584833	0.101202	0.193096	0.200149	-2.37548	0.132575	-0.680919	0.00377194	-1.3123	-0.774358	-0.694296	0.703758	-0.470636	0.831863	0.354995	0.671026	-0.345741	-0.266182	0.0197009	0.344336	-0.212211	1.12556	0.419227	-0.193188	-0.16828	-0.44314	-0.268202	1.90147	2.07332	1.75768	1.91083	1.0514	-0.37083
			3.19_233.12	-0.913812	0.261497	-0.124822	-0.259045	-0.996791	-0.687849	-2.04275	-1.24246	-0.882129	0.0805308	0.82735	0.00858403	-0.120215	0.629294	0.159689	0.222922	0.133852	-2.68523	-0.00941438	-0.853598	-0.177663	-1.04978	-0.539874	-0.589105	0.568698	-0.77575	0.81443	0.20246	0.600773	-0.362455	-0.542087	-0.101256	0.271884	-0.303862	1.2625	0.410173	-0.000899642	-0.0742104	-0.353189	-0.142766	2.06183	2.16927	1.80214	2.01108	1.11251	-0.347442
			3.18_438.20	-1.20261	-1.04387	-1.32008	-1.18885	-0.907549	-0.366175	-1.318	-0.863907	0.915509	0.724787	1.0285	0.8896	0.885178	0.605385	0.190089	0.560218	0.479085	-0.568183	-0.614131	-0.23441	0.165132	0.113338	0.2192	0.16589	0.351718	-0.377701	-0.949685	-0.325222	-3.49886	-1.46989	0.153585	-1.60505	1.10661	1.32361	0.401217	0.94381	0.327989	0.420166	1.12986	0.626006	0.721337	0.572989	-0.344695	0.316543	0.260259	1.32725
			3.18_425.09	0.766809	0.946074	0.828244	0.847042	-0.644301	-0.74292	-2.62435	-1.33719	-0.944858	-0.373909	0.0100809	-0.436229	0.110402	0.566303	0.27988	0.318862	-2.62435	-1.67051	-0.997049	-1.76397	1.17782	1.01959	1.47188	1.2231	0.978902	0.36662	0.721622	0.689048	-0.639014	-0.588091	-0.285735	-0.50428	-0.594075	-0.353237	0.100426	-0.282295	0.145648	0.261626	0.0303245	0.145866	0.0713495	0.0669918	-0.628147	-0.163268	1.18337	1.44182
			3.18_408.26	-0.422334	-0.961225	-0.867215	-0.750258	0.0127395	-0.230192	0.690163	0.15757	0.211529	-0.330817	0.349903	0.0768715	0.564329	0.541553	-0.0591799	0.348901	0.12892	-4.18211	-1.56531	-1.87283	0.786303	0.7804	0.917655	0.828119	-0.301506	-0.218021	-0.0603214	-0.193283	-0.367941	-0.42803	-0.456866	-0.417612	-0.242168	0.360639	0.252314	0.123595	1.01952	0.977554	1.73454	1.24387	-0.413043	0.0424331	-0.635592	-0.335401	0.233873	1.72339
			3.18_398.27	-0.652373	-2.33111	-1.15701	-1.38016	1.68065	1.04206	-0.77702	0.648563	1.66154	0.304411	1.63687	1.20094	0.717647	0.488315	0.386987	0.530983	0.101836	-0.0478257	-0.624945	-0.190311	0.200328	0.398417	1.00238	0.533707	-1.40343	-1.40832	-0.993453	-1.2684	-1.70178	-0.481426	0.199753	-0.66115	0.142414	0.0254071	2.2047	0.790842	0.359061	-0.00622051	-0.507796	-0.051652	-0.293952	0.693096	-1.04058	-0.213813	0.422941	-0.194562
			3.18_382.21	-1.45388	-2.47024	1.17571	-0.916136	-1.67211	-0.119883	-0.746827	-0.846275	1.12134	0.415678	0.388587	0.641867	0.837423	-0.155638	1.11079	0.597526	0.132564	1.31568	0.317828	0.58869	-0.785565	0.0767095	0.305417	-0.134479	0.677741	1.61022	0.346819	0.878262	-1.78142	-0.640333	0.218597	-0.734386	1.17059	0.888074	-0.145239	0.637809	0.118604	-0.0670543	1.19635	0.415968	-0.256848	-0.622132	-0.748603	-0.542527	-2.00007	0.595426
			3.18_375.20	-1.25473	-0.984342	-1.36557	-1.20154	-0.938744	-0.354881	-1.1162	-0.803275	1.01018	0.861451	1.3664	1.07934	0.841316	0.229621	0.362344	0.47776	0.617032	-1.17761	-1.03113	-0.530571	-0.508633	-0.0760657	0.143061	-0.147212	0.509609	-0.313285	-0.981981	-0.261886	-2.8575	-1.40882	0.284887	-1.32714	1.43195	1.64525	0.640627	1.23928	0.0425705	0.444352	1.0759	0.52094	1.00984	0.78702	-0.383088	0.471258	0.212279	0.736485
			3.18_312.24	0.398155	-1.27324	0.6493	-0.0752609	-0.140205	-0.411366	-2.95908	-1.17022	1.64277	-0.454406	0.0980995	0.428821	-0.520755	-0.837184	0.0427008	-0.438413	-0.00781347	0.722461	-0.250861	0.154595	-0.870131	-0.723068	-0.693822	-0.762341	0.0554152	0.642924	0.181836	0.293392	-0.867832	-0.809576	-0.832162	-0.836523	-0.658703	-0.318057	1.01877	0.0140037	-0.347997	-0.644505	0.771081	-0.073807	1.76497	2.47659	1.25651	1.83269	0.167145	0.799424
			3.17_441.18	-1.02495	-0.250248	-0.809731	-0.694976	-0.932454	-0.664903	-2.43441	-1.34392	-1.08324	-0.622629	0.057735	-0.549379	0.522828	0.979067	0.604758	0.702218	-1.06631	-1.71345	-1.1769	-1.31889	1.17503	0.596979	1.29648	1.02283	-0.718496	-1.19584	0.171642	-0.580898	0.966306	0.0586516	-0.321508	0.234483	-0.420124	-0.769112	0.181477	-0.33592	0.585035	0.743035	0.341795	0.556622	0.673002	1.12486	0.981889	0.926585	2.07069	0.973613
			3.17_235.13	-1.48917	-1.20891	-0.801601	-1.16656	-0.438477	-0.677488	-1.70392	-0.93996	-0.853658	-0.677383	-0.27154	-0.60086	0.251973	0.842339	0.507168	0.533827	-1.0794	-1.60874	-1.13849	-1.27554	1.59485	0.784683	1.53389	1.30448	-0.68989	-1.21686	0.436264	-0.490161	0.98173	-0.0659884	-0.356015	0.186576	-0.763387	-0.71447	0.307424	-0.390144	1.04185	1.03012	0.801881	0.957951	0.138183	1.05876	0.431141	0.542696	1.78976	1.27086
			3.17_215.16	-1.33514	-1.3424	-0.870257	-1.1826	-0.856803	-0.523402	-0.94916	-0.776455	0.859035	0.426073	0.726462	0.670523	0.954533	0.694434	0.16058	0.603182	0.360912	-0.818147	-0.790159	-0.415798	0.618241	0.4146	0.457263	0.496701	0.383225	-0.323221	-0.801426	-0.247141	-3.31327	-1.44643	0.0622902	-1.5658	0.554198	0.983632	0.507369	0.681733	0.937361	0.729824	1.67112	1.11277	0.115648	0.268099	-0.934233	-0.183495	0.122584	1.58523
			3.17_197.15	-1.36653	-1.78393	-1.10189	-1.41745	-0.816334	-0.536978	-0.857408	-0.736907	0.741519	0.309971	0.834659	0.628716	1.15938	0.879198	-0.00895492	0.67654	0.316064	-1.28032	-1.09748	-0.687243	0.802008	0.538871	0.504659	0.61518	0.299336	-0.71862	-0.722721	-0.380668	-1.86298	-1.46225	-0.0284522	-1.1179	0.490308	0.917671	0.273634	0.560538	1.17066	0.949793	1.9953	1.37192	-0.0645025	0.172525	-1.24035	-0.377444	0.0779552	1.78779
			3.17_179.14	-1.24203	-1.79024	-1.02793	-1.3534	-0.801314	-0.548114	-0.694546	-0.681325	0.736937	0.316268	0.840759	0.631321	1.10593	0.838292	0.0998729	0.681366	0.292715	-1.17487	-1.01067	-0.630943	0.719322	0.579509	0.462267	0.587033	0.363026	-0.692464	-0.785743	-0.371727	-2.28954	-1.57833	0.0527523	-1.27171	0.451348	0.938606	0.327251	0.572402	1.10955	0.905765	1.95814	1.32449	-0.0215423	0.164099	-1.16128	-0.339574	0.0997718	1.72091
			3.17_161.13	-1.80906	-1.48742	-0.741738	-1.34607	-1.10006	-0.485224	-1.55995	-1.04841	0.739408	0.398679	0.811556	0.649881	0.945336	0.797389	0.183574	0.642099	0.376577	-0.69392	-0.672519	-0.329954	0.732704	0.557371	0.481267	0.590447	0.40664	-0.367655	-0.589681	-0.183565	-2.49233	-1.86489	0.155969	-1.40042	0.547434	0.923919	0.410218	0.62719	0.985112	0.875716	1.66593	1.17559	0.131997	0.26498	-0.961132	-0.188052	0.22477	1.49524
			3.16_594.30	-0.486504	0.119037	0.977366	0.203299	-0.273164	0.541499	-1.19299	-0.308217	1.6208	1.15921	0.947243	1.24242	1.13784	0.594151	1.30684	1.01294	0.811934	1.79143	1.22868	1.27735	-1.19299	0.481255	-1.19299	-0.634906	0.633427	0.973512	0.639719	0.748886	-1.19299	-1.19299	0.193204	-0.730923	0.332953	0.496834	-0.328439	0.167116	-1.19299	-1.19299	-0.0876199	-0.824531	-1.19299	-1.19299	-1.19299	-1.19299	-1.19299	-0.495383
			3.16_592.39	-0.444057	-0.177977	0.686535	0.0215005	0.290212	0.415161	-0.605	0.0334578	1.22966	0.753888	1.00913	0.99756	0.985906	0.770601	1.0686	0.941701	0.269512	1.59339	0.94255	0.935151	-2.26515	0.165439	0.118422	-0.660431	0.274353	0.626121	0.374523	0.424999	-1.32282	-2.26515	0.101905	-1.16202	0.309053	0.348089	0.522209	0.393117	-0.140802	-0.530448	0.525406	-0.0486145	-0.213948	-0.115473	-0.295098	-0.208173	-2.26515	-0.474429
			3.16_541.26	-1.00018	0.0131454	0.565648	-0.140462	-0.12358	1.0068	0.459744	0.447655	1.59679	1.36085	1.09488	1.35084	-0.249614	-1.00018	0.728983	-0.173604	1.03771	1.95049	1.56816	1.51879	-1.00018	-1.00018	-1.00018	-1.00018	1.03877	1.13453	0.831503	1.0016	-1.00018	-0.463493	-1.00018	-0.821284	0.469877	0.974255	0.48179	0.641974	-1.00018	-1.00018	-1.00018	-1.00018	-1.00018	-1.00018	-1.00018	-1.00018	-1.00018	-0.474531
			3.15_421.21	0.0895585	-0.184918	-0.887629	-0.327663	-1.55396	-1.06021	-1.21341	-1.27586	-0.447198	-0.635887	-0.474307	-0.519131	1.43588	1.28397	0.653229	1.12436	-0.300187	-0.38321	-0.483236	-0.388878	1.07376	0.993012	0.967451	1.01141	0.710622	0.0199003	-0.26791	0.154204	-2.28484	-1.21878	-0.839202	-1.44761	-0.321301	-0.45283	-0.829744	-0.534625	1.17352	1.16449	1.56563	1.30121	-0.33565	-0.0902691	-0.897951	-0.44129	1.14294	1.6351
			3.15_191.14	-1.80323	-0.941833	0.228056	-0.839003	0.012051	0.204101	-0.762264	-0.182037	2.12902	1.27098	0.949714	1.44991	-0.181299	-0.166573	0.483762	0.0452968	0.28213	1.98342	1.26523	1.17693	-0.763052	-1.36267	-0.934026	-1.01992	0.821428	0.92048	0.550145	0.764018	-2.57857	-0.203475	-0.133687	-0.971909	0.311886	1.09645	0.433897	0.614079	-0.623816	-0.444447	0.588534	-0.15991	0.155553	-0.104118	-1.10041	-0.349658	-1.19659	0.130245
			3.14_636.42	-1.00286	-1.00286	0.402615	-0.53437	-1.00286	-1.00286	-1.00286	-1.00286	1.54694	0.887904	1.328	1.25428	1.24213	0.388558	1.47994	1.03688	-1.00286	2.04617	1.50474	0.849348	0.707848	-1.00286	0.249037	-0.0153258	0.0158581	0.428651	-1.00286	-0.186118	-1.00286	-1.00286	-1.00286	-1.00286	0.482327	0.532388	0.945337	0.653351	-1.00286	-1.00286	0.926587	-0.359713	-1.00286	0.636506	-1.00286	-0.456406	-1.00286	0.180868
			3.14_279.03	-0.273728	0.0335726	0.566376	0.10874	0.0575268	0.918671	0.154219	0.376806	1.48708	1.39488	0.999271	1.29374	0.705807	0.185711	1.0015	0.631007	0.77551	1.89013	1.27629	1.31398	-1.22356	0.424771	-1.22356	-0.674118	0.54279	0.547085	-0.057666	0.34407	-1.22356	-1.22356	-1.22356	-1.22356	0.875612	1.13368	0.446288	0.818528	-1.22356	-1.22356	0.0839629	-0.787721	-1.22356	-1.22356	-1.22356	-1.22356	-1.22356	-0.486591
			3.13_361.72	-1.10133	-1.2945	0.44889	-0.648979	-0.570508	-0.0945853	-0.368975	-0.344689	0.926328	0.707287	0.609412	0.747675	0.87445	1.05398	1.09458	1.00767	-0.777666	-1.10692	-2.28437	-1.38965	-0.0563532	0.892755	0.497609	0.44467	0.350336	0.26324	-0.612775	0.00026701	-2.28437	-2.28437	-0.595549	-1.72143	0.388701	0.972975	0.722589	0.694755	0.629909	0.415951	1.00701	0.68429	0.631181	-0.355673	-1.17447	-0.299653	0.683517	0.912419
			3.12_504.15	0.0444483	0.0842309	0.25571	0.12813	-0.19697	0.0922569	-0.0730614	-0.0592582	-0.214977	-0.0750193	0.260195	-0.00993387	0.293132	0.185607	0.379366	0.286035	0.0454379	-1.20627	0.416461	-0.248123	-1.96237	-1.96237	-0.23132	-1.38536	-1.96237	-1.96237	0.221063	-1.23456	1.49194	0.70929	0.25983	0.820354	0.111931	-0.155913	0.422312	0.12611	-0.314002	0.401787	-0.0707046	0.00569376	2.17434	2.18475	1.91487	2.09132	-0.432155	-0.359657
			3.12_479.13	0.385861	-0.61657	0.30375	0.0243469	-0.61657	-0.61657	-0.61657	-0.61657	0.0474391	0.366903	0.569799	0.328047	-0.61657	-0.61657	0.613435	-0.206569	-0.61657	1.07575	0.23833	0.232502	-0.61657	-0.61657	-0.61657	-0.61657	-0.61657	-0.61657	-0.61657	-0.61657	1.93427	1.10937	-0.61657	0.809025	-0.61657	-0.61657	-0.61657	-0.61657	-0.61657	-0.61657	-0.61657	-0.61657	2.61422	2.60941	2.31258	2.51207	-0.61657	-0.61657
			3.12_477.13	-0.0290929	-0.218142	0.394896	0.0492203	-0.343586	-0.155685	-0.380131	-0.293134	-0.428731	-0.147289	0.377377	-0.0662141	0.396915	-0.439843	0.565985	0.174352	0.00103485	-0.384455	0.364414	-0.00633542	-1.23184	-1.23184	-1.23184	-1.23184	-1.23184	-1.23184	0.295808	-0.722623	1.68344	0.87824	0.37048	0.977387	-0.150259	-0.308792	0.604391	0.0484468	-1.23184	0.271869	-0.234478	-0.398149	2.46953	2.44532	2.12606	2.34697	-0.170572	-1.23184
			3.12_455.26	-1.23337	-0.659407	0.481848	-0.470309	-1.23337	0.612404	-1.23337	-0.61811	1.46059	1.15184	0.87504	1.16249	0.208177	-0.0707192	1.05935	0.398935	1.06613	1.85401	1.4462	1.45544	-1.23337	-0.129742	-1.23337	-0.865492	0.948834	1.09056	0.823459	0.954285	-0.241015	-1.23337	-0.562668	-0.679017	0.509051	0.875217	0.689238	0.691168	-1.23337	-1.23337	0.238944	-0.742597	-0.265473	-1.23337	-0.377852	-0.625564	-1.23337	0.483033
			3.12_409.13	-0.835686	-0.484881	-0.639807	-0.653458	-1.41458	-0.899486	-1.36035	-1.22481	-1.1168	-0.694206	-0.0596053	-0.623538	0.826752	1.02187	0.79898	0.882533	-0.443524	-2.01767	-0.61501	-1.0254	0.793954	0.345959	0.835548	0.658487	-0.464226	-1.54274	-0.451914	-0.819628	0.779655	-0.284635	-0.654035	-0.0530052	-0.454891	-1.34562	0.0416284	-0.586294	0.808412	1.05303	0.734669	0.86537	1.63848	1.66688	1.34515	1.55017	1.30359	0.907176
			3.12_339.07	-1.16367	-0.283737	0.0696405	-0.459255	-0.0917793	0.697158	-0.558172	0.0157356	1.38625	1.37073	1.07647	1.27782	0.340269	-0.572412	0.302397	0.023418	0.936989	1.5196	1.17415	1.21025	-0.687502	0.0871672	-2.05376	-0.884697	0.41399	0.440646	-0.338956	0.171893	-2.05376	-1.06306	0.197432	-0.973128	1.14463	1.14987	0.652432	0.982309	-0.625	-2.05376	0.130551	-0.849402	0.335181	0.181687	0.168144	0.228337	-2.05376	0.0501926
			3.12_339.05	-1.38295	-0.664784	-1.38295	-1.14356	-1.38295	-1.38295	-1.38295	-1.38295	-0.198464	-0.106629	0.19607	-0.0363408	1.1662	1.3154	1.1567	1.21277	0.655041	-0.146727	0.745021	0.417778	0.473293	0.0615782	0.632794	0.389222	-0.863667	-1.38295	-0.2349	-0.827174	-0.737922	-1.38295	-1.38295	-1.16794	-1.38295	-0.184842	0.0463918	-0.507135	1.21773	1.28694	1.13965	1.21477	1.14532	1.19255	1.07683	1.13824	0.860083	0.616582
			3.12_293.21	-0.487032	-1.12909	0.437634	-0.392829	-0.130704	0.503648	-1.12909	-0.252048	1.57087	1.19506	0.919751	1.22856	0.383323	-0.10225	1.0967	0.459258	1.13749	1.98124	1.50745	1.54206	-1.12909	-1.12909	-1.12909	-1.12909	0.961041	1.10071	0.760665	0.940806	-1.12909	-1.12909	-1.12909	-1.12909	0.460132	0.867882	0.165198	0.497738	-1.12909	-0.260337	-0.0346574	-0.474695	-1.12909	-1.12909	-1.12909	-1.12909	-1.12909	0.597348
			3.12_241.09	-1.8488	-1.25455	-0.0742375	-1.0592	-1.8488	-0.661667	-1.8488	-1.45309	-0.432698	-0.047421	0.11451	-0.12187	0.807597	1.0599	0.919129	0.928875	-0.29155	-1.8488	-0.121514	-0.753956	1.10298	0.675453	0.973057	0.917164	0.312578	-0.752172	-0.194326	-0.211307	0.423949	-1.8488	-0.850692	-0.758516	-0.422449	-0.70979	0.259929	-0.29077	1.00158	1.10424	0.952749	1.01952	0.886879	0.999531	0.623275	0.836561	0.902131	0.979215
			3.12_233.12	-0.249654	0.412133	0.298978	0.153819	-0.649503	-0.51396	-3.6452	-1.60289	-0.900673	-0.150972	0.510642	-0.180334	-0.111705	0.503322	-0.00602005	0.128532	0.158063	-2.29865	0.110964	-0.676541	-0.17804	-0.992445	-0.343263	-0.504583	0.405576	-0.462371	0.956848	0.300018	0.715122	-0.10329	-0.358914	0.0843061	0.167568	-0.307464	0.965014	0.275039	0.119197	0.0987159	-0.339028	-0.0403716	1.84588	1.74061	1.56417	1.71689	0.900272	-0.0853711
			3.11_600.21	0.459365	0.421047	0.448185	0.442866	-2.20758	-0.775341	-2.20758	-1.73017	-1.12385	-0.119318	0.366338	-0.292276	-0.0931718	0.552568	0.62308	0.360826	0.188822	-1.33756	0.631755	-0.172328	-0.226583	-2.20758	-2.20758	-1.54725	1.01717	0.625733	0.723415	0.788772	0.744546	0.635183	-0.0798382	0.433297	-0.87861	-0.51338	0.608296	-0.261231	-0.144884	0.287623	0.685227	0.275989	1.21009	1.31988	1.00027	1.17674	0.49108	0.540946
			3.11_581.17	0.546143	0.7368	1.2673	0.850082	-0.794971	-1.36575	-0.363022	-0.841248	-1.20985	-0.251183	0.254644	-0.402129	-0.376652	0.281312	0.289437	0.064699	0.177427	0.376155	0.575835	0.376472	-2.61242	-0.596559	-2.61242	-1.94046	1.00564	0.653206	0.481356	0.7134	0.789758	0.51915	-0.877713	0.143732	-1.535	-0.645011	0.36951	-0.6035	-0.490648	0.142797	0.362345	0.00483119	1.54433	1.51731	1.36728	1.47631	0.561913	0.013297
			3.11_499.26	-0.20706	-0.885465	0.474312	-0.206071	-0.885465	0.730449	-0.885465	-0.346827	1.54592	1.32586	1.12401	1.33193	-0.885465	-0.885465	1.18348	-0.195815	1.23714	1.89089	1.60705	1.57836	-0.885465	-0.885465	-0.885465	-0.885465	1.0627	1.38334	0.971404	1.13915	-0.248264	-0.885465	-0.885465	-0.673065	0.656894	1.04285	0.0253637	0.575035	-0.885465	-0.885465	-0.885465	-0.885465	-0.885465	-0.885465	-0.885465	-0.885465	-0.885465	0.132042
			3.11_275.20	-0.88929	-0.88929	0.366512	-0.470689	-0.88929	0.219751	-0.88929	-0.51961	1.86057	1.44061	0.961143	1.42078	-0.167335	-0.88929	1.18866	0.0440129	0.984861	2.25702	1.73922	1.66037	-0.88929	-0.88929	0.257574	-0.507002	1.16385	1.29985	0.685274	1.04966	-0.062696	-0.0840467	-0.88929	-0.345344	0.166214	0.873252	-0.88929	0.0500588	-0.88929	-0.88929	-0.88929	-0.88929	-0.88929	-0.88929	-0.88929	-0.88929	-0.88929	-0.88929
			3.11_267.12	-0.591142	0.701611	-0.389448	-0.0929929	1.0628	1.3929	0.425187	0.960294	-0.268389	0.587223	1.07745	0.465428	0.506371	0.67588	0.651581	0.611277	1.05873	-3.11177	0.421561	-0.543825	0.445013	0.418144	0.329404	0.39752	0.544616	-0.0402909	0.242839	0.249055	-2.59083	0.10159	0.365265	-0.707991	0.440402	0.563951	-0.0488082	0.318515	-0.510231	-0.284814	0.00828392	-0.262254	-0.174841	-0.861318	-2.76534	-1.26717	-0.131326	-0.26684
			3.11_265.12	-0.719756	0.723133	-0.649908	-0.21551	1.12735	1.52311	0.427754	1.02607	-0.468969	0.621441	1.17518	0.442551	0.523326	0.724528	0.704078	0.650644	1.12426	-2.84806	0.38851	-0.445096	0.539819	0.455863	0.389262	0.461648	0.536899	-0.0119514	0.191669	0.238872	-3.25584	0.0539938	0.301221	-0.966874	0.440607	0.578241	-0.0496436	0.323068	-0.524075	-0.413886	-0.168954	-0.368972	-0.237942	-0.963648	-1.78117	-0.994252	-0.130695	-0.323314
			3.11_231.17	-0.796911	-0.255459	0.21452	-0.279283	0.493751	0.446131	0.750636	0.563506	0.13014	-1.32811	0.650482	-0.182495	0.197604	-1.10008	0.829192	-0.024428	0.504865	-1.80569	-2.29118	-1.19733	1.10387	0.650742	0.852076	0.868897	0.476099	0.0464994	0.379503	0.300701	-0.324223	-3.45702	0.504513	-1.09224	-0.694304	0.221154	0.560791	0.0292139	1.38251	0.731578	0.77562	0.963237	0.126645	0.294142	-0.619731	-0.0663145	-0.63958	0.418027
			3.11_229.14	-0.81703	0.69534	-0.614036	-0.245242	1.11044	1.49349	0.528552	1.04416	-0.504433	0.529246	1.14975	0.39152	0.505127	0.764593	0.702693	0.657471	1.15032	-3.69985	0.306853	-0.747558	0.424273	0.504156	0.486619	0.471683	0.427811	0.00149949	0.131357	0.186889	-2.4093	0.0565388	0.187082	-0.721895	0.437816	0.556655	-0.15207	0.280801	-0.470658	-0.331083	-0.208502	-0.336748	-0.155198	-0.702827	-1.79205	-0.883357	-0.0415832	-0.293569
			3.10_548.36	-0.223986	-0.078143	0.868052	0.188641	0.422622	0.607358	-0.655877	0.124701	1.30172	0.725769	0.985876	1.00446	1.12456	0.800652	1.18587	1.03703	0.108261	1.5351	0.746497	0.796618	-1.98962	0.263145	-0.0748449	-0.600441	0.528486	0.667967	0.610702	0.602385	-1.98962	-1.98962	0.146929	-1.27744	0.446668	0.287539	0.498614	0.41094	-0.0329083	-0.99847	0.12786	-0.301173	-0.479074	-0.914179	-0.212646	-0.5353	-1.98962	-0.372008
			3.10_430.17	-0.96426	-0.378863	0.705679	-0.212482	-0.0376148	1.13424	0.714339	0.603656	1.28744	1.04235	0.601479	0.97709	0.570898	0.166167	0.790771	0.509279	0.557306	1.32149	0.894296	0.924365	-1.93999	0.220237	-0.69671	-0.805489	0.56585	0.714937	0.493283	0.591356	-1.09892	-1.93999	-0.607318	-1.21541	0.718784	1.02681	0.406055	0.717216	-1.93999	-1.93999	0.311554	-1.18948	-1.2926	-1.04583	-1.17249	-1.17031	-0.107119	0.608843
			3.10_428.29	0.345963	-0.877531	0.173916	-0.119217	1.23962	0.549398	-1.49326	0.0985882	0.807836	-0.12004	0.956537	0.548111	1.32601	0.91558	1.36145	1.20101	0.200931	0.0504092	-0.0187948	0.0775151	-1.61811	0.412464	0.660366	-0.181759	-0.0649978	-0.0367354	0.514584	0.137617	-0.356405	0.042324	0.281589	-0.0108306	-0.173086	-0.40157	0.745106	0.0568164	0.616435	0.325759	0.30363	0.415275	-0.0171209	0.375949	-0.173639	0.0617297	-2.76506	-0.876592
			3.10_428.23	-1.32338	0.0741681	0.445144	-0.268022	0.142418	0.90481	0.27013	0.439119	1.30797	1.401	0.871856	1.19361	0.604495	0.193509	0.923664	0.573889	0.774194	1.67173	1.19654	1.21415	-1.32338	0.268713	-0.310299	-0.454987	0.352109	0.455225	0.205965	0.337766	-1.32338	-0.389107	-1.32338	-1.01195	0.901804	1.53688	1.00867	1.14912	-1.32338	-1.32338	-1.32338	-1.32338	-1.32338	-1.32338	-0.748986	-1.13191	-1.32338	-0.234138
			3.10_179.06	-0.859304	0.266776	-1.69568	-0.762737	0.522431	0.0832628	1.12572	0.577138	0.00885173	0.232869	0.439956	0.227226	-1.8902	0.789445	-1.30939	-0.803382	0.494303	-0.600618	-1.15524	-0.420518	1.36664	1.01345	0.727246	1.03578	-0.696839	-1.45337	-0.596174	-0.915461	1.53642	0.951483	0.491088	0.992998	-0.238302	0.216339	1.6436	0.540545	-0.313414	-0.527324	-0.763698	-0.534812	0.41703	0.75853	0.728454	0.634671	0.177505	-2.51441
			3.09_478.23	-0.917624	-0.872858	0.402682	-0.4626	-0.265399	0.184785	-1.75921	-0.613276	1.59583	1.28531	1.14606	1.3424	-0.188104	-0.0967394	0.389094	0.0347503	0.458658	1.90596	1.34433	1.23632	0.0852088	-1.75921	-1.75921	-1.14441	0.603737	0.601374	0.4243	0.543137	-1.75921	-0.80039	-0.0968538	-0.885486	0.577934	1.28718	0.98237	0.949161	-0.712303	-1.75921	0.166136	-0.768461	0.260312	-0.0743795	-0.524643	-0.112904	-0.591304	-0.39043
			3.09_187.10	-1.26767	-0.721076	-1.16836	-1.05237	-1.0121	-0.346062	-0.778108	-0.712091	1.98854	2.38079	1.01852	1.79595	0.708633	0.0292104	0.188362	0.308735	0.243454	2.77782	1.51664	1.51264	-0.678136	0.134638	-0.205899	-0.249799	-0.872037	-0.950326	-1.09414	-0.972169	-0.528305	-1.09673	-1.02508	-0.883372	0.228775	1.33095	-0.16463	0.465031	-0.303173	-0.238551	-0.443132	-0.328285	0.390642	-0.266352	0.262923	0.129071	0.218347	-0.148304
			3.09_145.09	-0.667405	-0.370705	-0.326931	-0.455014	-0.395628	-0.215871	-0.718127	-0.443209	1.70182	1.99679	0.84827	1.51563	0.245729	-0.251223	-0.0812724	-0.0289221	0.206623	2.59751	1.29495	1.36636	-1.77415	-2.41092	-0.747596	-1.64423	-0.274785	-0.319756	-0.382024	-0.325522	0.248175	-0.548918	-0.133165	-0.144636	0.602229	1.01187	0.103132	0.57241	-0.534849	-0.622231	-0.723202	-0.626761	0.851634	0.560267	0.715382	0.709094	-1.06947	-1.15506
			3.08_592.39	-1.24807	-1.24807	0.685006	-0.603708	0.0795258	0.429853	-1.24807	-0.246229	1.3765	0.98709	1.16829	1.17729	1.17775	-1.24807	1.19636	0.375348	0.519278	1.73389	1.21777	1.15698	-1.24807	0.273678	-1.24807	-0.740818	0.550418	0.0759555	0.225423	0.283932	-1.24807	-1.24807	-0.00185967	-0.832663	0.930391	0.788602	0.715007	0.811333	-1.24807	-1.24807	0.952533	-0.514533	-0.13246	-1.24807	-0.466319	-0.615615	-1.24807	0.510427
			3.08_525.36	-0.886591	-1.62174	0.580928	-0.642468	-1.62174	0.421436	-1.62174	-0.940681	1.11798	0.909254	0.755124	0.927452	0.621332	-0.0562451	0.797726	0.454271	0.423668	1.69333	1.11115	1.07605	-1.62174	-1.62174	-1.62174	-1.62174	0.503289	0.559653	0.146424	0.403122	-1.62174	-1.62174	0.221493	-1.00733	0.669484	0.930841	0.489647	0.696657	0.0920853	0.179042	0.914977	0.395368	0.509461	0.389486	-0.344211	0.184912	-0.596931	0.864535
			3.08_460.18	-1.54593	-0.461897	0.551927	-0.485301	-1.33925	0.550924	-0.781669	-0.523333	1.32468	1.11716	1.13112	1.19099	0.72278	0.0863741	0.818719	0.542624	0.606891	1.66261	1.16679	1.14543	-0.30346	1.03284	0.443256	0.390878	0.301866	0.21916	-0.305728	0.071766	-1.74294	-1.30714	-1.13184	-1.39397	0.232038	0.41584	0.478812	0.375563	-2.73118	-1.16696	0.116425	-1.26057	-0.335347	-0.865412	-0.629524	-0.610094	0.253286	1.00636
[truncated: 2,685 more rows]
[truncated: 50 more columns]
