# Supplementary material for: Exometabolomic-enabled discovery of compounds associated with Escherichia coli O157:H7 population dynamics in the lettuce phyllosphere
Source: BMC Plant Biol. 2026 May 9;26:1114. doi: 10.1186/s12870-026-08917-9 (PMC13326550; doi:10.1186/s12870-026-08917-9)
Supplement: Supplementary file 10 — Supplementary Material 10: Dataset S5. Comparisons between metabolite accumulation in O157:H7- vs. mock-inoculated samples (surface or apoplast wash fluids) for the indicated genotype collected at one day post inoculation (1 DPI). Results are expressed as fold change (FC) and Log2 FC, and statistical significance between the means was calculated with unpaired Student´s t-test in the MetaboAnalyst 6.0 software. Differentially accumulated metabolites (DAMs) were identified based on p < 0.05. Cells labeled with NA correspond to missing values for that metabolite in each sample. t-stat = t-statistic (statistic associated with Student’s t-test). FDR = false discovery rate. Metabolites selected for the promoting or inhibitory cocktail and their derivatives are highlighted in green or red, respectively. [file 12870_2026_8917_MOESM10_ESM.xlsx]

## Sheet: fold_change
DATASET S5 Comparisons between metabolite accumulation in O157:H7- vs. mock-inoculated samples (surface or apoplast wash fluids) for the indicated genotype collected at one day post inoculation (1 DPI). Results are expressed as fold change (FC) and Log2 FC, and statistical significance between the means was calculated with unpaired Student´s t-test in the MetaboAnalyst 6.0 software. Differentiall…
	Surface Wash Fluid																																								Apoplast Wash Fluid
Genotype code	31					36					38					39					44					45					46					59					31					36
Metabolite	Fold change	Log2 (FC)	t-stat	p-value	FDR	Fold change	Log2 (FC)	t-stat	p-value	FDR	Fold change	Log2 (FC)	t-stat	p-value	FDR	Fold change	Log2 (FC)	t-stat	p-value	FDR	Fold change	Log2 (FC)	t-stat	p-value	FDR	Fold change	Log2 (FC)	t-stat	p-value	FDR	Fold change	Log2 (FC)	t-stat	p-value	FDR	Fold change	Log2 (FC)	t-stat	p-value	FDR	Fold change	Log2 (FC)	t-stat	p-value	FDR	Fold change	Log2 (FC)	t-stat	p-value
Asn-Val	2.0299	1.0214	1.4754	0.21414	0.88253	0.98709	-0.018748	0.33987	0.75105	0.93533	0.70027	-0.51401	0.35586	0.73992	0.97324	0.47905	-1.0618	-1.2375	0.28357	0.85317	0.38571	-1.3744	-1.2515	0.27894	0.77996	0.70746	-0.49928	-0.9084	0.41505	0.89254	0.79867	-0.32433	-0.090455	0.93227	0.9998	1.2213	0.2884	-0.37996	0.72329	0.94027	1.6196	0.69565	0.45341	0.67376	0.88655	0.42163	-1.246	-0.79907	0.46901
1,3-Dicaffeoylquinic acid	9.2636	3.2116	0.39991	0.70966	0.94034	0.86489	-0.20941	-0.0291	0.97818	0.99257	2.5919	1.374	0.45804	0.6707	0.96616	1.067	0.093621	0.47693	0.6583	0.91331	1.2463	0.31766	0.075739	0.94326	0.98716	1.1614	0.21588	0.61858	0.56968	0.92095	1.9814	0.98655	0.27499	0.79694	0.97938	3.1917	1.6743	1.5169	0.20389	0.8292	0.015699	-5.9932	-1.4946	0.20933	0.69031	1.4523	0.53837	1.0544	0.3512
3,4-dihydroxyphenylacetic acid	1.3293	0.41063	0.6822	0.53257	0.89318	1.0097	0.013906	0.34832	0.74516	0.93533	1.037	0.052351	0.30825	0.77328	0.97324	1.9204	0.94138	1.6469	0.17493	0.85304	1.2041	0.26796	0.36499	0.7336	0.94919	1.1281	0.17386	0.48663	0.65198	0.93777	1.9297	0.94836	1.374	0.2414	0.89274	2.0013	1.0009	0.33401	0.75515	0.95149	0.60073	-0.73521	-1.0453	0.3549	0.76631	0.58694	-0.76872	-1.3583	0.24593
3-O-p-Coumaroylquinic acid	0.5694	-0.81248	-0.80911	0.46383	0.88801	6.4544	2.6903	1.9601	0.12154	0.7108	1.8781	0.90929	1.4645	0.21692	0.90539	1.2933	0.371	0.47773	0.65778	0.9132	6.0227	2.5904	1.9731	0.11974	0.75778	0.46811	-1.0951	-0.6572	0.54694	0.92004	5.0699	2.3419	1.4662	0.21648	0.89274	4.1533	2.0543	2.3069	0.08231	0.8292	2.4175	1.2735	0.58265	0.59139	0.85283	1.5737	0.65418	-0.059513	0.9554
4-hydroxyphenylacetic acid	1.2259	0.29385	0.92434	0.40762	0.88253	0.94392	-0.083267	0.2761	0.79615	0.94689	0.86563	-0.20817	-0.21829	0.83789	0.98739	3.2042	1.68	3.234	0.031856	0.76088	2.5484	1.3496	1.4237	0.22764	0.77861	1.36	0.44362	0.92246	0.40849	0.89173	1.2591	0.33244	1.0129	0.36838	0.89274	1.138	0.18651	0.57653	0.59515	0.92278	1.6746	0.74384	0.81846	0.45905	0.80527	0.93814	-0.092124	-0.46131	0.66855
4-O-Caffeoylquinic acid	3.8982	1.9628	0.64462	0.55428	0.8956	1.4265	0.51246	-0.27006	0.80048	0.94751	0.67905	-0.5584	-0.78762	0.47497	0.92721	5.3032	2.4069	1.4068	0.23224	0.85317	0.60278	-0.7303	-0.66702	0.54127	0.89939	2.5036	1.324	0.60054	0.58051	0.92603	6.4782	2.6956	1.5765	0.19004	0.89274	49.732	5.6361	5.3634	0.0058329	0.46713	0.15852	-2.6573	-2.4191	0.072837	0.59611	0.97768	-0.032559	-0.15883	0.8815
4-O-p-Coumaroylquinic acid	0.36698	-1.4462	-2.8204	0.047808	0.8406	2.0139	1.01	1.0965	0.33444	0.81497	0.61127	-0.71013	-0.85345	0.44151	0.92702	1.7291	0.79006	-0.42401	0.69337	0.92719	0.98558	-0.020952	-0.41302	0.70077	0.94407	0.74457	-0.42552	-1.2874	0.26741	0.89169	0.95886	-0.060605	0.50646	0.63918	0.93788	0.72643	-0.4611	-1.0072	0.37082	0.87992	0.98725	-0.018507	-0.72351	0.50941	0.81926	0.94247	-0.085477	0.31583	0.76793
6-deoxyglucose	0.4453	-1.1671	-1.937	0.12481	0.86232	0.6218	-0.68547	-1.156	0.31202	0.79931	0.4779	-1.0652	-5.3273	0.0059761	0.47515	1.9482	0.96212	3.1741	0.033725	0.76588	5.4589	2.4486	2.5934	0.060464	0.72685	1.2025	0.26606	0.83261	0.45189	0.90106	1.3004	0.37899	0.92816	0.40586	0.89274	1.3303	0.41177	1.1481	0.31493	0.87053	1.1681	0.22415	0.099864	0.92526	0.9872	0.45397	-1.1393	-1.5099	0.20557
alpha-ketoglutarate	0.43814	-1.1905	-2.3294	0.080308	0.86232	0.86188	-0.21445	-0.88585	0.42574	0.85843	0.37977	-1.3968	-2.9585	0.041615	0.8291	1.066	0.092238	0.37017	0.73002	0.93646	1.0528	0.074195	0.16821	0.87458	0.97463	0.71084	-0.4924	0.47375	0.66038	0.93777	1.4161	0.50195	1.23	0.28611	0.89274	1.2574	0.33041	0.64889	0.55178	0.9206	0.99026	-0.014114	-0.42306	0.694	0.89651	0.97495	-0.036604	-0.12649	0.90545
Asn-Ile	0.44811	-1.1581	-0.86	0.43828	0.88356	0.40973	-1.2872	-1.3366	0.25232	0.76595	0.49274	-1.0211	-1.1958	0.2978	0.90539	0.26412	-1.9208	-1.2552	0.27773	0.85317	0.28833	-1.7942	-0.56601	0.60163	0.92295	0.72645	-0.46106	-0.46034	0.66919	0.94009	1.1012	0.13909	0.51242	0.63536	0.93548	0.72463	-0.46468	-0.5267	0.62626	0.92435	2.56	1.3561	2.006	0.11532	0.63512	0.68928	-0.53683	-0.089528	0.93297
Asn-Leu	1.4802	0.56574	0.79011	0.47367	0.88801	0.78958	-0.34084	-1.0713	0.34438	0.81817	2.3117	1.2089	1.4516	0.22026	0.90539	0.76776	-0.38128	0.37887	0.72404	0.93392	1.5211	0.60514	2.0233	0.11307	0.75778	1.3493	0.43219	1.0199	0.36544	0.89169	1.0281	0.040038	-0.56309	0.60344	0.92895	2.9292	1.5505	1.7312	0.15846	0.8292	3.3804	1.7572	2.0146	0.1142	0.63512	0.87083	-0.19954	0.22746	0.83122
Asn-Phe	1.2792	0.35528	0.85982	0.43837	0.88356	2.589	1.3724	2.1747	0.095306	0.70857	0.33806	-1.5646	-1.4307	0.22576	0.90539	0.82434	-0.27869	-0.73352	0.50391	0.86861	1.0928	0.12808	1.2905	0.26641	0.77861	0.56602	-0.82108	-0.53349	0.62196	0.93182	1.0353	0.050098	-0.012602	0.99055	0.9998	0.71786	-0.47822	-0.57793	0.59429	0.92278	2.232	1.1583	0.17003	0.87324	0.97263	1.7789	0.83097	0.63422	0.5604
asparagine	0.38123	-1.3913	-1.4038	0.23306	0.88253	1.2686	0.34321	-0.0051466	0.99614	0.99825	1.6772	0.74609	1.0746	0.34304	0.90539	2.1633	1.1132	0.58899	0.58752	0.89237	0.53114	-0.91285	-0.9314	0.40437	0.8432	2.4986	1.3211	0.94389	0.39867	0.89169	5.5928	2.4836	1.8759	0.13392	0.89274	0.31669	-1.6588	-2.6799	0.055235	0.8292	0.68747	-0.54063	-1.043	0.35583	0.76631	0.57314	-0.80303	-1.9943	0.11688
glucose	1.3417	0.42411	0.67367	0.53744	0.8956	1.1208	0.16459	0.10235	0.9234	0.98035	0.64392	-0.63505	-0.43962	0.68292	0.96616	0.99982	-0.00026506	0.41826	0.69724	0.928	1.0936	0.1291	0.45308	0.67398	0.93758	0.5661	-0.82088	-2.1877	0.093937	0.88881	1.8564	0.89249	0.76775	0.48545	0.89274	2.1905	1.1313	1.4816	0.21257	0.8292	12.608	3.6562	0.53281	0.62239	0.86533	0.5373	-0.8962	-1.1184	0.32603
glucose-1-phosphate	0.51606	-0.95438	-2.9174	0.043357	0.82874	0.96153	-0.056591	-0.069168	0.94818	0.9865	0.41756	-1.2599	-1.7178	0.16097	0.90477	0.60636	-0.72176	-0.66584	0.54195	0.87812	2.1744	1.1206	5.1377	0.0068021	0.30087	0.86435	-0.21032	-0.49366	0.64742	0.93666	0.90207	-0.14868	-0.44076	0.68216	0.94477	1.478	0.56363	1.1602	0.31051	0.86999	1.1392	0.18796	0.14549	0.89136	0.97713	0.78141	-0.35585	-0.16166	0.87941
glucose-6-phosphate	0.43081	-1.2149	-0.6646	0.54266	0.8956	1.6348	0.70916	0.54226	0.61644	0.91438	0.35914	-1.4774	-3.87	0.017993	0.66513	0.77073	-0.3757	-0.55242	0.61007	0.89933	2.6227	1.3911	2.1301	0.1002	0.75345	3.2647	1.707	2.2661	0.086098	0.88881	1.7139	0.7773	1.6916	0.16598	0.89274	11.73	3.5522	3.5735	0.023303	0.71943	0.69709	-0.52059	-0.78329	0.47724	0.81089	0.59719	-0.74374	-0.75215	0.4938
glucoheptulose	0.21916	-2.1899	-1.9265	0.12632	0.86232	0.74605	-0.42266	-0.94856	0.39656	0.84654	0.066538	-3.9097	-4.5696	0.010264	0.54919	0.38506	-1.3768	-1.5579	0.19425	0.85317	1.5148	0.59908	1.9951	0.11677	0.75778	0.66106	-0.59714	-1.0941	0.33539	0.89169	1.809	0.85523	0.55202	0.61033	0.93021	1.8132	0.85852	0.81167	0.46252	0.89863	1.2904	0.36787	0.021726	0.98371	0.99634	0.81229	-0.29994	-0.64336	0.55502
glycine	0.93562	-0.096004	-0.41507	0.69939	0.93816	1.4518	0.53781	2.4204	0.072735	0.70857	0.95031	-0.073534	-0.22895	0.83014	0.98731	1.4927	0.57794	1.3761	0.2408	0.85317	1.4426	0.52869	2.7896	0.049332	0.69698	1.0332	0.047149	0.05945	0.95545	0.99037	2.1431	1.0997	2.9502	0.041961	0.89274	0.3892	-1.3614	-2.7021	0.053979	0.8292	0.37261	-1.4243	-1.8539	0.13736	0.64998	0.92884	-0.10649	-0.05166	0.96128
Gly-Gly-Leu	3.343	1.7412	3.0976	0.036304	0.78318	0.48063	-1.057	-1.296	0.26469	0.76779	1.3302	0.41165	1.7286	0.15893	0.90477	0.80712	-0.30914	-0.33333	0.75562	0.94098	0.96051	-0.058132	-0.45265	0.67427	0.93758	1.1165	0.15901	0.46593	0.66551	0.93844	1.2681	0.34261	0.86497	0.43585	0.89274	0.82228	-0.2823	-0.12369	0.90753	0.9769	1.9737	0.98094	-0.094611	0.92917	0.98863	0.38794	-1.3661	-2.3473	0.078748
Gly-Leu	2.2282	1.1559	1.9097	0.1288	0.86232	1.4602	0.54612	0.96742	0.38812	0.84059	0.4571	-1.1294	-2.8418	0.046782	0.85689	0.83512	-0.25995	-0.79558	0.47082	0.8562	0.39315	-1.3468	-1.1618	0.30991	0.79662	2.6736	1.4188	2.3265	0.080562	0.88881	1.2607	0.33421	0.92196	0.40872	0.89274	1.5517	0.63388	0.15173	0.88674	0.97591	5.6702	2.5034	2.7552	0.0511	0.57602	0.6849	-0.54603	0.54634	0.61388
Gly-Phe	0.52864	-0.91964	-0.90095	0.41856	0.88253	0.26024	-1.9421	-2.6104	0.059394	0.70795	0.58228	-0.78021	-1.2027	0.29542	0.90539	0.91661	-0.12561	-0.1923	0.85688	0.97182	1.1248	0.16972	-0.34386	0.74826	0.95248	0.32219	-1.634	-2.1882	0.093884	0.88881	0.82371	-0.27979	-0.73619	0.50246	0.89367	1.5896	0.6687	1.2778	0.27042	0.85303	10.712	3.4212	2.0167	0.11393	0.63512	0.84095	-0.24991	-0.17987	0.866
Gly-Tyr	1.799	0.84718	0.8813	0.42793	0.88356	0.49484	-1.015	-1.356	0.24659	0.76431	7.4313	2.8936	0.78881	0.47434	0.92721	0.4757	-1.0719	-0.93825	0.40124	0.85317	0.48048	-1.0575	-1.5137	0.20466	0.77861	1.4329	0.51892	-0.056699	0.9575	0.99057	0.5441	-0.87805	-1.3533	0.24739	0.89274	0.33835	-1.5634	-1.3407	0.25109	0.84095	1.4086	0.49425	0.40268	0.70778	0.90289	0.57111	-0.80816	-0.49546	0.64626
Gly-Val	0.68109	-0.55409	-0.19212	0.85701	0.98033	1.3615	0.44518	-0.36391	0.73434	0.93533	1.1713	0.22809	0.5805	0.59271	0.94442	0.30937	-1.6926	-1.0065	0.37111	0.85317	1.5099	0.59442	0.75663	0.49139	0.88125	0.14887	-2.7479	-3.9337	0.017049	0.74117	0.61907	-0.69183	-1.1907	0.29962	0.89274	0.57962	-0.78682	-0.78495	0.47637	0.90255	4.1522	2.0539	1.3468	0.24928	0.71337	0.18397	-2.4425	-1.5171	0.20385
Ile-Gly-Ile	0.97073	-0.042851	-0.3507	0.74351	0.95018	0.53339	-0.90674	-0.62249	0.56735	0.90241	0.65061	-0.62014	-0.24266	0.8202	0.98331	0.38327	-1.3836	-1.4653	0.21671	0.85317	0.22028	-2.1826	-2.1371	0.099416	0.75345	0.22927	-2.1249	-0.62509	0.5658	0.92004	0.72567	-0.46261	-0.20523	0.84741	0.99731	0.75769	-0.40032	-0.59975	0.58099	0.9206	0.51655	-0.95303	-0.10943	0.91813	0.98587	0.05393	-4.2128	-7.8797	0.0014024
Leu-Gly-Leu	0.7949	-0.33115	-2.8611	0.045877	0.8406	0.36347	-1.4601	-1.2773	0.27061	0.77257	1.5225	0.60643	0.31317	0.7698	0.97324	0.50297	-0.99146	-1.1127	0.32821	0.85317	0.42823	-1.2235	-1.0768	0.34219	0.81175	1.2418	0.3124	0.5571	0.60716	0.92828	1.021	0.030022	-0.38799	0.71779	0.95387	1.3016	0.38031	-0.64427	0.55448	0.9206	0.94913	-0.075318	-0.36161	0.73593	0.91566	1.1862	0.2464	0.29863	0.7801
maltose	0.42947	-1.2194	-0.77662	0.48075	0.88801	1.8501	0.8876	0.52539	0.62709	0.91807	0.39128	-1.3537	-3.8333	0.018566	0.66869	0.9499	-0.074154	-0.41601	0.69875	0.928	1.6299	0.70479	1.8899	0.13177	0.75778	1.0504	0.070913	0.42344	0.69375	0.94892	0.47136	-1.0851	-0.98083	0.38221	0.89274	9.1755	3.1978	1.3967	0.23501	0.83099	1.078	0.10832	0.22443	0.83342	0.9608	0.38306	-1.3844	-0.7237	0.50931
Phe-Asn	0.77904	-0.36023	-0.63692	0.5588	0.8956	0.50941	-0.97309	-1.5383	0.19881	0.74313	1.1717	0.22865	0.62574	0.56541	0.93805	0.9876	-0.017994	-0.11738	0.91222	0.9853	0.87741	-0.18867	-0.40416	0.70677	0.94442	2.5275	1.3377	1.9168	0.12775	0.88881	0.68114	-0.55398	-0.43788	0.68408	0.94477	0.61547	-0.70024	-1.1383	0.31854	0.87053	1.1877	0.24819	0.73828	0.50132	0.81438	1.7888	0.83899	1.1731	0.30583
Phe-Gly	1.7893	0.83937	1.4409	0.22305	0.88253	0.40109	-1.318	-0.9826	0.38144	0.8369	0.62154	-0.68609	-1.1178	0.32626	0.90539	0.81291	-0.29883	-0.18903	0.85927	0.97235	0.36861	-1.4398	-1.4029	0.23331	0.77861	0.88255	-0.18025	0.42188	0.6948	0.94892	1.4356	0.52169	1.039	0.35748	0.89274	0.43069	-1.2153	-1.7661	0.15213	0.8292	1.0302	0.042897	0.56107	0.60469	0.85797	0.76696	-0.38277	-0.72701	0.50749
quinic acid	0.47676	-1.0687	-1.3586	0.24583	0.88253	0.48139	-1.0547	-2.6035	0.059827	0.70795	0.56295	-0.82892	-1.2207	0.28922	0.90539	1.0166	0.023728	0.2978	0.78068	0.94606	1.6108	0.68779	1.5756	0.19025	0.77861	0.71505	-0.48388	-0.9535	0.39433	0.89169	1.287	0.36401	1.0955	0.33481	0.89274	1.1157	0.15791	0.49412	0.64712	0.92548	2.1121	1.0787	1.867	0.1353	0.64998	0.76831	-0.38024	-0.86217	0.43722
succinate semialdehyde	1.7408	0.79974	1.3549	0.24691	0.88253	1.5759	0.65614	2.4053	0.073932	0.70857	1.0771	0.10715	0.0010925	0.99918	0.99955	1.3934	0.47859	1.2591	0.27646	0.85317	1.8573	0.89321	3.0784	0.036988	0.64393	4.667	2.2225	1.5678	0.19201	0.88881	0.9834	-0.024157	0.1727	0.87128	0.99976	2.7587	1.464	4.9589	0.0077124	0.55936	0.60469	-0.72573	-1.0879	0.33782	0.7605	0.6466	-0.62905	-0.89291	0.42237
succinic acid	0.89154	-0.16563	-0.052982	0.96029	0.99207	0.89232	-0.16436	-0.51476	0.63386	0.91931	0.53137	-0.91221	-1.7807	0.14956	0.90477	2.0467	1.0333	4.4959	0.010856	0.5633	1.3586	0.44213	1.4301	0.22591	0.77861	0.80604	-0.31107	-0.65281	0.5495	0.92004	1.6091	0.68627	2.9672	0.04126	0.89274	1.2007	0.26386	0.27564	0.79648	0.95992	1.4132	0.49892	0.40684	0.70495	0.90223	0.93375	-0.098894	-0.029701	0.97773
Succinic acid1	1.0799	0.11091	0.10196	0.9237	0.99087	1.2331	0.3023	0.36162	0.73593	0.93533	1.0332	0.047071	-0.41164	0.70171	0.96823	1.6755	0.74456	1.2117	0.29232	0.85317	0.98225	-0.025844	-0.44424	0.67984	0.93791	1.3132	0.39306	1.2594	0.27635	0.89169	0.69014	-0.53504	-1.0309	0.36082	0.89274	2.8432	1.5075	1.8491	0.13814	0.8292	4.7325	2.2426	1.3195	0.25746	0.71743	0.43473	-1.2018	-1.0802	0.34083
sucrose	14.725	3.8802	1.517	0.20386	0.88253	0.089471	-3.4824	-0.66372	0.54317	0.90113	2.8014	1.4861	0.99332	0.37678	0.90609	2.7718	1.4708	2.3436	0.079063	0.85304	72.656	6.183	1.3877	0.23754	0.77861	12.05	3.591	1.2996	0.26357	0.89169	0.62698	-0.67351	-1.0832	0.33966	0.89274	3.381	1.7575	2.5908	0.060634	0.8292	0.7754	-0.36698	-1.0867	0.33829	0.7605	1.4947	0.57986	1.0267	0.3626
Sucrose1	0.64518	-0.63223	0.21714	0.83873	0.97598	0.4984	-1.0046	-0.29192	0.78486	0.94347	0.0094657	-6.7231	-4.2495	0.013163	0.59089	0.074873	-3.7394	-2.7156	0.053228	0.84507	0.33898	-1.5607	-0.63301	0.56111	0.90908	0.37862	-1.4012	-0.48967	0.65001	0.93761	1.1279	0.17361	0.74961	0.49517	0.89367	0.7107	-0.49269	0.11767	0.912	0.97784	2.3517	1.2337	0.92438	0.40761	0.79215	0.9875	-0.01815	-0.43492	0.68606
Trp-Gly	0.50803	-0.977	-0.8185	0.45903	0.88801	0.51839	-0.94788	-0.80944	0.46366	0.87363	1.1108	0.15166	0.81352	0.46157	0.92721	0.1804	-2.4707	-2.8928	0.044437	0.8187	0.6385	-0.64723	-0.94355	0.39882	0.84145	0.64373	-0.63548	-1.3081	0.26095	0.89169	0.96532	-0.050927	0.40969	0.70303	0.95096	1.1405	0.18973	0.13791	0.89697	0.97676	2.2961	1.1992	0.6721	0.53835	0.83063	0.34038	-1.5548	-1.2518	0.27885
Tyr-Gly	1.2341	0.30344	0.70291	0.52087	0.88938	4.8658	2.2827	6.1422	0.0035626	0.28272	1.7126	0.77617	0.8197	0.45842	0.92721	0.74926	-0.41646	-1.0407	0.35676	0.85317	0.70979	-0.49454	-2.5475	0.063476	0.72685	1.1617	0.21618	0.55141	0.61071	0.92832	0.76003	-0.39587	-0.90982	0.41438	0.89274	1.0216	0.03083	-0.57389	0.59677	0.92278	0.68385	-0.54825	-0.36386	0.73438	0.91533	7.9083	2.9834	8.6757	0.00097142
2-(1H-Pyrrol-1-yl)benzoic acid	0.27212	-1.8777	-2.6739	0.055577	0.86232	0.82709	-0.27389	-0.395	0.713	0.93533	1.2787	0.3547	0.35478	0.74067	0.97324	0.64085	-0.64195	-1.6786	0.16852	0.85304	0.6155	-0.70018	0.21764	0.83836	0.96574	1.7088	0.77302	1.3903	0.2368	0.89169	4.0232	2.0084	2.0778	0.10629	0.89274	1.0641	0.089642	0.74547	0.49741	0.91071	0.39779	-1.3299	-2.386	0.075494	0.59622	3.2646	1.7069	0.51036	0.63667
2,6-Dihydroxybenzoic acid	3.4467	1.7852	0.92468	0.40747	0.88253	3.3781	1.7562	2.5748	0.061664	0.70795	0.6148	-0.70182	-1.3303	0.25421	0.90539	0.2907	-1.7824	-0.95508	0.39362	0.85317	0.53133	-0.91231	-2.4871	0.067696	0.72685	3.7982	1.9253	0.79796	0.46958	0.90106	7.3211	2.8721	3.31	0.029656	0.89274	3.7222	1.8962	0.50659	0.63909	0.92459	1.8179	0.86231	0.20518	0.84745	0.96469	1.0513	0.072191	-0.63294	0.56115
3,4-dihydroxybenzoic acid	0.45215	-1.1451	-1.7245	0.15971	0.87477	0.71215	-0.48975	0.35806	0.7384	0.93533	0.66102	-0.59724	0.11995	0.9103	0.99302	0.52537	-0.92858	-0.66515	0.54234	0.87812	1.8389	0.87882	2.6223	0.058655	0.72556	1.3533	0.4365	0.92672	0.40652	0.89169	1.7757	0.8284	1.5989	0.18508	0.89274	0.75149	-0.41218	-0.62366	0.56665	0.9206	0.63896	-0.6462	-1.9785	0.11901	0.63852	0.74716	-0.42051	-0.35522	0.74036
3-hydroxybenzoic acid	1.2365	0.30631	0.2464	0.8175	0.97358	1.537	0.62008	1.3236	0.25621	0.76734	0.76566	-0.38523	-1.0612	0.34843	0.90539	1.1488	0.20018	-0.039364	0.97049	0.99461	2.0835	1.059	2.0786	0.10619	0.75345	2.7581	1.4637	2.2485	0.087792	0.88881	1.5107	0.59525	2.7687	0.050396	0.89274	1.3422	0.42459	0.82485	0.45581	0.89832	0.89269	-0.16377	-0.55347	0.60942	0.85842	0.81385	-0.29716	-0.72771	0.5071
4-(Butylamino)benzoic acid	1.0529	0.074354	-0.08437	0.93682	0.99112	0.53158	-0.91164	-0.57292	0.59737	0.91181	3.9386	1.9777	1.8211	0.14269	0.90477	0.57734	-0.7925	0.26168	0.80649	0.95705	0.35745	-1.4842	-1.3144	0.25902	0.77861	0.47254	-1.0815	0.03643	0.97268	0.99254	1.0066	0.0095042	0.5768	0.59498	0.92413	4.3337	2.1156	1.7245	0.1597	0.8292	1.8822	0.91246	0.23525	0.82557	0.95861	0.34763	-1.5244	-0.52267	0.62882
4-hydroxybenzoate	0.99465	-0.0077413	-0.46382	0.66689	0.9258	2.3204	1.2144	2.7433	0.051732	0.68788	0.71138	-0.49132	-1.4078	0.23195	0.90539	1.8593	0.89474	1.5395	0.19851	0.85317	2.5837	1.3694	2.0047	0.1155	0.75778	5.0522	2.3369	5.1036	0.0069651	0.50425	1.8345	0.87536	3.2364	0.031782	0.89274	1.4367	0.5228	1.1477	0.31505	0.87053	0.70753	-0.49914	-1.0097	0.36977	0.77135	0.6932	-0.52866	-0.41223	0.70131
Ala-Leu	1.2166	0.28284	0.49325	0.64769	0.92374	0.22554	-2.1485	-2.451	0.070366	0.70857	2.634	1.3973	2.6316	0.058087	0.89663	0.92302	-0.11557	0.4457	0.67887	0.92195	0.25688	-1.9609	-1.2922	0.26588	0.77861	12.919	3.6915	3.2318	0.03192	0.82528	1.4572	0.54319	0.5161	0.63301	0.93438	0.43381	-1.2049	-1.713	0.16187	0.8292	3.1088	1.6364	2.2887	0.083979	0.60404	0.27574	-1.8586	-2.4821	0.06806
alanine	0.43975	-1.1852	-1.6769	0.16887	0.87477	0.60202	-0.73212	-0.7964	0.47039	0.87582	3.4216	1.7747	6.6483	0.0026576	0.28716	1.1875	0.2479	0.35931	0.73753	0.93851	1.7335	0.79366	1.7274	0.15916	0.7697	0.78495	-0.34933	-0.030639	0.97703	0.99455	2.4263	1.2787	4.8654	0.0082472	0.56149	0.68428	-0.54734	-1.4766	0.21384	0.8292	2.5043	1.3244	0.16034	0.88038	0.97453	0.94799	-0.077053	-0.35367	0.74144
Ala-Phe	0.95848	-0.061176	-0.031907	0.97607	0.99468	0.63578	-0.6534	-2.0757	0.10654	0.71048	0.99495	-0.007305	-0.1515	0.88692	0.99278	0.60854	-0.71656	-0.87209	0.43238	0.85317	0.13654	-2.8726	-0.69358	0.52612	0.892	1.0828	0.11473	0.60154	0.57991	0.92603	0.92514	-0.11225	-0.17912	0.86655	0.99944	1.6476	0.72036	1.0946	0.33517	0.87735	3.9211	1.9713	2.5416	0.063869	0.59574	0.79228	-0.33591	-0.15706	0.88281
Ala-Phe_2	2.4665	1.3025	1.772	0.15109	0.86232	2.5198	1.3333	1.7613	0.15299	0.72552	1.2126	0.27808	0.7773	0.48039	0.92721	1.0776	0.1078	-0.3041	0.77621	0.94437	0.25355	-1.9797	-0.48511	0.65297	0.93063	0.86645	-0.20681	-0.57583	0.59558	0.92823	1.4274	0.51334	1.6485	0.17459	0.89274	0.96078	-0.057715	0.22184	0.83531	0.96745	1.9463	0.9607	0.11788	0.91185	0.98571	0.56945	-0.81237	-0.48403	0.65367
Ala-Trp	0.92965	-0.10524	-0.5182	0.63166	0.91478	0.44472	-1.169	-1.6772	0.16882	0.74222	1.3728	0.4571	1.0488	0.35346	0.90539	0.43562	-1.1989	-2.0278	0.1125	0.85304	0.32166	-1.6364	-1.1299	0.32169	0.80391	0.89176	-0.16528	-0.62962	0.56311	0.92004	1.6306	0.7054	1.1035	0.33172	0.89274	0.83926	-0.25281	-0.49328	0.64767	0.92548	1.2167	0.283	-0.52676	0.62622	0.86598	0.29724	-1.7503	-1.9563	0.12207
Ala-Tyr	0.41873	-1.2559	-0.92097	0.40918	0.88253	0.51658	-0.95294	-0.1041	0.9221	0.98035	1.6676	0.73779	1.0391	0.35746	0.90539	0.71318	-0.48767	-0.99934	0.37418	0.85317	0.38464	-1.3784	-0.21417	0.84089	0.96574	0.84656	-0.24032	0.26189	0.80634	0.98175	0.70437	-0.5056	-1.2748	0.27141	0.89274	0.50916	-0.97381	-1.68	0.16826	0.8292	1.1427	0.1924	-0.07994	0.94012	0.99029	1.7222	0.78424	0.29663	0.78151
Arg-Val	0.92366	-0.11457	-0.22768	0.83106	0.97542	0.13266	-2.9142	-1.1499	0.31426	0.8001	0.63629	-0.65225	-0.81192	0.46239	0.92721	0.55253	-0.85586	-0.24898	0.81564	0.95881	0.87016	-0.20064	0.93154	0.40431	0.8432	13.324	3.736	1.4476	0.22129	0.88881	3.603	1.8492	1.4033	0.23318	0.89274	3.3469	1.7428	1.5305	0.20065	0.8292	0.84582	-0.24157	-0.78003	0.47895	0.81089	5.4469	2.4454	3.5143	0.024576
benzoic acid	1.7997	0.84779	1.1768	0.3045	0.88253	1.5122	0.59669	1.3219	0.25673	0.76734	1.1045	0.14339	0.187	0.86076	0.99263	0.85278	-0.22975	-0.59733	0.58246	0.89111	1.5447	0.62737	2.2391	0.088707	0.75195	6.4716	2.6941	1.6851	0.16725	0.88881	1.0306	0.043503	0.33905	0.75162	0.96368	2.4403	1.2871	1.8249	0.14207	0.8292	0.61306	-0.7059	-0.61146	0.57394	0.84723	0.51742	-0.95058	-2.0087	0.11497
Benzoic acid, 2-hydroxy-4-[[2-[[(4-methylphenyl)sulfonyl]oxy]acetyl]amino]-	0.29202	-1.7759	-1.0613	0.34839	0.88253	1.511	0.59555	1.0352	0.35905	0.82807	5.1737	2.3712	0.60995	0.57485	0.94233	0.75878	-0.39824	-0.047205	0.96461	0.9945	2.9912	1.5807	0.13883	0.8963	0.97776	7.0747	2.8227	2.9649	0.041354	0.88657	0.20847	-2.2621	-1.7765	0.1503	0.89274	0.47014	-1.0888	-0.28018	0.79323	0.95952	1.5089	0.59347	0.84565	0.44537	0.80193	1.2702	0.34507	0.87428	0.43132
beta-alanine	1.1516	0.20365	-0.23589	0.82511	0.97369	2.6873	1.4262	1.0377	0.35801	0.82807	1.5153	0.59956	0.74608	0.49708	0.92804	2.56	1.3561	1.3247	0.25587	0.85317	2.3406	1.2269	6.1632	0.0035181	0.20304	3.029	1.5988	1.8906	0.13166	0.88881	2.4802	1.3105	2.8299	0.047351	0.89274	0.96226	-0.055503	0.029447	0.97792	0.99439	0.89205	-0.16481	-0.38451	0.72017	0.90682	1.3643	0.44818	0.012763	0.99043
citric acid	0.82007	-0.28618	-0.70979	0.51702	0.88938	2.0835	1.059	1.2609	0.27588	0.77824	0.37879	-1.4005	-1.9492	0.12307	0.90477	0.5039	-0.98879	-1.131	0.32129	0.85317	1.0171	0.024477	0.087744	0.9343	0.98617	1.1596	0.21365	0.80207	0.46746	0.90106	1.6612	0.73221	3.3202	0.029373	0.89274	2.3926	1.2586	1.8909	0.13162	0.8292	1.3669	0.45092	0.77393	0.48217	0.81089	1.2472	0.31873	-0.46356	0.66706
Citric acid1	1.6252	0.70059	0.72227	0.5101	0.88938	0.12862	-2.9589	-1.9333	0.12534	0.71131	0.30026	-1.7357	-1.0573	0.35001	0.90539	1.0231	0.032959	0.50541	0.63985	0.9098	0.25897	-1.9491	-1.1104	0.32909	0.80937	0.36795	-1.4424	-0.47356	0.6605	0.93777	2.1952	1.1343	1.5789	0.18951	0.89274	0.44724	-1.1609	-1.8038	0.14559	0.8292	0.61427	-0.70306	0.037114	0.97217	0.99592	1.9715	0.97931	-0.08471	0.93656
fumaric acid	0.30857	-1.6963	-3.2811	0.030469	0.73041	1.3016	0.38029	0.20518	0.84745	0.95785	0.41547	-1.2672	-2.2494	0.087708	0.90477	0.73975	-0.4349	-1.3545	0.24702	0.85317	1.8627	0.89741	3.1766	0.033644	0.62168	0.95115	-0.072248	0.1175	0.91212	0.99037	1.6469	0.71972	2.6911	0.054596	0.89274	1.5451	0.62769	1.4563	0.21902	0.8292	1.0799	0.11087	0.03138	0.97647	0.99634	0.98044	-0.028495	0.20257	0.84936
Gln-Val	0.55341	-0.85358	-0.69442	0.52564	0.88982	0.49764	-1.0068	-1.4054	0.23262	0.74957	0.93151	-0.10236	-0.12143	0.90921	0.99302	0.95137	-0.071922	-0.0009778	0.99927	0.9998	0.60463	-0.72588	-0.45878	0.67021	0.93714	1.0341	0.048332	-0.064216	0.95188	0.99037	0.68204	-0.55208	-0.53052	0.62384	0.93247	2.6359	1.3983	1.6266	0.17915	0.8292	0.15229	-2.7151	-2.4433	0.070959	0.59611	0.33786	-1.5655	-1.9511	0.1228
Glu-Val	1.6615	0.73252	1.1367	0.31915	0.88253	0.73927	-0.43583	0.31366	0.76945	0.94109	1.5829	0.66261	1.1409	0.31757	0.90539	0.67146	-0.57462	-0.22424	0.83356	0.96635	0.45085	-1.1493	-0.49255	0.64814	0.93053	1.1288	0.17479	0.65701	0.54705	0.92004	0.59104	-0.75866	-0.23428	0.82627	0.98901	1.2203	0.28722	0.76805	0.48529	0.90775	0.50369	-0.98939	-1.6669	0.17087	0.6664	2.0355	1.0254	1.3818	0.23919
glycerol	2.1716	1.1187	1.3248	0.25587	0.88253	0.9042	-0.14528	-0.93478	0.40282	0.85268	0.60896	-0.71558	-1.3536	0.24731	0.90539	1.2624	0.33617	0.47855	0.65724	0.9132	2.9453	1.5584	2.4553	0.070046	0.73145	1.4004	0.48582	0.97148	0.38632	0.89169	3.6979	1.8867	2.3781	0.076146	0.89274	1.5214	0.60541	1.3887	0.23725	0.83404	0.9784	-0.031505	0.15237	0.88627	0.97534	0.92731	-0.10887	0.29053	0.78585
glycerol-3-galactoside	1.092	0.12702	-0.19281	0.8565	0.98033	1.9799	0.98544	0.62241	0.5674	0.90241	1.2342	0.3036	0.38275	0.72137	0.97122	3.8941	1.9613	2.6778	0.055357	0.84507	5.3198	2.4114	1.1003	0.33297	0.81114	3.0672	1.6169	0.52525	0.62718	0.93202	1.8016	0.84926	1.8423	0.13923	0.89274	2.6782	1.4213	1.5822	0.18878	0.8292	1.9594	0.9704	1.0615	0.34832	0.76436	1.2647	0.33882	0.67309	0.53778
glycerol-alpha-phosphate	0.33707	-1.5689	-2.1338	0.099785	0.86232	2.0997	1.0702	1.2179	0.2902	0.78594	0.18173	-2.4601	-4.1232	0.014574	0.60978	0.42929	-1.22	-1.3054	0.26179	0.85317	3.0277	1.5982	2.9824	0.040641	0.65392	2.0741	1.0525	0.88428	0.4265	0.89857	2.592	1.3741	2.2399	0.088634	0.89274	10.225	3.354	2.3845	0.075621	0.8292	0.62518	-0.67766	-0.81821	0.45918	0.80527	0.68188	-0.55241	-0.30912	0.77266
Ile-Val	12.193	3.608	6.4303	0.0030079	0.3433	0.60773	-0.71849	-2.0602	0.10842	0.71048	1.0034	0.0048325	0.42399	0.69338	0.96616	0.91705	-0.12493	0.47858	0.65722	0.9132	0.40445	-1.306	-0.89935	0.41931	0.84976	0.47392	-1.0773	0.10141	0.9241	0.99037	1.0821	0.11378	-0.42429	0.69318	0.9488	1.1859	0.24603	-0.0026157	0.99804	0.99951	0.81492	-0.29528	-1.3542	0.24712	0.71137	0.44916	-1.1547	0.12027	0.91007
Ile-Val-Lys	0.66397	-0.59081	-0.86943	0.43367	0.88356	3.3624	1.7495	0.62856	0.56374	0.90241	1.8704	0.90336	0.36598	0.73291	0.97324	0.63627	-0.6523	-1.0374	0.35814	0.85317	0.98455	-0.022463	-0.16597	0.87623	0.97463	1.1096	0.15003	-0.24286	0.82006	0.9825	1.4502	0.53628	1.0853	0.33881	0.89274	1.0511	0.071891	0.57617	0.59537	0.92278	0.51054	-0.96991	-0.61832	0.56984	0.845	1.0366	0.051906	0.39753	0.71128
isocitric acid	0.68052	-0.55529	-0.98885	0.37872	0.88253	2.7818	1.476	1.8017	0.14595	0.72552	0.31574	-1.6632	-2.1286	0.10037	0.90477	0.45232	-1.1446	-1.5798	0.1893	0.85304	1.5521	0.63418	2.2948	0.083413	0.74295	1.7546	0.81118	1.88	0.13328	0.88881	1.5922	0.67101	3.0614	0.037609	0.89274	1.601	0.67894	1.6878	0.16673	0.8292	0.96268	-0.054869	-0.089185	0.93322	0.98863	1.0522	0.073461	0.16715	0.87536
lactic acid	3.644	1.8655	1.3357	0.25259	0.88253	1.7242	0.78595	1.2557	0.27758	0.78036	1.3675	0.45152	1.2166	0.29062	0.90539	2.4361	1.2846	3.2361	0.031792	0.76088	1.3001	0.37861	0.16177	0.87933	0.97463	2.7641	1.4668	1.1376	0.3188	0.89169	0.72364	-0.46666	-1.1282	0.32231	0.89274	0.026525	-5.2365	-1.7568	0.1538	0.8292	0.38455	-1.3788	-2.2771	0.085062	0.60404	0.46195	-1.1142	-3.1295	0.035203
Leu-Val	2.0711	1.0504	0.60556	0.57748	0.8974	0.2227	-2.1669	-2.6423	0.05744	0.70795	0.756	-0.40355	0.72402	0.50913	0.92959	0.81777	-0.29023	0.24377	0.8194	0.96136	0.2416	-2.0493	-1.2222	0.28872	0.78036	0.64599	-0.63041	-1.0325	0.36015	0.89169	2.2402	1.1636	0.66824	0.54056	0.90636	0.54811	-0.86746	-1.2676	0.2737	0.85548	0.41664	-1.2631	-1.0926	0.33596	0.76002	0.41293	-1.276	-0.081997	0.93859
L-Valine	1.7789	0.83101	0.7928	0.47227	0.88801	0.47457	-1.0753	-0.032154	0.97589	0.99121	7.224	2.8528	1.0367	0.35845	0.90539	0.4964	-1.0104	-1.6251	0.17948	0.85304	0.54059	-0.88739	0.1205	0.9099	0.98242	4.3673	2.1267	7.6028	0.0016061	0.2248	2.1605	1.1113	0.41447	0.69979	0.95013	0.5805	-0.78463	-0.18432	0.86273	0.9755	0.84169	-0.24864	-0.79788	0.46963	0.81089	1.4157	0.50153	1.0227	0.36428
Met-Val	1.5071	0.59182	1.0065	0.37111	0.88253	1.0685	0.095528	0.3016	0.77799	0.9411	0.97331	-0.039023	-0.45233	0.67448	0.96616	0.73133	-0.4514	-0.97276	0.38576	0.85317	0.5864	-0.77005	-0.60078	0.58037	0.91272	1.0457	0.064401	-0.0049583	0.99628	0.99988	0.41092	-1.2831	-1.609	0.18289	0.89274	0.34843	-1.5211	-1.508	0.20604	0.8292	0.87083	-0.19954	-0.48778	0.65123	0.87745	0.30875	-1.6955	-1.7998	0.14628
myo-inositol	0.40573	-1.3014	-1.4777	0.21356	0.88253	0.92091	-0.11886	-0.58751	0.58842	0.90877	0.33365	-1.5836	-1.6915	0.16601	0.90477	0.37384	-1.4195	-2.2126	0.091362	0.85304	0.77509	-0.36757	-0.4619	0.66816	0.93711	0.86141	-0.21524	-0.46683	0.66491	0.93844	1.2699	0.34468	1.3005	0.26329	0.89274	1.1349	0.18261	0.69478	0.52544	0.9185	3.1725	1.6656	1.3808	0.23947	0.7095	1.3118	0.39155	0.082109	0.9385
Phe-Ala	1.8337	0.87475	2.5346	0.064352	0.86232	0.90367	-0.14614	0.6804	0.5336	0.89629	1.3349	0.41674	0.89322	0.42222	0.92108	1.2468	0.31819	0.91975	0.40975	0.85317	0.23168	-2.1098	0.42001	0.69606	0.94407	0.31498	-1.6667	-2.3222	0.080941	0.88881	0.76947	-0.37807	-0.83628	0.45005	0.89274	0.82458	-0.27826	-0.29602	0.78195	0.95736	2.3645	1.2415	1.213	0.29187	0.73814	1.0788	0.10947	-0.31999	0.76499
Phe-Val	2.7237	1.4456	2.0034	0.11567	0.86232	0.94761	-0.077628	0.61864	0.56964	0.90241	0.97888	-0.030795	-0.54279	0.61611	0.95271	1.0102	0.014673	-0.027867	0.9791	0.99682	0.66682	-0.58463	-0.81558	0.46052	0.86537	0.62414	-0.68005	0.33894	0.7517	0.96759	1.1301	0.17651	0.81984	0.45835	0.89274	0.6905	-0.5343	-0.91502	0.41195	0.89078	1.3004	0.37892	0.9092	0.41467	0.79415	1.0305	0.043408	0.42162	0.69497
p-Hydroxyphenyllactic acid	1.4841	0.56957	2.9748	0.04095	0.81732	1.1473	0.19829	0.75437	0.49261	0.88337	1.3162	0.39641	0.82474	0.45586	0.92721	0.43545	-1.1994	-1.5032	0.20722	0.85317	2.3617	1.2398	0.40287	0.70765	0.94442	0.97386	-0.038219	0.37044	0.72984	0.95768	1.4531	0.53918	1.0711	0.34444	0.89274	1.2846	0.36136	-0.11218	0.91609	0.97807	1.2478	0.31934	0.90331	0.41744	0.79415	0.42908	-1.2207	-1.967	0.12058
sorbitol	0.052609	-4.2486	-1.5865	0.18782	0.87963	0.12872	-2.9577	-1.8997	0.13029	0.71705	0.079801	-3.6474	-2.4766	0.068458	0.90477	1.203	0.26667	0.34804	0.74535	0.93851	2.4161	1.2727	1.5699	0.19152	0.77861	0.23777	-2.0724	-0.63725	0.55861	0.92004	1.2154	0.28142	0.42564	0.69228	0.94849	1.7301	0.79087	0.58468	0.59015	0.9206	0.83559	-0.25914	-0.49928	0.64379	0.87293	1.0339	0.048039	0.13217	0.90123
Trp-Ala	1.1333	0.18058	0.50944	0.63726	0.91755	0.79779	-0.32593	-0.61464	0.57203	0.90382	2.0796	1.0563	1.6186	0.18085	0.90539	1.3141	0.39409	0.81641	0.4601	0.8553	0.2238	-2.1597	-7.4226	0.0017584	0.13719	0.92517	-0.11221	-0.19725	0.85325	0.98826	1.0245	0.034945	0.16405	0.87764	0.9998	0.75516	-0.40515	-0.47341	0.6606	0.92888	0.5858	-0.77152	-3.4604	0.025809	0.4865	0.42281	-1.2419	-0.83703	0.44967
Trp-Val	1.5979	0.67619	1.0398	0.35716	0.88253	0.54166	-0.88454	-0.46452	0.66644	0.92584	1.9643	0.97403	1.6572	0.17281	0.90477	0.67398	-0.56923	-1.0141	0.36791	0.85317	0.94376	-0.083501	0.060671	0.95453	0.98716	0.77345	-0.37061	-1.4766	0.21382	0.88881	0.7138	-0.48641	-0.927	0.4064	0.89274	0.46725	-1.0977	-1.385	0.23829	0.83532	0.37952	-1.3978	-1.7338	0.15798	0.65859	0.56352	-0.82746	-0.5631	0.60343
Tyr-Ala	1.925	0.94487	0.52441	0.62771	0.91341	0.33133	-1.5937	-1.8938	0.13117	0.71705	0.86379	-0.21125	-0.48535	0.65281	0.96616	0.40029	-1.3209	-1.4021	0.23353	0.85317	0.25439	-1.9749	-1.9835	0.11833	0.75778	0.24752	-2.0144	-2.6223	0.058658	0.88881	1.6377	0.71168	1.207	0.29393	0.89274	0.79129	-0.33773	0.16648	0.87586	0.9755	0.61156	-0.70943	0.25313	0.81264	0.95249	1.3541	0.43729	0.28369	0.79073
Tyr-Val	0.62716	-0.6731	-0.82619	0.45513	0.88801	0.52437	-0.93134	-1.0183	0.36613	0.83171	0.80617	-0.31085	0.4219	0.69479	0.96616	0.56524	-0.82306	-1.2357	0.28417	0.85317	0.17355	-2.5266	-0.94148	0.39977	0.84145	0.4538	-1.1399	-1.8118	0.14424	0.88881	0.41521	-1.2681	-2.0368	0.11135	0.89274	0.71531	-0.48335	-0.28446	0.79018	0.95936	1.1732	0.2304	0.24495	0.81855	0.95387	0.062614	-3.9974	-2.1629	0.096574
Val-Ala	1.7642	0.81898	1.3423	0.25063	0.88253	0.20671	-2.2743	-2.4306	0.071935	0.70857	0.59258	-0.75491	-1.4701	0.21548	0.90539	0.76573	-0.38509	-0.39189	0.71512	0.93117	0.063466	-3.9779	-1.4118	0.23085	0.77861	1.1281	0.17395	-0.78131	0.47828	0.90666	0.57846	-0.78971	-1.5867	0.18777	0.89274	0.095619	-3.3866	-2.9145	0.043484	0.8292	0.95887	-0.060597	0.24976	0.81507	0.95268	1.9792	0.98491	1.6787	0.1685
Val-Gly-Val	0.11921	-3.0684	-8.1567	0.0012296	0.21911	1.7435	0.80197	0.63618	0.55924	0.90241	1.5895	0.66856	0.81405	0.4613	0.92721	0.3993	-1.3244	-0.78938	0.47405	0.85693	0.75625	-0.40306	-0.63167	0.5619	0.90908	0.3703	-1.4332	-1.375	0.24113	0.89169	0.80787	-0.30781	-0.80059	0.46822	0.89274	1.117	0.15962	0.45022	0.67587	0.9337	1.8635	0.89798	1.5934	0.18629	0.67575	1.0663	0.092654	0.26058	0.80728
Val-Ile	1.0878	0.12147	0.12108	0.90947	0.98975	1.0815	0.11308	0.45648	0.67173	0.92584	0.75695	-0.40173	-0.54859	0.61247	0.95103	0.62706	-0.67332	-0.58373	0.59073	0.89311	0.15653	-2.6755	-1.3657	0.2438	0.77861	0.96442	-0.052261	0.14211	0.89387	0.99037	2.6245	1.3921	3.3494	0.028586	0.89274	1.603	0.68078	1.4711	0.21521	0.8292	2.3385	1.2256	0.10135	0.92415	0.9872	0.40076	-1.3192	-0.076693	0.94255
valine	0.64249	-0.63825	-0.055067	0.95873	0.99164	1.1576	0.21111	0.47918	0.65683	0.9226	2.6117	1.385	1.9377	0.12471	0.90477	2.5539	1.3527	1.5452	0.19719	0.85317	2.8042	1.4876	1.9925	0.11712	0.75778	1.7468	0.80475	1.3641	0.24424	0.89169	5.4408	2.4438	3.4599	0.025819	0.89274	0.42244	-1.2432	-2.34	0.079379	0.8292	1.4002	0.48561	-0.19449	0.85527	0.96615	1.1856	0.24564	-0.010774	0.99192
Val-Phe	12.595	3.6548	1.5205	0.20303	0.88253	0.049106	-4.348	-2.5876	0.060838	0.70795	12.729	3.67	2.265	0.086202	0.90477	1.373	0.45734	-0.06213	0.95344	0.99382	0.12683	-2.9791	-1.6731	0.16962	0.77252	1.1076	0.1474	0.67618	0.53601	0.91835	11.049	3.4658	1.2849	0.2682	0.89274	5.3585	2.4218	1.399	0.23439	0.83099	1.8538	0.89052	1.3257	0.25559	0.71603	0.65127	-0.61868	0.055974	0.95805
Val-Pro	0.82184	-0.28308	-0.18512	0.86214	0.98098	0.77213	-0.37308	0.24153	0.82102	0.95104	3.1137	1.6386	1.764	0.1525	0.90477	0.73247	-0.44915	-0.33813	0.75227	0.94011	0.98278	-0.025054	0.37474	0.72687	0.94799	0.4525	-1.144	-1.2314	0.28562	0.89169	0.53191	-0.91075	-1.2995	0.2636	0.89274	0.4546	-1.1373	-1.2562	0.27742	0.86028	0.45739	-1.1285	-0.98629	0.37983	0.77661	0.88284	-0.17977	-0.35879	0.73789
Val-Trp	1.683	0.75108	1.2328	0.28515	0.88253	0.74697	-0.42088	-0.27597	0.79625	0.94689	3.9907	1.9966	2.7815	0.049742	0.8642	0.9972	-0.0040479	-0.27328	0.79817	0.95201	0.17883	-2.4833	-1.6452	0.17528	0.77252	0.4708	-1.0868	-1.8005	0.14616	0.88881	1.117	0.15958	0.73645	0.50231	0.89367	1.85	0.88751	2.0753	0.10658	0.8292	1.6517	0.72395	0.83485	0.45076	0.80443	1.6884	0.75566	0.59653	0.58294
Val-Tyr	1.3321	0.41371	1.566	0.19241	0.88253	0.27567	-1.859	-3.0722	0.037213	0.65763	0.88995	-0.1682	0.48054	0.65594	0.96616	0.85682	-0.22293	-0.46033	0.66919	0.91596	0.13821	-2.8551	-1.7122	0.16203	0.77252	0.82311	-0.28084	0.1978	0.85285	0.98826	3.9448	1.98	1.3514	0.24794	0.89274	1.3792	0.46388	0.90626	0.41605	0.89078	2.6908	1.428	1.5359	0.19937	0.68673	1.9589	0.97007	0.65813	0.5464
Val-Val	2.4143	1.2716	1.8404	0.13954	0.86232	1.0226	0.03226	0.42955	0.68965	0.92898	1.6398	0.71349	-0.49313	0.64777	0.96523	3.7346	1.901	1.454	0.21962	0.85317	0.3812	-1.3914	-1.5175	0.20374	0.77861	1.0172	0.024605	0.070504	0.94718	0.99037	0.50876	-0.97495	-0.91714	0.41096	0.89274	0.56033	-0.83564	-0.85282	0.44181	0.89684	2.5447	1.3475	2.0094	0.11487	0.63512	0.58131	-0.78262	0.016662	0.9875
xylose	0.41949	-1.2533	-1.7967	0.14681	0.86232	0.80671	-0.30988	-0.58947	0.58723	0.90877	0.72417	-0.4656	-4.1709	0.014021	0.60624	2.904	1.5381	2.3366	0.07967	0.85304	1.454	0.54001	1.6477	0.17476	0.77252	0.98647	-0.019652	0.099891	0.92524	0.99037	1.3471	0.42989	0.31884	0.7658	0.96891	0.74619	-0.42239	-0.9111	0.41378	0.89078	1.8814	0.91179	0.82981	0.4533	0.80485	0.70368	-0.507	-1.0593	0.34917
xylonic acid isomer	0.83327	-0.26315	-0.3195	0.76534	0.95881	0.55084	-0.8603	-2.2371	0.088905	0.70857	0.64626	-0.62982	-1.0862	0.33846	0.90539	1.0535	0.075159	0.36291	0.73503	0.93782	1.8017	0.84935	2.4779	0.068364	0.72732	0.58292	-0.77863	-1.476	0.21398	0.88881	1.3766	0.46107	0.99012	0.37816	0.89274	1.6749	0.74409	1.2214	0.28901	0.86353	0.77706	-0.3639	-0.99514	0.37599	0.7737	0.97391	-0.038137	-0.21914	0.83727
xylitol	0.043874	-4.5105	-1.2278	0.28684	0.88253	0.84493	-0.2431	-0.9058	0.41627	0.85814	0.028406	-5.1377	-11.166	0.00036622	0.13691	0.10842	-3.2053	-1.3075	0.26112	0.85317	1.8761	0.90777	3.0707	0.037267	0.64611	1.2023	0.26576	0.44544	0.67905	0.94219	1.143	0.19279	0.64897	0.55174	0.90966	1.6536	0.72564	1.018	0.36625	0.87992	0.67715	-0.56245	-0.58998	0.58692	0.85143	2.8708	1.5214	0.67436	0.53705
vanillic acid	0.44218	-1.1773	-2.2472	0.087919	0.86232	1.1284	0.17434	0.44308	0.68062	0.92788	0.54685	-0.87077	-1.4642	0.21699	0.90539	3.9921	1.9971	1.9394	0.12447	0.85304	1.8111	0.85688	1.426	0.22701	0.77861	3.3388	1.7393	1.7055	0.1633	0.88881	1.4767	0.56241	2.3006	0.082881	0.89274	1.9815	0.98656	2.2925	0.083626	0.8292	0.52831	-0.92054	-1.3951	0.23545	0.70819	0.49052	-1.0276	-1.4932	0.20968
Uridine1	0.91726	-0.1246	0.34434	0.74793	0.95106	0.86332	-0.21203	0.49543	0.64628	0.9204	0.54487	-0.87603	-0.70509	0.51965	0.92959	1.1835	0.24311	0.77977	0.47909	0.85979	0.47375	-1.0778	-1.1897	0.29995	0.78546	0.64339	-0.63624	-1.1137	0.32783	0.89169	0.43385	-1.2047	-1.7621	0.15284	0.89274	0.21635	-2.2086	-3.2405	0.031659	0.74426	2.4247	1.2778	0.34003	0.75094	0.92218	1.5045	0.58924	0.85398	0.44124
uridine	0.38575	-1.3743	-1.9364	0.12489	0.86232	0.83624	-0.25801	-0.6708	0.53909	0.90012	0.5444	-0.87726	-2.3408	0.07931	0.90477	0.46749	-1.097	-1.3814	0.2393	0.85317	1.1922	0.25358	-0.019926	0.98506	0.9942	0.39112	-1.3543	-5.1483	0.0067526	0.49744	1.4001	0.48556	0.90098	0.41854	0.89274	14.84	3.8914	3.7837	0.019373	0.69339	0.52663	-0.92514	-1.8503	0.13795	0.64998	0.79869	-0.3243	-0.76606	0.48635
urea	3.9841	1.9943	1.1937	0.29853	0.88253	0.29982	-1.7378	-0.37639	0.72574	0.93533	2.4866	1.3142	0.93616	0.40219	0.9165	4.2443	2.0855	1.4967	0.20882	0.85317	3.7088	1.891	4.451	0.011238	0.40124	5.4889	2.4565	2.0204	0.11345	0.88881	1.7459	0.80401	2.1767	0.095091	0.89274	1.8367	0.87708	1.0516	0.3523	0.87992	0.70463	-0.50506	-2.0024	0.1158	0.63512	0.67114	-0.57531	-3.1466	0.034628
uracil	2.4026	1.2646	1.0735	0.34349	0.88253	3.1476	1.6543	2.3198	0.081153	0.70857	5.4165	2.4374	2.3677	0.077011	0.90477	6.3389	2.6642	1.219	0.28982	0.85317	3.1649	1.6621	2.0179	0.11377	0.75778	2.2336	1.1594	1.6966	0.165	0.88881	2.9047	1.5384	2.3879	0.075341	0.89274	0.03644	-4.7783	-2.1632	0.096539	0.8292	0.64763	-0.62675	0.050275	0.96231	0.99441	0.35407	-1.4979	-0.93049	0.40479
UDP-glucuronic acid	0.18698	-2.4191	-4.7015	0.0092978	0.56963	0.54596	-0.87314	-1.757	0.15376	0.72552	0.23273	-2.1033	-1.8196	0.14294	0.90477	0.59278	-0.75443	-0.068899	0.94838	0.99235	0.99406	-0.0086016	-0.33756	0.75266	0.95282	0.42901	-1.2209	-0.92591	0.4069	0.89169	1.4231	0.50903	1.0664	0.34635	0.89274	0.9034	-0.14656	-0.11959	0.91057	0.97772	0.63093	-0.66445	-0.71916	0.51181	0.81999	1.1068	0.14645	0.37244	0.72846
Tyr-Tyr	0.61989	-0.68991	-1.2816	0.26924	0.88253	2.1633	1.1133	0.51517	0.6336	0.91931	1.5637	0.64494	0.17291	0.87112	0.99263	0.57171	-0.80664	-1.2889	0.26692	0.85317	1.4107	0.49638	0.97974	0.38269	0.83224	0.78143	-0.35581	-0.64362	0.55487	0.92004	0.98922	-0.015639	0.33952	0.75129	0.96368	0.74018	-0.43406	-1.3123	0.25967	0.84298	3.4425	1.7835	2.2706	0.085674	0.60404	0.59309	-0.75367	-0.63017	0.56279
Tyr-Trp	0.86605	-0.20748	0.39399	0.71369	0.94249	0.31713	-1.6568	-2.8535	0.046232	0.68422	1.7214	0.78358	0.25602	0.81056	0.97919	1.0555	0.077992	-0.040703	0.96948	0.99458	0.48375	-1.0477	-0.26454	0.80443	0.96185	1.5563	0.63813	1.3433	0.25034	0.89169	0.60075	-0.73517	-0.38491	0.71989	0.95477	0.6226	-0.68363	-1.007	0.37089	0.87992	0.7083	-0.49757	-0.67488	0.53675	0.8304	1.9351	0.95244	1.3195	0.25746
Tyr-Ser-Arg	0.80953	-0.30484	-0.47143	0.6619	0.92561	0.30781	-1.6999	-0.34956	0.7443	0.93533	0.40544	-1.3025	-1.8613	0.13619	0.90477	0.698	-0.51869	-1.0576	0.34989	0.85317	1.3588	0.44238	0.50034	0.64311	0.92926	1.6917	0.75848	1.2233	0.28835	0.89169	1.4392	0.52522	-0.10447	0.92183	0.9998	1.7924	0.84193	0.19227	0.8569	0.97475	0.83468	-0.26071	0.17141	0.87222	0.97183	7.7296	2.9504	1.5325	0.20016
Tyr-Pro	2.5251	1.3363	1.7917	0.14766	0.86232	0.26318	-1.9259	-1.5567	0.19454	0.74313	1.6184	0.6946	1.4495	0.22078	0.90539	0.50998	-0.9715	-1.345	0.24983	0.85317	0.3983	-1.3281	-1.3133	0.25935	0.77861	0.33985	-1.557	-1.3354	0.25266	0.89169	1.14	0.18904	-0.32176	0.76375	0.96866	0.61595	-0.69912	-1.1568	0.31172	0.86999	0.40806	-1.2932	-2.0171	0.11388	0.63512	0.67781	-0.56105	-0.81213	0.46228
Tyr-Phe	0.96258	-0.055018	-0.032587	0.97557	0.99446	0.29865	-1.7435	-0.48744	0.65146	0.92128	0.72255	-0.46882	-0.82369	0.45639	0.92721	0.55528	-0.84872	-1.1482	0.31487	0.85317	0.42704	-1.2275	-1.686	0.16708	0.77252	0.6138	-0.70416	-1.0925	0.33601	0.89169	0.85402	-0.22766	0.073756	0.94475	0.9998	0.75552	-0.40447	-0.13925	0.89598	0.97676	0.6236	-0.6813	-0.72905	0.50637	0.81687	1.0951	0.13108	-0.32435	0.76193
Tyrosine1	1.5626	0.64393	0.19644	0.85384	0.97969	0.55837	-0.8407	-0.75532	0.4921	0.88337	0.17812	-2.4891	0.016628	0.98753	0.99928	0.26118	-1.9369	-1.8767	0.13379	0.85304	0.47405	-1.0769	-0.86496	0.43585	0.85469	0.35335	-1.5008	-1.3768	0.24062	0.89169	3.6463	1.8664	0.9751	0.38472	0.89274	0.6837	-0.54857	-1.0246	0.36347	0.87992	1.1006	0.13831	-0.3793	0.72374	0.90867	1.3876	0.47257	0.17251	0.87141
tyrosine	1.302	0.38073	0.004731	0.99645	0.999	0.79681	-0.32769	-0.71014	0.51683	0.88594	1.7086	0.77281	1.2936	0.26545	0.90539	1.4098	0.49551	0.99136	0.37763	0.85317	1.8098	0.8558	3.5486	0.023828	0.55158	1.1548	0.2077	0.52204	0.62922	0.93202	2.3037	1.2039	2.5698	0.061995	0.89274	0.57925	-0.78774	-1.0353	0.35901	0.87992	1.085	0.11768	-0.30919	0.77262	0.93001	0.53188	-0.91082	-7.742	0.0014994
Tyr-Met	1.509	0.59357	1.4832	0.21216	0.88253	0.91228	-0.13245	-0.27496	0.79696	0.94689	0.57693	-0.79353	-0.27626	0.79603	0.97914	0.71203	-0.49	-0.89992	0.41905	0.85317	0.89249	-0.1641	0.096898	0.92747	0.98548	0.82917	-0.27026	-0.6524	0.54973	0.92004	0.9712	-0.042164	-0.14218	0.89381	0.9998	0.43755	-1.1925	-1.5688	0.19178	0.8292	0.79251	-0.3355	-0.17692	0.86817	0.97055	0.67571	-0.56552	-0.62709	0.56462
Tyr-Leu	0.82699	-0.27406	-1.1684	0.30753	0.88253	0.35723	-1.4851	-0.68191	0.53274	0.89623	2.0752	1.0533	1.5193	0.20332	0.90539	0.38401	-1.3808	-1.9829	0.11841	0.85304	0.5189	-0.94648	-1.3572	0.24625	0.77861	2.4511	1.2934	2.1885	0.093853	0.88881	0.68708	-0.54145	-0.97776	0.38356	0.89274	2.051	1.0363	1.5071	0.20627	0.8292	1.0948	0.13071	0.90448	0.41689	0.79415	0.18765	-2.4139	-2.1085	0.10266
Tyr-Glu	0.84456	-0.24373	-0.78611	0.47576	0.88801	0.49988	-1.0003	-3.7295	0.020306	0.57321	2.6658	1.4145	1.6263	0.17922	0.90539	0.50545	-0.98436	-1.2972	0.26432	0.85317	0.58297	-0.77851	-0.80969	0.46354	0.86602	0.77446	-0.36875	-0.45746	0.67108	0.94086	4.1398	2.0496	2.2481	0.087828	0.89274	0.19141	-2.3853	-2.5371	0.064181	0.8292	0.71086	-0.49236	-0.64263	0.55545	0.83637	0.99862	-0.0019936	0.5433	0.61579
Tyr-Gln	0.97413	-0.037817	0.39424	0.71352	0.94249	0.78757	-0.34453	-0.29676	0.78142	0.94228	0.54252	-0.88226	-1.035	0.35913	0.90539	0.62316	-0.68232	-1.2247	0.28789	0.85317	0.89547	-0.15929	0.34725	0.7459	0.95244	3.7099	1.8914	2.1845	0.09427	0.88881	0.60973	-0.71377	-1.3019	0.26286	0.89274	0.3281	-1.6078	-1.9768	0.11923	0.8292	0.79271	-0.33514	-0.56996	0.59919	0.85454	1.8638	0.89828	1.1004	0.33294
Tyr-Asp	4.2931	2.102	3.1148	0.035705	0.78318	0.68882	-0.5378	-2.5385	0.064084	0.70795	0.69363	-0.52776	-0.68961	0.52836	0.93183	0.86141	-0.21522	-0.50621	0.63934	0.9098	0.88252	-0.1803	0.31557	0.7681	0.95512	0.43589	-1.1979	-1.6805	0.16815	0.88881	1.045	0.063565	0.76298	0.48799	0.89367	2.3525	1.2342	0.30854	0.77307	0.95523	0.81083	-0.30253	-0.18308	0.86364	0.96914	0.94335	-0.084136	-0.57538	0.59585
Tryptophan1	0.80741	-0.30862	-0.82069	0.45792	0.88801	1.2829	0.35941	1.0675	0.34587	0.8186	1.4474	0.53342	1.0256	0.36306	0.90609	0.4596	-1.1215	-1.2659	0.27426	0.85317	0.34929	-1.5175	-0.68128	0.53309	0.89479	0.92878	-0.10659	0.41485	0.69953	0.95086	5.3992	2.4327	1.3571	0.24628	0.89274	0.92958	-0.10534	-0.025871	0.9806	0.99622	0.42554	-1.2326	-0.91259	0.41309	0.79369	0.51754	-0.95026	-1.1553	0.31227
tryptophan	1.7393	0.7985	0.0024823	0.99814	0.99974	1.1503	0.20205	0.037026	0.97224	0.99061	1.0957	0.13185	-0.29891	0.7799	0.97324	1.6558	0.72753	0.81287	0.46191	0.8553	1.2063	0.27057	0.918	0.41056	0.8436	0.95761	-0.062492	0.33684	0.75317	0.96759	3.6725	1.8767	2.8626	0.045811	0.89274	0.55177	-0.85787	-0.72276	0.50983	0.91482	0.51592	-0.95477	-1.7653	0.15227	0.65631	0.41609	-1.265	-1.8685	0.13507
Tryptamine	1.9477	0.96179	0.48629	0.6522	0.92481	0.97892	-0.030738	0.51678	0.63257	0.91931	1.0204	0.029158	0.21171	0.84268	0.98797	0.80834	-0.30697	-2.2549	0.087176	0.85304	0.99896	-0.0015083	0.50023	0.64318	0.92926	0.40246	-1.3131	-1.0679	0.34572	0.89169	0.87038	-0.20028	-0.77222	0.48307	0.89274	0.71305	-0.48792	-2.307	0.082305	0.8292	1.621	0.69688	0.29965	0.77937	0.93357	1.9948	0.99625	1.5911	0.1868
Trp-Tyr	1.8162	0.86091	1.869	0.13499	0.86232	0.35381	-1.4989	-4.5954	0.010065	0.45522	0.91699	-0.12502	0.16979	0.87342	0.99263	0.37458	-1.4167	-1.5853	0.18808	0.85304	0.16742	-2.5785	-1.644	0.17553	0.77252	3.2171	1.6858	1.1206	0.32521	0.89169	0.32657	-1.6145	-1.9079	0.12905	0.89274	0.90081	-0.1507	-0.7352	0.50299	0.91264	0.92078	-0.11907	-0.58418	0.59046	0.85206	0.21515	-2.2166	-0.68757	0.52952
Trp-Trp	2.3673	1.2433	1.0453	0.35489	0.88253	0.60243	-0.73112	-1.3825	0.23901	0.75584	0.3606	-1.4715	-1.0383	0.35775	0.90539	1.5098	0.59437	0.23013	0.82928	0.96544	0.74917	-0.41664	-0.21966	0.83689	0.96574	0.41995	-1.2517	-2.4747	0.068598	0.88881	1.0904	0.12491	0.91016	0.41422	0.89274	0.94472	-0.08204	-0.43818	0.68388	0.93489	0.87274	-0.19637	-0.90852	0.41499	0.79415	0.66275	-0.59346	-0.38556	0.71945
Trp-Thr	0.12268	-3.027	-3.4444	0.026189	0.71188	0.52546	-0.92835	-1.1605	0.31037	0.79795	4.3439	2.119	2.2862	0.084206	0.90477	0.092583	-3.4331	-3.8613	0.018127	0.62367	0.53561	-0.90074	-0.77319	0.48256	0.87518	0.52173	-0.93863	-0.23793	0.82363	0.9825	0.99259	-0.010724	0.46751	0.66447	0.94157	0.30074	-1.7334	-0.15303	0.88578	0.97591	1.2222	0.28953	-0.38663	0.71872	0.90676	0.095198	-3.3929	-3.9439	0.016905
Trp-Ser	1.497	0.58211	0.80316	0.46689	0.88801	1.0876	0.12121	0.58584	0.58944	0.90877	0.34047	-1.5544	-1.6556	0.17315	0.90477	0.59823	-0.74122	-1.1052	0.33106	0.85317	0.42248	-1.2431	-1.4247	0.22737	0.77861	1.0191	0.027238	0.97149	0.38631	0.89169	1.447	0.53304	1.0004	0.37372	0.89274	0.73835	-0.43762	-1.1341	0.3201	0.87053	0.87946	-0.18531	-0.79312	0.4721	0.81089	0.29079	-1.7819	-1.2077	0.29368
Trp-Pro	1.0304	0.043234	0.037897	0.97159	0.99296	0.41322	-1.275	-2.0244	0.11294	0.7108	0.3556	-1.4917	-1.7072	0.16297	0.90477	1.0546	0.076675	0.22658	0.83186	0.96635	0.62071	-0.688	0.15343	0.88549	0.97635	0.87419	-0.19397	-0.20709	0.84605	0.98573	0.18822	-2.4095	-1.6998	0.16439	0.89274	0.47623	-1.0703	-1.5796	0.18934	0.8292	1.9172	0.93899	1.6144	0.18174	0.67074	1.1969	0.25925	0.22754	0.83116
Trp-Phe	1.5012	0.58609	0.95653	0.39297	0.88253	1.0753	0.10469	0.25229	0.81325	0.94954	0.86006	-0.21749	-0.17583	0.86897	0.99263	0.44104	-1.181	-1.5103	0.20547	0.85317	0.62713	-0.67317	0.19653	0.85378	0.96851	0.6937	-0.52761	0.29575	0.78214	0.97962	0.74481	-0.42506	-0.77003	0.48424	0.89274	0.9001	-0.15184	-0.24004	0.8221	0.96473	1.7747	0.82756	0.7493	0.49534	0.81368	0.19432	-2.3635	-1.508	0.20603
Trp-Leu	2.4149	1.272	3.4026	0.027211	0.71282	0.81818	-0.28951	0.19209	0.85703	0.96057	1.5195	0.60355	0.049519	0.96288	0.99902	0.76338	-0.38953	-0.31971	0.76519	0.94236	0.46304	-1.1108	-0.29214	0.7847	0.95949	0.98213	-0.026012	0.0020946	0.99843	0.99988	0.15108	-2.7267	-0.99906	0.3743	0.89274	0.7966	-0.32806	-0.37161	0.72903	0.94277	0.57132	-0.80763	-1.0859	0.33858	0.7605	1.1544	0.2071	0.16848	0.87438
Trp-Ile	1.735	0.79493	2.9081	0.043762	0.82874	0.54142	-0.88519	-1.2115	0.29237	0.78793	1.506	0.59074	0.9928	0.377	0.90609	2.6145	1.3865	1.8056	0.14528	0.85304	0.90872	-0.13809	0.79978	0.46864	0.86625	0.4165	-1.2636	-0.6102	0.57469	0.92399	0.8266	-0.27473	-0.4128	0.70092	0.95071	1.2222	0.28953	0.81829	0.45914	0.89832	1.4559	0.54195	-0.10999	0.91772	0.98587	0.8092	-0.30544	-0.12867	0.90383
Trp-Glu	1.0081	0.011585	-0.54157	0.61687	0.91012	0.6439	-0.63509	-3.1199	0.035528	0.65001	1.5739	0.65439	-0.2844	0.79022	0.97578	0.49706	-1.0085	-1.2012	0.29592	0.85317	0.68575	-0.54425	-0.39068	0.71595	0.94674	2.1949	1.1341	1.6498	0.17434	0.88881	1.3329	0.41453	0.96134	0.39082	0.89274	0.84053	-0.25063	0.37278	0.72822	0.9423	0.88661	-0.17364	-1.0382	0.35779	0.76631	0.47113	-1.0858	-0.72659	0.50771
Tris(2-chloroethyl) phosphate	0.95887	-0.060598	0.2585	0.80878	0.97105	0.87228	-0.19713	-0.042391	0.96822	0.98984	0.80187	-0.31857	-0.85042	0.443	0.92702	0.73753	-0.43922	-1.0881	0.33772	0.85317	0.15537	-2.6862	-3.591	0.022941	0.54216	0.53645	-0.89847	-1.3316	0.25381	0.89169	1.2516	0.32377	0.84055	0.44791	0.89274	1.0283	0.040305	-0.73489	0.50317	0.91264	1.0208	0.029702	-0.78259	0.4776	0.81089	1.5979	0.67621	0.35087	0.74338
Tris(2-butoxyethyl) phosphate	1.2413	0.31181	1.0927	0.33594	0.88253	0.26606	-1.9102	-0.81485	0.46089	0.87363	2.0369	1.0264	0.75471	0.49242	0.92804	0.65516	-0.61009	-0.88266	0.42727	0.85317	1.9034	0.92861	0.45058	0.67564	0.93758	0.92365	-0.11458	0.45233	0.67448	0.94196	0.27773	-1.8483	-2.5617	0.062528	0.89274	0.71247	-0.4891	-0.98174	0.38181	0.88451	0.10807	-3.21	-1.1775	0.30427	0.74514	1.1015	0.13951	0.16664	0.87574
Triethylene glycol	0.58676	-0.76916	-0.40262	0.70781	0.93994	2.8326	1.5021	0.50661	0.63908	0.9204	5.1234	2.3571	4.5469	0.010442	0.54919	0.47505	-1.0738	-0.6521	0.54991	0.88148	0.24614	-2.0225	-1.8848	0.13254	0.75785	1.3547	0.438	1.0184	0.36606	0.89169	6.5201	2.7049	5.1394	0.006794	0.50884	0.19359	-2.3689	-1.762	0.15287	0.8292	0.81857	-0.28882	0.48157	0.65527	0.87924	1.6217	0.69752	-0.38535	0.7196
triethanolamine	1.2596	0.33298	0.22906	0.83006	0.97478	2.6241	1.3918	5.9997	0.0038832	0.29166	1.0176	0.025211	0.18693	0.86082	0.99263	2.6715	1.4177	5.7391	0.0045668	0.32449	2.466	1.3022	0.91515	0.41189	0.8436	2.7146	1.4407	1.3442	0.25005	0.89169	0.70625	-0.50175	-0.55836	0.60638	0.92984	1.9789	0.98467	1.0094	0.36989	0.87992	0.80082	-0.32045	-0.84909	0.44366	0.80123	0.71523	-0.48353	-1.0891	0.33734
trans-Traumatic acid	3.0895	1.6274	-0.18553	0.86184	0.98098	0.57492	-0.79856	-1.098	0.33385	0.81492	1.4078	0.49342	1.6188	0.1808	0.90539	0.98623	-0.020008	-0.092401	0.93082	0.98642	1.9376	0.95429	1.4326	0.22524	0.77861	0.6832	-0.54962	-0.66223	0.54403	0.92004	0.4629	-1.1112	0.13621	0.89823	0.9998	0.91783	-0.1237	-0.29314	0.78399	0.95736	1.6121	0.68894	1.5005	0.20789	0.69014	0.073898	-3.7583	-3.1773	0.033622
trans-Ferulic acid	1.1746	0.23223	0.28127	0.79245	0.96776	1.2271	0.29527	1.2985	0.26391	0.76779	1.1087	0.14885	-0.3211	0.76421	0.97324	1.7666	0.82097	1.9523	0.12264	0.85304	3.2035	1.6796	2.0159	0.11403	0.75778	1.243	0.31379	0.72428	0.50899	0.91082	0.49199	-1.0233	-1.4986	0.20834	0.89274	0.44828	-1.1575	-1.3936	0.23588	0.83271	1.4297	0.51569	1.2062	0.2942	0.7388	0.47364	-1.0781	-1.7476	0.15545
trans-Aconitic acid	0.70118	-0.51214	-0.91157	0.41356	0.88253	0.24025	-2.0574	-6.4402	0.0029908	0.25905	0.26518	-1.915	-2.016	0.11401	0.90477	0.77415	-0.36932	0.38572	0.71934	0.93284	1.2815	0.35789	0.11348	0.91512	0.98363	0.85244	-0.23032	0.1694	0.87371	0.98912	1.8521	0.88917	0.76784	0.4854	0.89274	0.17791	-2.4908	-3.3658	0.028154	0.73226	2.0718	1.0509	0.099742	0.92535	0.9872	2.1789	1.1236	1.4564	0.21901
trans-4-hydroxy-L-proline	0.28967	-1.7875	-0.78969	0.47389	0.88801	2.1654	1.1146	2.1231	0.10099	0.70857	0.83825	-0.25456	-0.65632	0.54745	0.93545	1.0076	0.010916	0.11846	0.91142	0.9853	0.90873	-0.13808	0.061329	0.95404	0.98716	1.0769	0.10694	0.23041	0.82908	0.98388	1.1042	0.143	0.5489	0.61227	0.93118	1.256	0.32885	0.321	0.76429	0.95434	0.54704	-0.87028	-2.9755	0.04092	0.54101	0.47332	-1.0791	-2.3251	0.080686
trans-3,5-Dimethoxy-4-hydroxycinnamaldehyde	0.72133	-0.47126	-0.97482	0.38485	0.88253	0.65837	-0.60304	-1.2798	0.26979	0.77257	1.3557	0.439	0.86588	0.4354	0.92165	1.429	0.51501	1.0036	0.37237	0.85317	0.64208	-0.63918	-0.59198	0.5857	0.91493	0.97705	-0.033499	0.53029	0.62398	0.93202	1.9671	0.97608	0.8649	0.43588	0.89274	0.76544	-0.38564	-0.29767	0.78078	0.95736	7.6946	2.9438	1.5371	0.19908	0.68673	1.2829	0.35937	0.72564	0.50824
trans-2-Hydroxycinnamic acid	0.68995	-0.53543	-1.0549	0.35097	0.88253	1.2645	0.33852	0.74681	0.49668	0.88337	0.98825	-0.017049	0.63673	0.55892	0.93744	2.4455	1.2901	1.6698	0.17028	0.85304	1.47	0.5558	0.38315	0.7211	0.94674	0.1285	-2.9601	-1.0985	0.33365	0.89169	0.88592	-0.17475	-0.7559	0.49178	0.89367	2.1217	1.0852	0.90848	0.41501	0.89078	0.15993	-2.6445	-2.67	0.055807	0.58268	1.1163	0.15869	-0.012014	0.99099
Thr-Tyr	1.2132	0.27881	0.25708	0.8098	0.97105	1.2054	0.26948	0.77132	0.48355	0.88006	1.1275	0.17312	0.41875	0.69691	0.967	1.2937	0.37151	0.86816	0.43429	0.85317	0.4264	-1.2297	-1.2284	0.28662	0.78036	0.87539	-0.192	-0.050699	0.962	0.99114	0.78563	-0.34808	-0.74543	0.49743	0.89367	0.59295	-0.75402	-0.8424	0.44699	0.89832	0.47186	-1.0836	-1.6289	0.17867	0.66691	0.74828	-0.41836	-0.80152	0.46774
Thr-Trp	0.49925	-1.0022	-1.6572	0.17282	0.87909	0.71917	-0.47559	0.66772	0.54086	0.90093	0.35691	-1.4864	-1.8133	0.144	0.90477	0.096986	-3.3661	-26.368	1.2295e-05	0.0074101	0.47629	-1.0701	-1.3814	0.23931	0.77861	0.56339	-0.8278	-0.73901	0.50092	0.91082	1.7512	0.80831	0.60408	0.57838	0.91776	1.0865	0.11963	-0.26861	0.80151	0.96001	0.38801	-1.3658	-1.8972	0.13067	0.64998	1.401	0.4865	-0.54908	0.61216
Thr-Phe	1.2524	0.32472	0.83599	0.45019	0.88801	0.23084	-2.115	-2.6151	0.059104	0.70795	1.3964	0.48167	-0.30234	0.77746	0.97324	3.2716	1.71	1.2829	0.26882	0.85317	1.0737	0.10256	-0.17259	0.87135	0.9734	0.4728	-1.0807	-1.6948	0.16536	0.88881	0.77802	-0.36212	-0.80607	0.4654	0.89274	0.58477	-0.77407	-0.54024	0.61771	0.92435	0.84151	-0.24895	-0.52643	0.62643	0.86599	2.0043	1.0031	0.28433	0.79027
Thr-Leu	1.5937	0.67235	1.0783	0.3416	0.88253	0.79052	-0.33912	0.22267	0.8347	0.95377	1.5499	0.6322	0.96235	0.39037	0.90984	0.75916	-0.39752	-0.54836	0.61262	0.89948	0.43537	-1.1997	0.20757	0.8457	0.96574	0.78354	-0.35192	-0.4963	0.64572	0.93652	1.1261	0.17138	-0.22511	0.83292	0.99195	0.90818	-0.13894	-0.25248	0.81311	0.96371	1.8438	0.88265	-0.0051776	0.99612	0.99847	0.42402	-1.2378	-1.8131	0.14402
threose	1.3275	0.40871	1.0237	0.36384	0.88253	0.31599	-1.6621	-2.8454	0.046612	0.68422	0.80227	-0.31784	-0.20234	0.84953	0.98838	0.95243	-0.07031	-0.058421	0.95622	0.99382	1.1784	0.23677	-0.037077	0.9722	0.9915	1.2862	0.3631	0.083511	0.93746	0.99037	0.92851	-0.10701	-0.057018	0.95727	0.9998	1.6215	0.69737	1.0276	0.36221	0.87992	0.55038	-0.86151	0.058757	0.95596	0.99415	1.3995	0.48495	1.1045	0.33133
threonine	0.85128	-0.23229	-0.62095	0.56827	0.8956	0.85078	-0.23315	-0.080929	0.93939	0.98396	1.5624	0.64377	1.3075	0.26114	0.90539	2.443	1.2887	1.4889	0.21074	0.85317	1.5136	0.59803	2.0083	0.11503	0.75778	1.0045	0.006513	0.15974	0.88083	0.9898	1.788	0.83834	1.9175	0.12764	0.89274	0.70271	-0.509	-0.5376	0.61937	0.92435	0.69867	-0.51732	-0.3569	0.7392	0.91811	1.7426	0.80121	2.6359	0.057827
threonic acid	0.65855	-0.60263	-0.96395	0.38966	0.88253	0.57712	-0.79306	-1.1376	0.31881	0.80286	0.52393	-0.93257	-1.7347	0.15781	0.90477	0.9486	-0.07613	-0.17049	0.8729	0.97582	1.1491	0.2005	0.17247	0.87144	0.9734	0.7754	-0.36698	-0.17107	0.87248	0.98912	1.4911	0.57634	1.3001	0.26342	0.89274	0.7933	-0.33406	-0.24978	0.81506	0.96371	0.81551	-0.29422	-0.41201	0.70146	0.89908	0.76942	-0.37816	-0.71397	0.5147
threitol	0.052063	-4.2636	-3.3328	0.02903	0.72113	0.79241	-0.33568	-0.58533	0.58976	0.90877	0.066745	-3.9052	-2.1507	0.097904	0.90477	0.066274	-3.9154	-0.89507	0.42134	0.85317	0.11182	-3.1607	-0.43179	0.68815	0.94151	1.3753	0.4597	1.0786	0.34145	0.89169	1.5765	0.65676	1.3649	0.24401	0.89274	0.9254	-0.11185	-0.45926	0.6699	0.93252	1.1503	0.20202	0.14493	0.89178	0.97713	1.3005	0.37904	0.58913	0.58744
Tetrahydroharman-3-carboxylic acid	1.2293	0.2978	0.24641	0.8175	0.97358	0.61385	-0.70403	-1.1368	0.3191	0.80286	0.72404	-0.46585	-0.13953	0.89578	0.99278	1.3175	0.39784	0.054071	0.95947	0.99382	0.52228	-0.93711	-1.4227	0.22791	0.77861	0.37406	-1.4187	-1.1822	0.3026	0.89169	1.2771	0.35286	0.017975	0.98652	0.9998	0.36213	-1.4654	-1.0393	0.35735	0.87992	15.9	3.991	1.7453	0.15587	0.65631	2.2999	1.2016	0.3105	0.77168
Tetraethylene glycol monomethyl ether	0.35417	-1.4975	-1.2286	0.28657	0.88253	0.62803	-0.6711	-0.61099	0.57422	0.90502	0.55568	-0.84768	-1.1436	0.31658	0.90539	1.418	0.50386	0.76815	0.48524	0.86151	1.2114	0.27662	0.78091	0.47849	0.87299	1.0369	0.052247	0.65516	0.54813	0.92004	1.5086	0.59318	0.34193	0.74962	0.96289	0.69054	-0.5342	-0.36286	0.73507	0.94362	3.6681	1.875	1.7089	0.16265	0.66181	8.1649	3.0294	1.9924	0.11713
Tetradecylamine	0.66558	-0.58731	0.68772	0.52943	0.89141	0.70287	-0.50866	-1.0257	0.36302	0.82936	0.11364	-3.1374	-1.9601	0.12155	0.90477	1.8904	0.91869	1.1838	0.30204	0.85317	0.30519	-1.7122	-0.73308	0.50415	0.88726	0.19904	-2.3289	-1.0335	0.35976	0.89169	5.448	2.4457	3.0076	0.039644	0.89274	1.1232	0.16768	-0.15225	0.88636	0.97591	1.3299	0.4113	0.96912	0.38737	0.77954	0.84711	-0.23937	-0.25962	0.80797
terephthalic acid	2.2138	1.1466	0.34718	0.74595	0.95018	0.98813	-0.017234	-0.091102	0.93179	0.98112	0.57875	-0.78899	-0.84825	0.44407	0.92702	0.38857	-1.3637	-1.1805	0.30321	0.85317	1.1461	0.19678	0.10333	0.92268	0.98471	3.1232	1.643	1.0694	0.34511	0.89169	1.8636	0.89812	1.1992	0.29664	0.89274	0.76879	-0.37935	-0.39251	0.7147	0.93911	1.0576	0.080826	0.060595	0.95459	0.99369	0.64788	-0.62621	-0.82762	0.4544
tartaric acid	0.42467	-1.2356	-1.424	0.22754	0.88253	1.3004	0.37893	1.4871	0.2112	0.74733	0.31467	-1.6681	-2.6234	0.058591	0.90041	1.4701	0.55591	1.1562	0.31194	0.85317	1.7612	0.81658	3.4177	0.026836	0.56531	2.117	1.082	9.0676	0.0008199	0.18756	1.8732	0.90553	0.67527	0.53653	0.90528	1.0886	0.12243	0.43139	0.68842	0.93546	1.3685	0.45264	0.34553	0.7471	0.92145	1.9714	0.97923	0.19645	0.85383
tagatose	0.57901	-0.78835	-1.2511	0.27909	0.88253	1.0043	0.0061366	0.097324	0.92715	0.98035	0.34819	-1.5221	-2.4481	0.070589	0.90477	0.96412	-0.052711	-0.21832	0.83786	0.96635	1.4322	0.51819	1.2148	0.29125	0.78102	1.2008	0.26398	0.35432	0.74099	0.96481	1.4563	0.54234	0.70866	0.51765	0.8976	0.92703	-0.10931	-0.23031	0.82915	0.96626	0.45498	-1.1361	-0.98347	0.38106	0.7775	0.68867	-0.53811	-0.35235	0.74236
Syringic acid	0.6677	-0.58274	-1.0676	0.34584	0.88253	0.94978	-0.074329	-0.088726	0.93356	0.98112	2.3362	1.2242	1.1386	0.31842	0.90539	0.82062	-0.28521	-0.81318	0.46175	0.8553	0.79588	-0.32937	0.20875	0.84484	0.96574	0.30428	-1.7165	-2.3652	0.077227	0.88881	0.71927	-0.4754	-0.78104	0.47842	0.89274	1.7716	0.82502	1.4481	0.22115	0.8292	0.10244	-3.2871	-2.617	0.058986	0.58808	0.60104	-0.73448	-0.48137	0.6554
Suberic acid1	1.1764	0.23442	0.52017	0.63041	0.914	0.56328	-0.82808	-0.22185	0.8353	0.95393	3.1985	1.6774	1.538	0.19888	0.90539	1.0523	0.073569	-0.60996	0.57484	0.88845	15.687	3.9715	3.9766	0.016448	0.47019	1.0775	0.10762	0.44125	0.68183	0.94353	0.95137	-0.071927	-0.11914	0.91091	0.9998	0.95032	-0.073511	0.072973	0.94533	0.9866	6.4346	2.6859	2.44	0.071205	0.59611	0.90099	-0.15041	-0.1316	0.90165
suberic acid	1.8468	0.88504	1.5868	0.18774	0.87963	1.0596	0.083534	0.33921	0.75152	0.93533	0.86201	-0.21422	-0.808	0.4644	0.92721	1.6529	0.72502	1.307	0.26128	0.85317	0.84856	-0.23692	-0.33276	0.75602	0.95282	2.8406	1.5062	1.4544	0.21953	0.88881	1.137	0.18525	0.39551	0.71265	0.95096	2.0481	1.0343	2.1602	0.096866	0.8292	0.6259	-0.67599	-1.3775	0.2404	0.7095	0.65908	-0.60147	-1.2565	0.27731
Spermidine1	1.7671	0.82136	1.143	0.31681	0.88253	0.95168	-0.071454	-0.069159	0.94818	0.9865	0.5048	-0.98622	-1.3288	0.25464	0.90539	0.35547	-1.4922	-1.758	0.15358	0.85304	1.3719	0.4562	1.1339	0.32017	0.80354	0.37973	-1.397	-0.13843	0.89659	0.99037	0.8606	-0.21659	-1.3106	0.26016	0.89274	0.11862	-3.0756	-3.3945	0.027415	0.73081	0.1838	-2.4438	-6.2111	0.0034192	0.39556	0.31636	-1.6604	-0.37155	0.72907
spermidine	0.33619	-1.5727	-2.8767	0.045162	0.8406	0.71835	-0.47725	-0.56647	0.60134	0.91219	0.74942	-0.41615	-0.94564	0.39788	0.91134	1.0641	0.089654	0.50818	0.63807	0.90977	1.2284	0.29673	0.23308	0.82714	0.96482	0.70829	-0.49758	-0.56992	0.59922	0.92823	1.5992	0.67737	0.6419	0.55588	0.91015	1.6096	0.68672	0.62493	0.5659	0.9206	11.96	3.5801	0.59707	0.58261	0.84998	0.81478	-0.29551	-0.5817	0.59197
Sinapyl alcohol	0.22104	-2.1776	-0.84118	0.44759	0.88611	0.57824	-0.79025	-0.29696	0.78128	0.94228	1.3951	0.48037	0.98031	0.38244	0.90609	0.16997	-2.5566	-1.64	0.17635	0.85304	0.75905	-0.39774	-0.46344	0.66714	0.93711	1.2991	0.37746	0.53171	0.62308	0.93202	0.38519	-1.3763	-1.9346	0.12515	0.89274	0.71244	-0.48916	0.33139	0.75698	0.95215	1.4108	0.49653	0.86578	0.43545	0.79864	0.57505	-0.79825	-1.4652	0.21675
shikimic acid	0.83191	-0.26551	-0.90476	0.41676	0.88253	0.34747	-1.5251	-2.723	0.052826	0.68788	0.455	-1.1361	-2.771	0.050278	0.8642	1.1314	0.17816	0.27895	0.79411	0.95055	1.1504	0.20211	-0.04419	0.96687	0.99041	0.20475	-2.2881	-2.4177	0.07294	0.88881	0.92126	-0.11832	-0.19073	0.85803	0.99944	0.61095	-0.71088	-1.7186	0.16082	0.8292	1.2715	0.3465	0.32927	0.75847	0.92392	0.97786	-0.032293	-0.1356	0.89869
Ser-Tyr	1.2418	0.31243	0.57823	0.5941	0.90526	0.16308	-2.6163	-1.6253	0.17942	0.74313	1.6627	0.7335	0.084398	0.9368	0.99597	0.98084	-0.027917	0.73199	0.50475	0.86861	0.51034	-0.97048	-0.14931	0.88854	0.97637	0.72884	-0.45633	-1.3189	0.25764	0.89169	6.0478	2.5964	2.5951	0.06036	0.89274	5.5449	2.4712	1.2218	0.28886	0.86353	0.5851	-0.77325	-1.3683	0.24303	0.71137	2.967	1.569	1.86	0.1364
Ser-Trp	0.88178	-0.18151	-0.59869	0.58163	0.89982	0.52707	-0.92394	-2.1367	0.099458	0.70857	0.54643	-0.8719	-1.9075	0.12912	0.90477	1.127	0.1725	0.59636	0.58305	0.89111	0.6993	-0.51601	-0.19832	0.85247	0.96851	0.61084	-0.71114	-0.12092	0.90958	0.99037	1.8378	0.87797	1.6414	0.17606	0.89274	1.3822	0.46699	0.30133	0.77818	0.95736	1.1505	0.20232	-0.22678	0.83171	0.96075	3.7968	1.9248	0.57021	0.59904
Ser-Phe	1.4261	0.51211	0.70494	0.51973	0.88938	0.58758	-0.76713	-0.40824	0.704	0.93517	0.69726	-0.52023	-0.54235	0.61638	0.95271	0.69012	-0.53508	-0.36841	0.73124	0.93646	0.31252	-1.678	-1.6564	0.17299	0.77252	1.4249	0.5109	1.1908	0.29958	0.89169	1.4422	0.52825	-0.05426	0.95933	0.9998	1.9921	0.99429	1.532	0.20029	0.8292	1.4807	0.56623	0.97128	0.38641	0.77954	0.24903	-2.0056	-1.7813	0.14947
Ser-Leu	0.36842	-1.4406	0.15254	0.88615	0.9861	0.4254	-1.2331	-1.482	0.21247	0.74811	0.54174	-0.88433	-0.9604	0.39124	0.90984	0.50971	-0.97224	-1.3519	0.2478	0.85317	0.14893	-2.7473	-0.96477	0.38929	0.83854	1.2824	0.3589	0.72147	0.51054	0.91082	1.1363	0.18438	0.46468	0.66632	0.94157	1.2032	0.26693	0.67122	0.53885	0.91965	1.6061	0.68352	1.1161	0.32689	0.75663	0.42799	-1.2243	-1.4955	0.20912
serine	1.1618	0.21637	0.30709	0.7741	0.95978	1.1368	0.18502	0.056348	0.95777	0.98842	1.7028	0.76793	2.6437	0.057355	0.8939	1.0506	0.071162	-0.2131	0.84167	0.96635	0.93976	-0.089635	-0.32027	0.7648	0.95498	0.92432	-0.11353	-0.46931	0.66328	0.93832	0.77733	-0.36341	-1.0489	0.3534	0.89274	1.4207	0.50665	1.1877	0.30064	0.86697	0.96568	-0.050386	0.77158	0.48341	0.81089	0.97522	-0.036201	0.75042	0.49473
Sebacic acid	0.85255	-0.23014	-0.7419	0.49935	0.88901	0.69093	-0.53338	-1.022	0.36458	0.83033	0.72476	-0.46442	-0.65805	0.54645	0.93545	1.6088	0.68599	1.1258	0.32322	0.85317	0.55725	-0.84361	-1.5655	0.19252	0.77861	0.53404	-0.90498	-0.92842	0.40574	0.89169	0.94138	-0.087154	-0.29654	0.78158	0.976	0.35825	-1.481	-1.7064	0.16312	0.8292	0.97968	-0.029623	-0.75035	0.49477	0.81368	0.32146	-1.6373	-0.99985	0.37396
salicylic acid	0.92079	-0.11906	-0.16713	0.87538	0.98414	1.6344	0.70872	1.6807	0.16811	0.74222	0.63309	-0.65952	-1.3956	0.23533	0.90539	1.0073	0.010506	-0.18225	0.86425	0.97533	1.2202	0.28709	0.96223	0.39043	0.83879	3.0398	1.604	1.3645	0.24414	0.89169	1.5889	0.66806	2.078	0.10627	0.89274	3.6586	1.8713	1.9973	0.11647	0.8292	0.58035	-0.785	-1.1282	0.32233	0.75371	0.72927	-0.45547	-1.1015	0.33251
salicylaldehyde	0.84718	-0.23926	0.047702	0.96424	0.99225	4.4797	2.1634	2.9792	0.040772	0.66467	1.8946	0.9219	1.0097	0.36975	0.90609	9.5088	3.2493	6.2683	0.0033055	0.27892	0.81278	-0.29905	-0.2679	0.80202	0.96185	5.5231	2.4655	0.9132	0.4128	0.89254	0.61324	-0.70548	-0.29995	0.77916	0.97551	1.5079	0.59249	1.0933	0.33568	0.87735	0.29104	-1.7807	-2.6263	0.05841	0.58802	0.5197	-0.94426	-0.53944	0.61821
saccharic acid	0.38446	-1.3791	-2.0265	0.11266	0.86232	1.3573	0.44073	-0.25827	0.80894	0.94827	0.27128	-1.8822	-2.8465	0.046559	0.85677	0.64586	-0.6307	-1.1924	0.29902	0.85317	1.7372	0.7968	1.816	0.14354	0.76155	1.3665	0.45053	1.2166	0.29062	0.89169	0.92253	-0.11633	-0.33183	0.75668	0.96586	1.9212	0.94203	1.5534	0.1953	0.8292	0.4423	-1.1769	-3.6996	0.020843	0.4865	0.68647	-0.54273	-0.91591	0.41153
Rutin	0.6447	-0.63329	-0.1541	0.88499	0.9861	0.65144	-0.61829	-0.82588	0.45528	0.8728	1.1213	0.16516	0.4832	0.65421	0.96616	0.57953	-0.78704	-1.1579	0.31134	0.85317	1.4251	0.51105	0.99303	0.37691	0.82919	0.73225	-0.44959	0.11913	0.91092	0.99037	1.6799	0.74833	1.366	0.2437	0.89274	1.0676	0.094306	0.40866	0.70372	0.93851	0.6729	-0.57153	-0.0095666	0.99283	0.99752	1.1645	0.21974	0.42532	0.69248
ribose	0.45928	-1.1226	-1.5385	0.19876	0.88253	0.68158	-0.55304	-0.78192	0.47795	0.87747	0.48208	-1.0527	-2.9424	0.042287	0.8291	1.0412	0.058311	0.012563	0.99058	0.99839	1.354	0.43722	0.88654	0.42541	0.84976	0.87844	-0.18699	-0.088349	0.93385	0.99037	2.245	1.1667	3.7508	0.019932	0.89274	2.0477	1.034	1.4254	0.22717	0.8292	6.2696	2.6484	0.71295	0.51526	0.8238	0.90011	-0.15182	-0.050189	0.96238
ribonic acid	1.1457	0.19621	0.66009	0.54527	0.8956	0.58539	-0.77253	-1.1575	0.31147	0.79928	0.40362	-1.3089	-1.6635	0.17154	0.90477	0.55233	-0.85641	-0.9263	0.40672	0.85317	1.2535	0.32591	0.45208	0.67464	0.93758	0.69329	-0.52846	-0.55443	0.60882	0.92828	1.3904	0.47547	1.6267	0.17913	0.89274	1.0158	0.022605	-0.17263	0.87132	0.9755	0.85698	-0.22267	-0.41666	0.69831	0.89807	0.72046	-0.473	-0.70939	0.51724
ribitol	0.50038	-0.99891	-1.4752	0.21418	0.88253	0.37054	-1.4323	-1.7598	0.15324	0.72552	0.34726	-1.5259	-2.2727	0.085475	0.90477	0.65706	-0.60591	-1.3365	0.25234	0.85317	1.4122	0.49792	1.6028	0.18424	0.77252	0.67023	-0.57728	-0.99028	0.37809	0.89169	1.3618	0.44547	0.95045	0.3957	0.89274	1.4988	0.5838	1.0009	0.3735	0.87992	1.4517	0.53775	0.75753	0.49091	0.81238	0.89417	-0.16137	-0.19777	0.85287
Rhoifolin	0.68262	-0.55084	-0.96478	0.38929	0.88253	0.9529	-0.069596	0.30362	0.77656	0.9411	0.52533	-0.92871	0.16898	0.87401	0.99263	1.2212	0.28832	0.0029781	0.99777	0.9998	2.3276	1.2188	1.0647	0.347	0.81444	0.59457	-0.75009	-1.1316	0.32106	0.89169	1.4459	0.53198	3.8456	0.018371	0.87638	1.179	0.23751	0.69806	0.52359	0.9185	0.51604	-0.95443	-1.3859	0.23805	0.70836	0.98704	-0.018816	-0.0074153	0.99444
Quercetin 3'-glucuronide	0.20571	-2.2813	-1.163	0.30949	0.88253	0.86513	-0.20901	0.11692	0.91256	0.97889	1.4457	0.53182	0.77703	0.48053	0.92721	1.287	0.36398	-0.49909	0.64392	0.91128	60.608	5.9214	2.4451	0.070815	0.73145	0.88874	-0.17016	-0.61332	0.57282	0.92399	14.591	3.867	1.5544	0.19506	0.89274	2.8232	1.4973	1.0255	0.3631	0.87992	0.36883	-1.439	-0.10638	0.9204	0.98616	0.51906	-0.94602	-0.61279	0.57314
Quercetin	1.6552	0.72699	1.3739	0.24145	0.88253	1.5241	0.60796	0.85544	0.44052	0.86683	0.26108	-1.9374	-0.44797	0.67737	0.96616	0.75246	-0.4103	-0.35081	0.74343	0.93851	0.97983	-0.029398	-0.15841	0.88181	0.97463	0.089442	-3.4829	-1.419	0.2289	0.88991	0.82149	-0.28369	0.053787	0.95968	0.9998	0.60011	-0.7367	-0.6347	0.56011	0.9206	0.050704	-4.3018	-2.394	0.074843	0.59622	0.39499	-1.3401	-0.24763	0.81661
putrescine	1.5585	0.64017	0.86575	0.43547	0.88356	1.3586	0.44207	-0.24902	0.81561	0.94954	2.5861	1.3708	2.7302	0.052434	0.86548	2.3307	1.2208	2.6277	0.058329	0.84507	1.907	0.93131	1.4685	0.21588	0.77861	1.7151	0.77827	1.0353	0.359	0.89169	2	1	1.3052	0.26186	0.89274	1.0117	0.016791	0.1128	0.91562	0.97807	0.83414	-0.26164	-0.71483	0.51422	0.8229	0.95053	-0.07319	-0.17489	0.86966
P-Toluenesulfonic acid	1.1477	0.19879	-0.85554	0.44047	0.88356	0.90443	-0.14492	-0.36824	0.73135	0.93533	0.67949	-0.55747	0.13703	0.89762	0.99278	0.21638	-2.2084	-2.4502	0.070428	0.84604	2.8391	1.5054	2.3874	0.075377	0.7356	3.6807	1.88	2.9109	0.043639	0.88881	2.1486	1.1034	1.2041	0.29493	0.89274	0.22999	-2.1203	-1.1812	0.30294	0.86863	1.024	0.034187	-0.042914	0.96783	0.99459	0.97642	-0.03442	-0.26689	0.80275
pseudo uridine	0.38592	-1.3736	-3.0954	0.036382	0.78318	0.60053	-0.7357	-1.1539	0.31279	0.79962	0.25697	-1.9603	-5.1883	0.0065688	0.4943	0.79859	-0.32448	-0.91105	0.41381	0.85317	1.8066	0.85328	2.2006	0.09259	0.75345	1.1467	0.19746	0.64799	0.55231	0.92004	1.1897	0.25063	0.86576	0.43546	0.89274	0.73108	-0.45191	-0.68858	0.52894	0.91937	0.55581	-0.84733	-0.55608	0.60779	0.85842	0.55712	-0.84394	-1.3159	0.25857
Pro-Pro	0.85711	-0.22245	-0.78993	0.47376	0.88801	1.724	0.78573	1.4089	0.23166	0.74957	3.4274	1.7771	1.1674	0.3079	0.90539	0.60815	-0.71749	-0.57275	0.59747	0.89556	1.8675	0.90112	1.0938	0.33549	0.81114	0.4949	-1.0148	-0.16134	0.87964	0.98924	0.82085	-0.2848	-0.10196	0.92369	0.9998	0.83341	-0.26291	-0.48024	0.65614	0.92754	1.1553	0.20821	0.71575	0.51371	0.82239	1.9515	0.96455	1.0694	0.34512
proline	0.19789	-2.3373	-2.0439	0.11045	0.86232	1.3753	0.45978	0.4734	0.66061	0.92366	5.7171	2.5153	2.4496	0.070477	0.90477	5.6943	2.5095	1.1609	0.31023	0.85317	2.919	1.5455	1.343	0.25041	0.77861	1.904	0.92903	1.3506	0.24818	0.89169	5.3871	2.4295	2.7394	0.051937	0.89274	0.23727	-2.0754	-2.8421	0.046768	0.8292	0.9297	-0.10516	-0.09527	0.92868	0.98863	1.6682	0.73825	1.0923	0.33607
Pro-Ile	2.7543	1.4617	1.0657	0.3466	0.88253	1.0243	0.034607	0.45362	0.67363	0.92584	0.34185	-1.5486	-1.9162	0.12783	0.90477	2.6754	1.4198	1.7081	0.1628	0.85304	0.63019	-0.66615	-0.27985	0.79347	0.96096	0.7116	-0.49086	-0.83325	0.45157	0.90106	1.0676	0.094346	0.058049	0.95649	0.9998	0.77635	-0.36523	-0.23984	0.82224	0.96473	0.88798	-0.17141	0.33123	0.75709	0.92383	0.73492	-0.44434	0.12864	0.90385
pinitol	1.3082	0.38756	0.47118	0.66206	0.92561	0.86079	-0.21626	-0.15969	0.88086	0.96916	0.78386	-0.35132	-1.2756	0.27115	0.90539	2.6065	1.3821	2.1038	0.10321	0.85304	1.5739	0.65436	1.7494	0.15513	0.7693	82.007	6.3577	1.2244	0.28797	0.89169	0.6188	-0.69245	-0.94674	0.39738	0.89274	1.3125	0.39233	0.40988	0.7029	0.9385	0.5178	-0.94953	-2.0582	0.10868	0.63401	0.9505	-0.07324	-0.044317	0.96678
Phytosphingosine	0.42143	-1.2466	-1.6772	0.16881	0.87477	0.33642	-1.5717	-1.5288	0.20104	0.74313	1.6897	0.75677	0.20505	0.84755	0.98797	1.3455	0.4281	0.90129	0.4184	0.85317	0.19787	-2.3373	-2.1182	0.10155	0.75345	0.9404	-0.088651	0.40681	0.70498	0.95086	0.57693	-0.79353	-1.3484	0.24881	0.89274	0.43991	-1.1847	-1.1803	0.30326	0.86863	0.11939	-3.0663	-2.544	0.063711	0.59574	0.46756	-1.0968	-0.76706	0.48582
Phthalic acid	1.1148	0.15684	0.28683	0.78849	0.96588	1.605	0.68259	1.3156	0.25865	0.76734	1.177	0.23512	0.84169	0.44734	0.92721	1.054	0.075815	-0.073507	0.94493	0.99131	0.12044	-3.0536	0.033032	0.97523	0.99339	1.099	0.13621	-0.066952	0.94983	0.99037	0.18808	-2.4106	-2.6213	0.058717	0.89274	2.7865	1.4785	2.084	0.10554	0.8292	0.9639	-0.05304	-0.50554	0.63977	0.87216	0.68696	-0.5417	-0.99297	0.37693
phosphate	1.916	0.93807	1.1576	0.31145	0.88253	3.0087	1.5891	4.7547	0.0089401	0.4225	0.43574	-1.1985	-3.2583	0.03113	0.72962	0.6236	-0.68131	-1.019	0.3658	0.85317	1.3253	0.40631	-0.25204	0.81343	0.96302	2.0864	1.061	0.75639	0.49152	0.9079	1.4266	0.51262	1.1809	0.30307	0.89274	2.7775	1.4738	1.2656	0.27435	0.85548	0.78183	-0.35508	-0.042001	0.96851	0.99459	0.88146	-0.18203	-0.29054	0.78585
Phe-Tyr	1.6426	0.71595	1.7439	0.15612	0.87446	0.79032	-0.33948	-0.46752	0.66446	0.92584	0.70965	-0.49482	-0.24877	0.81579	0.98137	0.60304	-0.72968	-1.2194	0.28968	0.85317	0.16868	-2.5676	-0.75632	0.49156	0.88125	0.69218	-0.53079	0.059415	0.95547	0.99037	0.50284	-0.99183	-0.3474	0.7458	0.96186	0.61404	-0.7036	-1.0623	0.348	0.87992	0.6049	-0.72524	-1.2679	0.27361	0.72743	0.63654	-0.65168	-1.2878	0.26728
Phe-Trp	0.27398	-1.8678	-2.1094	0.10257	0.86232	0.83757	-0.25571	-0.47472	0.65974	0.92366	0.5591	-0.83883	0.25009	0.81484	0.98106	0.81254	-0.29948	-0.83006	0.45317	0.85317	0.40178	-1.3155	-1.4667	0.21635	0.77861	0.96161	-0.056472	0.34459	0.74776	0.96701	0.33883	-1.5614	-2.5784	0.061431	0.89274	1.9653	0.97475	1.0937	0.33554	0.87735	3.0727	1.6195	1.8275	0.14164	0.65461	0.51729	-0.95096	-1.7884	0.14823
Phe-Thr	1.2541	0.32669	0.024232	0.98183	0.99576	0.67341	-0.57044	-0.36161	0.73594	0.93533	1.7096	0.77363	1.1485	0.31479	0.90539	1.5033	0.58818	0.18128	0.86497	0.97533	0.39956	-1.3235	-0.91574	0.41161	0.8436	1.1974	0.25986	1.0324	0.36023	0.89169	0.96539	-0.05081	0.47918	0.65683	0.94157	0.66534	-0.58783	-0.95395	0.39413	0.88539	0.43985	-1.1849	-0.22137	0.83564	0.96126	1.009	0.01295	0.26964	0.80078
Phe-Ser	1.531	0.6145	-0.083704	0.93731	0.99112	1.0562	0.078861	0.077424	0.942	0.98396	1.2249	0.29262	0.41176	0.70162	0.96823	0.23712	-2.0763	-0.89848	0.41972	0.85317	0.38788	-1.3663	-0.53205	0.62287	0.92498	0.39844	-1.3276	-0.12003	0.91024	0.99037	3.3129	1.7281	2.0455	0.11025	0.89274	0.29807	-1.7463	-1.613	0.18204	0.8292	0.47755	-1.0663	-1.6939	0.16553	0.66369	1.3157	0.39582	0.022639	0.98302
phenylethylamine	0.94461	-0.082207	-0.25192	0.81352	0.97358	1.4916	0.57691	0.71976	0.51149	0.88413	2.2349	1.1602	2.5105	0.066025	0.90477	0.99784	-0.0031222	-0.29369	0.78361	0.94628	2.0208	1.0149	2.9035	0.043965	0.66627	1.4532	0.53927	1.0111	0.36917	0.89169	1.4886	0.57398	1.6008	0.18468	0.89274	0.70616	-0.50194	-1.0463	0.35447	0.87992	0.3783	-1.4024	-1.2618	0.27558	0.72743	0.75202	-0.41115	-0.7099	0.51696
Phenylalanylphenylalanine	1.4558	0.54177	0.1632	0.87827	0.98414	0.59175	-0.75693	-2.1828	0.094449	0.70857	1.0654	0.091439	0.97066	0.38668	0.9088	0.35198	-1.5064	-2.2393	0.08869	0.85304	1.1818	0.24098	0.69021	0.52802	0.892	1.2782	0.3541	0.55655	0.6075	0.92828	0.72238	-0.46917	-0.93886	0.40096	0.89274	1.0663	0.092638	0.60848	0.57573	0.9206	0.71247	-0.4891	-0.35142	0.743	0.92013	0.50341	-0.99018	-1.9255	0.12647
phenylalanine	1.0822	0.11397	-0.25016	0.81479	0.97358	1.0023	0.0033556	-0.15006	0.88798	0.97059	1.9598	0.97072	1.507	0.20628	0.90539	1.2644	0.3384	-0.083903	0.93717	0.9872	1.4627	0.54866	1.3303	0.25419	0.77861	0.84443	-0.24396	-0.23614	0.82492	0.98321	1.4891	0.57444	1.2614	0.2757	0.89274	1.2727	0.34788	0.66786	0.54078	0.91965	1.2278	0.29606	0.20473	0.84778	0.96469	0.64046	-0.64282	-1.8482	0.13828
Phenylacetaldehyde	1.1853	0.24524	0.04743	0.96444	0.99225	0.45478	-1.1368	-0.48506	0.653	0.92165	3.8165	1.9322	3.5215	0.024417	0.69523	0.63826	-0.64778	-1.1635	0.30931	0.85317	0.030035	-5.0572	-7.0501	0.0021343	0.15391	0.6178	-0.69479	-2.7796	0.049841	0.88881	0.92944	-0.10557	-0.56588	0.60171	0.92846	0.7808	-0.35698	-0.61251	0.57331	0.9206	0.9844	-0.022686	-0.1134	0.91518	0.98587	0.93143	-0.10248	-0.02833	0.97876
Phenacyltriphenylphosphonium cation	1.6781	0.74686	1.3403	0.2512	0.88253	0.20332	-2.2982	-2.1328	0.099896	0.70857	1.7804	0.83221	1.1297	0.32176	0.90539	0.56924	-0.81289	-0.7496	0.49517	0.86456	0.4407	-1.1821	-0.8305	0.45295	0.86269	0.69638	-0.52205	-0.25805	0.8091	0.98175	0.89528	-0.15959	0.062674	0.95303	0.9998	0.24788	-2.0123	-0.12911	0.9035	0.9769	7.153	2.8385	2.8116	0.048238	0.56996	1.3505	0.43347	1.5491	0.19627
Phe-Met	1.4338	0.51989	0.64127	0.55624	0.8956	0.44127	-1.1803	-2.3024	0.082717	0.70857	0.75344	-0.40844	-0.7657	0.48654	0.92804	0.050822	-4.2984	-5.0486	0.0072379	0.41758	0.67332	-0.57063	0.20398	0.84833	0.96741	0.91665	-0.12555	0.15223	0.88637	0.99037	1.0046	0.006652	-0.30515	0.77547	0.9741	0.89506	-0.15994	-0.11189	0.9163	0.97807	1.0731	0.10183	0.54094	0.61726	0.86315	0.35542	-1.4924	-2.4156	0.073113
Phe-Lys	0.75491	-0.40561	-0.16691	0.87554	0.98414	0.40679	-1.2976	-1.7921	0.14759	0.72552	0.65707	-0.60587	-1.8894	0.13184	0.90477	0.87283	-0.19623	-0.79175	0.47281	0.85693	0.55277	-0.85524	-0.98224	0.38159	0.83126	0.44709	-1.1614	-4.6623	0.0095734	0.58174	0.5907	-0.7595	-0.98406	0.3808	0.89274	0.28892	-1.7913	-0.90609	0.41613	0.89078	1.8635	0.898	1.2364	0.28395	0.73341	0.3884	-1.3644	-0.67126	0.53883
Phe-Leu_3	0.89871	-0.15408	0.062067	0.95349	0.99164	1.0305	0.043334	0.54209	0.61654	0.91438	1.605	0.6826	1.199	0.29669	0.90539	0.84332	-0.24585	-1.6037	0.18405	0.85304	0.12903	-2.9542	-0.53926	0.61832	0.9242	1.0182	0.026004	0.51179	0.63576	0.93308	1.4495	0.53558	0.99904	0.37432	0.89274	0.92298	-0.11563	0.45822	0.67058	0.93252	1.4906	0.5759	0.82421	0.45613	0.80485	0.54481	-0.87619	-0.66523	0.5423
Phe-Leu_2	1.4693	0.55516	1.0085	0.37028	0.88253	0.56555	-0.82227	-1.3246	0.25591	0.76734	1.3332	0.4149	0.80412	0.4664	0.92721	0.80935	-0.30516	-0.84349	0.44644	0.85317	0.1645	-2.6038	-0.60994	0.57485	0.91272	2.2357	1.1607	0.98242	0.38152	0.89169	1.2351	0.30461	0.70044	0.52225	0.89869	1.9155	0.93773	0.37657	0.72562	0.94096	1.0812	0.11257	-0.94041	0.40025	0.78869	1.5545	0.63646	-0.32547	0.76114
Phe-Leu	0.59496	-0.74913	-0.36749	0.73187	0.9496	NA	NA	NA	NA	NA	1.4697	0.55549	0.65494	0.54826	0.93545	NA	NA	NA	NA	NA	6.4113	2.6806	2.2725	0.085488	0.74441	NA	NA	NA	NA	NA	1.1102	0.15082	0.52957	0.62444	0.93247	1.2442	0.31522	0.58719	0.58862	0.9206	0.6341	-0.65723	-0.76729	0.48569	0.81089	0.57298	-0.80343	-0.52085	0.62998
Phe-Glu	0.45062	-1.15	-1.5902	0.187	0.87963	0.65696	-0.60612	-0.43424	0.68651	0.92898	1.3072	0.38644	0.38922	0.71695	0.97122	0.37273	-1.4238	-1.2142	0.29145	0.85317	0.32357	-1.6278	-0.72097	0.51082	0.88757	0.59714	-0.74385	-1.532	0.20028	0.88881	1.4048	0.49039	1.2732	0.2719	0.89274	3.4708	1.7953	2.2458	0.088053	0.8292	0.50451	-0.98704	0.35344	0.7416	0.9192	0.27664	-1.8539	-0.88053	0.4283
Phe-Gln	0.41033	-1.2851	-1.6045	0.18387	0.87963	0.79731	-0.32679	-1.0522	0.35208	0.82362	1.0591	0.082824	-0.82046	0.45803	0.92721	0.72506	-0.46383	-0.94844	0.39661	0.85317	0.35511	-1.4937	-1.4214	0.22826	0.77861	1.9984	0.99884	1.5842	0.18833	0.88881	0.72097	-0.47199	-0.89337	0.42215	0.89274	0.75112	-0.41288	-2.7187	0.053055	0.8292	1.4578	0.54379	0.77872	0.47964	0.81089	0.25189	-1.9892	-2.2776	0.085013
Phe-Asp	0.79563	-0.32983	-1.2605	0.27599	0.88253	0.31832	-1.6514	-4.0462	0.015524	0.54787	1.5132	0.59757	-0.35731	0.73891	0.97324	0.68707	-0.54147	-1.7463	0.15569	0.85304	0.3618	-1.4667	-1.3675	0.24328	0.77861	0.41672	-1.2629	-0.46818	0.66403	0.93844	1.3666	0.45062	0.86707	0.43482	0.89274	0.88607	-0.17451	-0.067107	0.94972	0.98848	0.59674	-0.74483	-1.9572	0.12194	0.64436	0.61006	-0.71297	-1.0414	0.35648
Phe-Arg	1.8154	0.86029	1.5694	0.19163	0.88253	0.93601	-0.0954	0.46616	0.66535	0.92584	1.3295	0.41084	-0.35765	0.73868	0.97324	0.39903	-1.3254	-1.4983	0.20842	0.85317	0.52641	-0.92574	-0.14323	0.89304	0.97682	0.80327	-0.31604	-0.13859	0.89647	0.99037	0.91749	-0.12423	0.83045	0.45297	0.89274	0.45224	-1.1448	-1.6962	0.16508	0.8292	0.97878	-0.030941	-0.43444	0.68637	0.8915	1.3458	0.42847	0.26872	0.80143
pentono-gamma-lactone	0.62723	-0.67294	-1.2251	0.28775	0.88253	0.47162	-1.0843	-2.9973	0.040047	0.66098	0.71332	-0.48738	-1.0521	0.35213	0.90539	1.6476	0.72036	1.2351	0.2844	0.85317	1.6456	0.71859	9.3154	0.0007391	0.088966	1.0935	0.12894	0.52468	0.62754	0.93202	1.4964	0.58148	1.0552	0.35086	0.89274	0.86749	-0.20508	-0.05397	0.95955	0.99087	0.69352	-0.52798	-0.79255	0.4724	0.81089	0.88145	-0.18205	-0.55363	0.60932
pentitol	0.40206	-1.3145	-1.7232	0.15994	0.87477	0.63325	-0.65915	-1.9806	0.11872	0.7108	0.30743	-1.7017	-4.2574	0.013081	0.59089	1.4017	0.48717	1.5363	0.19926	0.85317	1.2071	0.27157	1.0905	0.33677	0.81114	0.82243	-0.28204	-0.74122	0.49972	0.91082	1.4188	0.50471	1.7367	0.15744	0.89274	0.96324	-0.054027	-0.31502	0.76849	0.95506	1.0556	0.078	-0.24558	0.81809	0.95387	0.70615	-0.50196	-0.78167	0.47809
pentadecanoic acid	0.94188	-0.08639	-0.46523	0.66597	0.92561	0.65714	-0.60573	-2.139	0.099201	0.70857	0.67151	-0.57452	-1.3833	0.23877	0.90539	1.5352	0.61847	2.3019	0.082767	0.85304	1.5421	0.62492	1.4102	0.2313	0.77861	1.4608	0.54674	1.9484	0.12318	0.88881	0.96236	-0.055351	-0.25437	0.81175	0.98425	1.4648	0.55068	0.94286	0.39914	0.88539	0.90696	-0.14089	-0.23755	0.8239	0.95746	0.74978	-0.41545	-0.18376	0.86314
p-Coumaric acid	2.0072	1.0051	1.5542	0.19511	0.88253	0.51538	-0.95628	-2.4289	0.072068	0.70857	0.74299	-0.42859	-0.75831	0.49049	0.92804	2.4053	1.2662	1.0931	0.33576	0.85317	1.1581	0.21178	-0.093512	0.92999	0.98612	0.90994	-0.13615	-0.5434	0.61572	0.92905	1.3198	0.40037	1.1485	0.31478	0.89274	1.0575	0.080619	0.57041	0.59892	0.92312	0.14386	-2.7972	-2.3067	0.082333	0.60349	2.1888	1.1301	1.5394	0.19853
Pantothenic acid	0.79739	-0.32665	-0.3467	0.74629	0.95018	1.0082	0.011814	0.68749	0.52956	0.89419	1.6179	0.69415	1.168	0.30768	0.90539	0.78712	-0.34535	0.18051	0.86553	0.97533	0.63483	-0.65556	-0.62454	0.56613	0.91084	0.52978	-0.91653	-2.249	0.087743	0.88881	1.1725	0.22965	-0.22315	0.83435	0.99205	0.41453	-1.2705	-1.5865	0.18781	0.8292	0.63725	-0.65008	-1.0258	0.36296	0.76829	2.0886	1.0625	1.5132	0.20479
palatinitol	0.73942	-0.43554	-1.0172	0.3666	0.88253	1.395	0.48028	0.72536	0.50839	0.88413	0.095526	-3.388	-3.587	0.023023	0.68972	1.214	0.27981	0.90351	0.41735	0.85317	1.3783	0.46286	1.499	0.20826	0.77861	1.3325	0.41417	1.0791	0.34125	0.89169	1.8898	0.91823	0.50431	0.64055	0.93809	1.9705	0.97855	0.25111	0.8141	0.96371	0.68892	-0.53759	-0.83484	0.45077	0.80443	0.85005	-0.23439	-0.42143	0.6951
oxoproline	0.77634	-0.36523	-0.7265	0.50777	0.88938	1.4912	0.57651	1.26	0.27617	0.77853	1.7018	0.76703	2.0378	0.11122	0.90477	1.9143	0.93685	2.6379	0.057704	0.84507	1.2565	0.32939	0.87364	0.43163	0.85227	1.4595	0.54546	1.2332	0.28501	0.89169	1.2411	0.31159	0.9934	0.37674	0.89274	0.94275	-0.085053	-0.40151	0.70857	0.93877	1.6825	0.75056	0.54479	0.61485	0.86068	0.49218	-1.0227	-2.7451	0.051633
ornithine	0.82317	-0.28074	-0.85937	0.43859	0.88356	0.98969	-0.014952	0.24769	0.81657	0.94954	0.85544	-0.22526	-0.82768	0.45437	0.92721	1.6479	0.72063	0.090737	0.93206	0.98642	4.4945	2.1682	7.716	0.0015186	0.12304	2.2771	1.1872	1.1533	0.31301	0.89169	1.7784	0.83056	1.2612	0.27578	0.89274	0.36338	-1.4604	-3.3093	0.029674	0.73569	0.5156	-0.95566	-1.3296	0.25441	0.71504	0.472	-1.0831	-3.0652	0.037467
Oleamide	63.577	5.9904	4.7621	0.0088915	0.56963	0.17022	-2.5545	-0.56905	0.59975	0.91219	0.075675	-3.724	-3.3119	0.029601	0.72962	8.5303	3.0926	-0.13359	0.90018	0.98244	9.7923	3.2917	0.96973	0.3871	0.83781	0.28227	-1.8248	0.62814	0.56399	0.92004	2.0414	1.0295	0.83816	0.4491	0.89274	0.19085	-2.3895	-0.92447	0.40757	0.88998	0.37762	-1.405	-0.16223	0.87899	0.97426	0.037452	-4.7388	-1.9439	0.12381
Odontoside	1.7551	0.81154	1.0848	0.33902	0.88253	0.5042	-0.98792	-0.38719	0.71833	0.93533	2.4769	1.3085	1.5318	0.20034	0.90539	1.7143	0.77761	1.4455	0.22185	0.85317	1.6663	0.73667	-0.054842	0.95889	0.98716	0.99742	-0.0037339	0.063746	0.95223	0.99037	2.7737	1.4718	-0.57055	0.59883	0.92672	0.70337	-0.50765	-0.61372	0.57259	0.9206	0.45607	-1.1327	-1.0347	0.35925	0.76713	0.10074	-3.3112	-3.2974	0.030005
O-acetylserine	1.1695	0.22588	0.688	0.52927	0.89141	0.52934	-0.91773	-0.5521	0.61027	0.91281	2.543	1.3465	2.5208	0.065301	0.90477	1.9195	0.94077	1.9333	0.12534	0.85304	1.8928	0.92049	1.3597	0.24552	0.77861	0.74491	-0.42486	-0.017629	0.98678	0.99589	2.3227	1.2158	1.3511	0.24801	0.89274	0.23705	-2.0768	-1.2981	0.26405	0.84552	0.56504	-0.82358	-1.5533	0.19531	0.68616	0.69691	-0.52095	-1.2572	0.27709
n-Octadecylamine	0.7197	-0.47454	0.13124	0.90192	0.98725	0.24376	-2.0364	-2.0608	0.10835	0.71048	1.3347	0.41657	-0.17871	0.86685	0.99263	0.63049	-0.66544	-1.2514	0.27897	0.85317	0.13817	-2.8555	-3.9744	0.016478	0.47019	0.36216	-1.4653	-0.27806	0.79475	0.98175	1.7485	0.80614	1.1831	0.30228	0.89274	1.3584	0.4419	-0.54103	0.61721	0.92435	0.23856	-2.0676	-0.44009	0.6826	0.89013	1.2862	0.36311	1.3967	0.23503
N-methylethanolamine	1.325	0.40604	0.58112	0.59233	0.90499	1.124	0.1687	1.0538	0.35144	0.82362	1.6219	0.69764	1.222	0.28879	0.90539	1.0315	0.044777	0.14517	0.8916	0.98161	1.1849	0.24482	0.90687	0.41577	0.84779	3.0958	1.6303	0.60557	0.57748	0.92586	0.14485	-2.7874	-0.9895	0.37843	0.89274	1.4128	0.49856	1.3478	0.24899	0.84095	0.47047	-1.0878	-2.7189	0.053045	0.57602	0.71334	-0.48734	-0.42219	0.69459
N-Lauroylsarcosine	4.2636	2.0921	0.69447	0.52561	0.88982	0.14174	-2.8187	-0.94293	0.39911	0.84711	2.7644	1.467	1.6346	0.17747	0.90539	0.29167	-1.7776	-1.4771	0.21371	0.85317	0.64625	-0.62984	0.21769	0.83832	0.96574	0.59678	-0.74472	-1.1835	0.30213	0.89169	1.0608	0.085087	0.2025	0.84941	0.99838	2.3119	1.2091	1.713	0.16187	0.8292	17.232	4.107	2.8083	0.0484	0.56996	0.94792	-0.077158	-0.52849	0.62512
N-L-.gamma.-Glutamyl-L-leucine	4.2211	2.0776	2.4046	0.073989	0.86232	0.4018	-1.3154	-1.3485	0.24879	0.76566	1.1962	0.2584	1.9689	0.12032	0.90477	0.98456	-0.022455	0.46783	0.66426	0.91527	0.60591	-0.72284	-1.071	0.34448	0.81185	2.862	1.517	2.7801	0.049815	0.88881	2.2782	1.1879	1.6562	0.17303	0.89274	0.5988	-0.73987	-1.3973	0.23486	0.83099	2.1259	1.0881	0.58772	0.5883	0.85143	0.59234	-0.75551	-0.78152	0.47817
Nicotinic acid1	1.0371	0.05251	0.09338	0.93009	0.99112	1.3037	0.38259	-0.082961	0.93787	0.98322	5.2168	2.3832	1.7135	0.16178	0.90477	0.44126	-1.1803	-1.4695	0.21563	0.85317	0.95366	-0.068455	-0.33285	0.75596	0.95282	0.14131	-2.8231	-0.0898	0.93276	0.99037	3.5168	1.8143	0.96635	0.38859	0.89274	0.68129	-0.55365	-0.41924	0.69657	0.93839	0.16339	-2.6136	-1.8572	0.13685	0.64998	1.7192	0.78176	0.68342	0.53188
nicotinic acid	0.53818	-0.89385	-2.0865	0.10525	0.86232	1.0327	0.046426	0.2371	0.82423	0.95129	0.41305	-1.2756	-4.5379	0.010514	0.54919	1.1594	0.21342	0.581	0.5924	0.89311	1.3505	0.43352	0.72985	0.50592	0.88737	1.4075	0.49311	2.3931	0.074913	0.88881	1.5279	0.61156	1.248	0.28008	0.89274	0.61086	-0.71108	-0.78062	0.47864	0.90357	1.2165	0.28276	1.037	0.35832	0.76649	2.2296	1.1568	2.4204	0.072729
Nicotinamide riboside cation1	0.23345	-2.0988	-0.93791	0.40139	0.88253	0.066656	-3.9071	-0.89973	0.41913	0.85843	3.5329	1.8209	1.3207	0.25708	0.90539	0.2966	-1.7534	-1.0189	0.36587	0.85317	0.40616	-1.2999	-0.35976	0.73721	0.94923	0.17427	-2.5206	-0.077911	0.94164	0.99037	0.44709	-1.1614	-0.29434	0.78314	0.976	0.24137	-2.0507	-1.1629	0.30952	0.86999	1.2745	0.34988	1.1044	0.33139	0.75884	0.81685	-0.29186	-0.81441	0.46112
N-Decyl-N,N-dimethyl-1-decanaminium cation	0.36126	-1.4689	-1.134	0.32014	0.88253	0.54227	-0.88292	-1.0949	0.33508	0.81607	0.58162	-0.78185	-1.3866	0.23783	0.90539	0.31054	-1.6871	-1.8047	0.14544	0.85304	0.23418	-2.0943	-4.3882	0.011799	0.41627	1.6662	0.73659	0.70018	0.5224	0.91543	8.5221	3.0912	2.1661	0.096226	0.89274	4.1995	2.0702	1.4286	0.22633	0.8292	0.094266	-3.4071	-0.3133	0.76971	0.92848	0.9205	-0.11951	-0.29018	0.7861
N-acetylserine	0.19868	-2.3315	-1.6326	0.17789	0.87963	2.6409	1.401	0.53681	0.61986	0.91543	0.24433	-2.0331	-0.97934	0.38286	0.90609	2.0524	1.0373	0.87139	0.43272	0.85317	3.1605	1.6601	2.7599	0.050854	0.70051	2.7253	1.4464	1.165	0.30876	0.89169	2.7209	1.4441	1.826	0.14189	0.89274	1.7916	0.84124	0.54925	0.61205	0.92435	0.7618	-0.39252	0.91655	0.41124	0.79296	0.6028	-0.73025	-0.70667	0.51876
N-acetylputrescine	1.4632	0.54915	1.4185	0.22902	0.88253	3.6852	1.8817	0.87638	0.4303	0.86264	0.55278	-0.85521	-3.0237	0.039023	0.82221	1.0388	0.054966	0.43037	0.6891	0.927	2.0875	1.0618	2.2642	0.086278	0.74639	0.47027	-1.0884	-1.9688	0.12033	0.88881	1.5702	0.65097	1.8171	0.14336	0.89274	0.94449	-0.082395	-0.15342	0.8855	0.97591	0.49311	-1.02	-1.8618	0.13611	0.64998	0.65506	-0.61031	-0.95399	0.39411
N-acetylmannosamine	0.60025	-0.73637	-1.3157	0.25862	0.88253	0.51971	-0.94421	-1.4602	0.21803	0.74811	0.56337	-0.82786	-3.121	0.035491	0.78662	1.528	0.61168	1.2344	0.28463	0.85317	1.1655	0.22098	0.38824	0.71762	0.94674	0.39558	-1.338	-2.0654	0.1078	0.88881	1.1201	0.16368	0.23301	0.82719	0.98933	1.3473	0.43004	1.0557	0.35065	0.87992	0.84172	-0.24859	-0.60547	0.57754	0.84783	0.73832	-0.43767	-1.0787	0.34144
N-acetyl-D-galactosamine	0.79163	-0.33711	-0.71059	0.51657	0.88938	0.79052	-0.33913	0.41125	0.70197	0.93404	0.30595	-1.7086	-2.3073	0.082275	0.90477	2.0712	1.0504	1.138	0.31867	0.85317	1.0064	0.0091325	-0.41689	0.69816	0.94407	0.45891	-1.1237	-1.4984	0.20839	0.88881	0.46231	-1.1131	-2.3439	0.079039	0.89274	1.1774	0.23561	-0.19922	0.85181	0.97295	0.69494	-0.52504	-0.90044	0.4188	0.79415	0.4875	-1.0365	-1.5065	0.20642
N,N-Dimethyldodecylamine N-oxide	0.62427	-0.67976	-0.85438	0.44105	0.88356	4.3421	2.1184	0.64493	0.5541	0.90241	2.4352	1.284	3.1812	0.033496	0.75082	0.94872	-0.075942	-0.39883	0.71039	0.92989	0.73295	-0.44821	-1.1787	0.30386	0.78962	3.2568	1.7035	1.274	0.27167	0.89169	0.98223	-0.025863	-0.9617	0.39066	0.89274	3.2019	1.6789	1.3524	0.24765	0.84095	0.58248	-0.77972	0.049874	0.96261	0.99441	16.422	4.0376	4.7436	0.009013
N,N-Dibutyl-N'-(3-chloro-2-methylphenyl)urea	0.6453	-0.63197	-0.81406	0.4613	0.88801	0.31973	-1.6451	-1.1397	0.31801	0.80286	1.1127	0.15411	0.58971	0.58708	0.94283	0.6554	-0.60956	-1.036	0.35872	0.85317	0.13648	-2.8732	-1.6486	0.17458	0.77252	1.6125	0.68927	1.0595	0.3491	0.89169	1.5708	0.65153	0.18866	0.85954	0.99944	1.9686	0.97717	0.34119	0.75013	0.95066	1.4327	0.51875	0.80394	0.46649	0.81073	0.62382	-0.6808	-0.40843	0.70388
N-(4-Methylpentanoyl)phenylalanine_N-(4-Methylpentanoyl)phenylalanine	10.185	3.3483	2.034	0.11171	0.86232	0.73992	-0.43455	-0.38978	0.71656	0.93533	1.4594	0.54533	1.7045	0.16349	0.90477	0.47027	-1.0884	-1.4778	0.21354	0.85317	1.3781	0.4627	1.2989	0.26379	0.77861	0.61154	-0.70949	-1.0567	0.35024	0.89169	0.64494	-0.63277	-1.0977	0.33396	0.89274	0.9012	-0.15007	-0.5867	0.58892	0.9206	2.1675	1.116	0.45895	0.6701	0.88521	0.76138	-0.39332	-0.38093	0.72262
N-(3-(Aminomethyl)benzyl)acetamidine	0.27797	-1.847	-1.9662	0.12069	0.86232	0.056954	-4.1341	-2.8282	0.04743	0.68422	14.113	3.819	0.75802	0.49064	0.92804	0.094701	-3.4005	-1.8387	0.1398	0.85304	0.88629	-0.17416	0.30303	0.77697	0.95713	0.5703	-0.81021	-0.86821	0.43427	0.90106	1.4968	0.58193	-0.018473	0.98615	0.9998	0.050413	-4.3101	-2.7028	0.05394	0.8292	0.78516	-0.34894	-0.47262	0.66112	0.88287	0.98493	-0.02191	-0.46963	0.66308
myristic acid	2.8788	1.5255	0.90323	0.41748	0.88253	0.43535	-1.1997	-0.56507	0.60221	0.91219	0.33506	-1.5775	-1.5138	0.20463	0.90539	0.24292	-2.0414	-3.7765	0.019495	0.62367	2.6174	1.3881	1.3663	0.24361	0.77861	1.5046	0.58938	0.64365	0.55485	0.92004	1.2607	0.33423	0.90831	0.41509	0.89274	1.4749	0.56058	0.27052	0.80015	0.96001	3.0999	1.6322	1.3224	0.25657	0.71603	0.8942	-0.16134	0.2629	0.80561
Myricetin 3-galactopyranoside	0.93762	-0.092917	-0.76247	0.48826	0.88801	18.074	4.1759	2.5495	0.063339	0.70795	1.0554	0.077808	-0.046747	0.96496	0.99902	2.3673	1.2432	1.2866	0.26766	0.85317	66.673	6.059	2.9349	0.042604	0.65392	1.4127	0.49841	-0.53932	0.61828	0.93009	5.2793	2.4003	0.59513	0.58379	0.91927	1.7644	0.81917	1.4106	0.23118	0.8292	0.7262	-0.46156	0.11502	0.91397	0.98587	0.95729	-0.062976	0.16201	0.87915
mucic acid	0.28181	-1.8272	-3.6989	0.020856	0.6775	1.1039	0.14258	0.15065	0.88755	0.97059	0.064284	-3.9594	-4.7991	0.0086541	0.54049	1.2231	0.29059	1.001	0.37346	0.85317	25.8	4.6893	1.5984	0.1852	0.77252	2.175	1.121	3.5446	0.023914	0.77242	1.3912	0.47633	0.46839	0.66389	0.94157	1.6359	0.71006	0.48083	0.65576	0.92754	0.90522	-0.14365	-0.082025	0.93857	0.98967	0.67054	-0.57661	-0.7765	0.48081
montanic acid	1.7956	0.8445	1.8049	0.1454	0.86232	1.1684	0.22453	0.36186	0.73576	0.93533	0.55269	-0.85545	-1.3691	0.2428	0.90539	0.98811	-0.017252	-0.27866	0.79432	0.95055	1.1448	0.19511	0.69938	0.52285	0.89185	5.1845	2.3742	1.402	0.23354	0.89169	1.1788	0.23736	0.99457	0.37624	0.89274	2.1813	1.1252	2.1384	0.099268	0.8292	0.51312	-0.96264	-1.4685	0.21589	0.69446	0.36117	-1.4692	-1.7216	0.16025
Miquelianin	0.2823	-1.8247	-1.849	0.13814	0.86232	9.9421	3.3136	0.65663	0.54728	0.90241	0.50667	-0.98089	-0.98646	0.37975	0.90609	1.3188	0.39922	-0.14775	0.88969	0.98005	43.046	5.4278	2.1241	0.10088	0.75345	2.5059	1.3254	0.49009	0.64974	0.93761	3.4565	1.7893	1.1347	0.31989	0.89274	4.3849	2.1325	1.9096	0.12881	0.8292	0.25896	-1.9492	-0.82158	0.45747	0.80527	0.22939	-2.1242	-4.3179	0.012468
Met-Trp	0.9427	-0.085129	-0.65652	0.54734	0.8956	0.79667	-0.32795	-0.80979	0.46348	0.87363	1.1463	0.197	0.74164	0.49949	0.92959	0.1407	-2.8293	-2.0831	0.10565	0.85304	0.7775	-0.36308	0.40574	0.7057	0.94442	0.79745	-0.32653	-0.18062	0.86545	0.98912	0.93442	-0.097853	-0.18442	0.86266	0.99944	1.2648	0.33893	0.79282	0.47226	0.89988	1.0443	0.062545	0.86884	0.43396	0.79864	0.13963	-2.8403	-2.0242	0.11296
Met-Phe	0.59374	-0.75209	-1.3692	0.24277	0.88253	2.8371	1.5044	2.0961	0.10411	0.71048	1.0074	0.010684	0.32195	0.76361	0.97324	0.96397	-0.052934	-0.12706	0.90503	0.98408	2.6962	1.4309	1.3737	0.24148	0.77861	1.0669	0.093457	0.15461	0.88461	0.99037	0.55881	-0.83957	-0.93006	0.40499	0.89274	1.2928	0.37055	0.51761	0.63204	0.92435	2.1945	1.1339	1.0693	0.34517	0.76257	0.47157	-1.0844	-1.3135	0.25929
Methyl 2-[(3aS,4R,5S,6S)-4-hydroxy-3-(hydroxymethyl)-6-[2-(4-hydroxyphenyl)acetyl]oxy-8-methyl-1-oxo-4,5,6,7-tetrahydro-3aH-azulen-5-yl]prop-2-enoate	2.3167	1.2121	1.5391	0.19861	0.88253	4.0605	2.0217	1.6367	0.17702	0.74313	0.80182	-0.31866	0.30687	0.77426	0.97324	0.84994	-0.23456	-0.16256	0.87874	0.97662	1.0695	0.096959	-0.62615	0.56517	0.91084	1.154	0.20662	-0.43738	0.68442	0.94498	2.2429	1.1654	1.6188	0.1808	0.89274	0.7762	-0.3655	0.096326	0.92789	0.98041	3.8383	1.9405	1.7546	0.15419	0.65631	1.3632	0.44704	0.5066	0.63909
Methyl .beta.-D-galactopyranoside	0.75696	-0.40171	0.25716	0.80974	0.97105	0.82323	-0.28063	-0.52263	0.62884	0.91807	1.8687	0.90202	1.4691	0.21574	0.90539	0.26996	-1.8892	-2.0653	0.1078	0.85304	0.57514	-0.79801	-0.8822	0.4275	0.84995	0.72128	-0.47138	-1.5549	0.19494	0.88881	0.90172	-0.14925	-0.20334	0.84879	0.99811	0.91368	-0.13023	0.22801	0.83082	0.96626	0.11991	-3.0599	-3.1176	0.03561	0.52293	0.95456	-0.067093	-0.77731	0.48038
methionine sulfoxide	0.65453	-0.61147	-1.1485	0.31478	0.88253	0.77549	-0.36682	0.080981	0.93935	0.98396	2.3082	1.2068	1.7839	0.149	0.90477	1.6702	0.73999	0.50364	0.64099	0.9098	2.5029	1.3236	2.2513	0.087515	0.74916	2.5313	1.3399	1.6728	0.16968	0.88881	2.6252	1.3924	2.4485	0.070557	0.89274	0.51289	-0.96328	-1.4601	0.21804	0.8292	0.6807	-0.5549	-2.4602	0.069677	0.59611	0.53664	-0.89798	-1.2385	0.28325
methionine	1.1951	0.2571	0.031554	0.97634	0.99471	0.86223	-0.21386	-0.62181	0.56775	0.90241	3.0775	1.6218	1.3149	0.25886	0.90539	1.4072	0.49281	0.058924	0.95584	0.99382	1.5762	0.65644	1.2536	0.27827	0.77996	0.87476	-0.19304	0.05928	0.95557	0.99037	1.8867	0.91585	1.0949	0.33505	0.89274	0.79157	-0.33721	-0.26083	0.8071	0.96255	0.4541	-1.1389	-5.128	0.0068479	0.44491	0.79566	-0.32978	-1.2081	0.29354
methanolphosphate	1.2491	0.32088	0.78011	0.47891	0.88801	1.5559	0.63771	1.8574	0.13681	0.72167	0.60114	-0.73422	-1.7478	0.15542	0.90477	2.0417	1.0297	1.2515	0.27893	0.85317	1.2504	0.32235	0.72678	0.50761	0.88737	1.3818	0.46654	1.7119	0.16208	0.88881	1.0642	0.089825	0.18405	0.86293	0.99944	0.26657	-1.9074	-0.93115	0.40449	0.88882	0.51935	-0.94522	-2.3308	0.08018	0.59989	0.55567	-0.8477	-1.2274	0.28696
mannose	1.6058	0.68334	0.074246	0.94438	0.99112	0.51008	-0.97119	-1.6291	0.17862	0.74313	1.2356	0.30521	0.78276	0.47751	0.92721	5.6196	2.4905	1.6353	0.17733	0.85304	2.6615	1.4122	1.3286	0.2547	0.77861	0.83325	-0.26317	-0.55981	0.60547	0.92828	1.2136	0.27934	0.21989	0.83672	0.99253	0.72932	-0.45538	-0.036438	0.97268	0.99249	0.39732	-1.3316	-0.62893	0.56352	0.84093	0.24681	-2.0185	-0.83213	0.45213
mannonic acid	0.26173	-1.9338	-2.5847	0.061026	0.86232	21.835	4.4486	0.61881	0.56954	0.90241	0.24734	-2.0155	-3.3352	0.028964	0.72962	0.67337	-0.57053	-1.3963	0.23513	0.85317	2.5397	1.3447	1.5596	0.19386	0.77861	1.3061	0.38524	1.4702	0.21545	0.88881	1.1646	0.21984	0.7265	0.50777	0.89367	1.581	0.66086	0.98517	0.38032	0.88451	0.57511	-0.79808	-1.2942	0.26525	0.71839	0.52659	-0.92526	-1.0248	0.36338
mannoheptulose	0.41627	-1.2644	-1.8808	0.13315	0.86232	0.60141	-0.73358	-1.1369	0.31908	0.80286	0.30749	-1.7014	-2.5486	0.0634	0.90477	0.79789	-0.32574	-0.71786	0.51254	0.86909	1.2553	0.32808	1.1863	0.30117	0.7873	0.74799	-0.41891	-0.8648	0.43593	0.90106	1.3283	0.40953	1.0632	0.34762	0.89274	1.33	0.41139	0.50903	0.63753	0.92459	0.41857	-1.2565	-1.4655	0.21665	0.69447	0.82619	-0.27545	-0.25719	0.80972
malonic acid	0.29357	-1.7682	-1.7034	0.1637	0.87477	2.2802	1.1892	3.1344	0.035037	0.65001	0.2181	-2.1969	-4.0163	0.015913	0.63262	0.16491	-2.6003	-1.824	0.14221	0.85304	1.8284	0.8706	1.9371	0.12479	0.75778	0.5616	-0.8324	-0.54873	0.61238	0.92832	2.3269	1.2184	2.3387	0.079489	0.89274	1.7573	0.81339	1.3168	0.25828	0.84252	0.47602	-1.0709	-0.86489	0.43588	0.79875	0.7675	-0.38177	-1.018	0.36626
Malioxamycin	1.5754	0.65569	0.3606	0.73663	0.95018	0.80935	-0.30516	-0.61509	0.57177	0.90374	0.98802	-0.017388	-0.015324	0.98851	0.99928	0.84745	-0.2388	0.28821	0.7875	0.94757	0.3851	-1.3767	-0.14041	0.89512	0.97682	0.52501	-0.92957	-0.98557	0.38014	0.89169	3.2489	1.6999	1.4721	0.21497	0.89274	0.7798	-0.35882	0.73041	0.50562	0.9128	0.35133	-1.5091	-1.9498	0.12298	0.64441	1.3159	0.3961	0.82936	0.45352
malic acid	0.7777	-0.36272	-0.89192	0.42284	0.88302	1.547	0.62951	1.181	0.30304	0.79145	1.5804	0.66026	1.1863	0.30116	0.90539	0.54099	-0.88632	-1.8443	0.13891	0.85304	1.1584	0.21213	0.17614	0.86874	0.97263	0.98744	-0.018235	0.16781	0.87487	0.98912	1.2994	0.37783	0.73297	0.50422	0.89367	1.8764	0.90796	1.7457	0.15579	0.8292	0.63077	-0.66481	-0.83914	0.44862	0.8032	5.7805	2.5312	0.68682	0.52994
maleimide	2.0109	1.0079	0.47092	0.66223	0.92561	2.3874	1.2554	1.8627	0.13597	0.72167	3.9993	1.9998	2.9924	0.040241	0.82547	1.0556	0.078096	0.39923	0.71012	0.92989	2.0128	1.0092	1.8445	0.13887	0.76155	1.4183	0.50415	3.212	0.032528	0.82549	1.367	0.451	1.1887	0.30032	0.89274	1.1267	0.17206	0.17161	0.87207	0.9755	0.46974	-1.0901	-1.5899	0.18707	0.67732	0.51055	-0.96988	-1.4593	0.21826
maleic acid	0.30868	-1.6958	-1.7811	0.1495	0.86232	1.9296	0.94831	2.1883	0.093866	0.70857	0.25438	-1.9749	-2.2519	0.087459	0.90477	1.3053	0.38437	0.9464	0.39753	0.85317	1.3374	0.41941	0.91037	0.41412	0.84548	1.5456	0.62813	1.3098	0.26043	0.89169	1.5103	0.59483	4.3617	0.012046	0.69225	0.85892	-0.21941	-0.49353	0.64751	0.92548	0.65731	-0.60535	-1.2264	0.2873	0.7354	1.0813	0.11274	0.55786	0.60669
lyxose	0.99167	-0.012065	-0.39056	0.71603	0.94307	0.86967	-0.20146	-0.38695	0.7185	0.93533	0.44229	-1.177	-0.75047	0.4947	0.92804	1.8033	0.85061	1.3892	0.23712	0.85317	1.2685	0.3431	1.3531	0.24746	0.77861	1.2917	0.36932	1.1041	0.33151	0.89169	1.6668	0.73708	0.62188	0.56771	0.91419	0.502	-0.99423	-1.8911	0.13158	0.8292	0.85817	-0.22067	0.021801	0.98365	0.99634	1.5398	0.62278	0.52889	0.62487
lyxitol	0.22595	-2.1459	-3.6023	0.022712	0.68704	0.83921	-0.25289	-1.0725	0.34388	0.81817	0.23805	-2.0707	-4.333	0.01232	0.58618	1.6869	0.75437	3.2588	0.031116	0.76088	32.312	5.014	2.6365	0.057794	0.72556	1.1315	0.17826	0.98588	0.38	0.89169	1.4915	0.57678	2.7251	0.052709	0.89274	1.0395	0.055933	-0.17497	0.86961	0.9755	1.7307	0.79137	1.3398	0.25137	0.71379	1.105	0.14401	0.64572	0.55364
lysine	1.0415	0.058613	0.049809	0.96266	0.99225	1.471	0.55684	1.0529	0.35179	0.82362	1.0273	0.038899	0.31042	0.77174	0.97324	1.266	0.34031	0.81109	0.46281	0.8553	1.5655	0.64664	2.187	0.094003	0.75345	1.805	0.85197	4.323	0.012418	0.63957	1.2999	0.37842	2.3824	0.075788	0.89274	2.0028	1.002	2.6056	0.059697	0.8292	3.0895	1.6274	0.36734	0.73198	0.91416	0.84459	-0.24368	-0.46813	0.66406
Lys-Ile	1.2206	0.2876	0.86715	0.43478	0.88356	0.54879	-0.86568	-1.2962	0.26463	0.76779	0.68855	-0.53838	-0.88697	0.42521	0.92108	0.64752	-0.627	-2.0496	0.10973	0.85304	0.35622	-1.4892	-2.4502	0.070427	0.73145	0.93443	-0.097839	-0.26349	0.80519	0.98175	0.85747	-0.22185	-0.11647	0.91289	0.9998	0.9514	-0.071875	-0.12736	0.9048	0.9769	1.2516	0.32373	0.31388	0.7693	0.92832	1.1427	0.19247	0.032192	0.97586
Luteolin	4.0428	2.0154	2.1189	0.10146	0.86232	3.3064	1.7252	1.9465	0.12346	0.7108	1.7027	0.76784	-0.21813	0.838	0.98739	1.4406	0.52668	1.0048	0.37186	0.85317	0.049316	-4.3418	-1.3559	0.24662	0.77861	0.96301	-0.054377	0.23136	0.82839	0.98388	1.8739	0.90604	0.77657	0.48077	0.89274	2.0571	1.0406	0.89723	0.42032	0.89148	0.13697	-2.8681	-1.5139	0.20462	0.68736	1.8665	0.90032	0.61721	0.5705
Lumichrome	3.8868	1.9586	1.4497	0.22075	0.88253	1.0063	0.0090809	-0.0067411	0.99494	0.99825	3.3276	1.7345	0.70819	0.51791	0.92959	1.2874	0.36447	-0.44299	0.68068	0.92221	1.036	0.051003	-0.38971	0.71661	0.94674	1.0391	0.055397	0.74898	0.49551	0.90947	1.2053	0.26944	0.44845	0.67705	0.94434	0.67803	-0.56058	-1.0127	0.36849	0.87992	2.0495	1.0353	5.8122	0.0043611	0.43043	0.29408	-1.7657	-1.3937	0.23586
L-Tyrosine	1.553	0.63505	1.2857	0.26793	0.88253	0.44224	-1.1771	-1.7242	0.15976	0.73508	0.59262	-0.75481	-1.0721	0.34406	0.90539	1.1584	0.21215	0.073334	0.94506	0.99131	1.2832	0.35979	0.19883	0.85209	0.96851	1.5276	0.61131	1.0502	0.35289	0.89169	0.60745	-0.71917	-1.2063	0.29417	0.89274	1.4012	0.48665	0.74658	0.49681	0.91071	0.52126	-0.93992	-0.65211	0.54991	0.83374	0.90298	-0.14723	-0.55112	0.61089
L-Tryptophan	1.894	0.92146	1.2474	0.28029	0.88253	0.42354	-1.2394	-0.89249	0.42257	0.85843	2.3503	1.2328	1.5984	0.18521	0.90539	0.65899	-0.60168	-1.0497	0.35307	0.85317	0.30731	-1.7022	-1.8475	0.13839	0.76155	0.71287	-0.48829	-0.2977	0.78076	0.97902	1.3512	0.43426	0.20568	0.84708	0.99731	1.399	0.48437	0.27135	0.79955	0.95992	4.9431	2.3054	1.3231	0.25638	0.71603	1.076	0.10563	0.48499	0.65305
L-Pipecolic acid	1.7562	0.81243	1.482	0.21248	0.88253	1.8716	0.9043	0.37252	0.7284	0.93533	0.16337	-2.6138	-0.77808	0.47998	0.92721	0.59155	-0.75742	0.31464	0.76877	0.94437	0.91049	-0.13528	-0.43043	0.68906	0.94169	0.92458	-0.11313	0.42582	0.69215	0.94854	7.2357	2.8551	0.5334	0.62202	0.93238	0.10188	-3.295	-2.199	0.092752	0.8292	0.1343	-2.8965	-2.3484	0.078649	0.59844	12.474	3.6409	0.64676	0.55303
Loliolide	1.8337	0.87476	0.92745	0.40619	0.88253	0.54056	-0.88747	-0.67682	0.53564	0.89757	1.7009	0.76626	0.68007	0.53379	0.93259	0.905	-0.14402	-0.0032063	0.9976	0.9998	0.54276	-0.88162	-1.3285	0.25475	0.77861	0.50061	-0.99824	-1.4374	0.22398	0.88991	0.98437	-0.022734	-0.045268	0.96606	0.9998	1.3809	0.46565	0.93158	0.40429	0.88882	0.52533	-0.92871	-1.546	0.197	0.68616	0.52901	-0.91865	-0.5771	0.5948
L-Methionine	1.126	0.17122	1.0981	0.3338	0.88253	0.35576	-1.491	0.10543	0.92111	0.98035	1.0877	0.12123	-0.87446	0.43123	0.92147	1.6517	0.72398	1.0116	0.36895	0.85317	0.1421	-2.8151	-0.3792	0.72381	0.9476	0.46378	-1.1085	-1.1126	0.32824	0.89169	5.9346	2.5691	2.4669	0.069177	0.89274	0.53616	-0.89928	-0.12652	0.90543	0.9769	1.3993	0.48469	0.92796	0.40595	0.79146	0.95781	-0.062195	-0.33306	0.75582
L-Isoleucine	0.45101	-1.1488	-0.052483	0.96066	0.99207	0.23345	-2.0988	-2.2677	0.085944	0.70857	0.99303	-0.010092	0.2046	0.84787	0.98797	1.1308	0.17732	0.62979	0.56301	0.88563	0.22578	-2.147	-0.61785	0.57012	0.91272	0.65656	-0.60699	-0.455	0.67271	0.94157	3.9626	1.9864	2.16	0.096889	0.89274	0.44804	-1.1583	-1.1732	0.30582	0.86881	0.8428	-0.24673	0.03475	0.97394	0.99631	2.5219	1.3345	2.0274	0.11255
lignoceric acid	1.2139	0.27961	0.73074	0.50544	0.88938	1.265	0.33912	0.75085	0.4945	0.88337	0.54295	-0.88111	-2.316	0.081493	0.90477	0.80562	-0.31184	-0.74053	0.50009	0.86774	2.0696	1.0494	1.7247	0.15968	0.7697	3.2988	1.722	1.5396	0.1985	0.88881	0.85726	-0.2222	-0.65198	0.54998	0.90966	3.3896	1.7611	3.3216	0.029336	0.73569	0.39885	-1.3261	-2.6555	0.056653	0.585	0.52265	-0.93608	-1.2184	0.29003
L-Glutamine	1.033	0.046878	-0.48568	0.6526	0.92481	0.16648	-2.5866	-0.84859	0.44391	0.86683	0.71541	-0.48316	0.0097679	0.99267	0.99928	0.5326	-0.90887	-0.74189	0.49935	0.8677	0.81086	-0.30248	-0.36531	0.73337	0.94919	0.40223	-1.3139	-1.4779	0.21351	0.88881	2.2476	1.1684	1.6814	0.16798	0.89274	0.87137	-0.19864	-0.64731	0.55271	0.9206	0.50536	-0.98463	-1.8382	0.13989	0.65384	6.2294	2.6391	0.27375	0.79783
L-Glutamic acid	0.57853	-0.78955	0.22855	0.83043	0.97495	0.38057	-1.3938	-0.94366	0.39877	0.84711	2.1	1.0704	0.78302	0.47738	0.92721	0.28797	-1.796	-2.1492	0.098069	0.85304	0.1095	-3.191	-1.2772	0.27063	0.77861	0.53824	-0.89368	-0.29386	0.78348	0.97962	1.0396	0.056022	-0.086811	0.93499	0.9998	0.55486	-0.8498	-1.1808	0.30311	0.86863	1.7128	0.77637	0.0034543	0.99741	0.99847	4.3446	2.1192	2.1115	0.10231
levoglucosan	0.42398	-1.2379	-3.9682	0.016563	0.6471	1.435	0.52104	0.4696	0.66309	0.92472	0.4329	-1.2079	-1.27	0.27294	0.90539	0.63192	-0.66218	-0.45991	0.66947	0.91596	2.4318	1.282	3.7496	0.019955	0.51134	2.8266	1.4991	2.4441	0.070893	0.88881	1.1743	0.23183	1.0325	0.36018	0.89274	1.9556	0.96762	3.3942	0.027422	0.73081	0.7539	-0.40756	-0.20862	0.84494	0.96469	1.2233	0.29072	0.39396	0.71371
Leu-Trp	1.9873	0.99082	1.5591	0.19398	0.88253	2.1431	1.0997	1.3448	0.24988	0.76566	1.3377	0.4197	0.90414	0.41705	0.92108	1.2835	0.36007	0.82865	0.45388	0.85317	0.23608	-2.0826	-1.3048	0.26198	0.77861	1.4939	0.57909	0.81579	0.46041	0.90106	0.40582	-1.3011	-0.98055	0.38233	0.89274	1.2799	0.35601	0.84872	0.44384	0.89832	1.5726	0.65312	1.1359	0.31943	0.75231	0.31652	-1.6596	-1.1733	0.30577
Leu-Pro	0.47039	-1.0881	-1.7137	0.16175	0.87477	0.50761	-0.97821	-0.10952	0.91806	0.9798	1.2192	0.28591	0.94333	0.39893	0.91134	6.5415	2.7096	11.723	0.00030282	0.071742	1.6676	0.73781	1.2179	0.2902	0.78036	0.9324	-0.10098	0.67299	0.53784	0.91835	1.3539	0.43712	0.86672	0.43499	0.89274	0.86675	-0.20631	-0.091063	0.93182	0.98077	0.81957	-0.28706	-0.51173	0.63579	0.87098	0.90553	-0.14316	0.13759	0.89721
Leu-Met	3.0543	1.6109	2.078	0.10626	0.86232	0.63172	-0.66264	-2.0989	0.10378	0.71036	2.9988	1.5844	1.2181	0.29011	0.90539	1.1567	0.21001	0.72111	0.51074	0.86909	0.84313	-0.24617	-0.83293	0.45173	0.86269	1.052	0.07314	0.22798	0.83084	0.98388	1.2453	0.31646	-0.20492	0.84764	0.99731	2.251	1.1706	0.62295	0.56707	0.9206	0.76205	-0.39204	-0.65031	0.55095	0.83383	1.0863	0.11939	0.62324	0.5669
Leu-Lys	0.63378	-0.65794	-0.45595	0.67208	0.92873	0.56181	-0.83186	-0.15728	0.88264	0.96955	1.6402	0.71391	-0.18956	0.85889	0.99238	1.0518	0.0729	-0.0349	0.97383	0.99585	0.85595	-0.2244	0.31371	0.76942	0.95537	1.0461	0.065004	0.17281	0.8712	0.98912	0.29547	-1.7589	-2.5727	0.0618	0.89274	0.97871	-0.031042	0.36148	0.73603	0.94456	0.72044	-0.47305	-0.46245	0.6678	0.88491	0.63457	-0.65615	-0.21451	0.84064
Leu-Leu-Lys	1.128	0.17377	0.4251	0.69263	0.93584	1.1439	0.19401	0.78132	0.47827	0.87749	0.94525	-0.081239	-0.63605	0.55932	0.93744	0.70682	-0.50059	-1.1883	0.30046	0.85317	0.36994	-1.4346	-1.8355	0.14032	0.76155	1.3252	0.4062	0.83039	0.45301	0.90106	1.1109	0.15172	0.18541	0.86193	0.99944	0.63893	-0.64627	-2.2473	0.087906	0.8292	0.10454	-3.2579	-1.4812	0.21266	0.69327	0.20306	-2.3001	-1.166	0.30838
Leu-Leu	1.2906	0.36806	0.82952	0.45344	0.88801	0.45997	-1.1204	-0.49865	0.6442	0.9204	0.82877	-0.27096	-0.61506	0.57178	0.94231	1.0725	0.10095	0.61807	0.56998	0.88845	0.38514	-1.3765	-1.375	0.24111	0.77861	0.84012	-0.25134	-0.89705	0.4204	0.89387	1.3872	0.4722	1.7931	0.14741	0.89274	0.75773	-0.40024	-0.043646	0.96728	0.99249	2.4692	1.304	1.8718	0.13455	0.64998	0.19528	-2.3564	-2.1816	0.094573
Leu-Ile-Arg	3.5418	1.8245	2.0855	0.10537	0.86232	0.76578	-0.385	0.32561	0.76104	0.93832	0.81475	-0.29557	-0.51966	0.63074	0.95712	1.0529	0.074345	0.21299	0.84175	0.96635	0.59362	-0.75238	-1.3651	0.24397	0.77861	0.63468	-0.65591	-0.98334	0.38111	0.89169	3.7619	1.9115	0.65943	0.54565	0.90899	0.41443	-1.2708	-2.2472	0.087922	0.8292	0.73191	-0.45026	-1.2179	0.29019	0.73614	0.35396	-1.4983	-1.3481	0.24892
Leucine1	1.929	0.94788	0.26319	0.80541	0.97084	0.40114	-1.3178	-0.22128	0.83571	0.95393	0.53292	-0.908	-1.4414	0.22292	0.90539	0.66808	-0.5819	-0.49653	0.64557	0.9117	0.057272	-4.126	-3.2224	0.032208	0.61122	0.16445	-2.6043	-2.4261	0.072284	0.88881	1.498	0.58302	0.46897	0.66351	0.94157	0.47916	-1.0614	-1.6145	0.18171	0.8292	0.81997	-0.28636	-0.88413	0.42657	0.79415	0.9336	-0.09912	-0.55536	0.60824
leucine	1.2895	0.36681	0.14677	0.89041	0.98619	1.4224	0.50836	1.076	0.34248	0.81817	1.8406	0.8802	1.2961	0.26467	0.90539	2.0218	1.0156	5.9251	0.0040652	0.32361	1.6848	0.7526	2.1056	0.103	0.75345	1.3077	0.38704	1.0549	0.35099	0.89169	1.6772	0.74602	1.7668	0.15201	0.89274	1.4745	0.56026	1.3459	0.24955	0.84095	0.87762	-0.18833	-0.38124	0.72241	0.90815	0.8406	-0.25051	-1.5477	0.19661
lauric acid	1.1413	0.19072	0.51622	0.63293	0.91536	0.62409	-0.68017	-1.5396	0.19849	0.74313	0.8899	-0.16828	-0.67459	0.53692	0.93319	1.6696	0.73953	1.1107	0.32895	0.85317	2.1413	1.0985	6.0477	0.0037713	0.21185	1.38	0.46463	0.21864	0.83763	0.98443	1.2857	0.36252	0.81949	0.45853	0.89274	0.76573	-0.38509	-0.74961	0.49517	0.9103	0.88584	-0.17489	-0.62132	0.56804	0.8444	0.61563	-0.69988	-2.0265	0.11267
L-Arginine	0.34214	-1.5473	-0.91654	0.41124	0.88253	1.3561	0.43943	1.0912	0.3365	0.81622	2.3694	1.2445	1.5838	0.1884	0.90539	0.8188	-0.28842	-0.80446	0.46622	0.8558	0.47417	-1.0765	-1.9638	0.12103	0.75778	0.90333	-0.14668	-0.35572	0.74002	0.96481	0.74164	-0.43121	-0.92351	0.40801	0.89274	0.91434	-0.1292	-0.44505	0.67931	0.9337	1.9224	0.9429	1.3576	0.24614	0.71137	1.0297	0.042184	0.2203	0.83642
L-Alanyl-L-norleucine_2	1.0548	0.076952	-0.10781	0.91934	0.99041	0.25924	-1.9476	-2.1678	0.096045	0.70857	1.6166	0.69296	1.1343	0.32002	0.90539	0.30749	-1.7014	-1.4049	0.23275	0.85317	0.11278	-3.1484	-1.3536	0.24728	0.77861	0.41204	-1.2792	-1.7937	0.14731	0.88881	1.4432	0.5293	1.0777	0.34183	0.89274	4.0256	2.0092	3.0405	0.038384	0.80391	1.3816	0.46629	-0.34384	0.74828	0.92218	0.47631	-1.07	-1.5473	0.1967
L-Alanyl-L-norleucine	0.81091	-0.30239	-0.69239	0.52679	0.88982	0.62493	-0.67824	-1.4932	0.20968	0.74718	0.80795	-0.30766	-0.51114	0.63618	0.95881	0.89008	-0.16799	0.021631	0.98378	0.99705	0.12304	-3.0228	-2.6949	0.054384	0.71141	1.3821	0.46683	0.22165	0.83544	0.984	0.77817	-0.36185	0.50414	0.64066	0.93809	0.72772	-0.45854	-1.2013	0.2959	0.8653	2.8733	1.5227	1.8541	0.13733	0.64998	1.8877	0.91666	1.2165	0.29066
lactose	0.64673	-0.62877	-2.258	0.086875	0.86232	0.68281	-0.55045	-0.041445	0.96893	0.98984	0.52235	-0.93692	-2.4886	0.067583	0.90477	3.0226	1.5958	1.9929	0.11707	0.85304	2.2087	1.1432	1.6819	0.16787	0.77252	0.85814	-0.22071	-0.20185	0.84988	0.98826	1.0279	0.039709	0.21445	0.84069	0.9947	3.9767	1.9916	3.0984	0.036277	0.79201	0.71415	-0.48571	-0.53526	0.62084	0.86533	0.69901	-0.51662	-0.79278	0.47227
lactitol	0.50842	-0.97591	-1.3436	0.25024	0.88253	1.4074	0.49307	0.96629	0.38862	0.84068	0.62224	-0.68445	-0.642	0.55582	0.93744	1.1274	0.17301	0.70488	0.51977	0.87075	7.4984	2.9066	2.4576	0.069871	0.73145	1.5295	0.61306	0.8896	0.42395	0.895	1.3089	0.38838	0.41655	0.69839	0.94988	3.2299	1.6915	1.6688	0.17048	0.8292	0.61173	-0.70902	-0.9491	0.39631	0.78486	0.74624	-0.42228	-0.75492	0.49231
Kynurenine	1.5109	0.59539	0.97552	0.38454	0.88253	1.089	0.12306	0.65106	0.55051	0.90241	1.6676	0.73776	0.99313	0.37686	0.90609	1.2572	0.33019	0.54908	0.61216	0.89948	0.48174	-1.0537	-0.58958	0.58717	0.91648	0.95597	-0.064965	0.37758	0.72493	0.95599	1.6904	0.75739	1.1525	0.31332	0.89274	1.7129	0.77643	1.1368	0.31912	0.87053	1.4971	0.58218	0.79233	0.47251	0.81089	1.5653	0.64647	0.94645	0.39751
Kynurenic acid	0.62112	-0.68705	-0.33349	0.75551	0.95413	0.59724	-0.74361	0.5063	0.63927	0.9204	2.5556	1.3536	1.679	0.16845	0.90477	0.6737	-0.56983	-1.0283	0.36193	0.85317	0.85161	-0.23174	-0.57091	0.59861	0.92295	1.4046	0.49014	0.92638	0.40668	0.89169	1.585	0.6645	1.3828	0.23892	0.89274	0.69402	-0.52695	-1.0973	0.33412	0.87735	9.5021	3.2482	2.3945	0.074803	0.59622	1.3234	0.4043	-0.41246	0.70115
Kaempferol 3-rungioside	0.70094	-0.51264	-1.2692	0.27318	0.88253	0.98598	-0.020374	-0.2786	0.79436	0.94689	3.7235	1.8966	2.7442	0.05168	0.8642	0.90804	-0.13918	-0.71173	0.51594	0.86939	1.1182	0.16121	0.34121	0.75012	0.95248	0.50066	-0.9981	-0.46403	0.66676	0.93931	1.7711	0.82466	-0.020691	0.98448	0.9998	0.48104	-1.0558	-0.52156	0.62953	0.92435	1.6539	0.72587	0.89508	0.42134	0.79415	2.5478	1.3493	1.4515	0.22027
Jasmonic acid	1.1666	0.22236	2.3226	0.080901	0.86232	0.75839	-0.39898	-0.23193	0.82797	0.95227	0.85796	-0.22101	-0.097028	0.92737	0.99597	1.2415	0.31205	0.67369	0.53743	0.8768	0.28811	-1.7953	-2.4972	0.066967	0.72685	0.4556	-1.1342	-1.6408	0.17617	0.88881	1.2741	0.34945	0.8624	0.4371	0.89274	0.69154	-0.53212	-0.27011	0.80044	0.96001	0.41052	-1.2845	-0.82481	0.45583	0.80485	0.34349	-1.5417	-0.9176	0.41075
Jacquinelin	1.75	0.80732	0.36439	0.73401	0.94967	0.33188	-1.5913	-2.2346	0.089159	0.70857	2.3095	1.2076	0.4698	0.66297	0.96616	1.1393	0.18815	0.50768	0.63839	0.90977	0.67267	-0.57203	-0.65058	0.5508	0.90523	1.194	0.25578	0.44591	0.67874	0.94219	2.2014	1.1384	0.52222	0.6291	0.93321	0.5277	-0.92222	-1.2998	0.2635	0.84493	1.2937	0.3715	0.1925	0.85673	0.96701	1.3086	0.38801	0.63017	0.56279
itaconic acid	1.7709	0.82448	1.6519	0.1739	0.8795	10.455	3.3861	2.2074	0.091888	0.70857	1.7184	0.78107	2.1793	0.094821	0.90477	1.9552	0.96732	1.4349	0.22464	0.85317	2.9946	1.5824	3.2313	0.031937	0.61098	2.1033	1.0727	2.4274	0.072187	0.88881	1.9879	0.99128	3.4563	0.025904	0.89274	0.19158	-2.384	-1.5889	0.18729	0.8292	0.71256	-0.48891	-2.1163	0.10177	0.62309	0.77074	-0.37569	-1.1704	0.30682
isothreonic acid	0.50251	-0.99278	-1.2179	0.29018	0.88253	0.79245	-0.3356	-0.39047	0.71609	0.93533	0.20097	-2.3149	-3.0992	0.036251	0.78743	0.50431	-0.98762	-1.2943	0.26521	0.85317	0.94895	-0.075597	-0.2015	0.85014	0.96829	0.74125	-0.43197	-0.90326	0.41747	0.89254	1.4041	0.48961	1.7478	0.15542	0.89274	0.68309	-0.54984	-0.92756	0.40614	0.88915	0.76834	-0.38019	-0.64208	0.55577	0.83637	0.63385	-0.65779	-0.97083	0.38661
Isorhoifolin	0.45698	-1.1298	-1.2643	0.27478	0.88253	0.7372	-0.43988	-0.10036	0.92489	0.98035	2.2599	1.1763	1.6452	0.17527	0.90477	1.0758	0.10542	0.23652	0.82465	0.96456	1.7395	0.79863	1.3184	0.25779	0.77861	2.7559	1.4625	-0.021637	0.98377	0.99588	0.58062	-0.78433	-1.2062	0.2942	0.89274	0.73835	-0.43762	-1.1341	0.3201	0.87053	0.54863	-0.86609	-0.28542	0.78949	0.94065	0.93702	-0.093846	-0.48323	0.65419
Isoquercitin	0.78651	-0.34647	0.25788	0.80923	0.97105	0.53869	-0.89248	-2.0512	0.10954	0.71048	0.97773	-0.032488	-0.31666	0.76734	0.97324	1.2063	0.27064	0.5302	0.62404	0.90377	6.206	2.6337	1.3558	0.24666	0.77861	2.0571	1.0406	0.43585	0.68544	0.94521	16.574	4.0508	1.3116	0.25988	0.89274	5.8995	2.5606	2.5467	0.063526	0.8292	0.14916	-2.7451	-0.7044	0.52003	0.82503	0.25018	-1.999	-4.5347	0.010539
isoleucine	1.4049	0.49046	0.32422	0.76202	0.9586	1.1907	0.25184	1.075	0.3429	0.81817	1.9042	0.92915	1.1914	0.29936	0.90539	2.4577	1.2973	6.7342	0.0025335	0.26074	1.6928	0.75944	1.9805	0.11873	0.75778	1.1394	0.18823	0.40149	0.70859	0.95272	1.5858	0.66524	1.7014	0.16408	0.89274	1.4034	0.48892	1.1125	0.32828	0.87376	0.62498	-0.67811	-1.038	0.35788	0.76631	0.5725	-0.80465	-1.0542	0.35124
isoheptadecanoic acid	0.64476	-0.63317	-2.0907	0.10475	0.86232	0.31223	-1.6793	-3.5888	0.022987	0.60797	0.33282	-1.5872	-3.7541	0.019876	0.68096	0.78028	-0.35794	-0.50804	0.63816	0.90977	1.1014	0.13932	0.48743	0.65146	0.93053	0.62683	-0.67386	-0.88056	0.42828	0.90078	1.3969	0.4822	0.81806	0.45925	0.89274	1.2108	0.27591	0.18848	0.85968	0.97507	0.83111	-0.26689	-0.70983	0.517	0.8238	0.90787	-0.13944	-0.46349	0.66711
Isochlorogenic acid b	7.7595	2.956	0.96899	0.38742	0.88253	3.098	1.6313	1.6918	0.16594	0.7421	1.7517	0.80877	0.86191	0.43734	0.92378	2.0406	1.029	0.77544	0.48137	0.86151	0.5885	-0.76489	0.39847	0.71064	0.94625	3.6041	1.8496	1.0207	0.36511	0.89169	2.102	1.0718	0.33732	0.75284	0.96413	2.5181	1.3323	1.1266	0.32294	0.87225	0.24121	-2.0516	-2.0338	0.11173	0.63512	1.2434	0.31432	1.2018	0.29573
Indole-6-carboxaldehyde	1.0721	0.10049	0.64992	0.55118	0.8956	1.2962	0.37424	0.80359	0.46667	0.87363	1.3584	0.44195	0.42522	0.69256	0.96616	0.73853	-0.43728	-0.91612	0.41144	0.85317	0.81552	-0.2942	-0.12701	0.90506	0.98123	0.5411	-0.88603	-1.6638	0.17149	0.88881	1.1179	0.1608	0.39832	0.71074	0.95096	0.66504	-0.58848	-1.0265	0.36266	0.87992	0.37406	-1.4187	-1.3992	0.23433	0.70659	1.6105	0.68747	0.20769	0.84562
Indigotin	1.2807	0.35691	0.1931	0.85629	0.98033	0.0093162	-6.746	-0.34084	0.75037	0.93533	6.4716	2.6941	1.7535	0.15439	0.90477	5.9784	2.5798	1.9729	0.11978	0.85304	2.0603	1.0429	0.75025	0.49483	0.8826	0.50676	-0.98063	0.19413	0.85554	0.98826	1.0507	0.071311	-0.52202	0.62923	0.93321	1.783	0.83427	0.89413	0.42179	0.89325	0.48913	-1.0317	-0.18371	0.86318	0.96914	1.3764	0.46089	-0.089956	0.93265
Imidacloprid-olefin	4.858	2.2804	0.86753	0.4346	0.88356	1.0065	0.0093751	0.33743	0.75275	0.93533	1.0251	0.035768	-0.042048	0.96848	0.99906	1.8545	0.89107	0.53373	0.62181	0.90377	0.55828	-0.84095	-0.72022	0.51123	0.88757	0.94343	-0.084009	-0.22474	0.83319	0.984	1.798	0.84639	1.1775	0.30427	0.89274	1.1455	0.19593	0.81943	0.45856	0.89832	2.6781	1.4212	0.86353	0.43655	0.79927	2.7478	1.4583	0.4031	0.70749
Imidacloprid	4.1635	2.0578	1.2196	0.28962	0.88253	2.3884	1.2561	0.97776	0.38355	0.83841	0.95927	-0.059988	-0.29808	0.78048	0.97324	0.21016	-2.2504	-2.0931	0.10447	0.85304	1.2092	0.27406	0.23489	0.82583	0.96482	0.46621	-1.1009	-0.47287	0.66096	0.93777	1.2067	0.27102	0.051532	0.96137	0.9998	1.0146	0.020955	0.20075	0.85069	0.97295	5.2197	2.384	1.3369	0.25222	0.71379	1.5897	0.66878	0.20013	0.85115
Ile-Tyr	2.1557	1.1081	1.3354	0.25267	0.88253	0.67363	-0.56998	-1.0165	0.36688	0.83171	0.60202	-0.73212	-0.43719	0.68454	0.96616	0.55999	-0.83653	-2.0399	0.11095	0.85304	0.85884	-0.21953	-0.46378	0.66692	0.93711	0.60637	-0.72172	-0.86842	0.43416	0.90106	3.2467	1.699	1.4523	0.22006	0.89274	1.5808	0.66066	-0.077228	0.94215	0.98499	0.65238	-0.61622	-0.68719	0.52973	0.82806	0.73255	-0.449	0.55505	0.60843
Ile-Trp	0.7552	-0.40507	-0.91481	0.41205	0.88253	1.0459	0.064814	-0.32999	0.75797	0.93627	1.3577	0.4412	-0.21623	0.83939	0.98739	1.4771	0.56281	0.35022	0.74384	0.93851	0.47896	-1.062	-0.51226	0.63546	0.92829	0.84849	-0.23703	-0.59818	0.58194	0.92603	1.2021	0.26554	0.16538	0.87667	0.99976	1.1499	0.20146	0.69728	0.52403	0.9185	1.786	0.8367	-0.22493	0.83306	0.9608	0.31826	-1.6517	-0.61869	0.56961
Ile-Ser	1.9423	0.95773	1.4162	0.22967	0.88253	0.9387	-0.091262	-0.1033	0.9227	0.98035	0.99633	-0.0053027	-0.44104	0.68197	0.96616	1.2674	0.34187	0.76781	0.48542	0.86151	0.39842	-1.3277	-1.3945	0.23563	0.77861	1.0608	0.08512	0.51984	0.63062	0.93202	8.7103	3.1227	6.2613	0.0033192	0.40946	0.43266	-1.2087	-1.4402	0.22323	0.8292	0.52459	-0.93073	-1.486	0.21148	0.69132	0.97308	-0.039368	-1.0995	0.33326
Ile-Pro-Ile	1.6555	0.72728	0.22448	0.83338	0.97588	0.46934	-1.0913	-1.9141	0.12814	0.71385	0.7431	-0.42837	0.16597	0.87623	0.99263	3.7433	1.9043	1.914	0.12815	0.85304	0.60965	-0.71395	-0.19808	0.85264	0.96851	0.56986	-0.81131	-0.41218	0.70134	0.95086	0.71992	-0.47409	0.26654	0.803	0.98002	1.0669	0.093393	0.39125	0.71556	0.93911	0.67701	-0.56275	-0.73048	0.50558	0.81647	1.2589	0.33216	1.2638	0.27494
Ile-Phe	2.7187	1.4429	0.27689	0.79558	0.96823	1.3417	0.42408	0.22391	0.8338	0.95377	4.5343	2.1809	1.6026	0.18428	0.90539	0.88001	-0.18441	-0.42428	0.69319	0.92719	0.24509	-2.0286	-1.1474	0.31519	0.80165	1.5746	0.65496	0.48571	0.65258	0.93777	2.911	1.5415	1.8604	0.13634	0.89274	1.4056	0.49118	0.94317	0.399	0.88539	5.6897	2.5084	1.6677	0.17071	0.6664	0.73673	-0.44079	0.35741	0.73885
Ile-Ile1	0.81706	-0.29148	-0.63038	0.56267	0.8956	0.18147	-2.4622	-2.8377	0.046979	0.68422	1.1951	0.25716	1.4915	0.21009	0.90539	0.9879	-0.01757	0.26914	0.80113	0.95372	0.29524	-1.76	0.21542	0.83998	0.96574	0.5392	-0.8911	-1.6185	0.18087	0.88881	0.66601	-0.58637	-1.0626	0.34786	0.89274	1.4637	0.54965	1.7591	0.15339	0.8292	4.7203	2.2389	1.5427	0.19777	0.68673	0.97631	-0.034593	0.79027	0.47358
ile-ile	1.64	0.71373	1.0037	0.37232	0.88253	0.53737	-0.896	-1.2009	0.29605	0.79001	0.66224	-0.59458	-1.5491	0.19629	0.90539	2.519	1.3328	1.5709	0.19129	0.85317	2.1156	1.0811	1.2375	0.28359	0.78036	0.50537	-0.98458	-1.5061	0.2065	0.88881	0.57498	-0.79841	-1.2384	0.2833	0.89274	0.98365	-0.023782	-0.30941	0.77246	0.95523	0.56733	-0.81773	-0.89936	0.41931	0.79415	0.77614	-0.36562	-0.57548	0.59579
Ile-Glu	1.18	0.23877	1.0894	0.33721	0.88253	1.7065	0.77101	1.2451	0.28105	0.78043	1.4459	0.53202	1.0251	0.36326	0.90609	0.82384	-0.27956	-0.16086	0.88	0.97662	0.61629	-0.69832	0.25427	0.81182	0.96275	0.91221	-0.13256	-0.71317	0.51514	0.91144	0.84616	-0.241	-0.68845	0.52902	0.90226	0.9232	-0.11529	-0.35558	0.74011	0.94636	2.7543	1.4617	3.5661	0.023458	0.4865	0.042731	-4.5486	-2.4178	0.07294
Ile-Arg	0.53092	-0.91343	-0.6946	0.52554	0.88982	0.25297	-1.983	-1.2835	0.26863	0.77239	4.2734	2.0954	1.9527	0.12257	0.90477	0.013502	-6.2107	-6.2814	0.0032801	0.27892	1.1154	0.1576	-0.091182	0.93173	0.98612	0.18824	-2.4094	-2.6262	0.058416	0.88881	0.084003	-3.5734	-1.3773	0.24048	0.89274	0.041551	-4.589	-0.88521	0.42605	0.8955	1.4552	0.54122	0.96152	0.39074	0.78185	0.3499	-1.515	-1.4542	0.21957
Hyperin	0.39946	-1.3239	-1.9558	0.12214	0.86232	0.81694	-0.29171	-0.62943	0.56323	0.90241	1.4546	0.54059	0.23486	0.82585	0.98658	1.6424	0.71579	1.0742	0.34323	0.85317	3.8327	1.9384	1.165	0.30875	0.79558	0.38709	-1.3693	-0.46959	0.6631	0.93832	12.084	3.595	1.7065	0.16311	0.89274	1.588	0.6672	-0.049284	0.96306	0.99189	0.62192	-0.68519	-1.1108	0.32892	0.75746	3.6837	1.8812	1.2646	0.27468
hydroquinone	1.6261	0.70142	0.93433	0.40303	0.88253	1.7468	0.80469	2.4636	0.069421	0.70857	1.3744	0.4588	1.0776	0.34186	0.90539	1.273	0.3482	0.72026	0.51121	0.86909	1.3538	0.437	0.31016	0.77193	0.95675	2.8742	1.5232	2.0043	0.11555	0.88881	1.1558	0.2089	0.77866	0.47967	0.89274	1.3748	0.45918	1.7566	0.15382	0.8292	0.81714	-0.29134	-0.57438	0.59647	0.85434	1.0264	0.037539	0.21271	0.84196
homoserine	0.62884	-0.66923	-0.86853	0.43411	0.88356	0.64624	-0.62986	-0.14854	0.8891	0.97059	2.0062	1.0045	1.5037	0.20709	0.90539	4.3632	2.1254	3.0261	0.038928	0.7869	1.1109	0.15175	0.55901	0.60597	0.9234	1.5984	0.67661	0.66176	0.5443	0.92004	2.7577	1.4634	2.2741	0.08534	0.89274	0.52094	-0.9408	-1.4997	0.20807	0.8292	0.41815	-1.2579	-0.35614	0.73972	0.91822	0.5709	-0.80869	-1.0625	0.34789
His-Phe	0.83388	-0.2621	-0.92095	0.4092	0.88253	0.80984	-0.3043	0.21579	0.83971	0.9553	1.7062	0.77077	0.21851	0.83773	0.98739	0.41746	-1.2603	-1.3962	0.23516	0.85317	1.0206	0.029398	-0.13193	0.90141	0.97923	0.411	-1.2828	-1.7228	0.16002	0.88881	0.69936	-0.51589	-0.91323	0.41279	0.89274	0.9706	-0.043055	-0.62851	0.56377	0.9206	0.36809	-1.4419	-0.90672	0.41583	0.79415	0.19001	-2.3959	-2.7335	0.052253
His-Ile	1.2734	0.34863	0.086392	0.93531	0.99112	0.95021	-0.073683	-0.37727	0.72513	0.93533	1.7368	0.79639	1.0883	0.33766	0.90539	0.59521	-0.74853	-0.98908	0.37861	0.85317	1.9326	0.95051	1.0843	0.33922	0.81114	2.0418	1.0298	1.6708	0.17009	0.88881	0.95758	-0.062541	0.31357	0.76952	0.97113	0.96621	-0.049587	-0.0098525	0.99261	0.99826	1.033	0.046875	0.19713	0.85334	0.96615	0.20337	-2.2978	-1.5511	0.19583
Hexyl 6-O-pentopyranosylhexopyranoside	2.8833	1.5277	0.80711	0.46486	0.88801	0.93004	-0.10463	-0.73156	0.50499	0.88413	1.4173	0.50316	-0.6975	0.52391	0.93138	0.69782	-0.51908	0.29265	0.78434	0.94628	1.2707	0.34558	0.94936	0.39619	0.84145	0.83394	-0.26198	0.072371	0.94578	0.99037	1.8671	0.90083	0.94458	0.39836	0.89274	1.0162	0.023246	-0.40668	0.70506	0.93851	0.53654	-0.89824	-0.67796	0.53499	0.82985	0.69567	-0.52352	-1.5019	0.20753
Hexadecyltrimethylammonium cation	0.76937	-0.37825	-0.18742	0.86045	0.98098	0.23823	-2.0695	-0.30245	0.77739	0.9411	0.49998	-1.0001	-1.5826	0.18867	0.90539	2.0412	1.0294	0.94888	0.39641	0.85317	0.34403	-1.5394	-1.1776	0.30424	0.78976	0.75689	-0.40185	-0.22819	0.83069	0.98388	1.0423	0.059827	-0.28554	0.78941	0.97755	1.2758	0.35143	-0.13479	0.89929	0.97676	3.7341	1.9008	2.3816	0.075855	0.59622	0.43006	-1.2174	-0.57737	0.59463
Heptaethylene glycol p-tert-octylphenyl ether	1.0711	0.099066	-0.084163	0.93697	0.99112	6.1971	2.6316	0.964	0.38964	0.84214	2.8099	1.4905	1.3793	0.23989	0.90539	0.64651	-0.62925	-1.2938	0.26539	0.85317	1.175	0.23269	0.25127	0.81399	0.96302	0.54001	-0.88895	-1.397	0.23493	0.89169	0.95835	-0.061377	0.52647	0.6264	0.93306	1.1303	0.17677	-0.34833	0.74515	0.94888	0.46642	-1.1003	-1.7428	0.15633	0.65631	3.0584	1.6128	1.7727	0.15096
heptadecanoic acid	0.48956	-1.0304	-2.1783	0.094922	0.86232	0.98087	-0.027873	-0.44639	0.67841	0.92718	0.20138	-2.312	-3.4097	0.027035	0.72855	0.39845	-1.3275	-1.5524	0.19553	0.85317	1.6671	0.73736	2.9734	0.041005	0.65392	2.3128	1.2096	1.3587	0.2458	0.89169	1.246	0.31735	1.1324	0.32073	0.89274	0.99017	-0.01425	0.18531	0.862	0.9755	1.2631	0.33691	-0.34921	0.74454	0.92107	0.99048	-0.013801	-0.17601	0.86884
Guanosine1	6.3148	2.6587	3.5056	0.024771	0.70207	0.033759	-4.8886	-6.0524	0.0037607	0.28771	0.46453	-1.1061	-1.4469	0.22148		0.76994	-0.37719	0.45998	0.66942	0.91596	0.99778	-0.0032072	0.092146	0.93101	0.98612	0.058103	-4.1052	-1.4225	0.22795	0.88991	0.92305	-0.11552	0.27241	0.79879	0.98002	0.26411	-1.9208	-2.0733	0.10683	0.8292	3.2491	1.7001	1.3792	0.23992	0.7095	18.402	4.2018	1.038	0.35791
guanosine	1.8172	0.86175	1.5354	0.19947	0.88253	0.53041	-0.91482	0.1832	0.86355	0.96137	0.91342	-0.13066	-0.057549	0.95687	0.99902	1.9892	0.99221	0.57043	0.5989	0.89556	5.1401	2.3618	3.3121	0.029596	0.58539	0.52141	-0.93951	-1.1065	0.33059	0.89169	2.5307	1.3395	2.1107	0.10242	0.89274	1.176	0.23394	0.44488	0.67942	0.9337	0.39942	-1.324	-2.001	0.11598	0.63512	0.45127	-1.1479	-1.8957	0.13089
Guanine1	0.17552	-2.5103	-1.8339	0.1406	0.86232	3.0641	1.6155	1.9026	0.12985	0.71674	0.84067	-0.25038	-0.79803	0.46955	0.92721	0.92657	-0.11003	0.58947	0.58723	0.89237	0.079957	-3.6446	-0.50372	0.64093	0.92865	0.1008	-3.3104	-2.1356	0.099579	0.88881	0.50747	-0.97861	-1.394	0.23578	0.89274	0.42453	-1.2361	-0.19386	0.85573	0.97427	2.3314	1.2212	-0.18872	0.8595	0.9679	1.6765	0.74543	1.3134	0.25933
guanine	0.38273	-1.3856	-2.5693	0.062025	0.86232	0.43471	-1.2019	-1.0348	0.35923	0.82807	0.94753	-0.077754	-0.078485	0.94121	0.99653	0.62046	-0.68859	-2.6113	0.05934	0.84507	1.1486	0.19991	0.52251	0.62892	0.92707	0.54103	-0.88622	-0.8351	0.45064	0.90106	2.0227	1.0163	1.4762	0.21394	0.89274	1.0564	0.07922	0.10919	0.91831	0.97821	0.68181	-0.55255	-0.72682	0.50759	0.81754	0.48239	-1.0517	-0.58199	0.5918
Glycyl-L-norleucine_2	0.94053	-0.088455	-0.66297	0.54361	0.8956	0.64149	-0.64049	0.089287	0.93315	0.98112	2.6019	1.3796	2.7136	0.05334	0.87461	0.40563	-1.3018	-1.4056	0.23255	0.85317	0.2138	-2.2257	-1.4694	0.21565	0.77861	0.9666	-0.049014	0.6769	0.53559	0.91835	0.72601	-0.46194	-0.11472	0.91419	0.9998	0.85767	-0.2215	0.49811	0.64455	0.92548	2.7292	1.4485	2.0119	0.11455	0.63512	0.34894	-1.5189	-1.4814	0.21263
Glycyl-L-norleucine	0.90397	-0.14566	-0.72065	0.51099	0.88938	3.0712	1.6188	2.1169	0.1017	0.70857	1.2886	0.36576	1.8756	0.13397	0.90477	0.59865	-0.74022	-1.464	0.21703	0.85317	0.28223	-1.8251	-0.53597	0.6204	0.92455	1.0046	0.0066104	0.48586	0.65248	0.93777	2.1343	1.0937	0.60832	0.57582	0.91762	1.1043	0.14314	-0.63214	0.56162	0.9206	0.9985	-0.0021725	-0.73587	0.50263	0.81438	0.55867	-0.83993	-0.76619	0.48628
glycyl tyrosine	1.8965	0.92337	0.8076	0.46461	0.88801	0.7324	-0.4493	-0.9964	0.37545	0.83653	0.71654	-0.48089	-0.4633	0.66723	0.96616	1.3885	0.47348	1.0778	0.34179	0.85317	1.4083	0.494	1.928	0.12611	0.75778	1.3898	0.47488	0.17669	0.86834	0.98912	1.2624	0.33617	0.64708	0.55284	0.90966	1.3163	0.39645	1.004	0.37219	0.87992	0.35451	-1.4961	-1.4453	0.22188	0.70058	0.66936	-0.57915	-0.82908	0.45367
glycolic acid	2.0136	1.0098	1.5343	0.19974	0.88253	0.54624	-0.87239	-1.9641	0.12098	0.7108	0.49868	-1.0038	-1.4907	0.21029	0.90539	1.5587	0.64037	-0.027883	0.97909	0.99682	0.84034	-0.25096	-0.49011	0.64972	0.93053	0.78964	-0.34073	-0.84334	0.44652	0.90106	0.79573	-0.32965	-1.3081	0.26095	0.89274	1.3367	0.41869	1.133	0.32052	0.87072	1.099	0.13616	-0.085018	0.93633	0.98863	0.60215	-0.7318	-0.49604	0.64589
glyceric acid	0.3881	-1.3655	-1.4166	0.22954	0.88253	1.0932	0.12858	-0.29325	0.78392	0.94347	2.7142	1.4405	2.2319	0.089419	0.90477	0.86818	-0.20393	0.20031	0.85101	0.96968	0.54113	-0.88595	-2.1067	0.10287	0.75345	0.64943	-0.62274	-1.1619	0.30988	0.89169	0.94253	-0.085386	-0.1424	0.89365	0.9998	1.2712	0.34617	-0.033182	0.97512	0.99329	1.0493	0.069488	0.2273	0.83134	0.96075	1.6851	0.75282	0.54447	0.61505
Glu-Tyr	1.4141	0.49985	1.4474	0.22134	0.88253	0.72061	-0.47272	-1.8059	0.14524	0.72552	0.95297	-0.069492	-0.54927	0.61205	0.95103	0.75649	-0.40261	-0.8778	0.42962	0.85317	1.0984	0.1354	0.60803	0.576	0.91272	0.64667	-0.6289	0.25267	0.81297	0.98175	1.8758	0.90751	1.4939	0.20951	0.89274	1.1883	0.24895	0.55452	0.60877	0.92435	2.1062	1.0747	1.2519	0.2788	0.73028	1.4921	0.57738	0.49575	0.64607
Glu-Trp	0.37238	-1.4252	-0.52593	0.62675	0.91341	0.152	-2.7179	-3.9887	0.016282	0.54787	0.60934	-0.71469	-1.0987	0.33357	0.90539	1.6519	0.72413	-0.48032	0.65609	0.91307	0.48075	-1.0567	-1.5588	0.19405	0.77861	5.6998	2.5109	3.9529	0.016777	0.74117	1.1109	0.15174	0.50013	0.64325	0.93892	0.2198	-2.1857	-2.2302	0.089588	0.8292	0.88329	-0.17904	-0.69946	0.5228	0.82503	0.51255	-0.96423	-2.1681	0.096011
glutaric acid	1.1947	0.25669	0.38793	0.71783	0.94377	1.2662	0.34047	1.0982	0.3338	0.81492	2.0491	1.035	1.1537	0.31285	0.90539	1.1219	0.16595	-0.096112	0.92805	0.98642	1.5822	0.66189	1.1182	0.32612	0.80841	2.373	1.2467	1.826	0.14189	0.88881	1.2933	0.3711	0.97474	0.38488	0.89274	0.99334	-0.0096477	-0.0418	0.96866	0.99249	0.35531	-1.4928	-1.7625	0.15276	0.65631	0.77988	-0.35867	-1.2858	0.26789
glutamine	0.099715	-3.326	-3.8503	0.018298	0.65772	1.3401	0.42238	0.27444	0.79734	0.94689	1.347	0.42973	1.1022	0.33223	0.90539	0.175	-2.5146	-1.7845	0.14891	0.85304	3.8858	1.9582	1.5143	0.20452	0.77861	1.2351	0.30467	0.85863	0.43895	0.90106	3.6616	1.8725	1.8651	0.13559	0.89274	1.9628	0.97293	-0.26883	0.80136	0.96001	0.71596	-0.48205	-0.65865	0.5461	0.83351	0.51014	-0.97103	-1.9312	0.12564
glutamic acid	0.21963	-2.1869	-4.4228	0.011486	0.62185	1.9822	0.98712	0.99579	0.37571	0.83653	3.4884	1.8026	1.3823	0.23906	0.90539	2.2654	1.1798	-0.095981	0.92815	0.98642	5.124	2.3573	1.5499	0.19609	0.77861	1.3132	0.39311	0.95266	0.39471	0.89169	5.8273	2.5428	1.689	0.16649	0.89274	0.39045	-1.3568	-1.132	0.32091	0.87123	0.46954	-1.0907	-0.7385	0.50119	0.81438	0.58502	-0.77344	-1.207	0.29393
Glu-Phe	1.1102	0.1508	0.69168	0.52719	0.88982	0.59898	-0.73942	-0.92391	0.40782	0.85679	2.4134	1.2711	2.4713	0.068848	0.90477	0.44719	-1.161	-1.2605	0.27599	0.85317	0.29615	-1.7556	-1.8846	0.13258	0.75785	0.68795	-0.53962	-0.19187	0.85719	0.98883	1.7178	0.78055	1.2636	0.275	0.89274	0.63711	-0.65039	-0.39828	0.71077	0.93877	2.2217	1.1517	1.6506	0.17416	0.6664	0.48749	-1.0365	-1.1174	0.3264
Glu-Leu	1.1941	0.25592	0.22261	0.83475	0.97588	0.18627	-2.4246	-0.98305	0.38124	0.8369	1.0111	0.015972	0.26115	0.80687	0.97919	0.51414	-0.95976	-1.391	0.2366	0.85317	0.50398	-0.98856	0.5834	0.59093	0.91739	0.91036	-0.1355	-0.058406	0.95623	0.99037	0.65785	-0.60416	-0.52427	0.6278	0.93321	2.0292	1.0209	0.52071	0.63006	0.92435	2.2185	1.1496	2.9046	0.043916	0.55357	0.17078	-2.5498	-0.16821	0.87458
Glu-Ile	2.5007	1.3223	0.7654	0.4867	0.88801	5.8184	2.5406	1.4399	0.2233	0.74835	9.5884	3.2613	18.408	5.1237e-05	0.074696	0.92251	-0.11636	-0.36612	0.73282	0.93698	1.0817	0.11333	0.79881	0.46914	0.86625	0.52128	-0.93988	-0.43849	0.68368	0.94464	0.092723	-3.4309	-19.092	4.4341e-05	0.077802	0.38724	-1.3687	-1.1378	0.31873	0.87053	1.2137	0.27938	1.4088	0.23169	0.70473	0.76365	-0.38902	-0.050089	0.96245
glucuronic acid	0.48506	-1.0438	-1.6872	0.16684	0.87477	0.60513	-0.72469	-6.5763	0.0027675	0.25683	0.14304	-2.8055	-4.1641	0.014099	0.60624	0.83009	-0.26866	-0.32797	0.75938	0.94216	1.0813	0.11279	0.33177	0.75672	0.95336	0.95925	-0.060024	-0.20028	0.85103	0.98826	1.4012	0.48671	0.80636	0.46524	0.89274	1.0966	0.13307	0.55992	0.60541	0.92435	0.81087	-0.30246	-0.49801	0.64462	0.87352	0.66835	-0.58133	-1.0753	0.34276
gluconic acid	0.11111	-3.17	-2.9874	0.040444	0.81409	30.878	4.9485	1.0983	0.33374	0.81492	0.14264	-2.8095	-4.618	0.0098957	0.54919	0.75492	-0.4056	-0.86619	0.43525	0.85317	2.1109	1.0779	1.0542	0.35126	0.81596	0.71137	-0.49134	0.23874	0.82304	0.9825	1.4552	0.54123	1.1524	0.31334	0.89274	9.8463	3.2996	2.0525	0.10938	0.8292	0.73803	-0.43826	-0.90114	0.41847	0.79415	0.47782	-1.0655	-0.89409	0.42181
Gln-Tyr	1.2946	0.37252	0.88281	0.4272	0.88356	0.67317	-0.57095	-1.2449	0.28111	0.78043	1.4995	0.58446	1.0242	0.36366	0.90609	0.61478	-0.70187	-1.3632	0.24451	0.85317	0.80334	-0.31593	-0.70491	0.51975	0.89014	0.59211	-0.75606	-1.4025	0.23341	0.89169	2.2025	1.1392	0.90582	0.41626	0.89274	0.56925	-0.81286	-1.0865	0.33835	0.87992	0.52896	-0.91877	-1.1435	0.31661	0.75231	1.0748	0.10404	-0.79261	0.47236
Gln-Phe	1.351	0.43398	0.89964	0.41917	0.88253	0.6259	-0.67599	-1.0723	0.34396	0.81817	1.8527	0.88961	2.667	0.055979	0.88683	0.34106	-1.5519	-1.5677	0.19203	0.85317	0.24012	-2.0582	-0.31789	0.76648	0.95512	0.89308	-0.16314	0.34092	0.75032	0.96759	0.95097	-0.072529	0.22047	0.8363	0.99253	0.87103	-0.19921	0.16738	0.87519	0.9755	0.95659	-0.064034	-0.018475	0.98614	0.99634	0.64648	-0.62933	-1.3097	0.26045
Gln-Leu	2.7029	1.4345	2.0164	0.11396	0.86232	0.93612	-0.095239	0.70962	0.51711	0.88594	4.1453	2.0515	1.9422	0.12406	0.90477	1.1003	0.13785	0.94304	0.39905	0.85317	0.70437	-0.50559	-0.98661	0.37969	0.831	0.92932	-0.10575	-0.40773	0.70435	0.95086	0.72006	-0.47381	-0.93156	0.4043	0.89274	1.0271	0.038544	0.30807	0.7734	0.95523	1.5832	0.66282	1.1153	0.32721	0.75663	0.42558	-1.2325	-0.80566	0.4656
Glaucine	1.1877	0.24813	0.79621	0.47049	0.88801	0.88743	-0.17229	-0.43992	0.68272	0.9283	2.872	1.5221	1.9197	0.12732	0.90477	5.7198	2.516	1.5204	0.20306	0.85317	1.1074	0.14715	0.40002	0.70958	0.94544	0.60274	-0.73039	-0.94768	0.39696	0.89169	1.28	0.3562	1.0811	0.34049	0.89274	0.095042	-3.3953	-0.54103	0.61721	0.92435	0.21541	-2.2148	-2.5305	0.064632	0.59611	29.609	4.888	1.9049	0.12951
Gentisic acid 5-O-glucoside	1.5087	0.59329	0.40141	0.70864	0.93994	2.9355	1.5536	0.80063	0.4682	0.87416	1.5037	0.58849	1.1908	0.29957	0.90539	0.20828	-2.2634	-3.8379	0.018492	0.62367	0.39865	-1.3268	0.44876	0.67684	0.93758	0.24654	-2.0201	-2.3388	0.07948	0.88881	3.8319	1.9381	1.1981	0.29701	0.89274	1.7283	0.78932	1.5942	0.18611	0.8292	0.90952	-0.13682	-0.095043	0.92885	0.98863	4.4308	2.1476	1.3162	0.25845
Gentisic acid	1.2693	0.34408	0.59221	0.58556	0.90246	1.8658	0.89981	1.3362	0.25242	0.76595	1.231	0.29986	0.71677	0.51314	0.92959	0.92078	-0.11907	-0.48033	0.65608	0.91307	2.329	1.2197	0.79026	0.47359	0.86862	0.43212	-1.2105	-1.2831	0.26876	0.89169	2.3556	1.2361	1.4887	0.21079	0.89274	1.5026	0.58742	1.1113	0.32874	0.87388	0.37675	-1.4083	0.12669	0.9053	0.9832	0.63251	-0.66083	-1.2384	0.28327
Gentian violet cation	0.61422	-0.70318	-0.58978	0.58704	0.90246	3.5171	1.8144	2.4924	0.067309	0.70857	2.4158	1.2725	1.8561	0.13702	0.90477	1.1415	0.19096	0.47246	0.66122	0.91405	0.78561	-0.34811	0.42184	0.69483	0.94407	2.5465	1.3485	1.8252	0.14201	0.88881	4.2317	2.0812	2.2212	0.090494	0.89274	1.3207	0.40126	0.80511	0.46589	0.89909	1.1723	0.22937	0.20143	0.85019	0.96502	2.3789	1.2503	1.3194	0.25748
galacturonic acid	1.6742	0.74348	0.50346	0.6411	0.92014	0.61301	-0.70601	-1.3364	0.25236	0.76595	0.041467	-4.5919	-8.6001	0.0010045	0.16119	1.0483	0.067986	0.84821	0.4441	0.85317	5.598	2.4849	2.3621	0.077484	0.7356	1.9306	0.94906	1.6607	0.1721	0.88881	0.89493	-0.16015	-0.22854	0.83044	0.99039	2.0587	1.0418	0.90755	0.41545	0.89078	0.61117	-0.71035	-0.91089	0.41388	0.79373	0.39951	-1.3237	-1.2827	0.26887
galactonic acid	0.46993	-1.0895	-1.4743	0.21442	0.88253	1.0012	0.0016881	-0.20962	0.84421	0.95632	0.21516	-2.2165	-3.7648	0.019693	0.68096	0.81426	-0.29643	-0.50048	0.64302	0.91106	1.0117	0.01681	-0.068949	0.94834	0.98716	1.1022	0.14043	0.69221	0.52689	0.9159	2.0534	1.038	1.3666	0.24352	0.89274	1.8675	0.9011	1.0559	0.35058	0.87992	0.67608	-0.56474	-0.76987	0.48432	0.81089	0.79765	-0.32618	-0.40598	0.70554
galactitol	0.67761	-0.56148	0.24948	0.81528	0.97358	0.52178	-0.93848	-0.4287	0.69022	0.92898	0.36671	-1.4473	-2.0828	0.10568	0.90477	13.22	3.7246	3.0814	0.036881	0.7869	2.0388	1.0277	1.8121	0.1442	0.76155	0.97817	-0.031848	-0.23841	0.82328	0.9825	0.75634	-0.4029	-0.45608	0.67199	0.94221	0.99538	-0.0066778	0.23051	0.829	0.96626	0.49134	-1.0252	0.15543	0.88401	0.9747	0.93935	-0.090265	0.32898	0.75867
galactinol	0.45561	-1.1341	-2.5543	0.063018	0.86232	1.1087	0.14881	0.46288	0.66751	0.92584	0.17441	-2.5194	-3.5684	0.023409	0.68972	0.89389	-0.16184	-0.022658	0.98301	0.99705	1.1526	0.20494	0.53553	0.62067	0.92455	2.2395	1.1632	1.6168	0.18122	0.88881	1.4124	0.49812	0.47289	0.66094	0.94157	1.6907	0.75763	0.85822	0.43915	0.8955	0.72782	-0.45834	-0.86756	0.43458	0.79864	0.82714	-0.27379	-0.48306	0.6543
fucose	0.53467	-0.90329	-3.0812	0.036889	0.78318	0.54335	-0.88005	-1.7719	0.1511	0.72552	0.59051	-0.75996	-1.9187	0.12746	0.90477	2.3535	1.2348	2.5834	0.061107	0.84507	1.0644	0.089973	0.39232	0.71483	0.94674	0.8023	-0.31778	-0.597	0.58266	0.92603	1.224	0.29157	0.68466	0.53117	0.90226	0.98924	-0.015612	0.29325	0.78392	0.95736	0.90453	-0.14476	-0.56261	0.60373	0.85723	0.70328	-0.50784	-1.3611	0.24512
fructose-6-phosphate	0.5493	-0.86434	-1.3981	0.23463	0.88253	0.71308	-0.48786	-0.35139	0.74302	0.93533	0.39809	-1.3288	-4.6454	0.0096946	0.54919	0.5687	-0.81427	-1.9331	0.12536	0.85304	1.8284	0.87057	2.3222	0.080943	0.74129	2.172	1.119	1.2877	0.26729	0.89169	2.0088	1.0064	2.7221	0.052874	0.89274	6.7046	2.7451	2.5843	0.061053	0.8292	0.54691	-0.87062	-2.377	0.076239	0.59622	0.6167	-0.69737	-0.33134	0.75702
fructose	3.1172	1.6403	3.3697	0.028051	0.71282	1.3737	0.45807	1.4481	0.22115	0.74835	0.7915	-0.33734	-0.42699	0.69137	0.96616	0.97703	-0.03352	0.40396	0.7069	0.92979	1.3113	0.39102	1.7707	0.15132	0.7693	1.6248	0.70022	1.8853	0.13247	0.88881	0.85455	-0.22677	-0.18207	0.86438	0.99944	2.7754	1.4727	0.99978	0.374	0.87992	21.122	4.4007	1.5079	0.20606	0.68824	1.2376	0.30749	0.65706	0.54703
flavin adenine	0.87752	-0.1885	-0.21822	0.83794	0.97588	0.55549	-0.84816	-2.3678	0.077007	0.70857	0.59884	-0.73975	-1.4253	0.2272	0.90539	1.3414	0.42372	1.3029	0.26256	0.85317	0.81649	-0.29249	-0.78644	0.47558	0.87075	0.75952	-0.39684	-1.0842	0.33926	0.89169	1.885	0.91459	2.5643	0.062351	0.89274	0.8337	-0.26239	-0.53027	0.62399	0.92435	0.83278	-0.26399	-0.71927	0.51175	0.81999	0.53458	-0.90353	-0.84648	0.44496
Farrerol	1.6963	0.76238	1.0856	0.33869	0.88253	0.86411	-0.21071	0.29485	0.78278	0.9431	1.3593	0.44283	0.95367	0.39425	0.9112	0.48422	-1.0463	-1.5207	0.20297	0.85317	2.519	1.3328	0.3821	0.72182	0.94674	0.91023	-0.1357	-0.3803	0.72305	0.95599	0.21367	-2.2266	-0.88559	0.42587	0.89274	0.53579	-0.90025	-1.3298	0.25435	0.84095	0.77882	-0.36064	0.062227	0.95337	0.99369	0.35868	-1.4793	-0.93136	0.40439
Ethylhexadecyldimethylammonium cation	0.14347	-2.8012	-1.3995	0.23423	0.88253	0.27455	-1.8649	-3.4417	0.026253	0.62383	0.36177	-1.4668	-0.26046	0.80737	0.97919	0.56448	-0.825	0.12564	0.90608	0.98408	0.15823	-2.6599	-1.2336	0.28488	0.78036	0.11486	-3.1221	-1.6688	0.17047	0.88881	1.9405	0.9564	-0.13583	0.89852	0.9998	0.19608	-2.3505	-0.95495	0.39368	0.88539	1.0783	0.10871	-0.78699	0.4753	0.81089	1.4494	0.53541	0.24015	0.82202
ethanolamine	0.50658	-0.98114	-1.4919	0.21	0.88253	1.0164	0.023444	-0.064668	0.95154	0.98761	0.35882	-1.4787	-3.2934	0.030118	0.72962	0.92885	-0.10649	-0.42431	0.69316	0.92719	1.4718	0.55755	1.9725	0.11983	0.75778	1.1644	0.21962	0.4711	0.66211	0.93787	1.4819	0.56742	3.1778	0.033607	0.89274	1.1959	0.25807	0.49939	0.64372	0.92548	0.65992	-0.59963	-2.2094	0.091689	0.60589	0.75835	-0.39907	-1.2883	0.2671
ethanol phosphate	3.4037	1.7671	1.8317	0.14095	0.86232	6.5075	2.7021	0.97234	0.38594	0.83846	1.7382	0.79759	1.2799	0.26976	0.90539	9.3444	3.2241	4.9141	0.007963	0.44794	235.08	7.877	5.4036	0.0056787	0.28023	181.56	7.5043	2.0903	0.10479	0.88881	0.98241	-0.025609	0.18305	0.86366	0.99944	38.797	5.2779	1.7442	0.15607	0.8292	1.2929	0.37059	-0.13852	0.89653	0.98011	0.69233	-0.53047	-0.65444	0.54855
Esculin	2.267	1.1808	1.3692	0.24278	0.88253	1.523	0.60691	1.0977	0.33398	0.81492	1.7819	0.83345	1.0443	0.3553	0.90539	0.83783	-0.25527	-0.75444	0.49257	0.8623	0.74532	-0.42407	-0.78208	0.47787	0.8723	0.65457	-0.61139	-0.2095	0.84429	0.98533	3.8077	1.9289	2.5408	0.063926	0.89274	1.1768	0.23492	1.0289	0.36169	0.87992	0.20783	-2.2665	-0.81341	0.46163	0.80586	3.4865	1.8018	1.392	0.23633
Esculetin	0.78838	-0.34304	-0.98182	0.38178	0.88253	0.52042	-0.94224	-1.2135	0.2917	0.78793	0.93732	-0.093389	-0.48282	0.65446	0.96616	1.227	0.29516	0.65882	0.546	0.8797	1.5468	0.62928	0.17936	0.86637	0.97197	0.39549	-1.3383	-1.6736	0.16952	0.88881	0.38945	-1.3605	-1.906	0.12934	0.89274	0.52046	-0.94215	-1.6003	0.18479	0.8292	0.18804	-2.4109	-1.6138	0.18187	0.67074	3.1353	1.6486	0.21735	0.83857
erythrose	1.0731	0.10173	0.3042	0.77614	0.96006	0.38756	-1.3675	-0.89803	0.41994	0.85843	0.72148	-0.47096	-0.57189	0.598	0.94442	0.97364	-0.038536	-0.053438	0.95995	0.99382	1.3546	0.4379	0.73023	0.50572	0.88737	2.0411	1.0293	1.1774	0.30432	0.89169	1.0707	0.098604	0.33131	0.75704	0.96586	1.1367	0.18485	0.29312	0.78401	0.95736	0.70424	-0.50585	-0.55453	0.60876	0.85842	0.89662	-0.15742	-0.24391	0.8193
erythronic acid lactone	0.5948	-0.74952	-1.6892	0.16645	0.87477	0.8067	-0.30989	-1.3501	0.24832	0.76516	0.61226	-0.70778	-2.1318	0.1	0.90477	1.2842	0.36082	1.2323	0.28533	0.85317	1.2027	0.26633	1.4234	0.22772	0.77861	1.1935	0.25524	0.80774	0.46453	0.90106	1.4808	0.56635	2.49	0.067485	0.89274	0.99879	-0.0017475	0.062816	0.95293	0.9901	0.44136	-1.18	-1.424	0.22756	0.7028	0.79098	-0.33829	-0.17711	0.86803
erythronic acid	0.80732	-0.30879	-0.69848	0.52335	0.88938	1.2425	0.31328	0.37148	0.72912	0.93533	0.80485	-0.3132	-0.46874	0.66366	0.96616	5.4107	2.4358	18.497	5.0277e-05	0.019283	8.3017	3.0534	2.2484	0.087805	0.74916	3.2801	1.7137	1.1884	0.3004	0.89169	1.7622	0.81734	1.237	0.28376	0.89274	3.1748	1.6667	1.8705	0.13475	0.8292	0.62658	-0.67442	-1.1983	0.29695	0.74059	0.55864	-0.84	-1.525	0.20194
erythritol	0.42474	-1.2354	-2.7703	0.050317	0.8406	0.82492	-0.27767	-0.85444	0.44101	0.86683	0.3184	-1.6511	-4.4315	0.011409	0.56704	1.8924	0.92022	3.3541	0.028461	0.73666	1.3355	0.41742	2.3526	0.078295	0.7356	0.61147	-0.70964	-2.0878	0.1051	0.88881	1.5012	0.58608	1.3866	0.23785	0.89274	0.92787	-0.10801	-0.3629	0.73504	0.94362	0.78842	-0.34296	-0.021903	0.98357	0.99634	1.3099	0.38943	1.3486	0.24876
Erucamide	31.572	4.9806	3.3842	0.027677	0.71282	1.1681	0.22421	0.39408	0.71363	0.93533	0.63634	-0.65214	0.42252	0.69437	0.96616	0.23481	-2.0905	-1.6025	0.1843	0.85304	5.8924	2.5589	0.50083	0.64279	0.92926	0.22811	-2.1322	-0.33091	0.75732	0.96767	0.65349	-0.61375	0.28102	0.79263	0.97867	1.7971	0.84568	-0.5511	0.6109	0.92435	0.79239	-0.33572	0.11395	0.91476	0.98587	0.25383	-1.9781	-1.4259	0.22703
Ent-Norsecurinine	4.1264	2.0449	1.518	0.20364	0.88253	0.40537	-1.3027	-2.4389	0.071293	0.70857	0.67334	-0.5706	-0.24572	0.81799	0.98261	2.6138	1.3861	0.81049	0.46312	0.8553	0.9869	-0.01903	0.050899	0.96185	0.98851	0.50305	-0.99123	-1.6872	0.16683	0.88881	0.82857	-0.27131	0.26612	0.8033	0.98002	0.81311	-0.29848	0.14891	0.88883	0.97591	0.37913	-1.3992	-1.7067	0.16307	0.66228	1.4986	0.58364	0.99017	0.37814
Eleutheroside B	10.631	3.4103	7.9605	0.001349	0.21911	1.1031	0.14158	0.78625	0.47568	0.87597	2.2333	1.1592	1.4511	0.22038	0.90539	0.4356	-1.1989	-0.88676	0.42531	0.85317	1.1217	0.16568	0.0020125	0.99849	0.99849	0.87712	-0.18916	-0.80549	0.46569	0.90106	1.3208	0.40137	0.29441	0.78309	0.976	0.25671	-1.9618	-1.9586	0.12175	0.8292	2.2908	1.1958	0.97689	0.38394	0.77814	4.3185	2.1105	1.5386	0.19873
Dodecylbenzenesulfonic acid	1.1069	0.14647	-0.075083	0.94375	0.99112	0.69619	-0.52245	0.17924	0.86646	0.96269	0.57113	-0.80812	-0.77993	0.47901	0.92721	0.44855	-1.1567	-1.5476	0.19663	0.85317	1.3888	0.47384	0.3623	0.73546	0.94919	1.179	0.23751	0.15864	0.88164	0.99037	1.1565	0.2098	-0.88104	0.42805	0.89274	0.61382	-0.70411	-0.51849	0.63148	0.92435	2.9409	1.5562	1.5825	0.1887	0.67991	0.44711	-1.1613	-0.99125	0.37767
dodecanol	2.733	1.4505	2.6994	0.054126	0.85288	3.2329	1.6928	1.1829	0.30234	0.79133	1.3233	0.40415	1.2565	0.2773	0.90539	9.7552	3.2862	7.0367	0.0021496	0.23866	1.6069	0.6843	0.52725	0.62591	0.92653	5.8712	2.5537	2.9424	0.042289	0.88657	0.83936	-0.25263	-0.39807	0.71091	0.95096	0.89697	-0.15687	-0.29248	0.78447	0.95736	0.42227	-1.2438	-1.6592	0.17242	0.6664	0.6546	-0.61132	-1.5932	0.18633
Dodecanoic acid	0.76412	-0.38813	0.10589	0.92077	0.99041	0.49286	-1.0208	-1.0456	0.35475	0.82558	0.48417	-1.0464	-1.4026	0.23337	0.90539	0.24451	-2.032	-1.3173	0.25814	0.85317	0.27933	-1.84	-1.2238	0.28819	0.78036	0.40959	-1.2877	-0.43229	0.68782	0.94636	0.54743	-0.86926	0.30567	0.77511	0.9741	0.082285	-3.6032	-2.8885	0.04463	0.8292	1.1805	0.23941	0.19156	0.85742	0.96727	1.5021	0.58703	1.5347	0.19964
Dodecanedioic acid	1.4113	0.49701	0.95574	0.39333	0.88253	0.72526	-0.46344	-0.91502	0.41195	0.85679	10.331	3.3689	0.88875	0.42435	0.92108	1.5458	0.62839	1.0291	0.36158	0.85317	0.56582	-0.82157	-1.1409	0.31757	0.80331	0.55159	-0.85832	-1.3091	0.26064	0.89169	0.89763	-0.1558	-0.13373	0.90007	0.9998	1.0692	0.09649	0.52527	0.62717	0.92435	0.59262	-0.75482	-0.68001	0.53382	0.82985	1.3478	0.43064	0.56546	0.60197
Dodeca-2(E),4(E)-dienoic acid	0.94848	-0.076312	-0.31463	0.76877	0.95881	0.55665	-0.84516	-1.9741	0.1196	0.7108	1.8438	0.88265	1.3402	0.25123	0.90539	0.92907	-0.10615	-0.46439	0.66652	0.91568	0.21315	-2.2301	0.074491	0.9442	0.98716	0.70903	-0.49608	-0.074277	0.94436	0.99037	2.6113	1.3848	0.9109	0.41388	0.89274	0.19067	-2.3908	-6.512	0.0028703	0.31933	15.492	3.9535	1.6638	0.17148	0.6664	0.55255	-0.85582	-1.0439	0.35546
DL-Phenylalanine	0.95616	-0.064678	-0.6706	0.53921	0.8956	0.3924	-1.3496	-2.9305	0.042793	0.67302	5.8677	2.5528	2.3199	0.081145	0.90477	0.64391	-0.63506	-0.29537	0.78241	0.94611	0.42591	-1.2314	-0.081524	0.93894	0.98617	1.4592	0.54513	1.297	0.26438	0.89169	2.582	1.3685	1.1509	0.31391	0.89274	0.97863	-0.03116	-0.50279	0.64154	0.92515	0.87186	-0.19783	-0.044686	0.9665	0.99459	2.5197	1.3333	2.0071	0.11518
DL-Octopamine	0.83644	-0.25767	-0.071647	0.94632	0.99112	0.39998	-1.322	-3.1654	0.034008	0.65001	0.92894	-0.10634	-0.058838	0.9559	0.99902	0.80221	-0.31795	-0.61719	0.57051	0.88845	0.61272	-0.7067	0.14817	0.88938	0.97637	0.24875	-2.0072	-1.258	0.27681	0.89169	1.3181	0.39842	0.072624	0.94559	0.9998	2.0542	1.0386	1.1894	0.30005	0.86697	1.2853	0.36214	0.87696	0.43002	0.79566	0.9568	-0.063706	-0.24277	0.82012
DL-Malic acid	1.1558	0.20893	0.17525	0.86939	0.98221	0.44751	-1.16	-1.3032	0.26245	0.76779	7.0743	2.8226	1.1216	0.32483	0.90539	0.069331	-3.8503	-2.3624	0.077458	0.85304	0.32001	-1.6438	-0.71613	0.5135	0.88757	0.58777	-0.76669	-0.55487	0.60854	0.92828	0.97828	-0.031683	0.072043	0.94603	0.9998	0.37593	-1.4115	-1.7596	0.15329	0.8292	0.78059	-0.35737	0.31695	0.76713	0.92823	1.7054	0.77008	0.13092	0.90216
Diphenylamine	1.426	0.51197	1.0007	0.37359	0.88253	0.25257	-1.9852	-2.0791	0.10614	0.71048	1.1401	0.18912	0.057031	0.95726	0.99902	0.078378	-3.6734	-1.924	0.12669	0.85304	0.4072	-1.2962	-1.0273	0.36233	0.82309	0.81965	-0.28692	-3.6269	0.02222	0.7709	1.0077	0.011128	-0.63679	0.55888	0.91015	0.8526	-0.23006	0.24213	0.82059	0.96473	0.70441	-0.50551	-0.38774	0.71796	0.90664	2.6105	1.3843	1.3899	0.2369
Diphenhydramine	1.4782	0.56388	0.65889	0.54596	0.8956	0.67914	-0.55821	-2.8437	0.046694	0.68422	0.8514	-0.23209	-0.91691	0.41107	0.9207	6.9283	2.7925	1.0939	0.33544	0.85317	0.9717	-0.04141	0.34626	0.74659	0.95244	1.0196	0.028017	0.25985	0.8078	0.98175	1.223	0.29043	0.47395	0.66024	0.94157	1.4205	0.50641	0.94693	0.3973	0.88539	2.462	1.2998	0.71039	0.51669	0.8238	0.50098	-0.99717	-1.2958	0.26475
dihydroxyacetone	0.96461	-0.051982	-0.28671	0.78857	0.96588	0.72753	-0.45892	-1.198	0.29705	0.79001	0.70714	-0.49994	-1.7139	0.16169	0.90477	0.83277	-0.264	-0.2002	0.85109	0.96968	0.87366	-0.19486	-0.35351	0.74155	0.95011	0.74041	-0.4336	-0.75448	0.49255	0.9079	0.84052	-0.25064	-0.63455	0.5602	0.91081	2.4864	1.3141	1.9699	0.12018	0.8292	1.1772	0.23533	0.0044366	0.99667	0.99847	1.4857	0.57116	0.33859	0.75194
digitoxose	0.76647	-0.3837	-0.89575	0.42102	0.88253	0.5432	-0.88045	-2.1241	0.10088	0.70857	0.82828	-0.27182	-0.96956	0.38717	0.90918	2.0059	1.0042	1.4404	0.22319	0.85317	1.3806	0.46529	1.076	0.3425	0.81175	0.56782	-0.81649	-0.95031	0.39577	0.89169	1.0013	0.0018277	0.091594	0.93142	0.9998	0.58893	-0.76383	-1.4922	0.20992	0.8292	0.64136	-0.64079	-1.2045	0.29478	0.73966	1.5284	0.61206	1.1538	0.31284
digalacturonic acid	0.18483	-2.4358	-5.7575	0.0045141	0.38904	1.0159	0.022727	0.23825	0.8234	0.95129	0.36885	-1.4389	-2.0351	0.11157	0.90477	0.70534	-0.50361	-1.186	0.30126	0.85317	1.4118	0.49753	0.91561	0.41168	0.8436	0.94315	-0.084447	0.2409	0.82147	0.9825	2.0448	1.032	3.1988	0.032938	0.89274	0.94691	-0.078698	0.42848	0.69037	0.93566	0.56282	-0.82925	-3.6435	0.021896	0.4865	0.92106	-0.11863	-0.2852	0.78965
Diethyltoluamide	12.19	3.6077	0.42334	0.69382	0.9361	1.4056	0.49121	0.69329	0.52628	0.8922	1.7269	0.7882	0.67242	0.53816	0.93319	4.7144	2.2371	1.4256	0.22711	0.85317	1.6626	0.73342	0.40538	0.70594	0.94442	0.84608	-0.24114	-0.82582	0.45532	0.90106	0.83262	-0.26426	-0.69933	0.52288	0.89869	33.152	5.051	1.0432	0.35574	0.87992	0.75511	-0.40525	-0.11945	0.91068	0.98495	3.4416	1.7831	1.4628	0.21735
Dibutyl adipate	1.1407	0.18986	-0.10991	0.91778	0.99041	0.5149	-0.95764	-0.52281	0.62873	0.91807	1.5492	0.63153	0.23878	0.82301	0.98555	1.1708	0.22755	0.48973	0.64997	0.9117	0.87348	-0.19516	-0.72432	0.50897	0.88737	0.29095	-1.7812	-2.4286	0.072086	0.88881	1.0166	0.023687	0.63043	0.56264	0.91265	0.022148	-5.4967	-2.0381	0.11118	0.8292	1.9417	0.95729	1.4683	0.21595	0.69446	10.469	3.388	1.8334	0.14067
D-erythro-sphingosine	0.47794	-1.0651	-1.6688	0.17048	0.87477	1.0969	0.13349	0.25898	0.80843	0.94823	0.096785	-3.3691	-3.6674	0.021441	0.68972	0.5771	-0.79309	-1.5932	0.18634	0.85304	2.0599	1.0426	2.131	0.1001	0.75345	2.9713	1.5711	1.4619	0.21757	0.88881	1.3151	0.39517	0.75173	0.49403	0.89367	0.9784	-0.031504	0.31673	0.76729	0.95448	0.72652	-0.46092	-0.74667	0.49676	0.81368	0.63109	-0.66408	-0.94051	0.4002
D-(-)-Citramalic acid	1.1926	0.25414	0.60275	0.57918	0.89889	0.11825	-3.0801	-4.3184	0.012463	0.50631	1.2334	0.30266	1.0015	0.37324	0.90609	0.31272	-1.6771	-2.1321	0.099971	0.85304	1.3026	0.38145	0.61362	0.57264	0.91272	0.37563	-1.4126	-0.36289	0.73505	0.96242	1.6435	0.71681	0.72393	0.50918	0.89367	0.5575	-0.84295	-1.1952	0.29804	0.86697	0.54315	-0.88059	-1.681	0.16805	0.66408	0.22145	-2.1749	-1.1164	0.3268
Cytidine	8.9956	3.1692	2.4546	0.070098	0.86232	0.34417	-1.5388	-0.055566	0.95835	0.98842	0.69321	-0.52863	-0.3322	0.75642	0.97324	0.40125	-1.3174	-1.2219	0.28881	0.85317	0.011663	-6.422	-0.75985	0.48966	0.88053	3.3692	1.7524	2.4001	0.07435	0.88881	0.66629	-0.58579	0.79169	0.47284	0.89274	0.056764	-4.1389	-4.4171	0.011537	0.59934	0.87912	-0.18586	0.29459	0.78296	0.93575	0.79124	-0.33782	-0.82588	0.45528
Cumaroylspermidine	0.3077	-1.7004	-1.9313	0.12562	0.86232	0.4835	-1.0484	-0.38486	0.71993	0.93533	0.28216	-1.8254	-1.2065	0.29409	0.90539	0.75614	-0.40327	-0.87003	0.43338	0.85317	1.9015	0.92715	1.6149	0.18163	0.77252	1.5429	0.62561	-0.016643	0.98752	0.99608	0.94734	-0.078051	0.11831	0.91152	0.9998	0.71065	-0.4928	-0.2496	0.81519	0.96371	0.42789	-1.2247	-4.9811	0.0075913	0.44491	1.5434	0.62613	1.0523	0.35203
conduritol-beta-epoxide	0.89399	-0.16167	-0.62805	0.56405	0.8956	0.86422	-0.21053	0.13913	0.89607	0.97488	0.7466	-0.42159	-0.99745	0.375	0.90609	1.1744	0.23192	1.2998	0.26351	0.85317	1.3969	0.48222	1.055	0.35093	0.81596	1.3649	0.44881	0.91145	0.41362	0.89254	2.1602	1.1111	1.2598	0.27624	0.89274	1.3755	0.45998	0.87662	0.43019	0.8955	1.4894	0.57468	1.1825	0.30249	0.74334	1.3447	0.42727	-0.0031229	0.99766
citrulline	0.77915	-0.36003	-0.85297	0.44174	0.88356	0.85449	-0.22687	-0.26801	0.80195	0.94774	1.5751	0.65546	1.9281	0.12609	0.90477	1.6843	0.75219	-0.051895	0.9611	0.99382	3.1076	1.6358	13.83	0.00015845	0.048415	2.3746	1.2477	1.2067	0.29402	0.89169	1.421	0.50686	1.2552	0.27773	0.89274	0.98344	-0.024089	0.2934	0.78381	0.95736	0.57188	-0.80622	-1.1386	0.31843	0.75231	0.68462	-0.54663	-1.0135	0.36813
citramalic acid	0.46795	-1.0956	-1.9547	0.1223	0.86232	1.162	0.21665	0.52446	0.62768	0.91807	0.46438	-1.1066	-2.5406	0.063939	0.90477	0.91643	-0.1259	-0.086198	0.93545	0.98642	1.0875	0.12099	0.50505	0.64008	0.92865	0.82863	-0.2712	-0.091019	0.93185	0.99037	1.3961	0.48145	1.3163	0.25843	0.89274	1.2868	0.36374	0.95805	0.39229	0.88539	0.70601	-0.50224	-0.95952	0.39163	0.78291	0.61004	-0.71303	-0.54826	0.61267
cis-caffeic acid	0.36016	-1.4733	-1.1068	0.33047	0.88253	3.4708	1.7953	2.47	0.068944	0.70857	0.83723	-0.2563	-0.43913	0.68325	0.96616	0.91201	-0.13287	0.27001	0.80051	0.95352	1.8298	0.87172	2.4289	0.072069	0.73277	1.691	0.75786	1.2805	0.26958	0.89169	1.3401	0.42231	2.026	0.11272	0.89274	2.1606	1.1114	1.241	0.28241	0.86132	0.80949	-0.30491	-0.92831	0.40579	0.79146	0.7165	-0.48095	-0.62213	0.56756
Chromomoric acid B	0.16603	-2.5905	-6.0284	0.003816	0.36223	5.2444	2.3908	0.98909	0.37861	0.83653	0.25535	-1.9694	-0.5781	0.59418	0.94442	2.0423	1.0302	1.407	0.23217	0.85317	3.8269	1.9362	1.3084	0.26085	0.77861	4.728	2.2412	2.6248	0.058501	0.88881	1.5808	0.66069	1.3186	0.25773	0.89274	4.9955	2.3206	2.2182	0.090789	0.8292	0.42762	-1.2256	-1.5467	0.19685	0.68616	9.3276	3.2215	0.41258	0.70107
Choline cation	1.1165	0.15894	0.63109	0.56225	0.8956	0.58265	-0.7793	0.02765	0.97927	0.9927	0.73325	-0.44762	0.64044	0.55673	0.93744	2.6055	1.3815	0.55548	0.60817	0.89904	0.23266	-2.1037	-1.493	0.20973	0.77861	0.34601	-1.5311	-1.5356	0.19944	0.88881	1.1004	0.13806	0.46435	0.66654	0.94157	0.68411	-0.54771	-0.099806	0.9253	0.98041	0.68379	-0.54838	-1.4376	0.22392	0.70243	6.7629	2.7576	2.3164	0.081455
cholesterol	1.5497	0.63198	-0.1819	0.8645	0.98121	2.1503	1.1045	1.4119	0.23083	0.74957	0.22154	-2.1744	-1.1542	0.31269	0.90539	3.6411	1.8644	2.5648	0.062323	0.84507	1.5381	0.62116	0.76376	0.48757	0.87859	4.2277	2.0799	1.159	0.31095	0.89169	1.3923	0.47751	1.0837	0.33947	0.89274	1.9734	0.98066	1.44	0.22328	0.8292	0.46114	-1.1167	-1.9165	0.12778	0.64947	0.69428	-0.52642	-0.65598	0.54765
Chlorogenic acid1	0.53565	-0.90064	-0.94857	0.39655	0.88253	1.2721	0.3472	0.84516	0.44561	0.86728	1.1656	0.2211	0.062572	0.95311	0.99902	1.0182	0.025954	1.0539	0.35138	0.85317	0.64047	-0.6428	0.50361	0.64101	0.92865	1.4182	0.50404	0.0025585	0.99808	0.99988	0.44351	-1.173	-1.4906	0.21033	0.89274	7.3704	2.8817	1.4556	0.21921	0.8292	0.98516	-0.021568	-0.031893	0.97609	0.99634	0.62567	-0.67654	-0.88038	0.42837
chlorogenic acid	0.26621	-1.9093	-1.6317	0.17808	0.87963	1.661	0.73205	1.6732	0.1696	0.74222	0.23581	-2.0843	-2.2994	0.082994	0.90477	0.20741	-2.2694	-0.95111	0.39541	0.85317	1.01	0.014414	0.20103	0.85048	0.96834	3.0501	1.6089	1.5317	0.20036	0.88881	2.2942	1.198	2.3918	0.075022	0.89274	4.9476	2.3067	3.1906	0.033196	0.76134	0.62096	-0.68743	-1.086	0.33856	0.7605	1.0313	0.044419	-0.35027	0.7438
Chicoric acid	0.87669	-0.18986	0.088995	0.93336	0.99112	3.1488	1.6548	0.99928	0.37421	0.83653	1.0594	0.083241	-0.37866	0.72418	0.97157	0.40904	-1.2897	-0.2668	0.80282	0.95491	27.889	4.8016	1.2361	0.28405	0.78036	0.097352	-3.3606	-1.3075	0.26113	0.89169	0.17057	-2.5516	-1.8073	0.145	0.89274	2.0598	1.0425	1.486	0.21146	0.8292	0.53192	-0.91072	-0.61652	0.57091	0.84537	0.086902	-3.5245	-2.7329	0.052287
cerotinic acid	2.2866	1.1932	2.1959	0.09308	0.86232	1.297	0.37518	0.13093	0.90215	0.9776	0.69391	-0.52717	-1.0414	0.3565	0.90539	0.58363	-0.77687	-1.9317	0.12557	0.85304	1.6195	0.69555	0.85966	0.43845	0.85469	4.8824	2.2876	1.8461	0.13861	0.88881	0.74029	-0.43384	-1.3791	0.23995	0.89274	2.1857	1.1281	4.0937	0.014929	0.65559	0.65619	-0.60782	-0.81384	0.46141	0.80586	0.69278	-0.52954	-2.3212	0.081031
Cellotetraose	0.1702	-2.5547	-0.18452	0.86259	0.98098	1.2536	0.32613	-0.48066	0.65586	0.9226	3.6201	1.856	0.75265	0.49353	0.92804	0.14347	-2.8012	-2.6066	0.059635	0.84507	1.379	0.46359	0.66586	0.54193	0.89981	0.037156	-4.7503	-1.0322	0.36029	0.89169	2.1291	1.0903	1.3846	0.23839	0.89274	9.4844	3.2456	1.8089	0.14474	0.8292	2.3451	1.2296	1.6842	0.16743	0.66382	0.92227	-0.11674	-0.25279	0.81289
Cedronellone	0.89517	-0.15977	-0.31703	0.76708	0.95881	0.69102	-0.5332	-2.1785	0.094905	0.70857	0.76801	-0.3808	-0.77442	0.48191	0.92804	1.1459	0.19645	0.57041	0.59891	0.89556	0.98227	-0.025802	0.15937	0.8811	0.97463	1.0516	0.072524	0.5256	0.62696	0.93202	0.74072	-0.433	-0.89729	0.42029	0.89274	0.83158	-0.26608	-0.77968	0.47913	0.90372	0.0093398	-6.7424	-2.145	0.098531	0.61635	2.0844	1.0596	0.4575	0.67106
Carbobenzyloxyglycylglycyl-L-norleucine	1.9243	0.9443	4.3452	0.012203	0.62226	0.93889	-0.090979	-0.13158	0.90167	0.97742	1.8621	0.8969	1.3986	0.23447	0.90539	1.3416	0.42399	0.62517	0.56575	0.8874	0.99349	-0.0094253	0.51303	0.63497	0.92821	0.31035	-1.688	-3.2534	0.031276	0.82528	0.53287	-0.90814	-1.4006	0.23392	0.89274	1.4401	0.52621	0.98496	0.38041	0.88451	5.0334	2.3315	2.0203	0.11346	0.63512	3.4269	1.7769	1.2713	0.27253
caproic acid	1.5864	0.66572	1.1972	0.29733	0.88253	3.0751	1.6206	2.726	0.052657	0.68788	1.0424	0.05989	0.38227	0.72171	0.97122	1.3255	0.40652	0.71373	0.51483	0.86939	1.4354	0.52144	1.2379	0.28344	0.78036	7.236	2.8552	1.9558	0.12214	0.88881	0.95654	-0.0641	-0.33848	0.75202	0.96368	2.853	1.5125	2.2297	0.089645	0.8292	0.5148	-0.95792	-0.98615	0.37989	0.77661	0.49486	-1.0149	-0.92634	0.4067
Cannabidiolic acid	1.1793	0.23788	0.32205	0.76354	0.9588	0.37033	-1.4331	-1.9038	0.12967	0.71669	0.51111	-0.96828	-0.3112	0.7712	0.97324	2.4986	1.3211	1.5269	0.2015	0.85317	1.2662	0.3405	0.92556	0.40706	0.8436	2.9769	1.5738	2.1653	0.096312	0.88881	3.2074	1.6814	2.2767	0.085093	0.89274	1.5737	0.65419	1.1155	0.32712	0.87347	13.78	3.7845	0.85539	0.44055	0.80032	0.80549	-0.31206	-0.30274	0.77718
Caffeic acid	0.8858	-0.17495	0.30434	0.77604	0.96006	1.4456	0.53171	0.49937	0.64374	0.9204	0.79611	-0.32895	-0.15297	0.88583	0.99278	0.48616	-1.0405	-0.74033	0.5002	0.86774	0.81958	-0.28704	0.23049	0.82902	0.96482	0.31176	-1.6815	-0.73744	0.50178	0.91082	0.77146	-0.37434	-0.85415	0.44116	0.89274	1.1514	0.20336	-0.051996	0.96102	0.99113	0.069791	-3.8408	-1.138	0.31864	0.75231	4.043	2.0154	0.92192	0.40874
cadaverine	1.1607	0.21499	0.23709	0.82423	0.97369	0.22348	-2.1618	-9.0011	0.00084343	0.12233	0.96482	-0.051667	-0.12524	0.90637	0.99302	2.4055	1.2664	4.2754	0.012894	0.56385	1.0022	0.0031396	-0.089809	0.93276	0.98612	0.54764	-0.8687	-0.70866	0.51765	0.912	1.7073	0.77173	0.99892	0.37436	0.89274	1.6129	0.6897	1.37	0.24256	0.83992	0.63059	-0.66522	-1.3535	0.24734	0.71137	0.71184	-0.49038	-1.6457	0.17518
butyrolactam	2.0592	1.0421	1.9567	0.12202	0.86232	1.125	0.16996	0.48087	0.65573	0.9226	1.1374	0.18572	0.43684	0.68477	0.96616	1.3153	0.39544	0.89138	0.4231	0.85317	1.5687	0.64954	2.0564	0.10889	0.75345	2.3785	1.2501	2.3619	0.077504	0.88881	1.1617	0.21624	0.79833	0.46939	0.89274	1.0543	0.076223	0.46506	0.66608	0.93145	0.7236	-0.46673	-1.21	0.2929	0.73839	0.81009	-0.30385	-0.67309	0.53778
Bis(2,2,6,6-tetramethyl-4-piperidyl) sebacate	1.0381	0.053916	0.096631	0.92767	0.99112	2.2762	1.1866	1.7772	0.15018	0.72552	1.8982	0.92462	0.30553	0.7752	0.97324	1.322	0.40277	0.61605	0.57119	0.88845	0.17133	-2.5452	-2.2832	0.084484	0.74337	1.5691	0.64996	0.63013	0.56281	0.92004	0.37204	-1.4265	-1.6176	0.18105	0.89274	1.1983	0.261	0.47899	0.65696	0.92768	119.37	6.8993	6.23	0.0033811	0.39556	1.0948	0.13069	0.73051	0.50556
beta-mannosylglycerate	0.42022	-1.2508	-4.1851	0.013862	0.62943	0.75775	-0.4002	-0.90874	0.41489	0.85731	0.67626	-0.56435	-3.2345	0.031839	0.73719	0.73908	-0.43621	-0.70948	0.5172	0.86939	1.261	0.33453	-0.48116	0.65554	0.93254	0.58231	-0.78015	-1.0508	0.35263	0.89169	2.1731	1.1197	1.1193	0.32567	0.89274	1.8126	0.85808	0.44959	0.67629	0.9337	1.9951	0.99647	0.50962	0.63714	0.8714	1.1651	0.22043	0.47311	0.6608
beta-gentiobiose	0.27874	-1.843	-3.3	0.029934	0.72458	0.52485	-0.93001	-3.5678	0.023422	0.60828	0.27977	-1.8377	-6.6906	0.0025956	0.28716	1.186	0.24606	0.20445	0.84798	0.96902	5.7355	2.5199	1.3069	0.26132	0.77861	0.97865	-0.03113	-0.22181	0.83533	0.984	1.1083	0.14829	0.17777	0.86754	0.99944	2.68	1.4222	1.6222	0.18008	0.8292	0.62777	-0.6717	-1.1375	0.31883	0.75231	0.7874	-0.34483	-0.91197	0.41338
Benzyldimethyltetradecylammonium cation	0.3237	-1.6273	-1.4538	0.21967	0.88253	1.4848	0.57023	0.3739	0.72746	0.93533	0.64584	-0.63076	-1.2034	0.29516	0.90539	0.1602	-2.6421	-0.12398	0.90731	0.98455	0.26157	-1.9347	-2.6309	0.058132	0.72556	0.22533	-2.1499	-2.6494	0.057018	0.88881	0.32458	-1.6233	-2.4085	0.073673	0.89274	1.2956	0.37365	0.74523	0.49754	0.91071	2.4072	1.2673	0.73965	0.50057	0.81438	0.93194	-0.10169	-0.10815	0.91908
behenic acid	1.3787	0.46329	1.1165	0.32675	0.88253	0.81667	-0.29217	0.025979	0.98052	0.99303	39.074	5.2882	1.1394	0.31812	0.90539	0.80357	-0.31551	-0.53101	0.62353	0.90377	2.4935	1.3182	1.0939	0.33546	0.81114	0.85887	-0.21948	-0.68027	0.53367	0.91799	1.7866	0.8372	1.5063	0.20645	0.89274	1.0574	0.080557	0.59244	0.58542	0.9206	0.36035	-1.4725	-1.7943	0.1472	0.65631	0.80099	-0.32015	-0.60115	0.58014
Azelaic acid1	1.88	0.91073	0.82581	0.45532	0.88801	0.70531	-0.50367	-0.34747	0.74575	0.93533	5.555	2.4738	1.4264	0.22689	0.90539	0.58865	-0.76451	0.13789	0.89699	0.98244	0.033282	-4.9091	-2.7569	0.051009	0.70051	0.3873	-1.3685	-1.303	0.26251	0.89169	0.23941	-2.0625	-1.9376	0.12472	0.89274	4.1514	2.0536	0.080279	0.93987	0.98407	0.33599	-1.5735	-1.188	0.30056	0.74059	6.1435	2.6191	2.8095	0.048341
azelaic acid	1.7549	0.81138	1.1124	0.32832	0.88253	1.1426	0.19237	0.59502	0.58386	0.9081	1.1891	0.24988	0.98106	0.38211	0.90609	1.9713	0.97912	2.1569	0.097225	0.85304	1.3894	0.47451	0.99681	0.37527	0.82863	2.0394	1.0281	0.71497	0.51414	0.91144	1.1904	0.25145	0.8095	0.46363	0.89274	1.8179	0.8623	2.3585	0.077793	0.8292	0.2777	-1.8484	-1.6629	0.17166	0.6664	0.94712	-0.078377	0.16097	0.87992
Auranticin A	0.317	-1.6574	-1.3853	0.23821	0.88253	2.4526	1.2943	1.8099	0.14457	0.72552	4.3816	2.1315	-0.094106	0.92955	0.99597	0.36999	-1.4345	-1.1769	0.30448	0.85317	0.95214	-0.070758	-0.63492	0.55998	0.90908	7.0357	2.8147	-0.059547	0.95537	0.99037	4.5831	2.1963	-0.12549	0.90619	0.9998	0.16056	-2.6388	-1.6224	0.18004	0.8292	1.0525	0.073814	0.57586	0.59556	0.85417	0.87732	-0.18883	0.28718	0.78824
Astragalin	1.5228	0.60671	0.5562	0.60772	0.90618	6.5507	2.7116	2.3722	0.076637	0.70857	3.8794	1.9558	3.5523	0.02375	0.68972	10.883	3.444	3.1366	0.034963	0.77637	3.1327	1.6474	0.61908	0.56938	0.91272	1.0714	0.099514	-0.17791	0.86744	0.98912	46.814	5.5489	1.5658	0.19245	0.89274	6.0157	2.5887	3.3749	0.027918	0.73226	0.58762	-0.76705	-0.40434	0.70665	0.90289	1.0469	0.066126	-0.56268	0.60369
Asp-Tyr	0.76797	-0.38088	-0.36878	0.73098	0.9496	0.40643	-1.2989	-2.1195	0.1014	0.70857	1.7153	0.77843	1.2801	0.26971	0.90539	0.61163	-0.70926	-1.5054	0.20669	0.85317	0.30058	-1.7342	-0.85636	0.44007	0.85596	0.23219	-2.1066	-1.0483	0.35366	0.89169	0.44096	-1.1813	-1.9918	0.1172	0.89274	0.76673	-0.38322	-0.60991	0.57487	0.9206	0.34147	-1.5502	-1.0056	0.37152	0.77175	0.95533	-0.065935	0.43673	0.68485
Asp-Trp	0.62997	-0.66665	-0.86757	0.43458	0.88356	0.44501	-1.1681	-1.1392	0.31822	0.80286	0.40834	-1.2921	-1.1842	0.30189	0.90539	1.1883	0.24895	0.1184	0.91146	0.9853	0.67689	-0.56302	-0.09769	0.92688	0.9851	0.39773	-1.3302	-0.41243	0.70117	0.95086	0.59756	-0.74286	-0.9691	0.38737	0.89274	1.3134	0.39329	0.29592	0.78202	0.95736	2.2248	1.1537	0.54545	0.61443	0.86068	0.13215	-2.9197	-3.4647	0.025708
Asp-Phe	0.79058	-0.33901	-0.79312	0.4721	0.88801	1.0017	0.0023909	0.58556	0.58962	0.90877	0.60703	-0.72017	-0.82725	0.45459	0.92721	0.76925	-0.37848	0.21905	0.83734	0.96635	1.3651	0.44904	0.93778	0.40145	0.84309	1.2292	0.29775	1.0196	0.36558	0.89169	0.51217	-0.9653	-0.94357	0.39882	0.89274	1.4148	0.50055	0.94765	0.39697	0.88539	3.7738	1.916	2.0949	0.10425	0.62651	0.14192	-2.8168	-4.032	0.015708
Asp-Leu	1.2335	0.30273	0.85773	0.43939	0.88356	0.42822	-1.2236	-0.80229	0.46735	0.87401	0.92503	-0.11243	0.5584	0.60635	0.94676	0.87973	-0.18487	0.35177	0.74276	0.93851	0.27763	-1.8488	-2.1954	0.093126	0.75345	0.14964	-2.7405	-2.521	0.065288	0.88881	2.48	1.3104	1.7176	0.16101	0.89274	0.68894	-0.53754	-1.7964	0.14685	0.8292	1.6354	0.70962	2.8863	0.04473	0.55357	0.50107	-0.99691	-1.574	0.19061
Asp-Ile	2.2287	1.1562	1.6941	0.16549	0.87477	2.1877	1.1294	1.1653	0.30865	0.7962	0.24185	-2.0478	-1.4534	0.21978	0.90539	0.38405	-1.3806	-2.1958	0.093092	0.85304	0.72252	-0.46888	0.41285	0.70089	0.94407	0.4354	-1.1996	-1.6256	0.17935	0.88881	2.0357	1.0255	1.3175	0.25806	0.89274	1.2028	0.26645	0.78513	0.47627	0.90255	3.3599	1.7484	1.8819	0.13299	0.64998	0.32529	-1.6202	-1.7119	0.16209
aspartic acid	0.89837	-0.15462	-0.35432	0.74099	0.95018	1.4799	0.56552	1.214	0.29151	0.78793	3.3651	1.7506	1.7606	0.1531	0.90477	1.7813	0.8329	-0.51281	0.6351	0.90878	1.4971	0.58212	1.6979	0.16475	0.77252	1.3392	0.42141	1.1017	0.33244	0.89169	1.5893	0.6684	1.013	0.36835	0.89274	1.0722	0.10057	0.48149	0.65532	0.92754	1.0758	0.10545	-0.18077	0.86533	0.97019	0.63529	-0.65451	-0.9724	0.38591
Arg-Tyr	1.8332	0.87439	1.4188	0.22896	0.88253	0.44665	-1.1628	-0.94772	0.39694	0.84654	0.86202	-0.2142	-0.28074	0.79283	0.97747	0.80014	-0.32168	-0.76691	0.4859	0.86151	0.27221	-1.8772	-10.692	0.00043348	0.074981	0.8476	-0.23854	0.3623	0.73546	0.96265	1.3344	0.41615	0.81582	0.46039	0.89274	1.5239	0.60778	1.1568	0.31174	0.86999	2.4199	1.275	1.2317	0.28553	0.73418	3.2951	1.7203	2.1375	0.099361
Arg-Phe	2.5242	1.3358	2.3206	0.081084	0.86232	0.26211	-1.9318	-4.0243	0.015808	0.54787	0.66185	-0.59543	-0.14403	0.89245	0.99278	0.79051	-0.33914	-0.51908	0.6311	0.90796	1.0078	0.011157	-0.076568	0.94264	0.98716	0.54745	-0.86921	-1.3889	0.2372	0.89169	5.8841	2.5568	4.7402	0.0090358	0.58358	1.0865	0.1197	0.70339	0.5206	0.91847	1.335	0.41684	0.55725	0.60706	0.85842	0.20436	-2.2908	-2.2236	0.09025
Arg-Leu	1.0972	0.13387	0.52934	0.62458	0.91341	0.5933	-0.75316	-0.71046	0.51665	0.88594	0.85152	-0.23189	-0.043354	0.9675	0.99902	0.9107	-0.13495	0.35542	0.74023	0.93851	0.39981	-1.3226	-0.094807	0.92903	0.98612	0.36569	-1.4513	-2.9452	0.042169	0.88657	1.2347	0.30413	0.648	0.55231	0.90966	1.6587	0.73008	0.86455	0.43605	0.8955	0.53168	-0.91136	-0.90443	0.41691	0.79415	1.3846	0.46945	0.78805	0.47474
arachidic acid	0.94202	-0.086177	-0.61745	0.57035	0.8956	1.5497	0.63199	1.4544	0.21953	0.74811	0.42252	-1.2429	-1.1134	0.32794	0.90539	0.54641	-0.87195	-0.46199	0.6681	0.91596	2.6552	1.4088	3.003	0.039825	0.65392	1.9395	0.95571	1.044	0.35541	0.89169	0.90877	-0.13801	-0.16591	0.87628	0.99976	0.9567	-0.063859	0.66123	0.54461	0.92031	0.38068	-1.3934	-1.1567	0.31176	0.74983	1.2821	0.35849	0.22384	0.83385
arabitol	0.2297	-2.1222	-5.9045	0.0041173	0.36521	0.89835	-0.15465	-1.0303	0.36108	0.82807	0.33027	-1.5983	-2.5879	0.06082	0.90477	0.70037	-0.5138	-0.53052	0.62383	0.90377	24.482	4.6137	2.1339	0.099767	0.75345	1.4354	0.52146	1.4414	0.22291	0.88991	1.2171	0.28344	1.3581	0.24598	0.89274	0.93081	-0.10343	-0.32478	0.76162	0.95316	0.65137	-0.61846	-0.84437	0.446	0.8026	0.96008	-0.05877	-0.045955	0.96555
adipic acid	1.5113	0.59583	1.1921	0.29911	0.88253	1.1488	0.20012	0.66164	0.54437	0.90126	1.2434	0.3143	1.1298	0.32173	0.90539	1.9	0.92599	1.9402	0.12435	0.85304	1.3254	0.40641	1.042	0.35626	0.8179	1.6076	0.68495	0.4228	0.69418	0.94892	1.4236	0.50957	0.98077	0.38223	0.89274	2.7988	1.4848	3.3178	0.029438	0.73569	0.46919	-1.0917	-1.8973	0.13065	0.64998	0.54659	-0.87146	-1.4481	0.22116
Adenosine1	0.61357	-0.70469	-1.4363	0.22428	0.88253	0.42683	-1.2283	-0.25015	0.81479	0.94954	0.3284	-1.6065	-0.42	0.69606	0.96616	4.1841	2.0649	1.3902	0.23682	0.85317	0.85089	-0.23295	-0.060985	0.9543	0.98716	0.30232	-1.7258	-2.8994	0.044143	0.88881	6.5281	2.7067	0.98588	0.38001	0.89274	2.6031	1.3802	1.7017	0.16404	0.8292	13.198	3.7222	1.4177	0.22924	0.70296	0.63827	-0.64777	-0.32522	0.76131
adenosine	8.4447	3.078	2.1334	0.099823	0.86232	0.6363	-0.65221	-1.0974	0.33408	0.81492	14.605	3.8683	3.1975	0.032979	0.74317	1.6827	0.7508	0.63197	0.56172	0.88498	1.263	0.33687	-0.54313	0.61589	0.9234	0.66019	-0.59904	-1.3528	0.24753	0.89169	1.3139	0.3939	1.1591	0.31089	0.89274	1.7113	0.77508	1.432	0.22541	0.8292	0.99304	-0.010071	-0.1034	0.92262	0.9872	0.91795	-0.12351	-0.51565	0.63329
Adenine1	1.728	0.78908	1.0679	0.34575	0.88253	0.0796	-3.6511	-4.2646	0.013006	0.51072	0.36169	-1.4672	-1.8182	0.14318	0.90477	1.516	0.60025	1.2731	0.27195	0.85317	0.13971	-2.8395	-0.3436	0.74845	0.95248	0.26201	-1.9323	-1.3767	0.24064	0.89169	1.1772	0.23531	0.34512	0.74739	0.96243	0.85428	-0.22722	-0.80309	0.46693	0.89909	0.42046	-1.25	-0.89508	0.42134	0.79415	2.0454	1.0324	1.4967	0.20881
adenine	0.35497	-1.4942	-2.6383	0.05768	0.86232	1.0311	0.044129	0.33482	0.75459	0.93587	0.53475	-0.90306	-1.267	0.2739	0.90539	0.99078	-0.013358	-0.52206	0.6292	0.90622	1.4192	0.50505	-0.42728	0.69117	0.94238	1.3254	0.40641	0.73423	0.50353	0.91082	1.4838	0.56931	1.1195	0.32559	0.89274	4.5608	2.1893	1.0979	0.33391	0.87735	0.46977	-1.09	-1.067	0.3461	0.76344	0.70754	-0.49912	-0.98971	0.37834
aconitic acid	0.60229	-0.73147	-1.0907	0.33672	0.88253	2.1266	1.0886	2.1287	0.10035	0.70857	0.39113	-1.3543	-0.90334	0.41743	0.92108	0.82326	-0.28059	-0.52617	0.62659	0.90423	1.2293	0.29784	1.1914	0.29934	0.78546	1.4738	0.55952	1.7383	0.15714	0.88881	1.9405	0.95641	3.1082	0.035935	0.89274	1.2541	0.32662	0.87306	0.43191	0.8955	0.44258	-1.176	-2.7118	0.053436	0.57602	0.29717	-1.7507	-1.638	0.17676
9S-Hydroxy-10E,12Z,15Z-octadecatrienoic acid	1.239	0.3092	0.41615	0.69866	0.93816	0.28713	-1.8002	-0.88853	0.42446	0.85843	0.76838	-0.3801	-0.36963	0.73039	0.97324	1.1012	0.13913	-0.13026	0.90265	0.98246	1.6565	0.7281	1.158	0.31131	0.79662	1.7016	0.76688	1.0163	0.36696	0.89169	2.8582	1.5151	1.0484	0.35361	0.89274	0.65657	-0.60697	0.11774	0.91195	0.97784	2.2239	1.1531	1.3148	0.25889	0.71819	2.3632	1.2407	1.1214	0.3249
9-Oxo-10E,12Z-octadecadienoic acid	0.66358	-0.59165	-1.1415	0.31736	0.88253	1.8926	0.9204	2.9026	0.044004	0.67302	1.6154	0.69193	0.84884	0.44379	0.92702	2.4146	1.2718	1.2379	0.28343	0.85317	1.6268	0.70201	0.59663	0.58288	0.91376	0.54554	-0.87424	-0.63616	0.55925	0.92004	1.6741	0.74338	1.2697	0.27302	0.89274	1.9093	0.93304	1.3129	0.25948	0.84298	0.8781	-0.18754	-0.97711	0.38384	0.77814	0.54181	-0.88415	-0.39551	0.71266
9-Oxo-10(E),12(E)-octadecadienoic acid	0.6178	-0.69479	-1.227	0.28709	0.88253	0.51764	-0.94998	-1.5926	0.18646	0.74313	1.056	0.078676	-0.22965	0.82963	0.98731	1.6081	0.68539	0.9855	0.38017	0.85317	9.1782	3.1982	1.764	0.15251	0.7693	1.4583	0.54433	1.2823	0.26902	0.89169	1.7459	0.80397	-0.63661	0.55899	0.91015	2.2514	1.1708	1.7391	0.157	0.8292	0.63083	-0.66468	-0.61532	0.57163	0.84588	1.1144	0.15625	-0.87672	0.43013
9-(2,3-Dihydroxypropoxy)-9-oxononanoic acid	0.50459	-0.98682	-1.4872	0.21117	0.88253	0.55516	-0.84901	0.066125	0.95045	0.98731	0.98369	-0.023732	0.016981	0.98726	0.99928	3.0541	1.6108	0.71629	0.5134	0.86939	3.4941	1.8049	2.017	0.11388	0.75778	0.55861	-0.84008	-1.2467	0.28053	0.89169	1.5256	0.60941	1.5754	0.19029	0.89274	1.1121	0.15326	-0.2923	0.78459	0.95736	1.9951	0.99648	0.10951	0.91808	0.98587	3.1582	1.6591	2.4254	0.072337
9(10)-Epoxy-12Z-octadecenoic acid	1.5706	0.65134	0.93475	0.40283	0.88253	0.55784	-0.84208	-1.2121	0.29217	0.78793	0.84791	-0.23802	-0.76594	0.48641	0.92804	0.35301	-1.5022	-1.645	0.17531	0.85304	0.23086	-2.1149	-2.5467	0.063528	0.72685	0.77546	-0.36687	-0.19885	0.85208	0.98826	0.50553	-0.98412	-2.258	0.086868	0.89274	1.0114	0.016347	-0.25511	0.81122	0.96371	1.4674	0.55323	0.29731	0.78103	0.93451	0.55777	-0.84227	-1.3344	0.25297
8-Deoxylactucin	3.8405	1.9413	2.5417	0.063867	0.86232	0.84353	-0.2455	0.22766	0.83107	0.95339	0.88303	-0.17946	-0.53206	0.62286	0.95575	1.674	0.74332	0.85988	0.43834	0.85317	3.4469	1.7853	1.7422	0.15644	0.7693	1.1608	0.2151	0.95463	0.39383	0.89169	2.6473	1.4045	0.58882	0.58763	0.92116	0.758	-0.39973	-0.2268	0.8317	0.96626	2.2087	1.1432	2.1853	0.094187	0.60589	1.4569	0.54295	-0.1614	0.8796
8-C-(2-Rhamnosyl-6-deoxyhexopyranosulyl)luteolin	1.8811	0.91155	0.7643	0.48729	0.88801	2.2608	1.1768	1.3123	0.25965	0.76734	2.0759	1.0538	1.4012	0.23378	0.90539	0.45493	-1.1363	0.47554	0.65921	0.91333	11.365	3.5065	0.56298	0.60351	0.9234	0.9232	-0.11529	0.13564	0.89866	0.99037	0.79338	-0.33392	-0.98265	0.38142	0.89274	0.20626	-2.2775	-1.1241	0.32387	0.87251	0.29585	-1.7571	-0.60275	0.57918	0.8489	3.3734	1.7542	0.13051	0.90246
7-Oxoabieta-8,11,13-trien-18-oic acid	0.53481	-0.9029	-0.95541	0.39347	0.88253	1.6588	0.73016	0.63927	0.55742	0.90241	1.0108	0.01556	-0.70804	0.518	0.92959	0.5029	-0.99167	-4.1007	0.014844	0.59852	0.92917	-0.10598	-0.19104	0.8578	0.97009	0.098675	-3.3412	-4.4683	0.011089	0.62924	0.67114	-0.57532	0.31691	0.76716	0.97004	0.089393	-3.4837	-6.4842	0.0029162	0.31933	0.42059	-1.2495	-0.58511	0.58989	0.85193	1.7192	0.78175	0.88955	0.42397
7.65_549.41	0.76059	-0.39481	-0.92247	0.40849	0.88253	0.34105	-1.552	-1.4176	0.22929	0.74835	2.1679	1.1163	1.9427	0.12399	0.90477	1.3445	0.4271	0.034728	0.97396	0.99585	0.766	-0.38459	-0.82282	0.45683	0.86452	0.66889	-0.58017	-0.83282	0.45178	0.90106	0.54225	-0.88297	-0.74382	0.4983	0.89367	1.3268	0.40796	0.87283	0.43202	0.8955	1.5152	0.59951	1.1879	0.30057	0.74059	0.97372	-0.038415	0.33233	0.75632
7.64_571.43	0.8769	-0.18951	-0.10527	0.92123	0.99041	0.40854	-1.2914	-1.615	0.18162	0.74313	0.96926	-0.045052	0.057678	0.95677	0.99902	1.2721	0.34724	-0.61943	0.56917	0.88845	9.7628	3.2873	6.0216	0.0038317	0.21241	0.32498	-1.6216	-1.9124	0.12838	0.88881	0.83119	-0.26674	-0.30743	0.77386	0.97376	0.76405	-0.38825	0.30858	0.77304	0.95523	1.1718	0.22878	-0.37458	0.72698	0.91093	0.89379	-0.16199	0.067979	0.94906
7.63_593.44	0.35731	-1.4847	-2.1315	0.10004	0.86232	0.6258	-0.67624	-0.6412	0.55629	0.90241	0.34161	-1.5496	-1.696	0.16513	0.90477	1.8578	0.89361	1.1119	0.32849	0.85317	0.81046	-0.30319	-0.85003	0.44319	0.85791	4.8184	2.2686	1.2482	0.28004	0.89169	0.60417	-0.72697	-1.0895	0.33717	0.89274	0.17946	-2.4783	-3.0746	0.037126	0.79602	1.2297	0.29835	0.77485	0.48168	0.81089	1.0642	0.089798	0.7616	0.48873
7.62_615.46	7.1489	2.8377	1.4407	0.2231	0.88253	0.90232	-0.14829	0.34139	0.74999	0.93533	1.1021	0.14026	0.52344	0.62833	0.95673	3.0389	1.6035	1.9351	0.12509	0.85304	0.62206	-0.68487	-0.86528	0.43569	0.85469	2.1786	1.1234	1.967	0.12058	0.88881	0.61182	-0.70883	-0.40656	0.70515	0.95096	0.35054	-1.5123	-2.0593	0.10853	0.8292	1.2774	0.3532	0.81691	0.45984	0.80543	0.91974	-0.12071	0.17624	0.86867
7.60_637.47	1.0851	0.11783	0.43128	0.68849	0.93384	0.46728	-1.0977	-3.3614	0.028269	0.62578	2.622	1.3907	2.3845	0.075619	0.90477	1.432	0.51801	0.40271	0.70775	0.92989	0.65514	-0.61012	-0.95309	0.39451	0.84144	0.1346	-2.8932	-1.4389	0.22358	0.88991	0.98075	-0.028039	0.19407	0.85558	0.99944	0.81691	-0.29175	-0.44605	0.67864	0.9337	1.1694	0.22575	0.49142	0.64887	0.87617	0.94803	-0.076996	0.1951	0.85482
7.54_341.28	10.842	3.4385	2.2443	0.088199	0.86232	0.20349	-2.2969	-1.4	0.2341	0.75056	0.37399	-1.4189	0.20754	0.84573	0.98797	0.88015	-0.18417	-0.24577	0.81796	0.961	4.1764	2.0623	1.3302	0.25421	0.77861	0.28025	-1.8352	-0.31325	0.76974	0.97354	7.4492	2.8971	0.34605	0.74674	0.96219	0.5853	-0.77276	0.091561	0.93145	0.98062	9.4298	3.2372	1.797	0.14675	0.65631	1.4134	0.49917	0.69769	0.5238
7.48_529.27	0.70994	-0.49422	-0.94322	0.39897	0.88253	1.9575	0.96898	1.0916	0.33634	0.81622	0.40089	-1.3187	-0.83708	0.44964	0.92721	2.5204	1.3337	1.2307	0.28586	0.85317	0.39152	-1.3528	-1.81	0.14455	0.76155	0.27284	-1.8739	-0.51405	0.63431	0.93246	5.877	2.5551	1.9752	0.11946	0.89274	0.03597	-4.7971	-4.8439	0.0083766	0.55936	0.14853	-2.7512	-0.70777	0.51815	0.82453	5.4972	2.4587	1.8664	0.1354
7.37_436.40	0.89592	-0.15856	-0.56981	0.59928	0.90526	0.21485	-2.2186	-2.1164	0.10175	0.70857	2.2438	1.1659	1.7736	0.1508	0.90477	0.70737	-0.49946	-1.0126	0.36854	0.85317	0.55368	-0.85288	-1.2929	0.26566	0.77861	1.0869	0.1202	0.64539	0.55383	0.92004	0.65647	-0.6072	-1.045	0.35501	0.89274	0.79716	-0.32706	-1.4482	0.22113	0.8292	1.3199	0.40046	0.86512	0.43577	0.79875	3.5224	1.8166	2.2091	0.091722
7.24_469.36	0.9204	-0.11966	-0.30645	0.77455	0.95999	0.89668	-0.15733	0.38144	0.72227	0.93533	1.1202	0.16374	0.03077	0.97693	0.99928	1.6752	0.74432	1.2556	0.2776	0.85317	1.4558	0.54185	0.082916	0.9379	0.98617	0.84875	-0.23659	-0.19708	0.85338	0.98826	0.4464	-1.1636	-1.5415	0.19805	0.89274	0.28146	-1.829	-2.5989	0.060115	0.8292	1.9464	0.96081	1.4524	0.22003	0.69999	3.5049	1.8094	2.4323	0.071804
7.23_491.37	0.58151	-0.78213	0.0086246	0.99353	0.99785	0.77945	-0.35948	0.2515	0.81382	0.94954	0.82314	-0.28078	-0.79929	0.4689	0.92721	0.65389	-0.61289	-0.96784	0.38793	0.85317	0.36693	-1.4464	0.1026	0.92322	0.98471	0.090801	-3.4611	-21.513	2.7614e-05	0.047706	0.4508	-1.1494	-0.9786	0.38319	0.89274	0.57377	-0.80146	-0.19582	0.85429	0.97343	0.75542	-0.40464	-0.83391	0.45123	0.80443	1.1503	0.20196	0.57047	0.59887
7.22_513.38	0.61457	-0.70235	-1.1733	0.30576	0.88253	1.1192	0.16247	0.73715	0.50193	0.88413	0.60329	-0.72907	-1.3138	0.2592	0.90539	1.8164	0.86107	1.1358	0.31946	0.85317	0.64631	-0.62971	-0.91846	0.41035	0.8436	0.71967	-0.47459	-0.30646	0.77454	0.9755	0.26596	-1.9107	-2.6439	0.057344	0.89274	1.3844	0.46926	0.77219	0.48309	0.9054	3.1158	1.6396	2.4833	0.067973	0.59611	2.1459	1.1016	1.7773	0.15016
7.21_535.39	1.8257	0.86847	0.66676	0.54142	0.8956	0.95731	-0.062943	0.35914	0.73765	0.93533	0.62071	-0.68801	-0.59342	0.58483	0.94283	0.75718	-0.40129	-0.5282	0.62531	0.90423	0.52309	-0.93487	-1.2035	0.29515	0.78306	1.7779	0.83014	1.4552	0.21931	0.88881	0.41316	-1.2752	-0.76245	0.48828	0.89367	0.71198	-0.4901	-1.0864	0.33839	0.87992	0.73044	-0.45317	-0.81355	0.46156	0.80586	1.0964	0.13283	0.60291	0.57908
7.19_557.41	0.77683	-0.36434	-0.90825	0.41512	0.88253	1.2668	0.34113	1.1081	0.32994	0.81154	0.60149	-0.7334	-0.77234	0.48301	0.92804	0.039505	-4.6618	-2.0251	0.11284	0.85304	0.33641	-1.5717	-0.30712	0.77408	0.95675	0.53479	-0.90295	-1.4235	0.22768	0.88991	0.50497	-0.98573	0.34441	0.74788	0.96278	2.3056	1.2051	1.6818	0.1679	0.8292	1.2675	0.34201	0.84093	0.44772	0.8032	2.4649	1.3016	0.79798	0.46957
7.18_579.42	0.68378	-0.5484	-0.88707	0.42516	0.88302	1.0877	0.12127	0.55821	0.60647	0.91219	0.67572	-0.5655	-1.0746	0.34304	0.90539	0.80105	-0.32004	-0.73517	0.50301	0.86861	0.30626	-1.7072	-0.16367	0.87793	0.97463	0.34317	-1.543	-0.86164	0.43747	0.90106	0.79551	-0.33005	0.36174	0.73585	0.95836	1.5501	0.63234	0.92769	0.40608	0.88915	1.3094	0.38896	0.89865	0.41965	0.79415	0.5736	-0.80189	-1.1142	0.32761
7.17_601.44	0.98196	-0.026257	0.64607	0.55343	0.8956	0.29533	-1.7596	-2.2001	0.092642	0.70857	0.75447	-0.40647	-0.068217	0.94889	0.99902	0.97456	-0.037182	0.1153	0.91377	0.9853	0.14546	-2.7813	-2.3761	0.076314	0.7356	6.4965	2.6997	1.5749	0.19041	0.88881	0.54735	-0.86948	0.35267	0.74214	0.96098	1.104	0.14274	-0.043756	0.9672	0.99249	0.84122	-0.24944	-0.57573	0.59564	0.85417	8.5099	3.0891	8.2585	0.0011728
7.16_623.45	0.66881	-0.58033	-1.0726	0.34385	0.88253	0.36832	-1.441	-1.279	0.27005	0.77257	1.5144	0.59876	0.87269	0.43209	0.92147	0.86241	-0.21356	-0.014705	0.98897	0.99798	0.12702	-2.9768	0.14852	0.88912	0.97637	0.57373	-0.80155	-1.1974	0.29724	0.89169	0.40065	-1.3196	-0.33591	0.75382	0.96421	1.0843	0.1168	-0.049488	0.9629	0.99189	1.4175	0.50337	1.0523	0.35204	0.76595	1.2954	0.37342	0.91799	0.41057
7.13_310.31	1.0597	0.083705	0.34928	0.74449	0.95018	0.099983	-3.3222	-1.3607	0.24524	0.76431	0.88207	-0.18104	-0.42024	0.6959	0.96616	3.8909	1.9601	2.0113	0.11463	0.85304	9.4639	3.2424	1.6731	0.16963	0.77252	0.030742	-5.0236	-3.1263	0.03531	0.84891	0.69708	-0.52061	-1.4518	0.2202	0.89274	0.50722	-0.97933	-1.2684	0.27345	0.85548	3.4443	1.7842	1.4664	0.21643	0.69447	2.2991	1.2011	0.73646	0.50231
7.11_466.41	0.38297	-1.3847	-1.0778	0.3418	0.88253	0.26799	-1.8998	-2.0244	0.11293	0.7108	4.2902	2.1011	1.1879	0.3006	0.90539	0.73059	-0.45286	-0.67138	0.53876	0.87764	0.34295	-1.5439	-0.47537	0.65932	0.93494	0.50966	-0.97241	-0.90863	0.41494	0.89254	0.63018	-0.66617	0.17891	0.8667	0.99944	3.3054	1.7248	1.003	0.37261	0.87992	1.6795	0.74803	1.0943	0.33529	0.76002	0.98064	-0.028204	-0.34567	0.74701
7.10_510.43	0.45645	-1.1315	-0.90999	0.4143	0.88253	0.39703	-1.3327	-0.66941	0.53989	0.90075	1.2453	0.31648	-0.26183	0.80638	0.97919	0.96589	-0.050065	-0.088959	0.93339	0.98642	0.34328	-1.5426	-1.4386	0.22365	0.77861	1.229	0.29749	-0.41462	0.69969	0.95086	0.65202	-0.61702	0.42925	0.68985	0.94774	1.1239	0.16853	0.39123	0.71557	0.93911	0.28968	-1.7875	-1.1889	0.30023	0.74059	1.9043	0.92928	1.3763	0.24074
7.09_554.46	0.24388	-2.0358	-3.1551	0.034346	0.78318	0.091575	-3.4489	-3.2622	0.031016	0.65001	0.4075	-1.2951	-0.20265	0.8493	0.98838	0.40456	-1.3056	-1.0504	0.3528	0.85317	0.16529	-2.597	-4.2801	0.012846	0.42953	0.96559	-0.050517	0.22398	0.83375	0.984	0.3361	-1.573	-1.8265	0.14181	0.89274	3.7752	1.9165	1.2214	0.289	0.86353	0.32165	-1.6364	-0.97926	0.3829	0.77776	1.1006	0.13825	-0.17366	0.87056
7.08_598.48	1.1329	0.17997	-0.45045	0.67572	0.92955	0.99446	-0.0080123	0.385	0.71983	0.93533	1.0089	0.012763	0.54154	0.61689	0.95271	0.70038	-0.51378	-0.16735	0.87521	0.97604	0.13543	-2.8844	-2.6212	0.058727	0.72556	0.45915	-1.123	-2.0471	0.11005	0.88881	0.25823	-1.9532	-1.0899	0.33702	0.89274	0.93726	-0.093484	0.25547	0.81096	0.96371	0.30243	-1.7253	-1.0581	0.34968	0.76553	1.7568	0.81292	1.2986	0.26388
7.07_642.51	0.28545	-1.8087	-1.1806	0.30318	0.88253	0.25922	-1.9477	-0.46295	0.66747	0.92584	1.0385	0.054456	-0.45704	0.67136	0.96616	0.89997	-0.15206	-0.85187	0.44229	0.85317	0.29575	-1.7576	-0.44875	0.67685	0.93758	2.1981	1.1363	0.081042	0.9393	0.99037	0.47104	-1.0861	0.21466	0.84053	0.9947	0.48374	-1.0477	-1.4861	0.21146	0.8292	1.4606	0.54659	0.85435	0.44106	0.80032	3.1731	1.6659	1.1738	0.3056
7.05_686.54	0.59125	-0.75817	-0.27872	0.79428	0.96776	0.62461	-0.67897	0.21738	0.83855	0.95475	1.6247	0.70021	-0.15436	0.8848	0.99278	0.29819	-1.7457	-1.3898	0.23694	0.85317	0.16195	-2.6264	-1.1827	0.30241	0.78742	0.31921	-1.6474	-1.0542	0.35126	0.89169	0.22569	-2.1476	-1.3136	0.25925	0.89274	2.0456	1.0325	1.7208	0.16039	0.8292	0.20727	-2.2704	-1.3795	0.23984	0.7095	1.8715	0.90418	1.4322	0.22537
7.04_730.57	0.2841	-1.8155	-0.40626	0.70535	0.93994	0.17339	-2.5279	-0.3312	0.75712	0.93627	2.4419	1.288	1.0056	0.37149	0.90609	0.52442	-0.9312	-0.66104	0.54472	0.8797	1.3048	0.38379	0.34124	0.75009	0.95248	0.24774	-2.0131	0.10113	0.92431	0.99037	0.43999	-1.1844	-0.72666	0.50768	0.89367	0.90636	-0.14185	-0.43893	0.68338	0.93487	0.27292	-1.8735	-2.2021	0.092433	0.60589	1.899	0.92525	1.6482	0.17466
7.02_818.61	0.34459	-1.5371	-0.56839	0.60016	0.90526	0.47379	-1.0777	-1.002	0.37304	0.83653	0.23691	-2.0776	-0.87023	0.43328	0.92165	1.1753	0.23302	0.040538	0.96961	0.99458	0.14612	-2.7748	-1.6254	0.1794	0.77252	0.72188	-0.47017	0.50032	0.64313	0.93504	0.53045	-0.91472	-0.98307	0.38123	0.89274	1.4914	0.57663	1.0177	0.36636	0.87992	0.56532	-0.82287	-0.23417	0.82635	0.95873	2.9855	1.578	3.0966	0.03634
6''-O-Malonylisoquercitrin	0.27688	-1.8526	-2.4974	0.066956	0.86232	8.1965	3.035	0.79244	0.47245	0.87594	2.6071	1.3824	0.22005	0.83661	0.98739	0.70932	-0.4955	-0.043662	0.96727	0.99455	12.37	3.6287	0.83496	0.45071	0.86263	12.031	3.5887	1.9782	0.11904	0.88881	52.779	5.7219	0.64083	0.55651	0.91015	2.2493	1.1695	1.2175	0.29033	0.86353	0.48686	-1.0384	-0.93638	0.40209	0.79059	0.79477	-0.33139	-0.89064	0.42345
6.93_431.38	0.25086	-1.995	-1.0592	0.34922	0.88253	0.89155	-0.16562	0.43231	0.6878	0.92898	0.71158	-0.49091	0.29356	0.7837	0.97324	2.1416	1.0987	-0.0080421	0.99397	0.9998	0.37481	-1.4158	-0.94904	0.39634	0.84145	0.29466	-1.7629	-0.76209	0.48847	0.90691	1.9191	0.94041	1.0615	0.34832	0.89274	0.048219	-4.3743	-2.4108	0.073492	0.8292	1.5463	0.62878	0.82392	0.45628	0.80485	1.1371	0.18538	-0.07496	0.94385
6.93_408.31	0.78183	-0.35507	-0.76017	0.48949	0.88801	1.3433	0.42581	0.87695	0.43002	0.86251	0.69859	-0.51749	-0.2105	0.84356	0.98797	0.31874	-1.6495	-1.646	0.17511	0.85304	0.29275	-1.7723	-0.86482	0.43592	0.85469	0.23239	-2.1054	-2.3361	0.079717	0.88881	0.39569	-1.3376	-0.49288	0.64793	0.94027	0.25836	-1.9526	-2.5103	0.066039	0.8292	4.1879	2.0662	0.9187	0.41024	0.7927	1.0762	0.10595	-0.23045	0.82905
6.93_368.42	1.5382	0.62121	0.69923	0.52293	0.88938	1.269	0.34365	0.27817	0.79467	0.94689	1.988	0.99129	0.71405	0.51465	0.92959	0.64263	-0.63793	-0.82983	0.45329	0.85317	0.36548	-1.4521	-1.3451	0.24979	0.77861	1.3965	0.48186	0.80988	0.46344	0.90106	1.3915	0.47662	0.95987	0.39148	0.89274	1.559	0.64062	0.92967	0.40517	0.88915	0.81975	-0.28675	-0.82542	0.45551	0.80485	1.3055	0.38456	0.35422	0.74106
6.93_244.19	7.4678	2.9007	4.6985	0.0093189	0.56963	0.56705	-0.81845	-1.0642	0.34723	0.81915	7.1763	2.8432	1.8616	0.13614	0.90477	0.92012	-0.12011	0.64019	0.55688	0.88297	0.14073	-2.829	-1.9002	0.1302	0.75778	0.46774	-1.0962	-0.12215	0.90867	0.99037	0.58422	-0.77543	-0.74149	0.49957	0.89367	0.23871	-2.0667	-1.4011	0.23379	0.83099	5.4613	2.4492	1.4872	0.21117	0.69132	2.0684	1.0485	0.27557	0.79653
6.93_228.19	1.0908	0.12537	-0.91389	0.41248	0.88253	0.73522	-0.44375	-0.90191	0.4181	0.85843	0.26904	-1.8941	-2.5139	0.065783	0.90477	0.51999	-0.94344	-0.98036	0.38241	0.85317	0.28827	-1.7945	-1.8323	0.14085	0.76155	0.52287	-0.93548	-0.0072018	0.9946	0.99894	2.0669	1.0474	0.39631	0.71211	0.95096	0.58188	-0.78121	-2.4199	0.072772	0.8292	7.7281	2.9501	3.4178	0.026834	0.4865	1.0674	0.094064	0.31541	0.76822
6.93_104.11	0.84425	-0.24426	0.098699	0.92613	0.99112	0.69658	-0.52164	-1.6935	0.16562	0.7421	0.50494	-0.98583	0.10704	0.91991	0.99439	1.6644	0.73499	0.47525	0.6594	0.91333	1.2318	0.30082	0.27143	0.79949	0.96185	0.2144	-2.2216	-2.1273	0.10051	0.88881	1.0301	0.042816	-0.074677	0.94406	0.9998	0.7394	-0.43557	0.020259	0.98481	0.99708	0.99073	-0.013433	-0.44634	0.67845	0.88869	0.93331	-0.099564	-0.67338	0.53761
6.87_457.32	1.122	0.16614	-0.13813	0.89681	0.98722	0.50474	-0.98638	-0.35423	0.74105	0.93533	5.4062	2.4346	1.262	0.27553	0.90539	1.5853	0.66478	0.76689	0.4859	0.86151	0.2539	-1.9777	-0.94162	0.3997	0.84145	0.78724	-0.34513	0.33305	0.75582	0.96759	0.66798	-0.58213	-0.98611	0.37991	0.89274	2.5335	1.3411	1.4472	0.22139	0.8292	1.9368	0.95368	0.61652	0.57091	0.84537	1.9192	0.94054	1.3721	0.24196
6.85_469.29	0.98445	-0.022612	0.52007	0.63047	0.914	1.4347	0.52071	0.51539	0.63345	0.91931	1.5142	0.59852	1.0519	0.35218	0.90539	1.8866	0.91578	1.0642	0.3472	0.85317	1.8546	0.89112	1.2298	0.28617	0.78036	1.0399	0.056496	-0.011436	0.99142	0.99769	1.5557	0.6376	0.030488	0.97714	0.9998	1.6381	0.71199	1.1439	0.31649	0.87053	1.8605	0.89572	0.39771	0.71116	0.9031	1.3499	0.43286	0.20323	0.84887
6.85_431.38	5.6678	2.5028	0.70163	0.52159	0.88938	1.0525	0.073778	0.70999	0.51691	0.88594	1.1229	0.16727	0.28803	0.78763	0.97538	0.49824	-1.0051	-0.7525	0.49361	0.86369	0.42127	-1.2472	0.17208	0.87173	0.9734	1.1949	0.25684	-0.05149	0.9614	0.99114	0.14313	-2.8046	-2.6418	0.057471	0.89274	0.56424	-0.82563	0.35878	0.7379	0.94566	6.3957	2.6771	0.90401	0.41711	0.79415	2.1259	1.0881	0.41238	0.70121
6.85_424.28	1.3765	0.46098	0.82255	0.45697	0.88801	1.5592	0.64084	1.058	0.3497	0.82216	1.9231	0.94343	0.42576	0.69219	0.96616	0.78778	-0.34413	-0.065159	0.95117	0.99283	0.41376	-1.2731	-0.89405	0.42183	0.84976	0.85183	-0.23136	0.47174	0.66169	0.93787	0.45874	-1.1243	0.23807	0.82352	0.98901	0.4759	-1.0713	-1.083	0.33974	0.87992	2.6645	1.4139	0.69061	0.52779	0.82716	7.7155	2.9478	0.34443	0.74787
6.85_408.31	0.30984	-1.6904	-1.8509	0.13785	0.86232	0.18978	-2.3976	-0.27531	0.79672	0.94689	0.5719	-0.80617	-1.3097	0.26046	0.90539	0.57967	-0.78668	-0.73097	0.50531	0.86861	3.1894	1.6733	-0.09477	0.92906	0.98612	0.78711	-0.34536	-0.10754	0.91954	0.99037	0.6392	-0.64565	-0.53017	0.62406	0.93247	1.1567	0.21002	0.8129	0.46189	0.89863	3.5018	1.8081	1.2778	0.27045	0.72736	3.727	1.898	3.4229	0.026709
6.85_250.18	1.0743	0.10334	-0.33354	0.75548	0.95413	3.9201	1.9709	2.0251	0.11284	0.7108	0.39729	-1.3317	-1.8103	0.1445	0.90477	0.097275	-3.3618	-3.5165	0.024527	0.68098	0.38786	-1.3664	-0.19643	0.85385	0.96851	0.36926	-1.4373	-0.63045	0.56262	0.92004	0.23773	-2.0726	-1.5379	0.19888	0.89274	0.34786	-1.5234	-0.95321	0.39446	0.88539	1.4168	0.50263	-0.52749	0.62576	0.86598	1.4325	0.5185	-0.2787	0.79429
6.85_244.19	1.9508	0.96409	1.3403	0.25122	0.88253	0.55304	-0.85455	-0.95856	0.39206	0.84343	0.84522	-0.24261	-0.61981	0.56895	0.94127	0.92083	-0.11899	0.70018	0.5224	0.87149	1.9813	0.98642	-0.31393	0.76926	0.95537	1.0861	0.11911	-0.17288	0.87114	0.98912	0.1769	-2.499	-1.224	0.2881	0.89274	3.3208	1.7315	4.1045	0.014798	0.65559	6.5614	2.714	2.1902	0.09367	0.60589	1.8803	0.91096	0.86825	0.43425
6.85_228.19	1.1764	0.23433	0.20298	0.84906	0.97953	1.2504	0.32244	0.45108	0.6753	0.92616	4.8889	2.2895	1.3325	0.25354	0.90539	0.22108	-2.1774	-1.8566	0.13694	0.85304	0.28574	-1.8072	0.14043	0.89511	0.97682	1.1359	0.18384	0.44485	0.67944	0.94219	0.15839	-2.6585	-1.4774	0.21362	0.89274	1.1025	0.14079	0.49816	0.64452	0.92548	3.3344	1.7374	2.2228	0.090326	0.60589	11.553	3.5302	2.6773	0.055381
6.85_209.15	1.4959	0.58103	0.71139	0.51613	0.88938	1.7031	0.7682	0.52948	0.62449	0.91744	1.5736	0.65403	1.0568	0.35022	0.90539	0.46563	-1.1028	-1.074	0.34328	0.85317	0.28804	-1.7957	-1.3701	0.24252	0.77861	0.62461	-0.67898	-0.083853	0.9372	0.99037	0.38328	-1.3835	-0.38743	0.71817	0.95407	0.81922	-0.28768	-0.29595	0.782	0.95736	3.3223	1.7322	0.66111	0.54468	0.83336	1.7763	0.82886	0.49665	0.64549
6.85_173.13	2.5334	1.341	1.4111	0.23104	0.88253	1.1549	0.20776	0.23382	0.8266	0.95226	0.61683	-0.69705	-0.49464	0.64679	0.96412	0.93889	-0.090978	0.70552	0.5194	0.87063	0.44682	-1.1622	-0.55744	0.60695	0.9234	0.62262	-0.68358	-0.042732	0.96796	0.9923	0.12839	-2.9614	-3.4086	0.027063	0.89274	0.84833	-0.23729	0.021903	0.98357	0.99708	5.722	2.5165	2.5539	0.063046	0.59521	3.6016	1.8487	1.4107	0.23115
6.83_561.41	0.42765	-1.2255	-0.083649	0.93735	0.99112	0.087231	-3.519	-1.9972	0.11649	0.7108	1.6853	0.75296	0.011081	0.99169	0.99928	1.7111	0.77495	1.3055	0.26176	0.85317	1.1384	0.18704	0.88343	0.42691	0.84995	1.0283	0.040197	1.0815	0.34032	0.89169	0.92272	-0.11604	-0.51214	0.63554	0.93548	6.3822	2.6741	2.8427	0.046738	0.8292	0.77169	-0.3739	-0.24542	0.81821	0.95387	3.1213	1.6422	1.9045	0.12957
6.83_480.42	0.3294	-1.6021	-0.84201	0.44718	0.88576	0.45778	-1.1273	-0.23666	0.82454	0.95129	2.1936	1.1333	1.8908	0.13163	0.90477	1.055	0.077288	0.89334	0.42217	0.85317	0.14896	-2.747	-3.9725	0.016505	0.47019	1.0498	0.070049	0.51814	0.6317	0.93202	0.84194	-0.2482	0.22932	0.82987	0.99028	1.2188	0.28548	-0.61802	0.57001	0.9206	0.34072	-1.5533	-1.3817	0.23921	0.70945	0.12383	-3.0135	-3.0846	0.036766
6.83_452.39	0.44179	-1.1786	-1.1035	0.33172	0.88253	2.8094	1.4903	0.81662	0.45999	0.87363	0.88809	-0.17122	-1.1095	0.32942	0.90539	0.71517	-0.48365	-0.45994	0.66945	0.91596	0.39027	-1.3575	-0.69472	0.52547	0.892	1.6613	0.73231	1.4247	0.22737	0.88991	0.97081	-0.042738	-0.33865	0.7519	0.96368	0.72954	-0.45493	0.23481	0.82589	0.96626	0.1974	-2.3408	-1.9948	0.1168	0.6369	4.3149	2.1093	2.8868	0.044708
6.83_391.34	0.27431	-1.8661	-2.114	0.10202	0.86232	1.405	0.49053	1.2661	0.2742	0.77665	1.2309	0.29968	0.41799	0.69742	0.96739	1.2051	0.26915	0.50923	0.6374	0.90977	0.38974	-1.3594	-0.96155	0.39073	0.839	0.78626	-0.34693	0.32223	0.76342	0.97065	0.72682	-0.46032	-1.2979	0.26409	0.89274	0.71296	-0.4881	0.30954	0.77236	0.95523	3.8007	1.9263	2.2803	0.084758	0.60404	1.0027	0.0038701	-0.45385	0.67347
6.82_524.45	0.73829	-0.43774	-0.27904	0.79405	0.96776	0.042161	-4.568	-11.267	0.00035361	0.069348	1.4943	0.5795	-0.16867	0.87425	0.99263	0.84331	-0.24586	-0.136	0.89839	0.98244	0.401	-1.3183	-0.85921	0.43867	0.85469	1.2381	0.30814	1.1314	0.32114	0.89169	0.35254	-1.5041	-0.72967	0.50603	0.89367	0.93604	-0.09536	0.13564	0.89866	0.97676	7.2237	2.8527	5.5155	0.0052744	0.44491	0.70529	-0.50371	-1.222	0.28879
6.82_496.42	0.4151	-1.2685	0.17673	0.86831	0.98221	0.34824	-1.5219	-0.88971	0.42389	0.85843	2.7	1.433	1.0315	0.36061	0.90539	0.56978	-0.81152	-1.0137	0.36805	0.85317	0.22565	-2.1479	-0.73778	0.50159	0.88726	0.68086	-0.55456	-0.75722	0.49107	0.9079	0.45228	-1.1447	-0.67307	0.53779	0.90545	1.3695	0.45365	0.98243	0.38151	0.88451	0.43132	-1.2132	0.77918	0.4794	0.81089	2.1636	1.1135	1.741	0.15665
6.81_540.44	0.8424	-0.24742	0.56215	0.60402	0.90526	0.31616	-1.6613	-1.1111	0.32882	0.80972	1.1569	0.21028	0.32774	0.75955	0.97324	0.68273	-0.5506	-0.76112	0.48899	0.86151	1.798	0.84636	-0.11878	0.91118	0.98278	0.28442	-1.8139	-2.3734	0.076536	0.88881	3.3693	1.7525	0.13241	0.90106	0.9998	0.64727	-0.62757	-0.95961	0.39159	0.88539	0.20099	-2.3148	-1.7845	0.1489	0.65631	0.43754	-1.1925	-0.6986	0.52329
6.80_584.47	0.31438	-1.6694	-0.5235	0.62829	0.91341	0.16645	-2.5868	-1.9477	0.12328	0.7108	1.0784	0.10894	-0.7915	0.47294	0.92721	0.2938	-1.7671	-0.01823	0.98633	0.99767	0.1675	-2.5777	-2.5081	0.066194	0.72685	0.24962	-2.0022	-2.4255	0.072328	0.88881	0.58892	-0.76385	-0.77184	0.48327	0.89274	0.92623	-0.11055	0.096251	0.92795	0.98041	0.23074	-2.1157	-2.1144	0.10198	0.62309	0.58742	-0.76754	-1.1002	0.33302
6.79_628.50	0.26429	-1.9198	-1.9963	0.1166	0.86232	0.11175	-3.1616	-1.9501	0.12294	0.7108	2.9288	1.5503	1.445	0.22197	0.90539	0.23931	-2.0631	-1.9159	0.12787	0.85304	0.1289	-2.9557	-2.0282	0.11244	0.75778	0.84312	-0.24619	0.59328	0.58492	0.92605	0.57793	-0.79103	-0.046487	0.96515	0.9998	6.7457	2.754	1.9364	0.1249	0.8292	0.17975	-2.476	-0.79995	0.46855	0.81089	1.1091	0.14933	-0.12686	0.90517
6.78_672.53	0.52434	-0.93143	-0.74977	0.49509	0.88817	0.36225	-1.465	-0.46016	0.66931	0.92584	1.1774	0.23563	-0.22368	0.83396	0.98731	0.97625	-0.03468	0.7339	0.50371	0.86861	0.23835	-2.0689	-1.683	0.16767	0.77252	0.53963	-0.88995	-2.1551	0.097425	0.88881	0.15811	-2.661	-3.0368	0.038521	0.89274	1.8696	0.90274	1.1271	0.32274	0.87225	0.49657	-1.0099	-1.1574	0.3115	0.74983	1.1846	0.24445	0.74433	0.49803
6.77_716.55	0.38408	-1.3805	-0.56527	0.60209	0.90526	0.14278	-2.8081	-2.596	0.060303	0.70795	6.1367	2.6175	3.0159	0.039323	0.82442	1.0266	0.03784	0.79089	0.47326	0.85693	0.17381	-2.5244	-1.4627	0.21737	0.77861	0.62852	-0.66997	0.11013	0.91761	0.99037	0.93648	-0.094675	-0.038327	0.97126	0.9998	0.46132	-1.1162	-1.5902	0.18701	0.8292	0.26047	-1.9408	0.24106	0.82136	0.95555	0.79543	-0.33019	-0.4365	0.685
6.76_760.57	0.66657	-0.58517	-0.65105	0.55052	0.8956	0.19642	-2.348	-3.8984	0.017565	0.56951	1.7454	0.80354	-0.94315	0.39901	0.91134	0.63067	-0.66505	0.14073	0.89488	0.98244	0.10973	-3.1879	-2.9325	0.042707	0.65392	0.6179	-0.69455	-0.38502	0.71982	0.95599	0.86827	-0.20379	-0.65046	0.55087	0.90966	1.3416	0.42398	0.22843	0.83051	0.96626	0.59061	-0.75973	-1.136	0.31942	0.75231	0.8302	-0.26846	-0.42823	0.69053
6.74_804.61	1.5974	0.6757	-0.46437	0.66653	0.92561	0.20495	-2.2866	-3.5372	0.024074	0.61368	2.5981	1.3775	-0.38359	0.7208	0.97122	21.007	4.3928	3.0724	0.037207	0.7869	1.687	0.75443	0.85164	0.4424	0.85772	1.0618	0.086527	0.38087	0.72267	0.95599	0.27421	-1.8667	-2.8995	0.044139	0.89274	1.4075	0.49318	0.30755	0.77377	0.95528	0.6808	-0.5547	-1.0014	0.37329	0.77327	0.97696	-0.033632	0.24349	0.8196
6.73_433.33	0.14716	-2.7646	-1.8213	0.14266	0.86232	0.14962	-2.7407	-1.2432	0.28168	0.78098	2.9984	1.5842	0.43361	0.68693	0.96616	0.85929	-0.21878	0.19331	0.85614	0.97172	0.34762	-1.5244	0.08334	0.93759	0.98617	0.59509	-0.74882	-1.2176	0.29028	0.89169	0.37684	-1.408	0.005806	0.99565	0.9998	2.3314	1.2212	0.25197	0.81348	0.96371	0.32761	-1.61	-0.90775	0.41535	0.79415	1.0932	0.12851	0.62682	0.56478
6.72_455.34	0.30944	-1.6923	-1.5744	0.19051	0.88253	0.10794	-3.2117	-1.4043	0.23293	0.74957	4.9018	2.2933	1.2636	0.27499	0.90539	0.65207	-0.6169	-0.47608	0.65886	0.91333	0.25192	-1.989	-1.1711	0.30658	0.79289	0.62655	-0.67449	0.1115	0.91659	0.99037	1.4448	0.53085	0.84266	0.44686	0.89274	1.3791	0.46377	0.9424	0.39935	0.88539	0.91753	-0.12417	-0.67003	0.53953	0.83063	1.2591	0.33244	0.97129	0.3864
6.72_425.25	0.8359	-0.25859	-0.11191	0.91629	0.99041	0.75257	-0.41009	-0.22741	0.83125	0.95339	1.2722	0.34727	2.0727	0.1069	0.90477	3.4325	1.7793	2.0718	0.10701	0.85304	0.45665	-1.1308	0.54185	0.61669	0.92353	0.6222	-0.68455	-1.168	0.30766	0.89169	1.3357	0.41762	0.89379	0.42195	0.89274	7.6183	2.9295	2.3854	0.075545	0.8292	0.38674	-1.3705	-1.6888	0.16653	0.66382	1.5073	0.592	0.112	0.91622
6.71_363.22	1.0855	0.11835	0.21166	0.84272	0.97761	1.2153	0.28128	0.79069	0.47336	0.87594	0.81981	-0.28664	-0.44349	0.68035	0.96616	0.97801	-0.032075	0.0095177	0.99286	0.9995	0.2877	-1.7973	-0.98658	0.3797	0.831	1.1549	0.2078	0.13688	0.89774	0.99037	1.9831	0.98779	1.4258	0.22706	0.89274	1.1319	0.17878	0.030442	0.97717	0.99429	3.3179	1.7303	0.72579	0.50816	0.81788	0.47632	-1.07	-1.6506	0.17417
6.68_399.39	0.41503	-1.2687	-1.2023	0.29555	0.88253	0.23901	-2.0649	-2.5564	0.062878	0.70795	0.76827	-0.38031	-0.90285	0.41766	0.92108	0.24351	-2.038	-0.91116	0.41375	0.85317	0.021095	-5.5669	-3.2503	0.031367	0.60817	0.22525	-2.1504	-1.9137	0.1282	0.88881	0.48105	-1.0558	0.2771	0.79544	0.97938	0.39601	-1.3364	-1.2296	0.28622	0.86337	1.5395	0.62251	0.52366	0.62819	0.8665	1.0629	0.087996	0.076445	0.94274
6.68_376.32	0.71492	-0.48414	-0.56746	0.60074	0.90526	0.99274	-0.010508	0.46708	0.66475	0.92584	6.6011	2.7227	1.3919	0.23634	0.90539	12.276	3.6177	0.66943	0.53988	0.87797	1.776	0.82866	0.61109	0.57416	0.91272	0.080128	-3.6415	-2.5716	0.061876	0.88881	0.26458	-1.9182	-0.26267	0.80578	0.98162	0.39443	-1.3422	-1.0299	0.36123	0.87992	1.735	0.79497	0.48954	0.65009	0.8767	2.3791	1.2504	0.64473	0.55421
6.68_354.34	0.87144	-0.19853	0.22574	0.83247	0.97573	0.68756	-0.54044	-1.334	0.25308	0.76595	0.54626	-0.87234	0.0053677	0.99597	0.99928	4.0852	2.0304	3.808	0.018973	0.62367	0.17139	-2.5446	-1.6451	0.1753	0.77252	1.0994	0.13674	0.89105	0.42326	0.89493	0.42598	-1.2311	0.2412	0.82126	0.98837	0.25484	-1.9724	-2.4177	0.072947	0.8292	0.79698	-0.32738	-1.1138	0.32779	0.75663	3.299	1.722	0.032028	0.97598
6.68_336.32	0.86478	-0.20959	-0.77547	0.48136	0.88801	1.1002	0.1378	0.39654	0.71195	0.93533	71.931	6.1685	6.2793	0.0032842	0.33702	0.8138	-0.29725	-1.1594	0.31078	0.85317	0.6376	-0.64929	-0.2645	0.80447	0.96185	1.0296	0.042028	0.76826	0.48518	0.90666	0.85786	-0.22118	0.16957	0.87358	0.99976	0.33078	-1.5961	-1.017	0.36668	0.87992	2.0902	1.0636	1.5328	0.20009	0.68673	4.5335	2.1806	1.2922	0.26589
6.68_299.22	3.6248	1.8579	2.335	0.079811	0.86232	0.60115	-0.73421	-0.56045	0.60508	0.91219	1.8764	0.90799	0.81176	0.46247	0.92721	0.42935	-1.2198	-2.7033	0.053908	0.84507	0.71175	-0.49055	0.40289	0.70763	0.94442	0.70828	-0.4976	-0.96027	0.3913	0.89169	0.49952	-1.0014	-0.29841	0.78025	0.976	0.056951	-4.1341	-1.0405	0.35685	0.87992	3.1709	1.6649	8.3493	0.0011249	0.341	0.65914	-0.60135	-0.76938	0.48458
6.67_353.21	0.96641	-0.049297	-0.042781	0.96793	0.99227	1.5671	0.64805	0.40376	0.70704	0.93517	0.87882	-0.18637	-0.076663	0.94257	0.99653	1.3661	0.4501	-0.37343	0.72778	0.93498	1.8557	0.89198	0.92941	0.40528	0.8432	1.1241	0.16877	1.1639	0.30916	0.89169	0.89885	-0.15384	-0.80338	0.46678	0.89274	1.1672	0.22304	0.26203	0.80624	0.96239	1.3508	0.43381	-0.82348	0.4565	0.80485	1.2161	0.2823	-0.37123	0.72929
6.63_620.37	2.4958	1.3195	0.00010889	0.99992	0.99992	0.85324	-0.22897	0.13015	0.90273	0.97782	1.2581	0.33124	0.053863	0.95963	0.99902	1.1459	0.19648	0.66831	0.54053	0.87797	3.6603	1.8719	0.44952	0.67634	0.93758	0.099621	-3.3274	-2.6258	0.058441	0.88881	0.21639	-2.2083	-0.80714	0.46484	0.89274	0.26723	-1.9038	-2.1335	0.09981	0.8292	0.56931	-0.81272	-1.0315	0.36059	0.76713	0.19452	-2.362	-0.96827	0.38774
6.62_327.34	5.5779	2.4797	0.72269	0.50987	0.88938	0.052736	-4.2451	-1.4187	0.22899	0.74835	0.012332	-6.3414	-4.2911	0.012735	0.58973	15.268	3.9325	2.0085	0.115	0.85304	31.026	4.9554	1.6018	0.18445	0.77252	0.22914	-2.1257	-0.576	0.59547	0.92823	0.37207	-1.4263	0.34244	0.74926	0.96289	1.0158	0.022636	-0.69314	0.52636	0.91877	5.2066	2.3803	1.011	0.36922	0.77135	0.29263	-1.7728	-1.0471	0.35416
6.62_304.26	6.9129	2.7893	4.7018	0.0092962	0.56963	0.26356	-1.9238	-1.0174	0.36651	0.83171	0.051648	-4.2751	-4.1665	0.014071	0.60624	6.6467	2.7326	0.58596	0.58937	0.89252	1.6291	0.70404	0.54417	0.61524	0.9234	0.2562	-1.9647	-0.91458	0.41216	0.89254	1.876	0.90765	0.4872	0.65161	0.94148	1.3264	0.40754	-0.73735	0.50182	0.91195	0.41696	-1.262	0.16688	0.87556	0.97263	0.42756	-1.2258	-0.42451	0.69303
6.60_664.39	2.3062	1.2055	0.25756	0.80946	0.97105	25.93	4.6965	3.2537	0.031266	0.65001	1.6621	0.73299	-0.027684	0.97924	0.99928	0.61992	-0.68986	-0.76566	0.48656	0.86151	0.38137	-1.3907	-1.1574	0.31152	0.79662	1.5001	0.58503	0.36746	0.7319	0.95947	0.050823	-4.2984	-1.236	0.28408	0.89274	0.72801	-0.45797	-0.58521	0.58983	0.9206	0.73429	-0.44557	-0.13089	0.90218	0.98176	0.56821	-0.81551	-1.2803	0.26966
6.58_708.42	1.5658	0.64691	0.097788	0.9268	0.99112	0.72802	-0.45795	-0.88369	0.42678	0.85969	0.24994	-2.0003	-1.5306	0.20061	0.90539	0.56643	-0.82003	-1.0827	0.33985	0.85317	21.124	4.4008	1.2264	0.2873	0.78036	0.77922	-0.3599	0.10313	0.92283	0.99037	0.0091555	-6.7711	-1.7011	0.16415	0.89274	0.61123	-0.71022	-0.53499	0.62101	0.92435	0.56156	-0.83249	-0.58513	0.58988	0.85193	0.32071	-1.6406	-1.3797	0.23979
6.54_381.23	1.5097	0.59425	0.93499	0.40272	0.88253	2.2829	1.1908	1.9325	0.12545	0.71131	1.2051	0.26915	-0.33596	0.75378	0.97324	2.0218	1.0156	1.2151	0.29115	0.85317	0.6492	-0.62327	0.19278	0.85653	0.97009	0.10817	-3.2086	-18.974	4.5445e-05	0.047706	0.9851	-0.021662	0.36077	0.73652	0.95836	1.6809	0.74923	0.61126	0.57406	0.9206	2.222	1.1519	1.8897	0.13179	0.64998	3.5976	1.847	0.57972	0.59319
6.54_273.22	2.6002	1.3786	0.90231	0.41791	0.88253	0.12863	-2.9587	-1.422	0.2281	0.74835	0.25052	-1.997	-1.2549	0.27785	0.90539	4.7587	2.2506	1.5645	0.19275	0.85317	3.3268	1.7341	1.5638	0.1929	0.77861	0.10897	-3.198	-0.85565	0.44042	0.90106	1.6867	0.75417	-0.60519	0.57771	0.91776	0.83192	-0.26549	-0.46894	0.66353	0.9304	0.86664	-0.2065	-0.5036	0.64101	0.87216	0.78601	-0.34739	0.14602	0.89097
6.49_658.51	1.1582	0.21185	0.2485	0.81598	0.97358	0.55155	-0.85844	-0.80672	0.46506	0.87363	0.99015	-0.01428	-0.47724	0.6581	0.96616	0.30154	-1.7296	-1.98	0.1188	0.85304	0.20627	-2.2774	-2.0417	0.11073	0.75589	0.53043	-0.91477	0.23819	0.82344	0.9825	0.60401	-0.72737	-0.90167	0.41822	0.89274	0.4774	-1.0667	-1.0181	0.36622	0.87992	0.6618	-0.59554	0.061441	0.95396	0.99369	2.6463	1.404	1.9019	0.12995
6.45_333.30	2.0493	1.0351	2.156	0.097326	0.86232	0.59562	-0.74754	-0.81618	0.46021	0.87363	10.487	3.3906	1.4594	0.21824	0.90539	1.6708	0.7405	0.8635	0.43656	0.85317	0.89422	-0.16129	0.17814	0.86727	0.97197	2.0929	1.0655	1.2426	0.28189	0.89169	0.58731	-0.76781	-1.2636	0.27501	0.89274	1.0596	0.083555	-0.094906	0.92895	0.98062	0.80078	-0.32053	-0.45023	0.67587	0.88694	0.33419	-1.5813	-1.7172	0.16107
6.44_378.36	0.21325	-2.2294	-4.3593	0.012069	0.62226	0.79095	-0.33834	-0.097608	0.92694	0.98035	0.4629	-1.1112	-0.14791	0.88957	0.99278	0.84639	-0.24061	-0.75072	0.49457	0.86425	0.99461	-0.0077996	-0.058591	0.95609	0.98716	1.4173	0.50316	0.95639	0.39304	0.89169	1.8379	0.8781	0.98609	0.37991	0.89274	1.1253	0.17025	0.60653	0.5769	0.9206	1.2844	0.36108	-0.32946	0.75834	0.92392	1.7226	0.78456	1.039	0.35747
6.44_355.28	3.2182	1.6862	2.0894	0.10491	0.86232	0.56193	-0.83152	-0.72304	0.50967	0.88413	2.7354	1.4518	1.4472	0.22139	0.90539	1.3029	0.38171	0.037608	0.9718	0.99515	1.3378	0.41982	0.087065	0.9348	0.98617	0.74555	-0.42362	-0.92087	0.40923	0.89173	0.95897	-0.060449	-1.0101	0.3696	0.89274	4.5171	2.1754	0.74879	0.49561	0.91071	1.5349	0.61819	0.73407	0.50361	0.81497	0.85978	-0.21796	-0.75432	0.49263
6.34_352.32	0.57073	-0.80912	-0.391	0.71573	0.94307	0.55335	-0.85373	-0.54941	0.61196	0.914	0.2854	-1.809	-1.8624	0.13602	0.90477	2.0693	1.0492	1.4889	0.21075	0.85317	0.43892	-1.188	-0.2771	0.79544	0.96132	2.9743	1.5725	0.49151	0.64881	0.93761	0.66834	-0.58135	-0.045557	0.96585	0.9998	0.65605	-0.60813	-0.60076	0.58038	0.9206	1.7277	0.78887	1.2706	0.27275	0.72743	2.9787	1.5747	1.1778	0.30415
6.33_285.21	0.36432	-1.4567	-0.71381	0.51479	0.88938	0.062238	-4.0061	-5.2423	0.0063303	0.37437	0.13399	-2.8998	-2.1583	0.097069	0.90477	0.23281	-2.1028	-2.0225	0.11317	0.85304	0.46067	-1.1182	-0.94421	0.39852	0.84145	0.05949	-4.0712	-3.4262	0.026627	0.80437	0.82392	-0.27942	-0.48095	0.65568	0.94157	0.09726	-3.362	-1.5508	0.19589	0.8292	3.2747	1.7114	3.5282	0.02427	0.4865	0.32586	-1.6177	-0.96099	0.39098
6.30_455.27	0.70814	-0.4979	-1.0029	0.37267	0.88253	0.8044	-0.31401	0.3054	0.77529	0.9411	1.8652	0.89933	1.1481	0.31493	0.90539	1.8671	0.90079	0.42226	0.69454	0.92719	0.73214	-0.44982	-1.5464	0.1969	0.77861	1.2979	0.37623	0.25346	0.81241	0.98175	1.3356	0.41752	0.88247	0.42736	0.89274	0.5463	-0.87223	-1.3088	0.26072	0.84428	1.3618	0.44555	0.6002	0.58072	0.84927	1.1259	0.17105	-0.038587	0.97107
6.29_339.20	0.66502	-0.58853	-1.0037	0.3723	0.88253	0.14737	-2.7625	-1.8951	0.13097	0.71705	1.0811	0.11245	-0.040416	0.9697	0.99906	2.9161	1.544	2.2156	0.091062	0.85304	1.3313	0.41287	2.7454	0.051619	0.7014	1.1068	0.14643	0.090236	0.93244	0.99037	12.386	3.6306	19.474	4.0992e-05	0.077802	0.92743	-0.10868	-0.42625	0.69186	0.93613	1.594	0.67263	0.8889	0.42428	0.79415	0.47157	-1.0845	-1.5949	0.18597
6.28_337.20	4.4768	2.1625	1.2192	0.28976	0.88253	0.54296	-0.88109	-0.65502	0.54821	0.90241	3.1556	1.6579	0.64196	0.55584	0.93744	0.20089	-2.3155	-0.023985	0.98201	0.99705	1.9436	0.95876	0.34223	0.74941	0.95248	5.4248	2.4396	2.0037	0.11562	0.88881	0.70179	-0.51089	-1.033	0.35998	0.89274	1.2217	0.2889	0.24186	0.82079	0.96473	3.7899	1.9222	1.5477	0.1966	0.68616	0.2155	-2.2143	-2.6708	0.055757
6.26_507.31	0.22106	-2.1775	-2.2244	0.09017	0.86232	0.67053	-0.57663	-0.99387	0.37654	0.83653	0.21405	-2.224	-2.5295	0.064702	0.90477	1.1715	0.22837	-0.47567	0.65912	0.91333	0.5288	-0.91921	-1.8373	0.14003	0.76155	0.72791	-0.45817	-0.99627	0.37551	0.89169	1.0496	0.069807	-0.66803	0.54069	0.90636	1.1412	0.19054	0.8644	0.43612	0.8955	2.2712	1.1835	1.7355	0.15767	0.65806	0.62411	-0.68014	-0.47555	0.6592
6.26_339.21	0.15092	-2.7281	-1.1259	0.32317	0.88253	1.7111	0.77493	0.58132	0.59221	0.91047	1.0865	0.11974	0.84313	0.44662	0.92721	1.1122	0.15338	-0.3871	0.71839	0.9326	0.89662	-0.15744	-0.015688	0.98823	0.99488	0.41571	-1.2664	-1.1189	0.32584	0.89169	0.68143	-0.55337	0.31822	0.76624	0.96917	3.2546	1.7025	2.4091	0.073628	0.8292	3.5191	1.8152	0.98405	0.3808	0.77736	1.3492	0.43212	0.067061	0.94975
6.25_551.34	0.54421	-0.87777	-0.56075	0.60489	0.90526	2.5879	1.3718	2.0583	0.10866	0.71048	0.6867	-0.54225	-1.0513	0.35243	0.90539	0.24645	-2.0206	-1.4513	0.22031	0.85317	0.40847	-1.2917	0.081889	0.93867	0.98617	0.42333	-1.2402	-1.7922	0.14757	0.88881	0.72921	-0.45559	0.72312	0.50963	0.89367	1.4723	0.55806	1.0381	0.35786	0.87992	1.4155	0.50127	-0.58369	0.59076	0.8522	2.4804	1.3106	1.146	0.31571
6.25_529.33	1.8703	0.90329	1.5421	0.19791	0.88253	1.1562	0.20938	0.76678	0.48596	0.88191	2.146	1.1016	1.3847	0.23837	0.90539	1.5605	0.64197	-0.22391	0.8338	0.96635	0.46623	-1.1009	-1.3778	0.24032	0.77861	0.24696	-2.0177	-0.21376	0.84119	0.98443	1.911	0.9343	-0.10624	0.92051	0.9998	0.52414	-0.93199	-0.6447	0.55423	0.9206	0.54914	-0.86475	-0.17219	0.87165	0.97145	1.265	0.33911	0.25656	0.81018
6.24_573.36	0.58232	-0.78013	0.35993	0.7371	0.95018	10.81	3.4343	2.3952	0.074748	0.70857	0.74905	-0.41687	-0.83309	0.45165	0.92721	1.7589	0.81466	0.30797	0.77347	0.94437	0.87378	-0.19465	0.028177	0.97887	0.99381	0.44445	-1.1699	-0.16165	0.87942	0.98924	0.32926	-1.6027	-0.57732	0.59466	0.92413	0.99246	-0.01092	0.07399	0.94457	0.98629	2.1743	1.1205	1.679	0.16844	0.66438	1.4246	0.51052	1.5369	0.19913
6.23_595.37	0.45549	-1.1345	-1.1338	0.32022	0.88253	0.38047	-1.3941	-0.89327	0.4222	0.85843	0.72905	-0.4559	-0.83698	0.4497	0.92721	1.074	0.10302	-0.50655	0.63912	0.9098	5.4889	2.4565	4.0033	0.016086	0.47019	0.72502	-0.46391	-1.1536	0.31289	0.89169	0.19315	-2.3722	-2.5972	0.060229	0.89274	1.0355	0.050287	-0.22159	0.83548	0.96745	1.2142	0.27995	0.90157	0.41826	0.79415	2.5612	1.3568	1.888	0.13206
6.22_617.38	1.1856	0.2456	0.6655	0.54214	0.8956	0.68595	-0.54383	-0.92101	0.40917	0.85679	0.6782	-0.56022	-0.56592	0.60168	0.94442	0.72156	-0.4708	-0.98719	0.37944	0.85317	1.097	0.1335	-0.27789	0.79487	0.96105	1.1258	0.17095	0.89723	0.42032	0.89387	4.2797	2.0975	4.1686	0.014047	0.74736	0.37967	-1.3972	-1.7264	0.15935	0.8292	0.55784	-0.84207	-1.1319	0.32092	0.75331	0.64409	-0.63467	-1.3172	0.25815
6.21_424.36	1.703	0.76807	0.6748	0.5368	0.8956	0.35376	-1.4992	-0.70187	0.52145	0.88829	1.614	0.6906	0.69734	0.524	0.93138	0.75838	-0.399	0.55926	0.60582	0.89816	0.13474	-2.8917	-3.9741	0.016482	0.47019	3.4587	1.7902	1.2651	0.27453	0.89169	2.0508	1.0362	0.59592	0.58331	0.91927	1.2308	0.29959	0.89959	0.4192	0.89123	0.2838	-1.8171	-1.4725	0.21486	0.69446	3.8932	1.961	1.7922	0.14756
6.20_512.41	0.093869	-3.4132	-3.4658	0.025682	0.71188	0.52442	-0.9312	0.28918	0.78681	0.94364	1.3432	0.42567	0.34873	0.74488	0.97324	0.3548	-1.4949	-0.34749	0.74573	0.93851	0.044674	-4.4844	-1.796	0.14693	0.76155	0.035931	-4.7986	-4.3425	0.012229	0.63957	7.0422	2.816	1.372	0.24199	0.89274	1.4448	0.53083	-0.029228	0.97808	0.99439	1.8823	0.91251	-0.14508	0.89166	0.97713	3.4708	1.7953	2.3928	0.074943
6.20_468.39	0.68254	-0.55102	0.019931	0.98505	0.99642	0.37194	-1.4269	-3.7633	0.019719	0.56951	2.2028	1.1393	1.1933	0.2987	0.90539	0.80614	-0.31089	0.26145	0.80665	0.95705	0.22652	-2.1423	-0.44249	0.68101	0.93791	0.78888	-0.34211	-0.56792	0.60045	0.92823	0.27543	-1.8602	-1.2149	0.29122	0.89274	0.69922	-0.51618	-0.1008	0.92456	0.98035	0.67207	-0.57331	-0.92115	0.4091	0.79215	1.3562	0.43957	0.14891	0.88883
6.20_411.24	0.050507	-4.3074	-6.0096	0.0038599	0.36223	0.47556	-1.0723	-0.47211	0.66145	0.92366	3.3112	1.7274	2.2937	0.083514	0.90477	1.0512	0.07205	-0.23432	0.82625	0.96483	0.84154	-0.24889	-0.26139	0.8067	0.96197	0.89143	-0.16581	-0.81422	0.46121	0.90106	0.88412	-0.17769	-0.008407	0.99369	0.9998	1.6776	0.74636	0.42742	0.69108	0.93566	1.5449	0.62754	0.77206	0.48316	0.81089	0.69186	-0.53144	-0.012153	0.99089
6.20_380.33	0.46805	-1.0953	-0.23384	0.82659	0.97402	0.43447	-1.2027	-0.57619	0.59535	0.91106	2.7836	1.4769	1.1038	0.3316	0.90539	0.21488	-2.2184	-2.5111	0.065979	0.84507	0.3197	-1.6452	-0.79431	0.47148	0.86625	1.7984	0.84672	1.2046	0.29474	0.89169	2.2006	1.1379	1.7052	0.16336	0.89274	0.5457	-0.87381	-1.2389	0.28312	0.86132	0.6731	-0.5711	-1.0118	0.36887	0.77135	0.87862	-0.18668	0.15965	0.88089
6.20_363.31	0.25266	-1.9847	-2.4051	0.073944	0.86232	0.35855	-1.4798	-1.874	0.13422	0.72162	1.9361	0.95318	0.4788	0.65708	0.96616	0.37232	-1.4254	-1.3141	0.25912	0.85317	0.24085	-2.0538	-5.3601	0.0058459	0.28309	0.40125	-1.3174	-0.45761	0.67099	0.94086	0.48503	-1.0439	-1.1977	0.29715	0.89274	0.31605	-1.6618	-1.2219	0.28884	0.86353	0.6266	-0.67438	0.35009	0.74393	0.92075	0.98419	-0.022989	0.1891	0.85922
6.20_280.26	8.9485	3.1616	2.1854	0.094176	0.86232	0.039846	-4.6494	-1.2546	0.27795	0.7804	0.12107	-3.046	-2.3921	0.074998	0.90477	13.22	3.7247	1.5978	0.18533	0.85304	1.5865	0.66583	0.38227	0.7217	0.94674	0.40764	-1.2946	0.53894	0.61852	0.93009	47.762	5.5778	2.0571	0.10881	0.89274	0.11381	-3.1353	-1.421	0.22836	0.8292	19.862	4.3119	1.9143	0.1281	0.64955	0.7681	-0.38064	-1.1609	0.31024
6.19_556.44	0.2194	-2.1884	-1.9172	0.12768	0.86232	0.45122	-1.1481	0.19509	0.85483	0.96006	18.575	4.2153	5.9439	0.0040184	0.3763	2.6006	1.3789	2.5054	0.066385	0.84507	0.10219	-3.2907	-1.6346	0.17747	0.77252	0.62078	-0.68785	0.50463	0.64035	0.93459	0.70691	-0.50041	-0.51057	0.63654	0.93663	0.4771	-1.0676	-0.94327	0.39895	0.88539	0.12198	-3.0353	-1.4282	0.22642	0.70243	0.44017	-1.1839	-1.5464	0.19692
6.18_644.49	4.3019	2.105	2.1209	0.10124	0.86232	0.36012	-1.4735	-1.5675	0.19206	0.74313	1.1739	0.23135	-0.43366	0.6869	0.96616	0.62474	-0.67867	-0.54681	0.61358	0.89948	0.10702	-3.224	-1.4822	0.21241	0.77861	0.35199	-1.5064	-0.57672	0.59503	0.92823	1.7253	0.78688	0.063292	0.95257	0.9998	1.3296	0.41102	0.96158	0.39071	0.88539	0.2988	-1.7427	-0.22584	0.8324	0.96075	0.74786	-0.41915	0.081366	0.93906
6.18_600.47	0.27964	-1.8384	0.24347	0.81962	0.97369	0.4535	-1.1408	-0.43904	0.68331	0.9283	1.1492	0.20062	-0.44543	0.67905	0.96616	0.89411	-0.16148	0.58044	0.59275	0.89314	0.26472	-1.9175	-0.10596	0.92072	0.98435	1.0739	0.10289	0.72023	0.51123	0.91082	0.53802	-0.89426	-0.94689	0.39731	0.89274	1.1051	0.14412	0.70779	0.51814	0.91754	0.13298	-2.9107	-0.97384	0.38528	0.77904	0.9776	-0.032678	0.031506	0.97638
6.18_424.17	0.9063	-0.14194	-0.037554	0.97184	0.99296	0.52804	-0.92128	-1.6414	0.17605	0.74313	0.7967	-0.32789	-0.15498	0.88435	0.99278	1.1462	0.1968	0.2277	0.83104	0.96635	1.1409	0.19011	-0.33612	0.75367	0.95282	1.1501	0.20182	1.12	0.32542	0.89169	1.0231	0.032994	-0.46819	0.66402	0.94157	0.89245	-0.16416	-0.33462	0.75472	0.95149	1.6076	0.68491	0.32661	0.76034	0.9248	1.2929	0.37066	-0.38712	0.71838
6.18_407.18	1.4401	0.52616	1.04	0.35706	0.88253	2.4033	1.265	0.24529	0.8183	0.95004	2.3797	1.2508	1.9309	0.12568	0.90477	1.1308	0.17739	0.10464	0.9217	0.98544	0.29771	-1.748	-0.34255	0.74918	0.95248	2.1338	1.0935	0.84056	0.44791	0.90106	0.24264	-2.0431	-1.4669	0.21629	0.89274	1.6872	0.7546	-0.27163	0.79935	0.95992	2.6738	1.4189	2.8461	0.046578	0.56465	1.6585	0.72989	1.0373	0.35817
6.18_339.20	3.3046	1.7245	1.0582	0.34963	0.88253	1.3159	0.39601	0.42497	0.69272	0.9301	1.2871	0.36412	0.85068	0.44287	0.92702	0.70172	-0.51102	-0.84143	0.44747	0.85317	1.2228	0.2902	-0.23106	0.8286	0.96482	0.56383	-0.82667	-0.53943	0.61822	0.93009	2.784	1.4771	0.97473	0.38489	0.89274	0.82314	-0.28079	-0.71453	0.51438	0.91718	1.1387	0.1874	0.17623	0.86867	0.97055	1.4244	0.51034	0.24702	0.81705
6.18_336.33	4.2183	2.0767	1.3177	0.258	0.88253	0.76842	-0.38004	0.30649	0.77452	0.9411	10.326	3.3682	4.3023	0.012622	0.58973	0.95608	-0.064803	-0.61856	0.56969	0.88845	0.87695	-0.18944	-0.28759	0.78794	0.95949	0.3787	-1.4009	-1.3083	0.26089	0.89169	0.56011	-0.83621	-0.50367	0.64097	0.9382	0.19163	-2.3836	-1.7028	0.16381	0.8292	1.29	0.36736	0.20264	0.8493	0.96469	1.522	0.60597	1.0392	0.35739
6.17_688.52	0.021445	-5.5432	-8.1553	0.0012305	0.21911	0.19584	-2.3522	-1.0481	0.35373	0.82557	1.0405	0.057304	-1.2081	0.29354	0.90539	0.63452	-0.65626	-0.53105	0.62351	0.90377	0.30589	-1.7089	-0.79716	0.47	0.86625	0.29068	-1.7825	-0.7865	0.47555	0.90643	0.35429	-1.497	-1.9932	0.11702	0.89274	1.1121	0.15331	-0.46263	0.66768	0.93165	0.28894	-1.7911	-1.4682	0.21597	0.69446	1.2962	0.37429	0.58315	0.59109
6.16_732.54	1.2374	0.30728	0.78514	0.47627	0.88801	0.24609	-2.0227	-1.4228	0.22788	0.74835	2.1207	1.0845	-0.46181	0.66822	0.96616	0.3624	-1.4644	-0.18078	0.86533	0.97533	0.29964	-1.7387	-0.50894	0.63758	0.92865	0.47476	-1.0747	0.12352	0.90765	0.99037	0.21044	-2.2485	-2.8352	0.047096	0.89274	0.40505	-1.3038	-0.83408	0.45115	0.89832	0.85263	-0.23	-0.76522	0.4868	0.81144	1.355	0.43833	0.93152	0.40432
6.15_419.31	0.57499	-0.79838	-1.1142	0.32764	0.88253	0.29934	-1.7401	-1.9686	0.12036	0.7108	1.5962	0.67466	-0.22886	0.83021	0.98731	0.66697	-0.58431	-0.1342	0.89973	0.98244	0.39419	-1.343	-3.5338	0.024148	0.55291	0.60488	-0.72529	0.1698	0.87341	0.98912	15.075	3.9141	2.2056	0.092072	0.89274	0.7518	-0.41159	-1.266	0.27423	0.85548	9.4759	3.2443	2.8766	0.045168	0.55357	1.1921	0.25353	0.56012	0.60528
6.14_441.33	0.19749	-2.3401	-0.99286	0.37698	0.88253	0.40665	-1.2981	-0.22977	0.82954	0.95304	1.4895	0.57478	0.16559	0.87651	0.99263	1.5474	0.62983	1.0515	0.35236	0.85317	0.33523	-1.5768	-1.0896	0.33712	0.81114	0.40674	-1.2978	-1.2912	0.26619	0.89169	1.0823	0.11405	-0.04055	0.9696	0.9998	0.3603	-1.4727	-1.482	0.21247	0.8292	0.46507	-1.1045	-0.14574	0.89118	0.97713	0.81395	-0.29698	-0.31573	0.76799
6.13_463.34	0.21299	-2.2311	-2.393	0.074925	0.86232	0.6291	-0.66863	0.26522	0.80395	0.94823	0.17587	-2.5074	-2.9477	0.042066	0.8291	0.58756	-0.76719	-1.0013	0.37336	0.85317	0.35011	-1.5141	-1.1596	0.31072	0.79662	1.1351	0.18278	0.62603	0.56524	0.92004	0.46709	-1.0982	-0.075085	0.94375	0.9998	4.4208	2.1443	6.434	0.0030015	0.31933	0.43965	-1.1856	-1.1963	0.29764	0.74059	1.6751	0.74422	0.29591	0.78203
6.13_319.29	4.7974	2.2622	2.5572	0.062827	0.86232	1.4073	0.49291	0.54306	0.61593	0.91438	1.1051	0.14418	-0.53029	0.62398	0.95575	2.5808	1.3678	1.7475	0.15547	0.85304	1.724	0.78579	-0.57077	0.59869	0.92295	0.83488	-0.26037	-0.3668	0.73234	0.95947	11.321	3.5009	2.859	0.045975	0.89274	17.417	4.1225	1.2078	0.29365	0.8643	9.1079	3.1871	2.6072	0.059598	0.58847	0.28571	-1.8074	-0.94479	0.39826
6.12_507.37	0.50744	-0.97868	-0.90252	0.41782	0.88253	0.97495	-0.036595	-0.24893	0.81567	0.94954	13.489	3.7537	1.4771	0.2137	0.90539	1.8184	0.86266	1.4887	0.2108	0.85317	0.22734	-2.1371	-1.1596	0.31073	0.79662	0.51079	-0.96919	-0.4861	0.65233	0.93777	0.60073	-0.73521	-1.0827	0.33985	0.89274	1.6555	0.72726	-0.0029493	0.99779	0.99951	0.53696	-0.8971	-1.134	0.32014	0.75315	0.19845	-2.3331	-6.2222	0.0033968
6.12_485.35	0.77746	-0.36317	-0.19965	0.85149	0.97953	0.19584	-2.3522	-2.5303	0.064642	0.70795	2.5223	1.3348	0.090275	0.93241	0.99597	1.9817	0.98677	0.56572	0.60181	0.89607	0.44122	-1.1804	-1.0433	0.35572	0.8179	0.41494	-1.269	-1.4546	0.21946	0.88881	2.2358	1.1608	0.65107	0.55051	0.90966	0.1394	-2.8427	-2.2141	0.091206	0.8292	0.60152	-0.73333	-0.98471	0.38052	0.77736	1.0491	0.069116	-0.70157	0.52162
6.11_529.38	1.092	0.12696	0.57571	0.59565	0.90526	0.085522	-3.5476	-3.5086	0.024702	0.61388	0.94548	-0.080887	0.01199	0.99101	0.99928	2.2621	1.1777	2.1105	0.10243	0.85304	0.18805	-2.4108	-1.0971	0.3342	0.81114	1.3621	0.44581	0.59749	0.58236	0.92603	10.745	3.4256	0.68235	0.53249	0.90226	1.2472	0.31869	0.010887	0.99184	0.99826	2.1961	1.1349	1.5504	0.19598	0.68616	3.1889	1.6731	1.478	0.21347
6.10_551.40	1.2253	0.29313	-0.1482	0.88935	0.98619	0.21228	-2.2359	-0.58912	0.58744	0.90877	1.5128	0.59719	0.85526	0.44061	0.92697	0.67096	-0.57569	-1.4106	0.23118	0.85317	0.74837	-0.41817	-0.19054	0.85817	0.97009	0.46088	-1.1175	-1.8522	0.13764	0.88881	1.6632	0.73393	0.18847	0.85969	0.99944	0.67681	-0.56317	0.17419	0.87017	0.9755	2.4864	1.3141	0.77444	0.4819	0.81089	0.71937	-0.4752	0.00057444	0.99957
6.09_573.41	0.91588	-0.12678	-0.2725	0.79873	0.96968	0.20502	-2.2862	-1.9157	0.1279	0.7137	2.3192	1.2137	1.39	0.23688	0.90539	1.4193	0.50517	1.2134	0.29171	0.85317	0.78836	-0.34308	-0.12163	0.90906	0.98242	0.52243	-0.93669	-0.14269	0.89344	0.99037	1.3108	0.39049	0.17977	0.86607	0.99944	2.9879	1.5791	1.357	0.24632	0.84088	1.3423	0.42476	-0.2343	0.82626	0.95873	2.0516	1.0367	0.58343	0.59092
6.08_89.02	1.2979	0.37618	1.1941	0.29841	0.88253	1.1186	0.16164	-0.012631	0.99053	0.99693	1.3884	0.47344	0.57102	0.59854	0.94442	0.80383	-0.31503	-0.79271	0.47231	0.85693	0.42578	-1.2318	-0.55913	0.6059	0.9234	0.25928	-1.9474	-0.77039	0.48404	0.90666	0.44873	-1.1561	-0.80298	0.46699	0.89274	0.29593	-1.7567	-3.7579	0.019811	0.69339	2.2352	1.1604	0.19531	0.85467	0.96615	0.79339	-0.33391	0.61758	0.57028
6.08_617.43	1.6887	0.75594	1.2666	0.27404	0.88253	0.88279	-0.17986	-0.17091	0.87259	0.96531	1.345	0.42757	0.072739	0.94551	0.99784	1.5594	0.64099	0.3198	0.76513	0.94236	1.0494	0.069627	0.80338	0.46678	0.86625	0.96663	-0.048969	0.47744	0.65796	0.93777	0.39328	-1.3464	-2.1604	0.096843	0.89274	0.78422	-0.35067	-0.20321	0.84889	0.97295	1.2989	0.37731	0.39619	0.71219	0.90412	1.5976	0.67594	0.57348	0.59702
6.08_595.42	0.80244	-0.31754	-0.54598	0.6141	0.90989	1.6263	0.70157	0.5702	0.59904	0.91219	0.76114	-0.39377	-0.71363	0.51488	0.92959	0.51702	-0.95172	-0.34144	0.74995	0.93982	0.35082	-1.5112	0.061472	0.95393	0.98716	0.38504	-1.3769	-1.2481	0.28007	0.89169	0.6258	-0.67622	-1.186	0.30125	0.89274	1.0434	0.06135	0.80432	0.46629	0.89909	1.1567	0.20999	-0.35477	0.74068	0.91886	1.7872	0.83768	1.8491	0.13814
6.08_543.39	1.2297	0.29836	1.3235	0.25624	0.88253	0.87274	-0.19638	-0.3792	0.72381	0.93533	0.50252	-0.99275	-0.0055648	0.99583	0.99928	1.2412	0.31171	0.62578	0.56539	0.8874	0.11873	-3.0743	-0.80465	0.46613	0.86625	1.7481	0.80578	0.033171	0.97513	0.99358	1.8433	0.88229	0.42881	0.69015	0.94774	0.02242	-5.4791	-4.0102	0.015994	0.66107	1.7231	0.78503	0.40084	0.70903	0.90305	0.63378	-0.65795	-0.55144	0.61069
6.08_419.12	0.28305	-1.8209	-0.10757	0.91952	0.99041	1.1927	0.25429	-0.033399	0.97496	0.99118	0.24342	-2.0385	-0.77715	0.48047	0.92721	0.36992	-1.4347	-0.53966	0.61807	0.90214	0.71596	-0.48205	-0.49576	0.64607	0.93051	0.24308	-2.0405	-2.4449	0.07083	0.88881	0.8957	-0.15891	0.031344	0.9765	0.9998	0.21897	-2.1912	-1.3283	0.2548	0.84095	2.346	1.2302	3.3656	0.028159	0.4865	0.57478	-0.79892	-0.26845	0.80163
6.08_371.11	0.58909	-0.76343	-0.43954	0.68297	0.93296	0.18648	-2.4229	-1.8476	0.13837	0.72479	0.22333	-2.1628	-1.6887	0.16655	0.90477	0.68669	-0.54227	-0.83396	0.45121	0.85317	0.11788	-3.0845	-1.6966	0.16501	0.77252	0.43965	-1.1856	-0.41165	0.7017	0.95086	1.0711	0.099134	0.43329	0.68715	0.94641	0.059546	-4.0698	-1.88	0.13328	0.8292	3.6057	1.8503	3.9839	0.016347	0.47426	0.46117	-1.1166	-1.5906	0.18691
6.08_339.17	0.55559	-0.84791	-0.60674	0.57677	0.8974	1.4882	0.57359	0.34364	0.74842	0.93533	0.51745	-0.9505	-0.273	0.79837	0.97919	0.33738	-1.5676	-1.659	0.17246	0.85304	0.57379	-0.80141	-0.76712	0.48579	0.87771	0.71587	-0.48224	0.063682	0.95228	0.99037	0.091052	-3.4572	-2.1135	0.10209	0.89274	1.1101	0.15071	0.81461	0.46102	0.89863	3.5918	1.8447	3.3544	0.028452	0.4865	0.95439	-0.06735	-0.0999	0.92523
6.08_290.23	0.92238	-0.11657	0.63241	0.56147	0.8956	0.15567	-2.6834	-2.4806	0.068167	0.70857	0.75151	-0.41213	-0.77845	0.47978	0.92721	0.77132	-0.3746	-0.695	0.52532	0.87222	0.20876	-2.2601	-0.70715	0.5185	0.89014	1.1779	0.23621	-0.89273	0.42245	0.89471	0.80931	-0.30523	0.41606	0.69872	0.94988	0.060781	-4.0402	-4.2798	0.01285	0.63966	1.4744	0.56012	3.392	0.027479	0.4865	1.0365	0.051685	0.35681	0.73926
6.08_271.19	0.53899	-0.89168	-0.15735	0.88259	0.98571	0.91791	-0.12358	-0.067661	0.9493	0.9866	0.32663	-1.6143	-0.31008	0.77199	0.97324	0.4631	-1.1106	0.023168	0.98263	0.99705	0.02356	-5.4075	-6.5334	0.0028355	0.18007	0.85923	-0.21889	0.55975	0.60551	0.92828	0.50525	-0.98493	-0.17427	0.87012	0.99944	0.10363	-3.2705	-1.1749	0.3052	0.86881	5.1143	2.3545	1.1661	0.30837	0.7471	1.4167	0.50252	1.2804	0.26963
6.08_199.17	0.1275	-2.9714	-3.2384	0.031723	0.74013	0.82586	-0.27602	-0.95496	0.39368	0.84523	0.29688	-1.7521	-0.77131	0.48356	0.92804	0.51156	-0.96702	-0.65291	0.54944	0.88148	0.40199	-1.3148	-1.2072	0.29385	0.78306	0.39473	-1.341	-1.6807	0.16812	0.88881	1.507	0.59164	0.83692	0.44973	0.89274	0.29696	-1.7517	-2.0082	0.11503	0.8292	3.4822	1.8	0.74859	0.49572	0.81368	0.63547	-0.65411	-1.1059	0.3308
6.05_375.32	0.63021	-0.66608	-0.17827	0.86717	0.98215	0.6882	-0.53909	-0.62347	0.56676	0.90241	0.51553	-0.95587	-1.0173	0.36655	0.90609	4.9975	2.3212	1.1278	0.32247	0.85317	0.48466	-1.0449	-0.47749	0.65793	0.9336	0.5686	-0.81452	-0.99118	0.3777	0.89169	4.1988	2.07	1.8805	0.13321	0.89274	1.1839	0.2436	-0.81091	0.46291	0.89863	0.096018	-3.3805	-1.744	0.15611	0.65631	2.7872	1.4788	0.77455	0.48184
6.05_367.22	0.50454	-0.98697	-0.52764	0.62566	0.91341	0.60189	-0.73242	-0.34129	0.75006	0.93533	1.3114	0.39106	0.14159	0.89425	0.99278	0.2809	-1.8319	-2.4941	0.067191	0.84507	0.51353	-0.96147	-1.5453	0.19717	0.77861	0.866	-0.20756	-0.71211	0.51573	0.91144	2.7723	1.4711	2.0789	0.10616	0.89274	1.7816	0.83318	1.2465	0.28059	0.86047	2.6229	1.3911	1.6134	0.18195	0.67074	0.1338	-2.9019	-1.4711	0.21522
6.05_172.13	0.69399	-0.52702	-0.64098	0.55641	0.8956	0.6731	-0.5711	-0.87393	0.43149	0.86267	0.56377	-0.82683	-0.38051	0.72291	0.97122	0.82488	-0.27775	0.32772	0.75956	0.94216	0.047603	-4.3928	-2.2561	0.087055	0.74916	0.86991	-0.20106	-0.021144	0.98414	0.99588	0.42261	-1.2426	-1.595	0.18595	0.89274	0.22218	-2.1702	-2.0486	0.10986	0.8292	1.799	0.84723	0.83924	0.44857	0.8032	0.85092	-0.2329	-0.55837	0.60637
6.04_352.24	0.75093	-0.41325	-0.033828	0.97463	0.99407	2.7584	1.4638	1.6364	0.17709	0.74313	0.90905	-0.13757	-0.35388	0.74129	0.97324	2.5823	1.3687	1.5345	0.19969	0.85317	0.267	-1.9051	-0.086195	0.93545	0.98617	1.0877	0.12124	0.70758	0.51825	0.91243	0.92916	-0.10601	0.087338	0.9346	0.9998	0.11746	-3.0897	-1.4986	0.20834	0.8292	0.055894	-4.1612	-1.4733	0.21467	0.69441	1.8762	0.90782	0.24629	0.81758
6,8-Dihydroxy-8a-methyl-3,5-dimethylidenedecahydronaphtho[2,3-b]furan-2(3H)-one	0.66891	-0.58013	-1.0359	0.35878	0.88253	1.0213	0.030454	0.64433	0.55445	0.90241	0.47345	-1.0787	-1.7284	0.15899	0.90477	0.61459	-0.70231	-1.1738	0.30558	0.85317	3.8654	1.9506	-0.1374	0.89735	0.97812	1.0289	0.041082	0.030324	0.97726	0.99455	1.0846	0.1171	0.59188	0.58577	0.9203	0.96261	-0.054982	0.41796	0.69744	0.93839	1.4583	0.54426	0.50145	0.6424	0.87216	1.0179	0.025639	-0.45659	0.67166
5'-S-Methyl-5'-thioadenosine	1.0254	0.03612	-0.31048	0.7717	0.95925	0.5514	-0.85884	-0.50629	0.63928	0.9204	3.9543	1.9834	6.0374	0.0037951	0.36347	0.43619	-1.197	-1.0116	0.36893	0.85317	0.29379	-1.7672	-0.74351	0.49847	0.8869	1.0742	0.10332	0.59169	0.58588	0.92605	2.8683	1.5202	1.7274	0.15917	0.89274	1.0805	0.11176	0.37994	0.7233	0.94027	1.076	0.10571	-0.078121	0.94148	0.99123	0.80816	-0.30729	0.11058	0.91728
5'-deoxy-5'-methylthioadenosine	1.9327	0.95058	1.6184	0.18088	0.87963	1.2013	0.26465	-0.12032	0.91003	0.97843	1.2951	0.37304	0.098647	0.92616	0.99597	1.6151	0.69166	0.55358	0.60935	0.89924	2.3482	1.2315	0.77257	0.48289	0.87521	2.3977	1.2617	2.3176	0.081353	0.88881	1.6028	0.68057	2.0601	0.10844	0.89274	2.116	1.0813	1.838	0.13992	0.8292	0.51307	-0.96278	-1.2607	0.27593	0.72743	0.67308	-0.57114	-1.1865	0.30108
5-aminovaleric acid	0.67401	-0.56916	-0.62791	0.56413	0.8956	0.68595	-0.54383	-0.91674	0.41115	0.85679	0.8298	-0.26917	-0.81264	0.46202	0.92721	0.96837	-0.046371	0.25117	0.81406	0.95881	1.6968	0.76278	1.4772	0.21368	0.77861	0.68755	-0.54045	-0.69088	0.52764	0.9159	1.7564	0.8126	0.91885	0.41017	0.89274	1.0998	0.13726	0.45066	0.67558	0.9337	0.74638	-0.42202	-0.66182	0.54427	0.83336	0.49612	-1.0113	-1.955	0.12225
5-[(2R)-2-{[2-(2-Ethoxyphenoxy)ethyl]amino}propyl]-2-methoxybenzenesulfonamide	0.82481	-0.27786	-1.1479	0.31501	0.88253	0.76718	-0.38237	-0.23014	0.82927	0.95298	1.8694	0.9026	1.2953	0.26491	0.90539	0.22851	-2.1296	-2.4501	0.070436	0.84604	0.37914	-1.3992	-0.46506	0.66608	0.93711	1.0389	0.055067	0.20059	0.8508	0.98826	1.6186	0.69475	1.1578	0.31138	0.89274	0.65018	-0.62108	-1.0717	0.34421	0.87992	0.42521	-1.2338	-0.52902	0.62479	0.86597	3.5054	1.8096	1.5374	0.19902
5.98_546.40	0.36863	-1.4398	-1.9529	0.12255	0.86232	1.6354	0.70961	1.0712	0.34441	0.81817	1.006	0.0086742	-0.02817	0.97888	0.99928	2.5566	1.3542	2.0714	0.10705	0.85304	0.4149	-1.2692	-0.82363	0.45642	0.86452	1.5722	0.65274	1.3511	0.24804	0.89169	0.76346	-0.38938	-0.87113	0.43285	0.89274	0.28158	-1.8284	-2.3536	0.078204	0.8292	1.4541	0.54012	1.3735	0.24156	0.71046	2.1885	1.1299	1.5752	0.19034
5.98_502.38	0.42279	-1.242	-1.4429	0.22253	0.88253	0.50348	-0.99001	-1.64	0.17636	0.74313	0.8527	-0.22988	-0.9145	0.4122	0.92096	0.97226	-0.040589	1.0494	0.35319	0.85317	0.44694	-1.1618	-1.4476	0.22128	0.77861	0.93342	-0.099396	0.60825	0.57587	0.92399	1.0191	0.027358	0.20761	0.84567	0.99695	0.45007	-1.1518	-1.02	0.36539	0.87992	3.3516	1.7449	2.3092	0.082107	0.60288	0.53529	-0.90162	-1.5688	0.19176
5.97_634.45	0.59259	-0.7549	-1.0486	0.35353	0.88253	0.59881	-0.73984	-0.1725	0.87142	0.96478	9.2394	3.2078	11.563	0.0003195	0.13691	1.2355	0.30507	0.64961	0.55136	0.88201	0.071975	-3.7964	-6.9391	0.002265	0.15391	0.60108	-0.73437	0.26212	0.80618	0.98175	1.7577	0.81371	1.0468	0.35426	0.89274	0.80705	-0.30927	-1.4138	0.23033	0.8292	1.4513	0.53736	0.93653	0.40202	0.79059	1.7737	0.82676	0.72992	0.50589
5.97_590.42	0.084033	-3.5729	-8.7265	0.00094996	0.21911	0.68842	-0.53865	-0.111	0.91696	0.97912	0.633	-0.65973	-1.1218	0.32472	0.90539	2.4841	1.3127	1.2583	0.27671	0.85317	0.65683	-0.6064	-0.61237	0.57339	0.91272	1.6712	0.74087	1.2895	0.26675	0.89169	1.4236	0.50954	0.95725	0.39265	0.89274	1.0229	0.032677	0.59254	0.58536	0.9206	1.7607	0.81615	1.1894	0.30005	0.74059	0.88103	-0.18274	-0.4059	0.70559
5.96_722.50	1.6402	0.71388	0.59044	0.58664	0.90246	2.4553	1.2959	2.0455	0.11025	0.7108	0.77409	-0.36944	-0.14458	0.89203	0.99278	0.57145	-0.8073	-0.2217	0.83541	0.96635	1.2205	0.28748	0.67516	0.53659	0.89682	1.3163	0.39651	0.50241	0.64178	0.93464	0.56147	-0.83271	-0.60437	0.5782	0.91776	0.80887	-0.30602	-1.3297	0.25439	0.84095	2.1175	1.0823	1.7419	0.1565	0.65631	0.68132	-0.55359	-0.45321	0.6739
5.96_678.48	0.61939	-0.69109	-1.0861	0.3385	0.88253	1.4768	0.56244	1.0839	0.33938	0.81817	0.77907	-0.36017	-0.05446	0.95918	0.99902	0.95924	-0.060039	0.25059	0.81447	0.95881	0.6717	-0.57411	-1.1539	0.31278	0.79777	2.0788	1.0557	1.6911	0.16607	0.88881	1.8944	0.92171	1.1651	0.30872	0.89274	1.1636	0.2186	0.70658	0.51881	0.91789	0.3024	-1.7255	-1.882	0.13297	0.64998	2.5202	1.3335	1.3636	0.24439
5.95_766.53	0.57483	-0.79879	-1.1521	0.31345	0.88253	0.60399	-0.7274	-0.1573	0.88263	0.96955	0.91477	-0.12851	0.70614	0.51906	0.92959	3.415	1.7719	2.1362	0.099513	0.85304	1.1507	0.20251	-0.26406	0.80478	0.96185	0.30296	-1.7228	-2.3746	0.07644	0.88881	0.70261	-0.5092	-1.1926	0.29892	0.89274	2.5905	1.3732	2.0383	0.11115	0.8292	1.1113	0.15227	0.69833	0.52344	0.82503	3.3399	1.7398	1.0005	0.3737
5.94_810.55	2.1281	1.0896	1.124	0.32391	0.88253	0.32509	-1.6211	-1.1402	0.31783	0.80286	0.74315	-0.42827	0.2568	0.81	0.97919	1.1065	0.14598	1.2292	0.28637	0.85317	0.99661	-0.0048943	-0.40657	0.70514	0.94442	1.9943	0.99588	1.6661	0.17103	0.88881	0.42223	-1.2439	-0.83393	0.45123	0.89274	2.4314	1.2818	1.9115	0.12852	0.8292	1.0072	0.010403	-0.099948	0.92519	0.9872	1.4054	0.49099	-0.23254	0.82753
5.94_436.31	0.63842	-0.64742	-0.95833	0.39217	0.88253	1.1893	0.25006	0.74394	0.49824	0.88413	1.8928	0.92053	1.0552	0.35083	0.90539	1.3683	0.45242	-0.32235	0.76333	0.94236	0.65979	-0.59993	-0.61262	0.57324	0.91272	0.99286	-0.010345	-0.18233	0.86419	0.98912	2.2009	1.1381	0.1697	0.87348	0.99976	1.8191	0.86321	0.62492	0.5659	0.9206	0.86184	-0.2145	-0.47541	0.65929	0.88186	2.0591	1.042	1.4122	0.23076
5.94_375.32	0.73774	-0.43881	0.21292	0.8418	0.97726	0.3581	-1.4816	-0.96866	0.38757	0.84034	0.29182	-1.7768	-1.7636	0.15258	0.90477	1.136	0.18394	0.18153	0.86478	0.97533	0.81676	-0.29202	0.49224	0.64834	0.93053	1.0677	0.09453	0.056939	0.95732	0.99057	4.1388	2.0492	0.62489	0.56592	0.91419	3.0326	1.6005	1.9373	0.12477	0.8292	0.10709	-3.2231	-1.4532	0.21984	0.69999	4.0023	2.0008	-0.32602	0.76075
5.94_352.24	0.24463	-2.0313	-1.7514	0.15476	0.87258	2.7446	1.4566	0.22024	0.83647	0.95414	0.63842	-0.64743	-0.7057	0.5193	0.92959	0.44343	-1.1732	-1.3221	0.25667	0.85317	8.7728	3.133	0.6103	0.57463	0.91272	0.82313	-0.2808	-0.19634	0.85392	0.98826	0.49643	-1.0103	-1.0133	0.36825	0.89274	1.9915	0.99385	1.5331	0.20002	0.8292	0.34102	-1.5521	-0.8885	0.42448	0.79415	2.5724	1.3631	0.12156	0.90911
5.94_188.13	4.706	2.2345	2.1221	0.10111	0.86232	0.37148	-1.4286	-0.84647	0.44496	0.86683	0.14262	-2.8098	-1.6362	0.17713	0.90477	4.0676	2.0242	3.2993	0.029953	0.76026	1.4101	0.49577	0.75693	0.49123	0.88125	0.37402	-1.4188	-0.9433	0.39894	0.89169	0.75577	-0.40398	-0.08024	0.9399	0.9998	0.28101	-1.8313	-0.66778	0.54083	0.91965	2.835	1.5034	1.4053	0.23263	0.70473	2.2746	1.1856	-0.50314	0.64131
5.94_135.08	0.55778	-0.84223	-1.1853	0.30149	0.88253	0.4587	-1.1244	-0.98768	0.37922	0.83653	0.31466	-1.6681	-2.2413	0.088499	0.90477	0.98486	-0.022009	0.25495	0.81133	0.95881	1.8233	0.86653	1.2241	0.28809	0.78036	0.7684	-0.38007	0.28193	0.79198	0.98175	1.2842	0.3609	0.69776	0.52376	0.89965	0.23397	-2.0956	-1.4159	0.22975	0.8292	0.08765	-3.5121	-3.1591	0.034213	0.51307	3.8729	1.9534	0.97523	0.38467
5.93_458.32	3.9007	1.9637	0.93416	0.40311	0.88253	0.81494	-0.29523	0.40587	0.70561	0.93517	0.68541	-0.54495	-0.94065	0.40014	0.91294	5.6391	2.4955	2.3564	0.077964	0.85304	6.4237	2.6834	4.6689	0.0095263	0.36486	1.04	0.056635	0.58399	0.59057	0.92678	2.2517	1.171	0.16152	0.87952	0.9998	1.0454	0.064062	-0.58605	0.58932	0.9206	0.55386	-0.85241	-1.2247	0.28788	0.73568	2.2513	1.1708	0.45365	0.67361
5.93_257.19	0.59892	-0.73957	-1.2532	0.2784	0.88253	0.65991	-0.59966	-0.46345	0.66714	0.92584	3.1482	1.6545	5.0818	0.0070717	0.50509	0.91273	-0.13173	0.68099	0.53326	0.87562	0.25608	-1.9653	-1.8214	0.14264	0.76155	0.53589	-0.9	-0.76384	0.48753	0.90691	1.1946	0.25655	0.73113	0.50522	0.89367	1.0367	0.05204	0.40668	0.70506	0.93851	0.015053	-6.0538	-2.477	0.068433	0.59611	0.6991	-0.51643	-0.74897	0.49551
5.93_199.13	0.25198	-1.9886	-0.3662	0.73276	0.9496	0.23436	-2.0932	-1.2214	0.289	0.78594	6.0926	2.6071	3.6671	0.021445	0.68972	1.4991	0.58413	0.41127	0.70195	0.92866	0.1909	-2.3891	-1.6704	0.17016	0.77252	0.2197	-2.1864	-0.27761	0.79507	0.98175	0.18996	-2.3963	-1.7716	0.15115	0.89274	1.2606	0.33407	0.017226	0.98708	0.99799	0.42549	-1.2328	-0.1977	0.85292	0.96615	1.4014	0.48691	1.1575	0.31149
5.92_502.34	0.95715	-0.063189	0.14628	0.89078	0.98619	0.38312	-1.3841	-1.5803	0.18918	0.74313	1.2674	0.34188	0.64322	0.5551	0.93718	1.5341	0.61739	0.89287	0.42239	0.85317	0.35203	-1.5062	-1.9349	0.12511	0.75778	0.68105	-0.55416	-0.40007	0.70955	0.95332	2.9911	1.5807	1.338	0.25188	0.89274	1.1965	0.25879	0.85712	0.43969	0.8955	2.9392	1.5554	2.6761	0.055451	0.58268	2.0729	1.0517	1.3938	0.23582
5.92_485.28	2.9602	1.5657	2.1166	0.10173	0.86232	4.4874	2.1659	0.2001	0.85117	0.95876	2.5529	1.3521	1.7887	0.14817	0.90477	1.563	0.64428	0.42526	0.69253	0.92719	0.93502	-0.096928	-0.4675	0.66448	0.93711	0.22333	-2.1628	-1.2384	0.28327	0.89169	1.2568	0.32973	0.29731	0.78103	0.976	1.2076	0.27213	1.0725	0.34388	0.87992	3.1397	1.6506	0.43479	0.68615	0.8915	0.86227	-0.21379	-0.6288	0.5636
5.92_480.33	1.0532	0.074789	0.6567	0.54724	0.8956	0.49184	-1.0237	-0.7315	0.50502	0.88413	0.74254	-0.42947	-0.26728	0.80247	0.97919	0.68318	-0.54967	-1.2351	0.28439	0.85317	6.8989	2.7864	5.3952	0.0057105	0.28023	0.71287	-0.48828	-0.23705	0.82427	0.98299	0.91336	-0.13074	0.33635	0.75351	0.96421	1.3833	0.4681	0.90263	0.41776	0.89101	0.83538	-0.2595	-0.26287	0.80563	0.95107	1.3432	0.42567	0.42884	0.69013
5.92_326.38	0.61375	-0.70429	-1.1445	0.31624	0.88253	2.5523	1.3518	0.61424	0.57227	0.90386	3.0618	1.6144	1.6378	0.17681	0.90477	0.25535	-1.9695	-0.76699	0.48585	0.86151	0.60199	-0.73218	-0.83423	0.45108	0.86263	0.10057	-3.3137	-1.5101	0.20553	0.88881	0.72668	-0.4606	-0.10152	0.92403	0.9998	3.5521	1.8287	1.3316	0.25381	0.84095	0.75488	-0.40568	0.32436	0.76192	0.92538	0.35914	-1.4774	-0.1873	0.86054
5.91_546.37	0.34378	-1.5404	-1.0111	0.36914	0.88253	0.83669	-0.25724	-0.43672	0.68486	0.92898	0.51411	-0.95985	-1.215	0.29117	0.90539	1.2116	0.2769	0.44394	0.68004	0.92195	3.1867	1.6721	-0.3698	0.73028	0.94919	0.29286	-1.7717	-2.4608	0.06963	0.88881	2.1893	1.1305	1.1028	0.33199	0.89274	0.62262	-0.68358	-1.1599	0.31062	0.86999	0.99235	-0.011079	0.38242	0.7216	0.90748	4.5117	2.1737	2.1873	0.093977
5.91_524.36	0.98909	-0.015823	0.09006	0.93257	0.99112	2.6116	1.3849	1.852	0.13768	0.72384	1.0552	0.077541	-0.60167	0.57983	0.9427	0.91527	-0.12773	0.27053	0.80014	0.95334	0.98595	-0.020416	0.25729	0.80965	0.96275	0.46615	-1.1011	-0.92103	0.40916	0.89173	0.67007	-0.57761	-1.2613	0.27575	0.89274	0.35098	-1.5105	-0.76359	0.48766	0.90881	1.0874	0.12083	0.70457	0.51994	0.82503	2.3577	1.2374	0.29143	0.78521
5.90_568.38	0.83622	-0.25804	-0.039958	0.97004	0.99261	0.55344	-0.8535	-1.8278	0.14158	0.72552	0.28599	-1.806	-0.9792	0.38292	0.90609	2.4612	1.2994	1.2243	0.28802	0.85317	0.51907	-0.94601	-1.2976	0.2642	0.77861	0.58315	-0.77806	-1.077	0.34209	0.89169	0.48385	-1.0474	-1.4416	0.22286	0.89274	0.68948	-0.53642	-0.96218	0.39044	0.88539	1.3957	0.48101	0.98835	0.37893	0.77635	1.9924	0.99454	2.1345	0.099705
5.85_441.25	1.5952	0.67376	0.45827	0.67055	0.92744	0.44827	-1.1576	-1.0614	0.34834	0.81988	1.1312	0.17791	-0.42117	0.69527	0.96616	2.3317	1.2214	-0.33168	0.75678	0.94157	0.63231	-0.6613	-0.56208	0.60406	0.9234	1.627	0.70222	1.1687	0.30743	0.89169	1.3087	0.38808	-0.26848	0.80161	0.98002	0.65369	-0.61333	0.10321	0.92276	0.97994	3.2832	1.7151	3.2085	0.032635	0.5092	1.295	0.37292	0.19015	0.85845
5.83_323.19	0.49495	-1.0146	-1.251	0.27911	0.88253	0.71789	-0.47816	-2.1729	0.095496	0.70857	0.84807	-0.23774	-0.52013	0.63043	0.95701	1.1676	0.22353	0.41195	0.70149	0.92866	0.13661	-2.8719	-2.0886	0.10499	0.75345	3.4728	1.7961	2.4618	0.069555	0.88881	2.1791	1.1237	0.82657	0.45493	0.89274	1.4546	0.54066	0.2889	0.78701	0.95778	0.4151	-1.2685	-1.9032	0.12976	0.64998	11.5	3.5236	5.5107	0.0052908
5.82_378.15	1.0955	0.13162	0.10361	0.92246	0.99041	1.1087	0.14883	0.094068	0.92958	0.98089	1.5174	0.60156	0.26368	0.80505	0.97919	0.99417	-0.0084369	-0.25785	0.80925	0.95881	1.5249	0.60871	0.32803	0.75934	0.95358	2.2353	1.1605	0.97756	0.38364	0.89169	0.90076	-0.15078	-0.36886	0.73093	0.95836	0.66049	-0.59839	-0.90173	0.41819	0.89101	4.9775	2.3154	3.5856	0.023052	0.4865	2.2445	1.1664	1.6217	0.18018
5.82_361.16	0.72333	-0.46728	-0.58883	0.58762	0.90246	1.1595	0.21346	0.65088	0.55062	0.90241	1.1774	0.23559	0.52073	0.63005	0.95677	0.72928	-0.45546	-0.17943	0.86632	0.97533	3.5445	1.8256	0.14972	0.88823	0.97637	0.54375	-0.87898	-1.5458	0.19704	0.88881	1.1339	0.18135	0.17465	0.86984	0.99944	1.7364	0.79613	1.2489	0.27981	0.86047	4.0139	2.005	0.58164	0.59202	0.85289	0.48906	-1.0319	-1.6418	0.17598
5.82_293.18	1.9738	0.98101	0.87218	0.43233	0.88356	1.6793	0.74783	0.84414	0.44612	0.86728	1.1669	0.22262	-0.28341	0.79093	0.97626	14.399	3.8479	3.706	0.020726	0.64773	2.368	1.2437	1.2143	0.29142	0.78102	0.76011	-0.39571	-0.48185	0.65509	0.93777	1.8042	0.85139	0.98381	0.38091	0.89274	2.4987	1.3212	1.1351	0.31975	0.87053	0.74476	-0.42515	-0.14612	0.89089	0.97713	0.44175	-1.1787	-0.68067	0.53344
5.79_421.23	0.10835	-3.2063	-6.3766	0.0031027	0.34481	1.083	0.11506	0.45175	0.67486	0.92616	0.38289	-1.385	-1.4651	0.21676	0.90539	0.068073	-3.8768	-1.7832	0.14912	0.85304	2.8446	1.5082	0.30378	0.77644	0.95675	1.2536	0.32608	0.21892	0.83743	0.98443	1.5389	0.62188	0.32695	0.7601	0.96635	0.066589	-3.9086	-1.5105	0.20544	0.8292	7.822	2.9675	1.7178	0.16097	0.66162	2.1626	1.1128	0.24955	0.81523
5.79_305.27	3.1903	1.6737	1.1645	0.30893	0.88253	0.10807	-3.21	-1.085	0.33895	0.81817	3.4795	1.7989	1.8396	0.13966	0.90477	1.3274	0.40864	0.87262	0.43212	0.85317	6.6848	2.7409	0.37767	0.72486	0.9476	4.2918	2.1016	1.402	0.23354	0.89169	1.3244	0.40539	0.058302	0.9563	0.9998	1.6083	0.68557	-0.23012	0.82929	0.96626	2.8345	1.5031	-0.21377	0.84118	0.96398	0.12591	-2.9896	-2.995	0.040138
5.78_440.26	0.5687	-0.81426	-0.71717	0.51292	0.88938	0.67411	-0.56894	0.11761	0.91205	0.97889	0.24218	-2.0458	-1.7102	0.16241	0.90477	0.37668	-1.4086	-4.614	0.0099258	0.53688	0.68923	-0.53695	-1.0398	0.35714	0.8179	0.9885	-0.016687	-0.15437	0.8848	0.99037	0.70102	-0.51247	0.16407	0.87763	0.9998	0.33688	-1.5697	0.10501	0.92142	0.97938	1.0011	0.0016333	-0.37003	0.73012	0.91351	6.6448	2.7322	3.4253	0.026651
5.77_455.14	0.98149	-0.026953	-0.028656	0.97851	0.99559	0.71862	-0.4767	-0.59821	0.58193	0.9081	8.2312	3.0411	2.0557	0.10899	0.90477	1.2131	0.27873	2.6932	0.054478	0.84507	1.4455	0.53156	3.3643	0.028192	0.58264	1.1881	0.24866	1.1404	0.31776	0.89169	1.3416	0.42399	0.14494	0.89177	0.9998	2.4924	1.3175	1.9327	0.12542	0.8292	3.0569	1.6121	1.6074	0.18325	0.67334	1.4788	0.56439	0.95801	0.39231
5.76_465.17	0.92151	-0.11793	0.41053	0.70245	0.93816	0.30354	-1.7201	-2.3279	0.080433	0.70857	0.58007	-0.7857	0.0092951	0.99303	0.99928	1.5346	0.61789	0.95377	0.39421	0.85317	0.99897	-0.0014833	0.35333	0.74167	0.95011	0.47387	-1.0774	-0.7142	0.51456	0.91144	2.464	1.301	0.71931	0.51173	0.89473	0.40229	-1.3137	-0.80627	0.46529	0.89909	1.7942	0.84333	0.65944	0.54564	0.83351	1.3405	0.42279	-0.298	0.78054
5.76_397.22	0.49805	-1.0056	-0.67707	0.5355	0.8956	1.5811	0.66094	0.2636	0.80511	0.94823	0.66194	-0.59523	-0.66084	0.54483	0.93545	0.36005	-1.4737	-2.1866	0.094046	0.85304	0.60824	-0.71729	-0.76767	0.48549	0.87771	2.128	1.0895	1.7486	0.15527	0.88881	1.4048	0.49042	0.22006	0.8366	0.99253	1.1683	0.22437	0.97016	0.3869	0.88539	0.33072	-1.5963	-3.2439	0.031559	0.50226	3.6763	1.8783	3.0472	0.038134
5.75_335.19	1.3939	0.47909	0.91198	0.41337	0.88253	0.76035	-0.39527	-1.181	0.30301	0.79145	10.536	3.3973	1.923	0.12684	0.90477	0.98284	-0.024966	0.086275	0.93539	0.98642	3.3075	1.7258	1.4549	0.21939	0.77861	0.39495	-1.3402	-1.9933	0.11701	0.88881	2.4141	1.2715	1.4923	0.20991	0.89274	1.4501	0.53614	4.3374	0.012278	0.63005	2.091	1.0642	0.77829	0.47987	0.81089	0.8399	-0.25171	-0.87555	0.4307
5.72_760.46	0.3913	-1.3536	-1.2479	0.28013	0.88253	1.325	0.406	0.94574	0.39783	0.84654	0.20405	-2.293	-1.4534	0.21979	0.90539	0.9978	-0.0031787	-0.53895	0.61852	0.90214	0.98539	-0.021239	-0.13149	0.90173	0.97923	1.9841	0.9885	0.85192	0.44226	0.90106	4.3006	2.1045	1.7343	0.15789	0.89274	1.7384	0.79775	1.3889	0.23719	0.83404	0.45161	-1.1469	-1.2552	0.27774	0.72897	0.61032	-0.71236	-1.3257	0.25557
5.72_716.44	0.32373	-1.6271	-0.80578	0.46554	0.88801	1.8222	0.86566	0.54834	0.61263	0.91423	0.99387	-0.0088659	1.16	0.31056	0.90539	1.5771	0.65726	-0.19496	0.85492	0.97169	1.6432	0.71649	1.0547	0.35104	0.81596	0.83806	-0.25487	-0.61973	0.56899	0.92084	1.3305	0.41198	-0.51978	0.63066	0.93321	1.3306	0.41212	0.94243	0.39933	0.88539	0.83329	-0.26311	-0.92474	0.40744	0.79215	2.0665	1.0472	2.239	0.088721
5.72_672.40	0.82812	-0.27209	0.71195	0.51582	0.88938	0.32644	-1.6151	-2.3823	0.075798	0.70857	0.60201	-0.73215	-0.71942	0.51167	0.92959	9.4816	3.2451	1.4752	0.21419	0.85317	1.7534	0.81017	0.56481	0.60237	0.92295	1.4252	0.51112	-0.4272	0.69122	0.94789	4.9427	2.3053	0.11498	0.914	0.9998	0.45706	-1.1295	-1.6464	0.17504	0.8292	0.76741	-0.38194	-0.33002	0.75795	0.92383	1.0187	0.026663	-0.32246	0.76325
5.71_848.52	0.78136	-0.35594	0.4484	0.67708	0.92955	2.4303	1.2811	1.0907	0.33671	0.81625	0.37914	-1.3992	-1.3964	0.23511	0.90539	1.2961	0.37422	-0.14593	0.89103	0.98128	0.56324	-0.82819	-0.89461	0.42156	0.84976	1.1093	0.14966	0.66283	0.54368	0.92004	0.47865	-1.0629	-1.1885	0.30039	0.89274	2.3245	1.2169	0.079249	0.94064	0.98407	0.32674	-1.6138	-0.85388	0.44129	0.80032	0.86222	-0.21387	-0.78681	0.47539
5.71_804.48	0.57438	-0.79993	-1.0826	0.33988	0.88253	1.317	0.39728	0.90764	0.41541	0.85731	0.61895	-0.6921	0.52412	0.6279	0.95673	2.4998	1.3218	1.6024	0.18433	0.85304	0.99706	-0.0042432	0.34609	0.74671	0.95244	0.4748	-1.0746	-0.63811	0.5581	0.92004	0.64538	-0.63179	-1.3695	0.24269	0.89274	0.59028	-0.76053	-0.61619	0.57111	0.9206	0.22792	-2.1334	-1.8707	0.13472	0.64998	3.3516	1.7448	1.544	0.19747
5.70_936.57	0.081487	-3.6173	-1.5974	0.18543	0.87963	0.28631	-1.8044	-1.8499	0.13801	0.72468	0.45138	-1.1476	-1.1515	0.31367	0.90539	2.9969	1.5835	1.2607	0.27593	0.85317	1.6411	0.71467	1.1702	0.30688	0.79318	0.82278	-0.28142	-0.1795	0.86627	0.98912	1.9457	0.96028	0.18265	0.86395	0.99944	0.93524	-0.096585	-0.12396	0.90733	0.9769	0.74296	-0.42864	-0.55324	0.60956	0.85842	1.6209	0.69676	0.75578	0.49185
5.70_892.55	0.297	-1.7515	-0.96064	0.39114	0.88253	0.15414	-2.6976	-2.9036	0.043957	0.67302	0.57509	-0.79814	-0.65974	0.54547	0.93545	1.7661	0.82061	1.2099	0.29293	0.85317	0.35976	-1.4749	-0.72287	0.50976	0.88737	2.2845	1.1919	1.5024	0.20741	0.88881	4.091	2.0324	0.6287	0.56366	0.91291	0.77749	-0.36311	-0.71173	0.51594	0.91754	0.74485	-0.42497	-0.19398	0.85564	0.96615	2.6078	1.3828	1.6253	0.17942
5.70_499.31	0.47055	-1.0876	-1.144	0.31642	0.88253	0.37894	-1.4	-0.77729	0.4804	0.87888	0.54912	-0.86481	-0.20766	0.84564	0.98797	2.2411	1.1642	1.1341	0.32012	0.85317	0.88211	-0.18098	-0.18035	0.86564	0.97197	0.95366	-0.068458	-0.1936	0.85592	0.98826	0.3226	-1.6322	-0.42491	0.69276	0.94873	0.50908	-0.97403	-0.55943	0.60571	0.92435	0.74973	-0.41556	-0.14814	0.8894	0.97686	2.3867	1.255	0.48166	0.65522
5.70_477.30	0.54116	-0.88588	-0.65298	0.5494	0.8956	1.7407	0.79964	0.55794	0.60664	0.91219	0.23334	-2.0995	-2.2562	0.087041	0.90477	3.4269	1.7769	2.1199	0.10135	0.85304	1.1402	0.18924	0.66932	0.53994	0.89912	1.6784	0.74708	1.4189	0.22893	0.88991	0.14637	-2.7723	-2.6009	0.059991	0.89274	3.1599	1.6599	2.5699	0.061982	0.8292	1.5573	0.63906	0.48719	0.65162	0.87745	0.89691	-0.15696	-0.99705	0.37517
5.70_455.29	0.65535	-0.60967	-0.85603	0.44023	0.88356	0.7093	-0.49553	-0.10355	0.92251	0.98035	1.4658	0.55171	0.76114	0.48898	0.92804	3.3477	1.7432	2.0482	0.10992	0.85304	1.4527	0.53876	1.2591	0.27647	0.77996	0.67885	-0.55884	-1.3794	0.23986	0.89169	6.127	2.6152	2.2971	0.0832	0.89274	0.72679	-0.4604	-0.85869	0.43892	0.8955	0.80271	-0.31705	-0.41724	0.69793	0.89805	4.7566	2.2499	2.6077	0.059566
5.69_543.34	5.7447	2.5222	0.7609	0.4891	0.88801	1.578	0.6581	0.58879	0.58764	0.90877	1.1912	0.25247	0.12937	0.90331	0.99294	15.164	3.9226	8.9951	0.0008456	0.13213	1.1689	0.22511	-0.20965	0.84419	0.96574	0.43322	-1.2068	-0.23353	0.82681	0.98388	4.7601	2.251	1.9897	0.11749	0.89274	0.67802	-0.56059	-0.57102	0.59854	0.92312	0.8816	-0.18181	0.75471	0.49242	0.81348	1.3903	0.47537	-0.32805	0.75933
5.69_521.33	0.24973	-2.0016	-2.218	0.090819	0.86232	0.5999	-0.73721	-0.85016	0.44313	0.86683	0.15899	-2.653	-2.224	0.090208	0.90477	2.4693	1.3041	0.98689	0.37956	0.85317	3.5422	1.8247	1.6297	0.1785	0.77252	1.2618	0.33546	0.77484	0.48169	0.90666	1.68	0.74847	-0.17953	0.86625	0.99944	0.78171	-0.3553	-0.12882	0.90372	0.9769	1.405	0.49057	1.0777	0.34183	0.76121	0.98222	-0.025883	-0.28007	0.79331
5.69_411.31	0.73568	-0.44285	-0.83888	0.44874	0.88638	0.17163	-2.5426	-3.0123	0.039461	0.66098	3.5806	1.8402	1.9184	0.1275	0.90477	2.411	1.2696	1.4211	0.22833	0.85317	0.26039	-1.9413	-1.3879	0.23748	0.77861	1.4456	0.53165	0.68595	0.53043	0.91658	1.0995	0.13683	0.46676	0.66496	0.94157	0.66509	-0.58837	-2.289	0.083949	0.8292	2.173	1.1197	1.3151	0.25879	0.71819	0.37148	-1.4286	-1.3489	0.24867
5.69_409.29	1.344	0.42656	1.1649	0.3088	0.88253	0.69043	-0.53443	0.21536	0.84002	0.9553	0.60588	-0.7229	-1.4011	0.23379	0.90539	3.4346	1.7801	1.449	0.22092	0.85317	0.13464	-2.8928	-0.29984	0.77924	0.95738	2.7331	1.4505	0.085564	0.93592	0.99037	1.1442	0.19433	0.94801	0.3968	0.89274	1.1346	0.18216	-0.12863	0.90386	0.9769	26.596	4.7331	11.481	0.00032853	0.19919	0.081142	-3.6234	-5.0839	0.0070613
5.69_402.36	0.38294	-1.3848	-1.1252	0.32344	0.88253	0.12842	-2.961	-2.1223	0.10107	0.70857	1.1758	0.2336	0.72556	0.50828	0.92959	0.082255	-3.6037	-1.0969	0.33428	0.85317	0.10822	-3.208	-2.3065	0.082346	0.74129	0.15953	-2.6481	-2.2728	0.085466	0.88881	2.3867	1.255	1.1331	0.32047	0.89274	0.71729	-0.47937	-0.97788	0.3835	0.88451	1.3351	0.41698	0.13881	0.89631	0.98011	0.35138	-1.5089	-0.54024	0.6177
5.69_393.30	1.3133	0.39315	0.16958	0.87357	0.98414	0.44686	-1.1621	-1.5592	0.19396	0.74313	0.99462	-0.007782	-0.0070551	0.99471	0.99928	2.3852	1.2541	1.88	0.13329	0.85304	0.90566	-0.14296	-0.44222	0.68119	0.93791	0.73507	-0.44406	-6.4251	0.0030169	0.31439	3.1824	1.6701	1.5916	0.18668	0.89274	0.77694	-0.36413	0.28283	0.79134	0.95952	2.8034	1.4872	1.3841	0.23854	0.70836	0.92716	-0.10911	-0.37591	0.72607
5.68_587.36	4.3822	2.1317	1.6576	0.17274	0.87909	2.4157	1.2725	1.9787	0.11898	0.7108	0.64926	-0.62314	0.2152	0.84014	0.98739	0.91429	-0.12928	-0.64193	0.55586	0.88297	0.55796	-0.84177	-0.056407	0.95772	0.98716	0.52414	-0.93199	-1.0478	0.35386	0.89169	0.97358	-0.038624	-0.25413	0.81192	0.98425	0.62127	-0.6867	-0.87766	0.42968	0.8955	1.0078	0.011141	-0.40187	0.70833	0.90305	2.4968	1.3201	1.7957	0.14696
5.68_565.36	1.1174	0.16015	-0.19006	0.85852	0.98042	0.10262	-3.2846	-1.9371	0.12479	0.7108	0.46467	-1.1057	0.099115	0.92582	0.99597	1.3144	0.39444	0.30113	0.77832	0.9455	1.139	0.18781	-0.19381	0.85577	0.96989	1.2194	0.28612	0.49482	0.64667	0.93666	0.67746	-0.5618	-1.0852	0.33885	0.89274	1.1198	0.16325	0.72804	0.50692	0.91321	0.30107	-1.7318	-2.2369	0.088927	0.60589	1.5222	0.60612	0.49548	0.64624
5.67_653.40	1.6054	0.68294	1.4172	0.22939	0.88253	0.7663	-0.38402	-0.91822	0.41046	0.85679	0.34279	-1.5446	-1.7313	0.15844	0.90477	0.95452	-0.067152	-0.42689	0.69143	0.92719	0.59062	-0.75969	-1.0939	0.33544	0.81114	0.93457	-0.097622	-0.54145	0.61695	0.92985	2.1433	1.0998	1.0568	0.35022	0.89274	0.63445	-0.65643	-0.97159	0.38627	0.88539	0.90845	-0.13852	0.3572	0.73899	0.91811	1.0272	0.038647	-0.36748	0.73188
5.67_631.39	0.47238	-1.082	-1.266	0.27422	0.88253	7.7618	2.9564	1.8404	0.13953	0.72552	0.55821	-0.84112	-1.1743	0.30541	0.90539	0.38814	-1.3654	-2.3127	0.081787	0.85304	0.57551	-0.79708	-1.1157	0.32706	0.80841	0.686	-0.54372	-0.35115	0.74319	0.96481	0.78077	-0.35702	-0.31042	0.77174	0.97234	1.2391	0.30925	0.9741	0.38516	0.88539	0.36837	-1.4408	-0.89782	0.42004	0.79415	0.54537	-0.87468	-0.42099	0.6954
5.67_609.38	0.73528	-0.44363	0.75921	0.49001	0.88801	1.6916	0.7584	0.56304	0.60347	0.91219	0.32666	-1.6141	-1.7401	0.15681	0.90477	2.7383	1.4533	1.351	0.24807	0.85317	0.7818	-0.35513	0.34397	0.74819	0.95248	0.83223	-0.26495	-0.69111	0.52751	0.9159	0.32157	-1.6368	-0.91454	0.41217	0.89274	0.49226	-1.0225	-0.68385	0.53163	0.91965	1.2498	0.32174	0.81717	0.45971	0.80543	3.38	1.757	1.2515	0.27895
5.64_298.28	0.41683	-1.2625	-0.08031	0.93985	0.99112	0.13535	-2.8853	-2.588	0.060811	0.70795	3.1257	1.6442	0.042985	0.96777	0.99902	0.40729	-1.2959	-1.6808	0.1681	0.85304	0.50849	-0.97572	-0.058956	0.95581	0.98716	1.1981	0.26075	0.65227	0.54981	0.92004	0.30269	-1.7241	0.026654	0.98001	0.9998	5.5662	2.4767	1.6869	0.16689	0.8292	0.76759	-0.38159	0.18843	0.85971	0.9679	2.6498	1.4059	0.12615	0.9057
5.63_353.20	2.3887	1.2562	1.5444	0.19737	0.88253	0.19182	-2.3821	-1.1944	0.29831	0.79011	2.4239	1.2773	1.7692	0.15159	0.90477	0.92581	-0.11122	0.7738	0.48224	0.86151	0.71829	-0.47736	-0.94867	0.39651	0.84145	2.774	1.472	1.1072	0.33032	0.89169	1.3873	0.47231	0.27536	0.79668	0.97938	1.2066	0.27097	0.15403	0.88504	0.97591	2.8979	1.535	0.63627	0.55919	0.83888	0.20852	-2.2617	-0.67299	0.53784
5.62_372.35	1.1001	0.1376	0.054367	0.95925	0.9919	1.6198	0.69581	0.050847	0.96189	0.98936	3.9611	1.9859	1.4388	0.2236	0.90539	1.1388	0.18757	-0.56091	0.60479	0.89783	0.79276	-0.33504	-0.64413	0.55457	0.90701	0.20472	-2.2882	-2.184	0.094322	0.88881	0.35843	-1.4802	-0.17161	0.87208	0.99976	1.0504	0.070919	-0.1197	0.91049	0.97772	0.51249	-0.96441	-1.5351	0.19956	0.68673	3.5043	1.8091	2.1017	0.10345
5.59_205.08	1.1855	0.24554	-0.34798	0.7454	0.95018	0.44709	-1.1614	-0.033139	0.97515	0.99118	1.4698	0.55558	1.0313	0.36069	0.90539	2.2652	1.1796	1.8312	0.14103	0.85304	2.4393	1.2865	0.0182	0.98635	0.9942	0.46436	-1.1067	-0.22342	0.83415	0.984	2.2704	1.183	1.8378	0.13995	0.89274	0.31434	-1.6696	-2.255	0.087163	0.8292	0.92809	-0.10766	-0.7523	0.49372	0.81368	1.1703	0.22683	0.57227	0.59777
5.58_335.12	1.146	0.19664	1.4655	0.21666	0.88253	0.72343	-0.46707	-0.37408	0.72733	0.93533	0.97484	-0.036761	0.021116	0.98416	0.99928	0.69723	-0.52028	-0.99966	0.37405	0.85317	1.0582	0.081616	0.66709	0.54123	0.89939	4.5265	2.1784	1.4166	0.22955	0.88991	0.68466	-0.54654	0.2811	0.79258	0.97867	0.76951	-0.37799	-0.59054	0.58658	0.9206	2.138	1.0962	1.347	0.24923	0.71337	0.87635	-0.19042	-0.6724	0.53817
5.58_313.14	3.5963	1.8465	2.6097	0.059439	0.86232	0.37608	-1.4109	-1.3666	0.24353	0.76156	0.59578	-0.74716	-1.2248	0.28784	0.90539	1.7912	0.84093	0.87532	0.43081	0.85317	0.76264	-0.39093	-0.24041	0.82183	0.96371	0.58901	-0.76363	-0.72344	0.50945	0.91082	14.315	3.8395	1.3682	0.24306	0.89274	0.7091	-0.49593	-2.1396	0.099135	0.8292	1.1062	0.14565	0.56884	0.59988	0.85478	0.75207	-0.41105	-0.3661	0.73283
5.56_295.23	1.4743	0.56001	1.0373	0.35818	0.88253	0.40351	-1.3093	-1.5872	0.18767	0.74313	0.95048	-0.073268	0.032245	0.97582	0.99906	1.6622	0.73313	0.71904	0.51188	0.86909	0.8915	-0.16569	0.23129	0.82844	0.96482	2.2033	1.1397	1.8489	0.13816	0.88881	0.95592	-0.065043	-0.6369	0.55882	0.91015	0.74977	-0.41549	-2.1212	0.1012	0.8292	0.81038	-0.30334	0.37955	0.72357	0.90867	0.46065	-1.1183	-0.50894	0.63758
5.55_396.14	0.72056	-0.47281	-0.63095	0.56233	0.8956	0.84471	-0.24348	-0.73327	0.50405	0.88413	0.5292	-0.91812	-0.83773	0.44932	0.92721	0.75857	-0.39865	-0.91183	0.41344	0.85317	0.75231	-0.4106	-0.40485	0.70631	0.94442	1.7152	0.77834	0.6869	0.5299	0.91622	14.099	3.8176	2.4145	0.073196	0.89274	1.8025	0.84999	1.343	0.2504	0.84095	3.0846	1.6251	1.4033	0.23319	0.70487	1.8809	0.91142	1.29	0.26657
5.55_379.16	0.69916	-0.51631	-0.98304	0.38125	0.88253	5.631	2.4934	0.58047	0.59273	0.91047	0.94346	-0.083973	-1.3857	0.2381	0.90539	1.1629	0.21777	1.3511	0.24802	0.85317	1.3239	0.40479	0.36	0.73705	0.94923	1.1407	0.18992	-0.34015	0.75086	0.96759	2.6732	1.4186	1.1	0.3331	0.89274	2.3365	1.2243	-0.32942	0.75837	0.95215	6.3081	2.6572	3.0986	0.036269	0.52469	1.3786	0.46321	0.83256	0.45191
5.55_311.17	0.27319	-1.872	0.1215	0.90915	0.98975	2.5052	1.3249	1.1491	0.31455	0.80037	1.7399	0.79903	0.83504	0.45067	0.92721	5.5895	2.4827	2.5063	0.066317	0.84507	1.4504	0.53644	0.27033	0.80028	0.96185	2.0723	1.0512	1.1419	0.31721	0.89169	1.5557	0.63757	0.24839	0.81606	0.98705	1.174	0.23137	0.95737	0.39259	0.88539	1.3486	0.43147	0.49161	0.64875	0.87617	0.2616	-1.9345	-0.62543	0.5656
5.51_748.54	3.7469	1.9057	2.7258	0.052672	0.8406	0.36345	-1.4602	-0.44557	0.67896	0.92718	0.71226	-0.48953	-0.086011	0.93559	0.99597	1.6964	0.76244	-0.2869	0.78844	0.94775	1.5414	0.62421	0.9605	0.3912	0.83959	0.63027	-0.66597	-1.6621	0.17184	0.88881	1.0869	0.12017	0.64446	0.55438	0.90966	1.3717	0.45594	0.80242	0.46728	0.89909	9.7013	3.2782	2.0368	0.11135	0.63439	2.3838	1.2533	1.6994	0.16447
5.51_704.52	0.59875	-0.73998	-0.63766	0.55837	0.8956	0.53324	-0.90715	-0.4972	0.64514	0.9204	1.1554	0.2084	-0.090957	0.9319	0.99597	2.5642	1.3585	1.2319	0.28545	0.85317	1.247	0.31848	-0.20906	0.84462	0.96574	2.2364	1.1612	1.4503	0.22059	0.88881	0.88746	-0.17224	-0.046562	0.96509	0.9998	2.2107	1.1445	1.6038	0.18402	0.8292	0.71189	-0.49028	0.063869	0.95214	0.99369	1.2336	0.30283	-0.13557	0.89871
5.51_660.49	0.5692	-0.81299	-1.0017	0.37317	0.88253	0.54302	-0.88091	-0.95239	0.39483	0.84556	0.33714	-1.5686	-2.0848	0.10545	0.90477	2.0457	1.0326	0.3833	0.72099	0.93337	0.1954	-2.3555	-1.9115	0.12853	0.75778	0.8886	-0.17039	0.4122	0.70133	0.95086	0.50839	-0.976	-1.2974	0.26427	0.89274	0.69277	-0.52956	-0.12675	0.90525	0.9769	5.0626	2.3399	0.88784	0.42479	0.79415	1.1018	0.13992	-0.26457	0.80442
5.51_616.46	0.97109	-0.042325	-0.11038	0.91743	0.99041	0.055459	-4.1724	-7.4054	0.0017739	0.19131	0.87644	-0.19027	-0.39156	0.71535	0.97122	0.38829	-1.3648	-0.21033	0.84369	0.96635	0.4581	-1.1263	-0.16013	0.88054	0.97463	0.58157	-0.78198	-0.54085	0.61732	0.93008	0.83135	-0.26647	-0.48953	0.6501	0.94075	0.94874	-0.07591	-0.48137	0.6554	0.92754	1.0252	0.035843	0.089807	0.93276	0.98863	1.4787	0.56434	0.50392	0.6408
5.51_427.31	1.4724	0.55814	0.29611	0.78189	0.96332	0.18178	-2.4597	-2.4486	0.070552	0.70857	0.92966	-0.10523	-0.31086	0.77143	0.97324	1.2528	0.32518	0.6055	0.57752	0.88991	0.63502	-0.65513	-0.54352	0.61565	0.9234	0.92886	-0.10647	0.74376	0.49834	0.90947	3.6414	1.8645	1.831	0.14107	0.89274	1.9107	0.93407	0.56674	0.60118	0.92312	2.351	1.2333	2.0986	0.10382	0.62587	2.8024	1.4867	1.3967	0.23501
5.51_405.30	0.42256	-1.2428	-1.8156	0.14361	0.86232	0.3386	-1.5623	-1.4774	0.21363	0.74811	0.84492	-0.24312	-0.57204	0.59791	0.94442	1.4223	0.50824	1.2404	0.2826	0.85317	1.1808	0.2398	1.0818	0.34021	0.81114	1.0634	0.088733	-0.48083	0.65575	0.93777	0.18258	-2.4534	-0.89867	0.41963	0.89274	0.47067	-1.0872	-0.81817	0.4592	0.89832	4.1884	2.0664	2.6314	0.0581	0.58802	2.5589	1.3555	1.6576	0.17275
5.50_581.40	3.3844	1.7589	1.2642	0.27479	0.88253	6.5188	2.7046	1.9951	0.11677	0.7108	0.94349	-0.083923	0.49885	0.64407	0.96314	6.6192	2.7266	2.2821	0.084595	0.85304	0.5094	-0.97314	-0.64025	0.55684	0.90712	1.8351	0.87585	1.2637	0.27498	0.89169	1.7032	0.76825	1.4357	0.22444	0.89274	0.73437	-0.44542	-0.015168	0.98862	0.99826	0.51891	-0.94645	-0.45951	0.66973	0.88521	1.372	0.4563	-0.08449	0.93673
5.50_572.44	0.98628	-0.019935	0.041164	0.96914	0.99245	1.1163	0.15875	0.51495	0.63374	0.91931	0.13421	-2.8974	-1.7644	0.15244	0.90477	1.8542	0.89077	0.7886	0.47445	0.857	0.10467	-3.2561	-1.5602	0.19373	0.77861	0.62313	-0.68239	-2.4122	0.073382	0.88881	0.64999	-0.62151	-0.057418	0.95697	0.9998	1.4199	0.50582	0.82145	0.45753	0.89832	1.9843	0.98864	1.5753	0.1903	0.68155	0.22214	-2.1705	-1.2185	0.28998
5.50_559.39	1.8972	0.9239	1.2558	0.27752	0.88253	0.30349	-1.7203	-1.3135	0.25929	0.76734	1.3368	0.4188	0.56312	0.60342	0.94442	1.4114	0.4971	-0.38677	0.71862	0.9326	1.1464	0.19709	0.39786	0.71105	0.9465	1.0106	0.015237	0.12298	0.90805	0.99037	1.1465	0.19723	0.42205	0.69468	0.949	0.54318	-0.88051	-1.6908	0.16614	0.8292	1.1721	0.22905	0.6953	0.52514	0.82527	1.9751	0.98195	3.6149	0.022459
5.50_537.38	1.9616	0.97204	1.3459	0.24956	0.88253	1.5502	0.6325	-0.3524	0.74232	0.93533	2.2798	1.1889	1.8006	0.14614	0.90477	1.4816	0.56719	-0.32522	0.76132	0.94236	0.54506	-0.87551	-0.74055	0.50008	0.8869	0.8204	-0.28561	0.1907	0.85805	0.98886	1.1674	0.22328	0.061541	0.95388	0.9998	1.9391	0.95536	1.2111	0.29251	0.86353	0.52026	-0.94269	-0.76174	0.48865	0.81151	1.3813	0.46607	-0.061942	0.95358
5.50_528.41	1.3275	0.40872	0.94758	0.397	0.88253	0.92387	-0.11424	-0.40939	0.70323	0.93482	1.1316	0.17832	-0.020564	0.98458	0.99928	2.1079	1.0758	0.27692	0.79557	0.95085	0.6039	-0.72762	-1.0826	0.3399	0.81114	0.69389	-0.52723	-2.4503	0.070425	0.88881	0.6312	-0.66383	-1.0032	0.37254	0.89274	1.0488	0.068799	-0.080818	0.93947	0.98389	1.0251	0.035798	0.20941	0.84436	0.96469	1.6183	0.69446	0.40446	0.70657
5.50_515.37	1.8313	0.87285	-0.25132	0.81395	0.97358	0.31164	-1.682	-1.512	0.20508	0.74313	2.314	1.2104	1.2848	0.26822	0.90539	0.096001	-3.3808	-0.71202	0.51578	0.86939	0.19562	-2.3539	-1.1175	0.32636	0.80841	1.3159	0.3961	1.0266	0.36263	0.89169	2.1416	1.0987	1.6384	0.17669	0.89274	1.0443	0.062573	0.51415	0.63425	0.92459	4.6936	2.2307	2.4535	0.070183	0.59611	1.3424	0.42476	-0.15351	0.88543
5.50_493.35	0.6612	-0.59683	-0.39073	0.71592	0.94307	0.50136	-0.99609	0.037377	0.97198	0.99058	0.63783	-0.64876	-0.58571	0.58952	0.94416	0.94113	-0.087532	0.43256	0.68763	0.92628	0.35238	-1.5048	-0.74881	0.4956	0.88324	0.36417	-1.4573	-0.29391	0.78345	0.97962	1.1799	0.23866	0.83875	0.44881	0.89274	1.4372	0.52322	-0.091654	0.93138	0.98062	0.81548	-0.29427	-0.58815	0.58803	0.85143	1.1545	0.20729	-0.62861	0.56371
5.50_484.39	1.7323	0.79271	0.7327	0.50437	0.88938	0.10701	-3.2242	-2.6269	0.058373	0.70795	1.2508	0.32288	0.89243	0.4226	0.92108	0.57833	-0.79004	-0.85905	0.43874	0.85317	0.75784	-0.40004	-0.30571	0.77508	0.95675	0.73076	-0.45253	-0.336	0.75375	0.96759	0.88681	-0.17331	-0.34731	0.74586	0.96186	3.1703	1.6646	1.735	0.15776	0.8292	2.6915	1.4284	1.3907	0.23669	0.70836	1.27	0.34488	-0.29365	0.78363
5.50_471.34	10.803	3.4333	6.5117	0.0028709	0.33985	1.7242	0.78592	0.039156	0.97064	0.98994	1.1352	0.18298	0.8915	0.42304	0.92108	1.5316	0.61508	-0.31106	0.77129	0.94437	0.41648	-1.2637	-1.5001	0.20798	0.77861	0.77163	-0.37401	0.11212	0.91613	0.99037	0.38135	-1.3908	-1.3385	0.25175	0.89274	0.89321	-0.16293	0.65378	0.54893	0.9206	0.46572	-1.1025	-0.44523	0.67919	0.88883	2.8738	1.523	1.8862	0.13233
5.50_449.32	1.0544	0.076377	-0.54244	0.61632	0.91012	0.74145	-0.43157	1.0913	0.33648	0.81622	8.8926	3.1526	1.2512	0.27905	0.90539	0.70998	-0.49414	-1.0423	0.35611	0.85317	0.82377	-0.27969	-0.38262	0.72147	0.94674	0.87566	-0.19156	-0.0014358	0.99892	0.99988	1.9685	0.9771	1.6135	0.18192	0.89274	2.8744	1.5233	1.6852	0.16722	0.8292	0.69029	-0.53473	-0.79105	0.47318	0.81089	3.5914	1.8445	1.4925	0.20984
5.49_399.36	1.022	0.031432	-0.26345	0.80522	0.97084	0.32899	-1.6039	-1.4526	0.21999	0.74811	8.0932	3.0167	1.2615	0.27568	0.90539	0.85343	-0.22866	-0.36793	0.73157	0.93646	0.9366	-0.094499	0.39613	0.71223	0.94674	0.37574	-1.4122	-1.3156	0.25864	0.89169	122.44	6.936	3.4537	0.025966	0.89274	0.17558	-2.5098	-1.0243	0.3636	0.87992	1.0996	0.13692	0.65083	0.55065	0.83374	0.18686	-2.42	-4.6256	0.0098399
5.47_365.14	1.12	0.16349	0.52447	0.62767	0.91341	0.55215	-0.85686	-0.40062	0.70917	0.93533	0.47737	-1.0668	-0.6503	0.55096	0.936	0.61415	-0.70333	-0.8088	0.46399	0.8553	0.59449	-0.75028	-0.33674	0.75324	0.95282	0.76619	-0.38422	-4.3157	0.01249	0.63957	0.88112	-0.18259	-0.17821	0.86722	0.99944	0.51928	-0.94542	-1.1674	0.3079	0.86951	21.963	4.457	2.39	0.075168	0.59622	2.6502	1.4061	1.9108	0.12862
5.47_291.25	4.0234	2.0084	1.7471	0.15554	0.87446	1.3155	0.39556	-0.060903	0.95436	0.98782	0.9901	-0.014348	-0.51223	0.63547	0.95857	1.0433	0.06113	-0.068806	0.94845	0.99235	0.093778	-3.4146	-6.5663	0.0027831	0.18007	0.33138	-1.5934	-1.7849	0.14883	0.88881	1.8271	0.86957	0.78351	0.47712	0.89274	5.3073	2.408	-0.40674	0.70502	0.93851	0.72718	-0.45961	-0.21787	0.83819	0.96211	0.74332	-0.42795	-1.0362	0.35863
5.44_379.15	0.1772	-2.4965	-1.6402	0.17631	0.87963	0.71521	-0.48356	-0.89606	0.42087	0.85843	0.93122	-0.1028	0.43441	0.6864	0.96616	0.23935	-2.0628	-0.38303	0.72118	0.93337	0.60735	-0.7194	-1.3829	0.23887	0.77861	1.9506	0.96389	1.4786	0.21333	0.88881	0.836	-0.25843	-0.29286	0.78419	0.976	0.82498	-0.27757	-0.61671	0.5708	0.9206	2.1467	1.1021	0.59668	0.58285	0.85004	1.5527	0.6348	0.86726	0.43473
5.44_311.17	0.64259	-0.63804	-0.52438	0.62773	0.91341	0.55909	-0.83886	-1.4525	0.22002	0.74811	0.59066	-0.7596	-1.2001	0.29631	0.90539	1.2628	0.33665	0.17118	0.87239	0.97582	0.57633	-0.79503	0.11499	0.91399	0.98363	1.1392	0.18804	0.48353	0.65399	0.93777	4.7369	2.2439	0.19536	0.85464	0.99944	0.57345	-0.80226	-0.31813	0.7663	0.95448	3.3436	1.7414	1.9566	0.12203	0.64436	0.67819	-0.56025	0.082178	0.93845
5.42_377.16	0.44378	-1.1721	-1.2445	0.28124	0.88253	0.11041	-3.1791	-2.1361	0.099521	0.70857	4.2007	2.0706	1.9066	0.12925	0.90477	1.5041	0.58887	0.97607	0.3843	0.85317	2.8531	1.5125	0.55667	0.60743	0.9234	1.1844	0.24416	1.0842	0.33926	0.89169	0.70685	-0.50052	-0.95178	0.39511	0.89274	1.3815	0.46623	0.66403	0.54299	0.9198	5.677	2.5051	1.8415	0.13936	0.65357	0.7264	-0.46116	-0.932	0.4041
5.42_325.18	2.0395	1.0282	1.1352	0.31972	0.88253	2.5602	1.3562	0.4963	0.64572	0.9204	1.1341	0.18159	0.091869	0.93122	0.99597	0.45107	-1.1486	-1.8429	0.13913	0.85304	1.5241	0.60794	3.7015	0.020808	0.52626	0.75724	-0.40118	-0.85335	0.44155	0.90106	1.4155	0.50131	0.96188	0.39058	0.89274	0.38318	-1.3839	-1.6604	0.17218	0.8292	7.2267	2.8533	3.4803	0.025346	0.4865	0.38241	-1.3868	-0.69591	0.5248
5.42_309.17	7.1816	2.8443	4.6808	0.009442	0.56963	0.57993	-0.78605	-1.1501	0.31417	0.8001	2.7018	1.4339	1.3792	0.23994	0.90539	1.6622	0.73313	0.94779	0.3969	0.85317	0.13338	-2.9064	-1.6685	0.17053	0.77252	0.95542	-0.065795	0.23138	0.82837	0.98388	1.2017	0.26511	-0.29409	0.78332	0.976	1.3369	0.41892	0.15696	0.88288	0.97591	2.8359	1.5038	0.3665	0.73255	0.91438	2.1464	1.1019	1.6484	0.17461
5.42_308.28	0.65184	-0.61742	-1.1343	0.32004	0.88253	0.33318	-1.5856	0.027642	0.97927	0.9927	0.60553	-0.72374	-0.63112	0.56223	0.93744	0.65585	-0.60857	-1.0579	0.34977	0.85317	0.50427	-0.98772	-0.99613	0.37557	0.82884	0.38158	-1.39	-1.9834	0.11834	0.88881	1.565	0.64615	2.3485	0.078641	0.89274	3.3011	1.7229	-0.16643	0.87589	0.9755	1.7545	0.81104	0.41279	0.70093	0.89908	0.75974	-0.39642	-0.37021	0.72999
5.42_279.16	1.0795	0.11042	-0.095327	0.92864	0.99112	0.59697	-0.74428	-1.0224	0.36438	0.83033	0.92027	-0.11987	-0.35989	0.73712	0.97324	0.72872	-0.45657	-0.52957	0.62444	0.90377	0.6994	-0.51581	-0.46212	0.66801	0.93711	2.158	1.1097	1.0824	0.33995	0.89169	1.2285	0.29684	-0.39452	0.71333	0.95099	0.57135	-0.80755	-1.4843	0.21189	0.8292	2.6615	1.4123	0.45822	0.67058	0.88521	1.6436	0.71687	0.90401	0.41711
5.39_459.09	0.41892	-1.2552	-0.97518	0.38469	0.88253	1.8555	0.8918	1.3161	0.25849	0.76734	0.44419	-1.1708	-1.1229	0.3243	0.90539	1.1609	0.21519	0.56978	0.5993	0.89556	1.9374	0.95409	1.4937	0.20955	0.77861	2.4507	1.2932	1.9027	0.12983	0.88881	2.6733	1.4186	1.212	0.29221	0.89274	0.64959	-0.6224	-0.46904	0.66346	0.9304	2.8782	1.5252	1.5449	0.19725	0.68616	1.5201	0.60417	0.93994	0.40047
5.39_451.15	0.16568	-2.5935	-3.7942	0.0192	0.66564	1.476	0.56169	0.7476	0.49626	0.88337	0.39251	-1.3492	-1.615	0.18161	0.90539	0.56501	-0.82365	-1.4365	0.22422	0.85317	1.2376	0.30749	0.86636	0.43517	0.85469	0.83351	-0.26273	-0.12358	0.90761	0.99037	2.0082	1.0059	1.0603	0.34878	0.89274	0.73969	-0.435	-0.6472	0.55277	0.9206	0.59213	-0.75602	-1.0713	0.34436	0.76257	1.408	0.49369	-0.16815	0.87463
5.39_396.14	0.93258	-0.1007	-0.4577	0.67093	0.92744	1.4423	0.5284	0.23896	0.82288	0.95129	0.90456	-0.14471	-1.509	0.20579	0.90539	0.96321	-0.054078	-0.44809	0.67729	0.92146	0.21429	-2.2224	-1.623	0.17991	0.77252	0.76515	-0.38619	-0.87596	0.43051	0.90106	8.0327	3.0059	2.611	0.05936	0.89274	0.59938	-0.73846	-0.92852	0.4057	0.88915	2.4157	1.2724	0.55106	0.61092	0.85955	0.3512	-1.5096	-2.4668	0.069182
5.39_379.15	1.3186	0.39903	0.92674	0.40651	0.88253	1.2375	0.30748	0.27442	0.79735	0.94689	0.13378	-2.9021	-1.9806	0.11873	0.90477	1.1674	0.22329	0.2888	0.78708	0.94757	3.2367	1.6945	2.2759	0.085169	0.74441	1.1677	0.22365	0.27221	0.79893	0.98175	1.8963	0.92316	0.97011	0.38693	0.89274	7.8914	2.9803	2.0131	0.1144	0.8292	1.9297	0.9484	0.20259	0.84935	0.96469	1.9978	0.99841	0.65393	0.54885
5.39_311.17	0.85222	-0.2307	-0.070995	0.94681	0.99112	1.1931	0.25472	-0.51326	0.63482	0.92001	0.32866	-1.6053	-1.7854	0.14875	0.90477	1.6354	0.70965	1.1562	0.31196	0.85317	1.3374	0.41946	0.27024	0.80034	0.96185	1.1326	0.17958	0.15238	0.88627	0.99037	1.1822	0.24151	-0.28511	0.78971	0.97755	1.1109	0.15174	0.19778	0.85286	0.97311	1.3863	0.47126	-0.53467	0.62121	0.86533	2.8284	1.5	0.035142	0.97365
5.39_269.21	0.4705	-1.0877	-0.51453	0.63401	0.9156	1.0882	0.12194	0.71173	0.51594	0.88594	5.0615	2.3396	2.329	0.080341	0.90477	0.54176	-0.88428	-1.6777	0.16872	0.85304	4.4357	2.1491	0.55602	0.60783	0.9234	0.17952	-2.4778	-1.5172	0.20381	0.88881	3.2334	1.6931	1.3381	0.25188	0.89274	0.18112	-2.465	-0.28379	0.79065	0.95936	0.41648	-1.2637	-0.34269	0.74908	0.92218	3.6305	1.8602	1.0942	0.33533
5.39_247.22	0.87586	-0.19123	-0.34664	0.74633	0.95018	5.6812	2.5062	1.6258	0.17932	0.74313	8.9476	3.1615	3.3842	0.027678	0.72962	1.4823	0.56788	0.62509	0.5658	0.8874	1.9332	0.95098	1.3141	0.25912	0.77861	0.0718	-3.7999	-0.37418	0.72726	0.95669	1.6162	0.69265	1.0693	0.34518	0.89274	0.16947	-2.5609	-0.79379	0.47175	0.89988	1.2314	0.30026	0.85241	0.44202	0.80032	0.94568	-0.080581	-0.14174	0.89414
5.39_107.07	2.5584	1.3552	2.0052	0.11543	0.86232	0.488	-1.035	-2.4773	0.068411	0.70857	0.41766	-1.2596	-1.6561	0.17305	0.90477	0.40015	-1.3214	-0.92362	0.40795	0.85317	0.48142	-1.0546	-1.6873	0.16682	0.77252	0.36169	-1.4672	0.5042	0.64063	0.93464	0.50261	-0.99249	-1.3765	0.24071	0.89274	0.83884	-0.25354	0.64198	0.55583	0.9206	1.9783	0.98425	0.8424	0.44699	0.8028	1.4105	0.49623	1.2052	0.29454
5.38_449.15	0.94848	-0.076316	0.047765	0.96419	0.99225	0.60387	-0.72769	-0.35963	0.73731	0.93533	0.39158	-1.3526	-1.6826	0.16774	0.90477	0.27691	-1.8525	-1.8354	0.14034	0.85304	0.37472	-1.4161	-1.9415	0.12416	0.75778	0.54847	-0.86651	-0.83099	0.4527	0.90106	1.7892	0.83935	0.17591	0.86891	0.99944	1.5632	0.6445	1.404	0.233	0.83091	0.96435	-0.05237	-0.028949	0.97829	0.99634	2.5886	1.3721	1.4335	0.22501
5.31_325.18	2.2836	1.1913	0.97532	0.38463	0.88253	3.2181	1.6862	0.50356	0.64103	0.9204	1.1675	0.22343	0.91862	0.41027	0.9207	0.95875	-0.060774	0.042669	0.96801	0.99455	0.96191	-0.056032	-0.54616	0.61399	0.9234	2.4903	1.3163	1.1927	0.29891	0.89169	0.66106	-0.59715	-1.0941	0.33538	0.89274	0.72839	-0.45722	-0.86916	0.4338	0.8955	2.1902	1.1311	0.56998	0.59918	0.85454	1.0686	0.095655	0.20086	0.85061
5.28_279.16	0.76822	-0.38041	-0.0059597	0.99553	0.99853	1.6173	0.69357	2.1562	0.097301	0.70857	1.4945	0.57971	-0.31882	0.76582	0.97324	1.6808	0.74919	1.4513	0.22033	0.85317	2.6491	1.4055	1.7642	0.15247	0.7693	1.437	0.52308	-0.23226	0.82773	0.98388	1.9224	0.94292	0.61019	0.5747	0.91762	1.7976	0.84606	1.2879	0.26724	0.85158	1.9024	0.92786	0.05022	0.96235	0.99441	0.39849	-1.3274	-1.7776	0.1501
5.17_304.30	0.43066	-1.2154	0.14843	0.88919	0.98619	0.68328	-0.54946	-0.50378	0.64089	0.9204	2.2043	1.1404	1.0716	0.34424	0.90539	1.1209	0.16467	0.99216	0.37728	0.85317	0.42216	-1.2442	-0.86032	0.43812	0.85469	0.47353	-1.0785	-1.4833	0.21215	0.88881	0.45175	-1.1464	0.094056	0.92959	0.9998	0.95276	-0.069816	-0.37932	0.72373	0.94033	0.24086	-2.0538	-1.8392	0.13973	0.6538	1.7236	0.78539	1.2547	0.27789
5.17_258.28	0.41108	-1.2825	-1.2717	0.27239	0.88253	0.41035	-1.2851	-0.94932	0.39621	0.84637	0.60127	-0.73391	0.31935	0.76545	0.97324	1.7336	0.79376	0.75904	0.4901	0.86151	0.05289	-4.2408	-2.4002	0.074337	0.7356	0.50746	-0.97862	-0.44735	0.67778	0.94219	1.4147	0.50047	-0.068084	0.94899	0.9998	0.42069	-1.2492	-0.38915	0.71699	0.93911	0.82693	-0.27417	-0.54424	0.61519	0.86082	0.81298	-0.2987	0.057655	0.95679
5.16_365.14	0.33017	-1.5987	-2.3467	0.0788	0.86232	0.57153	-0.80709	-1.481	0.21271	0.74811	0.55983	-0.83694	-0.64466	0.55426	0.93718	1.5348	0.61804	1.0965	0.33443	0.85317	0.86959	-0.20159	-0.31743	0.7668	0.95512	1.1328	0.17987	0.90514	0.41658	0.89254	0.64876	-0.62425	-0.46258	0.66771	0.94157	1.1852	0.24517	0.11134	0.91671	0.97807	1.6231	0.69874	-0.13738	0.89737	0.98054	1.2794	0.35543	0.050531	0.96212
5.16_297.15	1.3959	0.48116	0.9841	0.38078	0.88253	1.5278	0.61144	0.24958	0.81521	0.94954	0.98949	-0.015244	-0.04824	0.96384	0.99902	0.87167	-0.19814	-0.46493	0.66616	0.91568	0.16035	-2.6407	-0.69166	0.5272	0.892	1.1687	0.2249	1.3495	0.24851	0.89169	1.3061	0.38523	0.2237	0.83395	0.99205	0.41812	-1.258	-1.8821	0.13295	0.8292	4.0849	2.0303	0.93602	0.40226	0.79059	2.4145	1.2717	0.10486	0.92154
5.15_374.32	0.91189	-0.13307	-1.0038	0.37229	0.88253	2.5918	1.374	1.9645	0.12093	0.7108	6.5518	2.7119	1.6903	0.16623	0.90477	0.10656	-3.2303	-0.5994	0.5812	0.89111	0.02309	-5.4366	-3.6767	0.021266	0.5299	0.79277	-0.33502	0.086016	0.93559	0.99037	1.1071	0.14684	0.47357	0.6605	0.94157	0.70924	-0.49565	-0.3995	0.70993	0.93877	1.0718	0.1	0.74265	0.49894	0.81438	0.89299	-0.16328	0.86639	0.43515
5.10_200.20	2.3411	1.2272	-0.10462	0.92172	0.99041	0.31834	-1.6514	-0.42573	0.69221	0.9301	1.0172	0.02454	-0.43018	0.68923	0.96616	0.3192	-1.6475	0.16717	0.87535	0.97604	6.4896	2.6981	4.646	0.0096901	0.36577	0.2139	-2.225	-0.81529	0.46067	0.90106	0.35695	-1.4862	-0.44651	0.67834	0.94434	0.73442	-0.44532	-0.70964	0.5171	0.91754	2.4796	1.3101	0.10193	0.92372	0.9872	2.0744	1.0527	0.92097	0.40918
5.09_257.18	0.92021	-0.11997	-0.57432	0.5965	0.90526	0.50848	-0.97574	-1.67	0.17025	0.74222	0.92876	-0.10663	0.13106	0.90206	0.99278	1.4867	0.57207	1.0134	0.3682	0.85317	2.0678	1.0481	1.4459	0.22173	0.77861	1.2629	0.3367	0.84812	0.44414	0.90106	0.1178	-3.0856	-1.282	0.26912	0.89274	1.9989	0.99918	0.64674	0.55304	0.9206	23.274	4.5407	13.324	0.00018342	0.14451	1.1382	0.18677	-0.037982	0.97152
5.07_299.15	2.7805	1.4754	1.8018	0.14593	0.86232	1.3384	0.42046	0.25963	0.80796	0.94823	0.6812	-0.55384	-1.0402	0.35697	0.90539	0.62321	-0.68222	0.035512	0.97337	0.99585	1.4086	0.49422	-0.16128	0.87969	0.97463	1.2243	0.29198	1.1827	0.30242	0.89169	0.76237	-0.39143	-0.3724	0.72849	0.95836	1.423	0.50895	0.96662	0.38847	0.88539	1.2473	0.31879	0.67099	0.53898	0.83063	0.28317	-1.8203	-3.1872	0.033305
5.05_389.23	1.5607	0.64221	0.70858	0.51769	0.88938	1.5636	0.64489	0.36634	0.73266	0.93533	27.114	4.761	1.2981	0.26403	0.90539	0.95408	-0.067814	-0.39929	0.71008	0.92989	6.1447	2.6194	2.168	0.096025	0.75345	0.40722	-1.2961	-0.56988	0.59924	0.92823	0.47523	-1.0733	-0.54133	0.61702	0.93238	0.14069	-2.8294	-1.2497	0.27952	0.86047	1.2774	0.35321	0.29036	0.78597	0.93772	6.3472	2.6661	2.8454	0.046614
5.04_365.14	1.4789	0.56455	1.0606	0.34865	0.88253	1.9064	0.93086	1.3677	0.24321	0.7611	0.64597	-0.63047	-1.097	0.33427	0.90539	0.42829	-1.2233	-1.8817	0.13302	0.85304	0.96063	-0.057948	-0.67385	0.53734	0.89727	1.4358	0.52185	0.18234	0.86419	0.98912	1.4453	0.53138	0.27123	0.79964	0.98002	1.2827	0.35914	0.10796	0.91922	0.97827	5.0537	2.3373	1.0635	0.34751	0.76417	0.67024	-0.57724	-1.1514	0.31371
5.04_297.15	0.33293	-1.5867	-2.2423	0.088399	0.86232	0.53686	-0.8974	-1.5881	0.18746	0.74313	0.43925	-1.1869	-1.0643	0.34719	0.90539	1.0255	0.036356	0.25393	0.81207	0.95881	0.8393	-0.25275	-0.71544	0.51388	0.88765	1.8058	0.85267	0.12009	0.91021	0.99037	2.1432	1.0998	1.0839	0.33938	0.89274	1.347	0.42972	0.16057	0.88021	0.97591	3.5266	1.8183	2.0412	0.11079	0.63439	0.67625	-0.56437	-0.52238	0.629
5.03_553.28	0.40746	-1.2953	-0.18244	0.86411	0.98121	1.9381	0.95463	0.30095	0.77845	0.94115	2.8534	1.5127	0.49681	0.64539	0.96333	0.3917	-1.3522	-0.82783	0.4543	0.85317	1.6396	0.71337	0.36586	0.733	0.94919	2.0414	1.0295	1.3534	0.24736	0.89169	2.4608	1.2991	0.80421	0.46635	0.89274	0.51022	-0.9708	-0.48668	0.65195	0.92557	34.276	5.0991	2.8874	0.04468	0.55357	8.2895	3.0513	0.59688	0.58273
5.03_531.30	0.42901	-1.2209	-1.2663	0.27414	0.88253	2.5521	1.3517	1.4435	0.22236	0.74835	2.9912	1.5807	0.70754	0.51827	0.92959	1.4741	0.55981	1.0475	0.35399	0.85317	0.81765	-0.29045	-1.0734	0.34352	0.81175	2.4285	1.28	1.6442	0.17547	0.88881	0.89438	-0.16104	-1.0879	0.33779	0.89274	1.9886	0.99177	0.69742	0.52395	0.9185	25.856	4.6924	3.886	0.017751	0.4865	7.7317	2.9508	2.8064	0.048495
5.03_411.08	0.61504	-0.70125	-0.060563	0.95461	0.99164	0.56589	-0.82141	-0.85066	0.44289	0.86683	1.2645	0.33858	-0.29969	0.77934	0.97324	0.62226	-0.68441	-0.62874	0.56363	0.88567	1.5451	0.62773	-0.37376	0.72755	0.94799	4.3772	2.13	1.7132	0.16183	0.88881	12.273	3.6174	12.712	0.00022059	0.16247	1.7839	0.83506	1.1544	0.3126	0.87053	12.839	3.6825	2.2661	0.0861	0.60404	2.6773	1.4208	0.49458	0.64683
5.03_405.13	0.5597	-0.83726	-0.6603	0.54515	0.8956	0.53548	-0.90111	-1.1871	0.30088	0.79043	1.5733	0.65378	1.541	0.19816	0.90539	0.25891	-1.9495	-2.0022	0.11583	0.85304	1.462	0.54791	0.96952	0.38719	0.83781	1.449	0.53505	0.98161	0.38187	0.89169	0.45655	-1.1312	-0.48131	0.65544	0.94157	0.68695	-0.54171	-0.16669	0.8757	0.9755	10.76	3.4276	2.7285	0.052526	0.57602	0.48619	-1.0404	-0.62946	0.56321
5.03_403.13	0.17322	-2.5293	-1.3422	0.25066	0.88253	1.9303	0.94885	0.6879	0.52933	0.89419	1.0296	0.042074	0.044873	0.96636	0.99902	0.18103	-2.4657	-2.3398	0.079393	0.85304	2.2455	1.167	0.8369	0.44973	0.86203	1.8258	0.86857	1.5868	0.18776	0.88881	0.67871	-0.55912	-0.60807	0.57597	0.91762	0.33721	-1.5683	-1.9359	0.12496	0.8292	3.7858	1.9206	0.8681	0.43432	0.79864	5.152	2.3651	0.45932	0.66986
5.03_401.12	2.2159	1.1479	1.7663	0.15209	0.86377	1.5166	0.6008	0.18427	0.86277	0.96137	0.83005	-0.26874	0.24769	0.81657	0.98175	1.0808	0.11208	0.58854	0.5878	0.89237	1.5189	0.60299	0.38481	0.71996	0.94674	0.73541	-0.44339	-0.30855	0.77306	0.9748	1.3933	0.47846	1.1311	0.32122	0.89274	0.45052	-1.1503	-1.7496	0.15508	0.8292	3.4205	1.7742	0.68404	0.53152	0.82916	1.1353	0.18311	0.36914	0.73073
5.03_395.10	1.098	0.13487	0.39321	0.71422	0.94249	0.97532	-0.036057	-0.78824	0.47464	0.87594	1.751	0.80816	0.30298	0.77701	0.97324	0.54759	-0.86883	-1.3301	0.25427	0.85317	4.8801	2.2869	3.1326	0.035096	0.62388	1.3602	0.44385	0.11243	0.9159	0.99037	1.6334	0.70784	0.05174	0.96122	0.9998	1.8316	0.8731	1.4322	0.22537	0.8292	5.9509	2.5731	1.8835	0.13274	0.64998	0.49707	-1.0085	-1.6508	0.17412
5.03_350.12	1.9905	0.99315	0.74198	0.4993	0.88901	0.59188	-0.75663	-0.8876	0.42491	0.85843	1.8738	0.90594	0.3735	0.72773	0.972	0.89512	-0.15985	0.33243	0.75626	0.9412	0.57388	-0.80119	-1.4942	0.20944	0.77861	0.83117	-0.26678	-0.32043	0.76468	0.9715	1.3112	0.39092	1.0863	0.33843	0.89274	1.3039	0.38279	0.86897	0.43389	0.8955	6.9688	2.8009	4.7482	0.0089829	0.46015	2.1321	1.0923	1.4979	0.20852
5.03_333.13	1.3607	0.44431	0.6237	0.56663	0.8956	2.294	1.1979	0.82798	0.45422	0.87263	1.8675	0.9011	0.35624	0.73966	0.97324	0.85361	-0.22835	-0.25052	0.81452	0.95881	1.5468	0.62925	0.64583	0.55357	0.90701	0.87092	-0.19939	-0.68041	0.53359	0.91799	4.8094	2.2658	2.09	0.10483	0.89274	0.5844	-0.77498	-0.73251	0.50447	0.9128	14.19	3.8268	2.3764	0.076284	0.59622	0.76034	-0.39528	-0.32503	0.76145
5.03_267.14	0.53251	-0.90912	-0.0747	0.94404	0.99112	3.3143	1.7287	2.3032	0.082648	0.70857	2.0804	1.0569	0.41266	0.70101	0.96823	0.10351	-3.2722	-2.2749	0.085268	0.85304	1.7365	0.79617	3.69	0.021018	0.52708	1.0161	0.023003	-0.52419	0.62785	0.93202	1.475	0.56071	1.7379	0.15722	0.89274	2.5554	1.3535	0.81851	0.45902	0.89832	17.368	4.1184	1.6572	0.17282	0.6664	2.4279	1.2797	1.8378	0.13995
5.03_265.15	0.59568	-0.7474	-1.1614	0.31006	0.88253	1.5069	0.59159	0.25693	0.80991	0.94835	2.3823	1.2524	0.30977	0.7722	0.97324	1.0799	0.11091	0.56217	0.60401	0.8976	2.3154	1.2112	0.27593	0.79627	0.9615	1.57	0.65077	0.2602	0.80756	0.98175	2.0305	1.0218	0.56847	0.60011	0.92791	1.3713	0.45554	-0.63732	0.55857	0.9206	4.7052	2.2343	0.55614	0.60775	0.85842	0.24558	-2.0257	-2.8728	0.04534
5-(Hydroxymethyl)-3-(1-hydroxy-4-methylhexyl)oxolan-2-one	0.30919	-1.6934	-2.3645	0.077279	0.86232	0.085988	-3.5397	-7.9715	0.001342	0.16127	0.67316	-0.57099	-0.66647	0.54158	0.93496	2.6356	1.3981	1.5415	0.19806	0.85317	1.0661	0.092321	-0.64096	0.55643	0.90712	1.0078	0.01128	-0.092028	0.9311	0.99037	0.93797	-0.092388	-0.28933	0.78671	0.97626	1.5455	0.62811	0.46559	0.66573	0.93145	0.18472	-2.4366	-1.0757	0.34263	0.76132	2.7321	1.45	-0.3455	0.74712
5-(6-Methyl-7-oxooctyl)furan-2(5H)-one	0.69929	-0.51603	-0.99278	0.37701	0.88253	1.0054	0.0077813	0.50776	0.63834	0.9204	1.1385	0.18712	-0.51253	0.63528	0.95857	0.5436	-0.87937	-0.92653	0.40661	0.85317	0.19284	-2.3745	-0.68329	0.53195	0.89417	0.58106	-0.78325	-3.9471	0.016859	0.74117	1.3038	0.38274	0.44062	0.68226	0.94477	0.28183	-1.8271	-0.95573	0.39333	0.88539	0.2491	-2.0052	-1.5403	0.19834	0.68673	0.70952	-0.49508	-0.1529	0.88588
4-O-D-Glucopyranosyl-p-coumaric acid	1.1705	0.22713	0.23935	0.8226	0.97369	0.51759	-0.95012	-0.78675	0.47543	0.87597	1.1384	0.18706	-0.34053	0.75059	0.97324	0.92304	-0.11553	-0.096914	0.92746	0.98642	0.10535	-3.2467	-0.55887	0.60606	0.9234	0.37383	-1.4195	-1.5763	0.19009	0.88881	1.875	0.90688	0.39113	0.71564	0.95274	3.3612	1.749	2.466	0.069242	0.8292	1.1178	0.16066	0.22741	0.83126	0.96075	9.2448	3.2086	1.3595	0.24558
4'-O-.beta.-D-Glucosyl-5-O-methylvisamminol	1.3002	0.3787	0.35205	0.74256	0.95018	0.61838	-0.69343	-0.10322	0.92275	0.98035	5.7489	2.5233	1.258	0.27681	0.90539	1.3078	0.38714	-0.32009	0.76492	0.94236	0.75694	-0.40176	-1.2297	0.28619	0.78036	1.2035	0.26719	0.86916	0.4338	0.90106	0.83744	-0.25594	0.31962	0.76525	0.96891	0.48455	-1.0453	-1.6978	0.16478	0.8292	0.65995	-0.59957	-0.6296	0.56312	0.84093	1.5316	0.61508	0.33061	0.75753
4-Nitrophenol	0.63445	-0.65641	-0.099557	0.92549	0.99112	1.0813	0.11275	0.055075	0.95872	0.98842	0.4362	-1.1969	-0.72514	0.50852	0.92959	0.54366	-0.87923	-0.59728	0.58249	0.89111	1.5827	0.66235	1.0958	0.33472	0.81114	0.46227	-1.1132	-0.13147	0.90175	0.99037	0.98037	-0.028608	-0.13499	0.89914	0.9998	1.2049	0.2689	0.74113	0.49976	0.91175	3.1571	1.6586	2.4719	0.068804	0.59611	0.70436	-0.50561	0.054769	0.95895
4-Methyl-1-phenylpentan-3-one	1.3081	0.38745	0.88158	0.42779	0.88356	1.8831	0.91308	1.6177	0.18103	0.74313	0.75639	-0.40279	-0.8772	0.4299	0.92108	1.8549	0.89131	1.046	0.35458	0.85317	0.93746	-0.093166	0.52405	0.62794	0.927	0.51066	-0.96957	-0.84433	0.44603	0.90106	1.4366	0.52263	0.94971	0.39604	0.89274	0.28665	-1.8026	-2.3421	0.079198	0.8292	0.60638	-0.7217	-1.1721	0.30619	0.74625	2.0903	1.0637	0.19071	0.85804
4-Hydroxyquinoline	1.4585	0.54448	0.46161	0.66835	0.92643	0.31127	-1.6838	-2.06	0.10845	0.71048	0.61565	-0.69982	-0.98841	0.37891	0.90609	0.64331	-0.63642	-1.5797	0.18932	0.85304	0.99966	-0.0004857	0.51979	0.63065	0.92707	0.71005	-0.49402	0.10524	0.92125	0.99037	2.3476	1.2312	2.6268	0.058382	0.89274	1.7952	0.84413	0.52727	0.6259	0.92435	0.99009	-0.014373	-0.052939	0.96032	0.99441	0.59364	-0.75233	-1.1388	0.31837
4-hydroxybutyric acid	2.2917	1.1964	2.8969	0.044257	0.83437	0.77533	-0.36711	-0.97368	0.38535	0.83846	0.63027	-0.66595	-0.42523	0.69255	0.96616	0.2231	-2.1643	-1.7481	0.15535	0.85304	1.0802	0.11123	0.054775	0.95894	0.98716	0.89403	-0.16161	-0.48277	0.65449	0.93777	1.3352	0.41708	1.0004	0.37372	0.89274	1.036	0.051055	0.44443	0.67972	0.9338	0.60396	-0.72747	-0.92069	0.40931	0.79215	0.39815	-1.3286	-1.6772	0.16881
4-Hydroxybenzaldehyde	1.4345	0.52059	0.34672	0.74627	0.95018	0.94068	-0.088224	-0.6056	0.57746	0.90627	6.6029	2.7231	4.5165	0.010687	0.54919	2.5929	1.3745	1.2645	0.2747	0.85317	2.6861	1.4255	1.8666	0.13536	0.7606	0.66646	-0.58541	-0.16637	0.87594	0.98924	1.1135	0.15513	0.10119	0.92427	0.9998	0.8558	-0.22466	-0.69476	0.52545	0.9185	1.5856	0.665	1.4805	0.21285	0.69327	0.79752	-0.3264	-0.87793	0.42955
4-Hexylresorcinol	0.87893	-0.18617	0.26584	0.8035	0.97026	0.80055	-0.32094	-0.57425	0.59655	0.91106	0.9126	-0.13195	-0.63468	0.56013	0.93744	1.5693	0.65014	1.357	0.24631	0.85317	1.089	0.12301	0.30667	0.7744	0.95675	0.63772	-0.64901	-0.88299	0.42711	0.89898	0.75287	-0.40952	-0.10396	0.9222	0.9998	1.1331	0.18031	-0.046595	0.96507	0.99189	1.019	0.027195	0.093182	0.93024	0.98863	4.1159	2.0412	0.76099	0.48906
4-Ethoxy-N-(2-methylphenyl)benzamide	1.3458	0.42844	0.93848	0.40113	0.88253	0.76554	-0.38546	0.59594	0.5833	0.9081	2.8276	1.4996	2.1392	0.099179	0.90477	0.40884	-1.2904	-1.1386	0.31842	0.85317	1.7887	0.8389	1.4848	0.21177	0.77861	0.74966	-0.41569	-0.10873	0.91865	0.99037	1.334	0.41578	0.90337	0.41741	0.89274	2.0825	1.0583	1.7709	0.15128	0.8292	2.2736	1.185	1.7141	0.16167	0.66162	0.67674	-0.56332	-1.0597	0.34902
4-aminobutyric acid minor	0.80161	-0.31903	-0.60753	0.5763	0.89739	0.66729	-0.58362	-0.6621	0.54411	0.90126	2.3833	1.2529	1.7856	0.14872	0.90477	0.88603	-0.17458	-0.054794	0.95893	0.99382	1.3516	0.43471	0.99506	0.37603	0.82915	1.4397	0.5258	0.9066	0.41589	0.89254	2.0419	1.0299	2.0292	0.11231	0.89274	0.50402	-0.98845	-1.2096	0.29302	0.86372	2.0322	1.0231	0.22467	0.83325	0.9608	1.818	0.86236	0.31763	0.76666
4-[3-(4-Butoxyphenoxy)propyl]morpholine	66.763	6.061	0.40948	0.70317	0.93822	0.028192	-5.1486	-0.72749	0.50722	0.88413	1.3714	0.45569	0.873	0.43194	0.92147	8.4788	3.0839	-0.050045	0.96249	0.99382	1.1763	0.23424	0.63836	0.55796	0.9076	0.12762	-2.97	-1.9074	0.12913	0.88881	1.0674	0.094153	0.16364	0.87795	0.9998	0.2225	-2.1681	0.20222	0.84961	0.97295	0.20314	-2.2995	-1.9928	0.11708	0.6369	0.057888	-4.1106	-1.5188	0.20344
4.99_277.18	0.88896	-0.16981	-0.67007	0.53951	0.8956	0.8696	-0.20157	-0.74043	0.50014	0.88413	0.62867	-0.66963	-1.0137	0.36805	0.90609	1.1442	0.19437	0.25469	0.81152	0.95881	1.4669	0.55278	0.16175	0.87934	0.97463	0.45852	-1.1249	-1.7764	0.15031	0.88881	0.5593	-0.8383	-0.78629	0.47566	0.89274	0.21946	-2.188	-1.4799	0.213	0.8292	5.6798	2.5059	1.7518	0.15468	0.65631	1.2694	0.34413	0.13803	0.89689
4.97_375.14	1.8832	0.91321	0.047294	0.96455	0.99225	0.74795	-0.41898	-0.36091	0.73642	0.93533	3.6892	1.8833	1.8496	0.13806	0.90477	1.2334	0.30269	0.75844	0.49042	0.86151	1.2521	0.32435	-0.33271	0.75606	0.95282	1.1263	0.17164	0.022186	0.98336	0.99588	11.862	3.5683	9.086	0.00081354	0.2009	1.2149	0.28078	0.17055	0.87286	0.9755	1.7563	0.81257	1.4166	0.22956	0.70314	1.2411	0.31162	0.68633	0.53022
4.97_309.15	0.73102	-0.45202	-0.96664	0.38846	0.88253	1.5729	0.65343	1.2097	0.29299	0.78793	2.2542	1.1726	0.96349	0.38986	0.90984	1.1312	0.17784	-0.033022	0.97524	0.99589	1.319	0.39943	2.5481	0.063436	0.72685	0.80156	-0.31913	-0.3938	0.71382	0.95333	2.4252	1.2781	0.22684	0.83167	0.9913	0.77462	-0.36843	-0.83928	0.44855	0.89832	1.7297	0.7905	0.076638	0.94259	0.99166	1.3303	0.4118	0.80976	0.4635
4.97_307.16	0.093189	-3.4237	-3.066	0.03744	0.78318	1.111	0.15181	0.36795	0.73155	0.93533	2.2125	1.1457	1.4816	0.21256	0.90539	1.6459	0.71889	0.54082	0.61734	0.90214	0.89397	-0.1617	0.051914	0.96109	0.98846	2.2665	1.1805	1.8239	0.14223	0.88881	0.36129	-1.4688	-2.1961	0.093061	0.89274	0.92965	-0.10524	-0.62814	0.56399	0.9206	1.7758	0.82845	1.4691	0.21573	0.69446	1.0481	0.067729	-0.11789	0.91184
4.94_297.15	0.13311	-2.9093	-2.7239	0.052774	0.8406	0.602	-0.73217	-0.8607	0.43794	0.86681	1.5042	0.589	1	0.37389	0.90609	0.3678	-1.443	-1.3197	0.25739	0.85317	1.6664	0.7367	0.36138	0.7361	0.94919	1.1705	0.22707	0.93473	0.40285	0.89169	2.4815	1.3112	0.27358	0.79795	0.98002	1.1226	0.16687	0.97991	0.38261	0.88451	1.506	0.59071	0.1152	0.91384	0.98587	0.7512	-0.41272	-0.91971	0.40977
4.93_265.15	9.6508	3.2706	2.0482	0.10992	0.86232	1.299	0.37738	-0.30959	0.77233	0.94109	0.38393	-1.3811	-2.0269	0.1126	0.90477	1.0163	0.023297	-0.029038	0.97823	0.99651	1.0691	0.096436	0.33285	0.75596	0.95282	9.0431	3.1768	0.60414	0.57834	0.92603	1.3987	0.48404	0.27047	0.80018	0.98002	0.81846	-0.28902	-0.73037	0.50564	0.9128	2.8725	1.5223	0.25455	0.81162	0.95249	1.0642	0.089812	0.063144	0.95268
4.92_329.31	0.93629	-0.094978	-0.21464	0.84055	0.9766	0.18898	-2.4037	-2.1851	0.094208	0.70857	0.33876	-1.5617	-1.0863	0.33841	0.90539	9.0364	3.1757	11.738	0.0003013	0.071742	2.3995	1.2627	-0.61062	0.57444	0.91272	1.4554	0.54138	0.016615	0.98754	0.99608	0.93978	-0.089612	-0.59098	0.58631	0.92053	25.854	4.6923	4.6081	0.0099695	0.55936	0.78191	-0.35493	-0.68105	0.53323	0.82955	1.3365	0.41849	1.3332	0.25332
4.91_579.36	0.73176	-0.45056	-0.14873	0.88897	0.98619	0.27492	-1.8629	-0.91791	0.4106	0.85679	0.86608	-0.20743	0.53047	0.62387	0.95575	0.72131	-0.47131	-0.91621	0.41139	0.85317	0.45819	-1.126	-1.7172	0.16107	0.77252	0.95804	-0.061848	-0.10105	0.92437	0.99037	0.62269	-0.68342	-1.4474	0.22134	0.89274	0.81725	-0.29114	0.4515	0.67503	0.9337	1.4211	0.50704	0.91762	0.41074	0.79272	5.2407	2.3897	2.638	0.057698
4.91_557.35	0.5992	-0.73888	-0.92126	0.40905	0.88253	0.64187	-0.63965	0.46052	0.66907	0.92584	0.43993	-1.1846	-1.5552	0.19488	0.90539	0.59053	-0.75991	-0.7208	0.51091	0.86909	0.92948	-0.1055	-0.11953	0.91062	0.9827	1.1537	0.20633	0.67365	0.53746	0.91835	1.865	0.89917	0.45583	0.67216	0.94221	2.6593	1.411	2.3966	0.07463	0.8292	2.5812	1.3681	1.5619	0.19334	0.68605	3.1794	1.6688	2.0731	0.10685
4.91_508.39	1.4516	0.53764	0.30474	0.77576	0.96006	0.63018	-0.66616	-1.389	0.23717	0.75295	3.9388	1.9778	0.67814	0.53488	0.93259	0.051639	-4.2754	-1.7803	0.14964	0.85304	5.5463	2.4715	0.58028	0.59284	0.91828	0.15204	-2.7175	-1.4555	0.21924	0.88881	0.015752	-5.9883	-2.2508	0.087563	0.89274	0.074507	-3.7465	-1.5702	0.19146	0.8292	7.5673	2.9198	0.8122	0.46225	0.80604	5.5875	2.4822	1.7092	0.16258
4.91_313.32	0.18269	-2.4525	-1.83	0.14122	0.86232	1.3813	0.466	1.1927	0.29891	0.79034	4.3304	2.1145	1.374	0.24142	0.90539	0.082535	-3.5988	-2.7963	0.048996	0.8369	0.5698	-0.81146	-1.004	0.3722	0.82835	0.37333	-1.4215	-1.1221	0.32464	0.89169	1.6112	0.68814	0.48973	0.64997	0.94075	1.4783	0.56398	0.93736	0.40164	0.88627	0.9315	-0.10237	-0.61259	0.57326	0.84712	1.0229	0.032712	0.26676	0.80284
4.90_535.34	0.41219	-1.2786	-0.75814	0.49058	0.88801	0.34165	-1.5494	-0.73878	0.50104	0.88413	0.24093	-2.0533	-1.9269	0.12626	0.90477	0.51066	-0.96956	-0.85218	0.44213	0.85317	0.6908	-0.53365	-0.14954	0.88836	0.97637	0.57206	-0.80576	-1.2305	0.28592	0.89169	0.92577	-0.11128	0.682	0.53268	0.90226	0.46787	-1.0958	-0.32238	0.76331	0.95433	0.88863	-0.17035	-0.49259	0.64811	0.87571	1.746	0.80405	0.82703	0.4547
4.90_513.33	1.0039	0.0056305	-0.19218	0.85697	0.98033	1.0531	0.074575	0.55487	0.60855	0.91219	2.6448	1.4032	-0.10478	0.9216	0.99464	0.4593	-1.1225	-0.96427	0.38952	0.85317	1.339	0.42118	0.8114	0.46266	0.86602	0.87859	-0.18674	0.22838	0.83055	0.98388	2.6081	1.383	0.065826	0.95067	0.9998	1.0735	0.1023	-0.23678	0.82446	0.96614	2.9365	1.5541	2.2245	0.090162	0.60589	4.7336	2.2429	1.3682	0.24306
4.89_491.31	0.056364	-4.1491	-1.3484	0.24882	0.88253	2.3134	1.21	0.43205	0.68798	0.92898	1.1133	0.1548	0.13909	0.8961	0.99278	0.23021	-2.119	-1.2098	0.29297	0.85317	5.253	2.3931	1.2307	0.28587	0.78036	1.0828	0.1147	0.74322	0.49863	0.90953	1.7066	0.77116	0.07505	0.94378	0.9998	0.36964	-1.4358	-1.3109	0.26008	0.84315	0.80668	-0.30993	-0.67399	0.53726	0.8304	2.0982	1.0692	1.9744	0.11956
4.89_469.31	0.97184	-0.041205	-0.71307	0.51519	0.88938	4.2485	2.087	1.0396	0.35724	0.82807	1.8419	0.88117	-0.39607	0.71227	0.97122	0.51279	-0.96356	-1.1962	0.29767	0.85317	0.84258	-0.24711	0.29726	0.78107	0.95825	0.91884	-0.12212	0.30984	0.77215	0.97459	0.56215	-0.83098	-1.8985	0.13046	0.89274	0.53917	-0.89117	-0.8034	0.46677	0.89909	0.95375	-0.068314	-0.022135	0.9834	0.99634	18.032	4.1725	2.384	0.075657
4.89_464.36	1.1995	0.2624	-1.0927	0.33591	0.88253	1.1727	0.22981	-0.053422	0.95996	0.98888	50.329	5.6533	1.3582	0.24596	0.90539	0.037088	-4.7529	-2.6256	0.058454	0.84507	11.31	3.4995	2.1436	0.098691	0.75345	0.035571	-4.8132	-5.5022	0.0053205	0.43708	0.0063357	-7.3023	-3.5152	0.024557	0.89274	0.021377	-5.5478	-0.048556	0.9636	0.99189	0.68884	-0.53777	-0.35018	0.74387	0.92075	1.6985	0.76423	0.13722	0.89748
4.88_447.28	1.1796	0.23827	-0.67215	0.53832	0.8956	7.787	2.9611	0.34049	0.75062	0.93533	1.176	0.2339	0.91809	0.41052	0.9207	4.6706	2.2236	0.76423	0.48732	0.86151	0.79778	-0.32594	-0.65899	0.54591	0.90244	2.451	1.2933	1.4912	0.21018	0.88881	2.0254	1.0182	0.92657	0.40659	0.89274	1.0992	0.13649	0.63145	0.56203	0.9206	0.79005	-0.33998	-0.025091	0.98118	0.99634	2.0346	1.0247	0.61806	0.56999
4.88_415.32	1.5659	0.64699	1.0083	0.37034	0.88253	2.0665	1.0472	1.689	0.16649	0.7421	0.84861	-0.23683	-0.47988	0.65637	0.96616	1.1837	0.24336	0.68695	0.52987	0.87297	2.4565	1.2966	0.7159	0.51362	0.88757	1.1897	0.25065	0.87564	0.43066	0.90106	4.6817	2.227	2.1232	0.10097	0.89274	0.95288	-0.069629	-0.30116	0.7783	0.95736	3.6858	1.882	1.4308	0.22574	0.70243	9.0119	3.1718	1.4942	0.20942
4.88_371.33	0.90346	-0.14647	-0.56348	0.6032	0.90526	1.1652	0.22055	0.45458	0.67299	0.92584	2.444	1.2893	1.7256	0.15951	0.90477	0.67061	-0.57644	-0.30016	0.77901	0.94601	0.52601	-0.92683	-1.9415	0.12416	0.75778	0.95167	-0.071459	-0.16894	0.87404	0.98912	1.8104	0.85629	0.91579	0.41159	0.89274	1.9003	0.92619	1.5363	0.19928	0.8292	0.6952	-0.52449	-0.96363	0.3898	0.78144	11.596	3.5355	1.9763	0.1193
4.88_268.26	0.7073	-0.49962	-0.96988	0.38703	0.88253	0.30332	-1.7211	-2.2806	0.084726	0.70857	1.1507	0.20252	0.045748	0.9657	0.99902	0.78434	-0.35045	-0.70832	0.51784	0.86939	3.1138	1.6387	1.6952	0.16529	0.77252	0.2804	-1.8345	-1.8408	0.13947	0.88881	1.8233	0.86653	0.50089	0.64276	0.93872	1.7011	0.76644	1.1692	0.30724	0.86946	2.4512	1.2935	1.9261	0.12638	0.64777	1.0365	0.051704	0.23431	0.82625
4.87_832.51	0.43886	-1.1882	-1.2064	0.29412	0.88253	1.1318	0.17864	0.53639	0.62013	0.9155	0.93808	-0.092219	0.076349	0.94281	0.99653	0.76102	-0.39399	-0.75452	0.49253	0.8623	4.2633	2.092	2.146	0.098428	0.75345	1.3813	0.46608	0.33035	0.75772	0.96767	1.293	0.37073	-0.7301	0.50579	0.89367	2.1051	1.0739	0.87486	0.43104	0.8955	0.92096	-0.11879	-0.030731	0.97696	0.99634	3.8981	1.9628	2.3251	0.080688
4.87_788.48	0.28105	-1.8311	-1.9432	0.12392	0.86232	0.8702	-0.20058	-0.23654	0.82463	0.95129	0.83217	-0.26505	-0.67168	0.53859	0.93322	0.76956	-0.3779	-0.20507	0.84753	0.96877	1.0035	0.0049833	0.54322	0.61583	0.9234	2.4164	1.2729	1.7213	0.1603	0.88881	167.79	7.3905	3.0784	0.03699	0.89274	0.65427	-0.61205	-0.61176	0.57376	0.9206	0.56124	-0.8333	-1.1009	0.33275	0.75884	1.6766	0.74557	0.7737	0.48229
4.87_425.28	0.60902	-0.71544	-0.93779	0.40144	0.88253	0.30155	-1.7296	-1.3165	0.25838	0.76734	1.04	0.056539	0.49472	0.64674	0.96412	0.30495	-1.7134	-1.2144	0.29138	0.85317	0.78096	-0.35667	-0.73273	0.50435	0.88726	0.32709	-1.6122	-1.2769	0.27072	0.89169	1.5166	0.60083	-0.40051	0.70925	0.95096	0.89221	-0.16454	-0.75891	0.49017	0.90902	1.0251	0.035817	0.16708	0.87541	0.97263	3.4969	1.8061	0.8677	0.43451
4.87_420.33	0.46943	-1.091	-1.3145	0.25899	0.88253	1.635	0.70932	0.042317	0.96827	0.98984	16.982	4.0859	0.37998	0.72328	0.97122	0.026426	-5.2419	-2.8952	0.044331	0.8187	0.4638	-1.1084	-1.2963	0.2646	0.77861	0.096336	-3.3758	-2.4698	0.068959	0.88881	0.13872	-2.8497	-4.2383	0.013281	0.72408	0.02291	-5.4479	-0.70311	0.52075	0.91847	8.7257	3.1253	2.3032	0.082649	0.60372	12.554	3.65	2.4353	0.07157
4.87_293.21	1.6463	0.71925	1.2358	0.28413	0.88253	0.41416	-1.2718	-1.6155	0.1815	0.74313	1.1733	0.2306	1.2479	0.28012	0.90539	0.14567	-2.7792	-2.2422	0.088409	0.85304	0.38537	-1.3757	-1.12	0.32544	0.80841	0.18659	-2.4221	-1.8611	0.13623	0.88881	1.1716	0.22842	0.31015	0.77193	0.97234	0.39762	-1.3305	-7.7002	0.0015305	0.28001	1.0854	0.11817	0.041016	0.96925	0.99459	1.1151	0.15717	0.77227	0.48305
4.87_291.20	4.1623	2.0574	3.0296	0.038797	0.79149	1.0832	0.11528	0.45629	0.67186	0.92584	1.4604	0.54631	0.99027	0.3781	0.90609	1.7748	0.82769	1.2782	0.27032	0.85317	2.1145	1.0803	0.88007	0.42852	0.85077	1.2338	0.30314	0.83686	0.44975	0.90106	0.9554	-0.065828	-0.39896	0.7103	0.95096	0.79324	-0.33418	0.39198	0.71506	0.93911	0.76903	-0.37889	-0.78436	0.47668	0.81089	0.87477	-0.19302	0.27184	0.7992
4.86_744.45	1.7674	0.82161	1.3628	0.24463	0.88253	0.55932	-0.83826	0.81677	0.45991	0.87363	2.0646	1.0459	1.1271	0.32272	0.90539	0.45889	-1.1238	-0.73188	0.50481	0.86861	0.61941	-0.69104	-1.0835	0.33952	0.81114	1.0711	0.099058	-0.24829	0.81614	0.98175	3.618	1.8552	0.30717	0.77404	0.97376	0.25204	-1.9883	-1.0672	0.346	0.87992	1.5704	0.65116	0.76767	0.48549	0.81089	2.6489	1.4054	0.87313	0.43187
4.86_337.23	0.62808	-0.67098	-3.2975	0.030004	0.72458	0.50109	-0.99687	-0.71538	0.51391	0.88567	0.58281	-0.7789	-0.24293	0.82001	0.98331	0.8957	-0.15892	0.038406	0.9712	0.99478	0.47985	-1.0593	-0.14853	0.88911	0.97637	0.49268	-1.0213	0.083582	0.9374	0.99037	2.2689	1.182	1.6619	0.17187	0.89274	0.57612	-0.79555	0.12407	0.90724	0.9769	0.34961	-1.5162	-1.6305	0.17834	0.66691	0.62123	-0.6868	-1.4935	0.20962
4.86_253.21	0.18685	-2.4201	-2.5781	0.061454	0.86232	0.91887	-0.12207	0.56827	0.60023	0.91219	3.8009	1.9263	0.20926	0.84447	0.98797	0.5897	-0.76195	-0.86326	0.43668	0.85317	0.59838	-0.74086	-1.0397	0.35718	0.8179	0.35307	-1.502	-2.8547	0.046174	0.88881	0.82857	-0.27131	-0.24587	0.81789	0.98777	0.21485	-2.2186	-2.6742	0.055563	0.8292	0.95313	-0.069262	0.54689	0.61353	0.86068	5.4862	2.4558	2.933	0.042687
4.85_700.43	1.172	0.229	0.66112	0.54467	0.8956	0.4651	-1.1044	-1.9091	0.12887	0.71506	0.97716	-0.033326	-0.31896	0.76572	0.97324	0.37197	-1.4267	-1.7687	0.15167	0.85304	2.3763	1.2487	1.765	0.15233	0.7693	0.64042	-0.64291	-0.79943	0.46882	0.90106	2.0209	1.015	0.90756	0.41544	0.89274	0.58102	-0.78335	0.1203	0.91005	0.97772	3.507	1.8102	2.6452	0.057268	0.58802	3.8252	1.9355	0.95926	0.39175
4.85_557.35	0.43674	-1.1952	-1.4601	0.21805	0.88253	1.6697	0.73963	1.0466	0.35434	0.82558	0.28392	-1.8164	-0.77109	0.48368	0.92804	0.19174	-2.3828	-2.2596	0.08672	0.85304	0.62082	-0.68776	-0.28973	0.78642	0.95949	0.90793	-0.13935	0.29363	0.78365	0.97962	2.1565	1.1087	0.20583	0.84697	0.99731	0.95197	-0.071012	0.53463	0.62124	0.92435	0.91446	-0.12901	-0.051697	0.96125	0.99441	1.5532	0.63524	0.032896	0.97533
4.85_297.15	0.13779	-2.8595	-1.8888	0.13193	0.86232	2.3867	1.255	1.7825	0.14924	0.72552	1.0072	0.010372	-0.04328	0.96755	0.99902	0.73318	-0.44776	-0.92379	0.40788	0.85317	0.51129	-0.9678	-1.723	0.16	0.77036	12.686	3.6651	13.244	0.00018783	0.11267	9.3656	3.2274	2.1237	0.10092	0.89274	1.178	0.23628	0.49008	0.64974	0.92555	2.1379	1.0962	0.88607	0.42564	0.79415	0.75915	-0.39754	-0.91804	0.41055
4.85_191.18	0.29691	-1.7519	-0.97104	0.38652	0.88253	2.6505	1.4063	-0.43968	0.68288	0.9283	1.6573	0.72885	-0.75423	0.49268	0.92804	1.797	0.84556	0.76075	0.48918	0.86151	0.35331	-1.501	-0.28791	0.78771	0.95949	0.35512	-1.4936	-2.6291	0.05824	0.88881	0.75616	-0.40323	-0.59293	0.58513	0.91999	0.81869	-0.28862	0.2633	0.80533	0.96219	1.78	0.83186	1.042	0.35624	0.76631	2.4714	1.3053	0.055898	0.9581
4.84_656.40	2.0433	1.0309	1.6474	0.17482	0.87963	0.98252	-0.025444	-0.64835	0.5521	0.90241	3.4822	1.8	1.857	0.13687	0.90477	0.79566	-0.32978	-0.67399	0.53726	0.8768	0.56349	-0.82754	-0.97765	0.3836	0.83305	0.86425	-0.21047	-0.25575	0.81075	0.98175	0.59784	-0.74218	-1.6899	0.16631	0.89274	0.35437	-1.4967	-0.44868	0.6769	0.9337	2.0533	1.038	0.52956	0.62445	0.86578	2.6069	1.3823	2.3697	0.076849
4.84_535.33	0.30682	-1.7045	-0.9076	0.41542	0.88253	0.6933	-0.52844	-0.90856	0.41497	0.85731	0.57673	-0.79403	-1.2095	0.29306	0.90539	1.7686	0.82265	0.76815	0.48524	0.86151	1.0416	0.058855	-0.30069	0.77863	0.95738	1.1525	0.20482	0.79878	0.46916	0.90106	1.5902	0.66925	0.52549	0.62703	0.93306	0.91402	-0.1297	0.48985	0.64989	0.92555	0.82529	-0.27703	-0.84939	0.44351	0.80123	4.5573	2.1882	1.3293	0.2545
4.84_513.32	0.53656	-0.89818	-1.2098	0.29297	0.88253	6.4095	2.6802	1.3475	0.24908	0.76566	0.39983	-1.3225	-0.7108	0.51646	0.92959	0.62588	-0.67603	-1.1939	0.29848	0.85317	0.77608	-0.36571	-0.27561	0.7965	0.96151	0.39769	-1.3303	-0.14071	0.8949	0.99037	0.83578	-0.2588	0.18758	0.86034	0.99944	0.33298	-1.5865	-0.90532	0.41649	0.89078	0.81639	-0.29268	-0.34662	0.74634	0.92107	1.9218	0.94246	0.19659	0.85373
4.84_404.34	0.22321	-2.1635	-2.1168	0.10171	0.86232	0.66616	-0.58607	-0.55498	0.60848	0.91219	1.6856	0.75326	-0.64043	0.55674	0.93744	0.11054	-3.1773	-4.4287	0.011433	0.5633	1.3975	0.48285	0.41837	0.69716	0.94407	0.10385	-3.2674	-3.298	0.02999	0.82528	1.5728	0.65332	0.91699	0.41103	0.89274	0.19108	-2.3877	-0.35779	0.73858	0.94582	0.89432	-0.16114	-0.38821	0.71764	0.90664	2.2736	1.185	0.52063	0.63012
4.84_397.23	0.26113	-1.9371	-0.80715	0.46484	0.88801	0.77812	-0.36194	-0.27303	0.79834	0.94689	0.49644	-1.0103	-0.96398	0.38965	0.90984	0.35002	-1.5145	-0.83995	0.44821	0.85317	0.17429	-2.5204	-1.3948	0.23555	0.77861	0.51486	-0.95776	-0.25023	0.81474	0.98175	0.85263	-0.23001	0.1186	0.91131	0.9998	0.80243	-0.31756	0.3639	0.73435	0.94362	0.72732	-0.45933	-0.56377	0.60302	0.85678	1.9045	0.9294	0.35223	0.74244
4.84_381.26	0.1556	-2.6841	-1.7909	0.1478	0.86232	0.89759	-0.15588	0.14881	0.8889	0.97059	0.45328	-1.1415	-0.46299	0.66744	0.96616	0.37925	-1.3988	-1.2796	0.26987	0.85317	0.13266	-2.9142	-0.69034	0.52795	0.892	5.0865	2.3467	0.81166	0.46252	0.90106	0.86574	-0.208	0.046382	0.96523	0.9998	0.15844	-2.658	-3.2889	0.030247	0.73584	0.76869	-0.37953	-0.35558	0.74011	0.91843	19.584	4.2916	3.343	0.028755
4.84_376.30	0.29605	-1.7561	-0.33556	0.75407	0.95399	0.72432	-0.46529	-0.9743	0.38508	0.83846	2.3295	1.22	0.52083	0.62998	0.95677	1.3566	0.44	0.75827	0.49051	0.86151	0.38124	-1.3912	0.52468	0.62754	0.927	0.70298	-0.50844	-0.87516	0.43089	0.90106	1.3293	0.41066	0.0060414	0.99547	0.9998	0.1571	-2.6703	0.0233	0.98253	0.99708	1.0526	0.073956	0.56095	0.60477	0.85797	1.6854	0.75305	0.58695	0.58877
4.83_612.37	0.60271	-0.73047	-1.2553	0.27769	0.88253	3.1302	1.6463	0.74698	0.49659	0.88337	0.093423	-3.4201	-1.5138	0.20464	0.90539	1.638	0.71194	0.8943	0.42171	0.85317	0.46716	-1.098	-0.99024	0.37811	0.83049	0.93739	-0.093282	-0.50146	0.64239	0.93464	1.9169	0.93875	0.81607	0.46027	0.89274	0.31042	-1.6877	-0.95405	0.39408	0.88539	1.434	0.52	0.11197	0.91624	0.98587	1.4681	0.55391	0.10134	0.92416
4.83_491.31	0.49901	-1.0029	-1.1231	0.32423	0.88253	1.2135	0.2792	0.68677	0.52997	0.89419	0.46699	-1.0986	0.53095	0.62357	0.95575	0.29258	-1.7731	-0.14338	0.89292	0.98161	0.74333	-0.42793	-0.36567	0.73313	0.94919	0.9523	-0.07051	-0.19287	0.85646	0.98826	0.88313	-0.1793	0.24315	0.81985	0.98837	0.28184	-1.8271	-0.8557	0.44039	0.8955	0.63475	-0.65573	-1.0118	0.36886	0.77135	0.7277	-0.45859	-0.99861	0.3745
4.83_469.30	1.9964	0.99742	1.5793	0.18942	0.88253	10.625	3.4094	2.5398	0.063994	0.70795	0.87781	-0.18801	0.52326	0.62844	0.95673	1.8373	0.87755	1.0394	0.35732	0.85317	0.59304	-0.7538	-1.0942	0.33536	0.81114	0.44949	-1.1536	-1.9583	0.12179	0.88881	1.4812	0.56675	0.28908	0.78688	0.97626	0.77437	-0.3689	0.20208	0.84971	0.97295	0.091355	-3.4524	-1.8805	0.1332	0.64998	3.778	1.9176	2.3684	0.076952
4.83_381.13	0.64642	-0.62946	0.22301	0.83445	0.97588	0.2135	-2.2277	-0.29676	0.78142	0.94228	2.2422	1.1649	1.7251	0.1596	0.90477	0.574	-0.80087	0.22117	0.83579	0.96635	1.3036	0.38253	1.2029	0.29534	0.78306	5.8272	2.5428	1.3847	0.23836	0.89169	0.7412	-0.43206	-0.72184	0.51033	0.89373	0.47129	-1.0853	-1.5609	0.19358	0.8292	0.75485	-0.40573	-1.0391	0.35745	0.76631	0.10714	-3.2225	-3.8619	0.018118
4.83_376.17	0.90374	-0.14603	-0.58081	0.59252	0.90499	0.99385	-0.0088975	0.16196	0.87919	0.96853	0.59901	-0.73936	-1.1075	0.33021	0.90539	2.9408	1.5562	1.345	0.24983	0.85317	0.38376	-1.3817	-1.6234	0.17982	0.77252	0.89092	-0.16663	-0.21118	0.84307	0.98472	1.2603	0.33371	0.77324	0.48254	0.89274	1.1953	0.2574	0.79116	0.47312	0.90045	1.496	0.58115	1.918	0.12757	0.64947	1.001	0.0014509	-0.074089	0.9445
4.82_447.28	1.0465	0.06559	-0.31014	0.77194	0.95925	0.95374	-0.068337	-0.11601	0.91323	0.97889	1.2382	0.30823	0.56358	0.60314	0.94442	1.2443	0.3153	0.86092	0.43783	0.85317	1.5283	0.61193	0.72441	0.50892	0.88737	1.0224	0.031922	-0.48	0.6563	0.93777	1.1628	0.2176	-0.62289	0.56711	0.91419	0.26528	-1.9144	-1.8727	0.13441	0.8292	0.37531	-1.4138	-1.5431	0.19768	0.68673	0.64327	-0.6365	-1.2489	0.27982
4.80_339.26	1.9207	0.94163	0.55381	0.60921	0.90747	2.3777	1.2495	0.86941	0.43368	0.8636	0.04232	-4.5625	-0.18955	0.85889	0.99238	0.64937	-0.62289	0.36496	0.73362	0.93698	2.6166	1.3877	1.9551	0.12224	0.75778	1.4248	0.51076	-0.13102	0.90209	0.99037	0.69471	-0.52551	-0.96201	0.39052	0.89274	0.91293	-0.13142	0.052517	0.96064	0.99113	0.28423	-1.8149	-1.0615	0.34828	0.76436	2.103	1.0724	0.86176	0.43742
4.80_337.10	0.76486	-0.38673	-0.26106	0.80694	0.97084	0.49865	-1.0039	-0.4134	0.70051	0.93357	11.786	3.559	3.3614	0.028268	0.72962	0.28574	-1.8072	-1.9662	0.12069	0.85304	0.56228	-0.83065	-0.34511	0.74739	0.95248	0.10881	-3.2001	-2.1182	0.10155	0.88881	1.1823	0.24162	0.8491	0.44365	0.89274	0.44862	-1.1564	-1.0249	0.36333	0.87992	1.2937	0.37148	0.77939	0.47929	0.81089	1.3024	0.38119	0.94735	0.3971
4.80_315.12	2.3686	1.244	1.9365	0.12488	0.86232	0.73474	-0.4447	0.29438	0.78311	0.94323	1.0438	0.061843	0.31425	0.76904	0.97324	0.13023	-2.9408	-3.0054	0.039729	0.7869	1.1075	0.14735	0.3818	0.72202	0.94674	0.77433	-0.36898	-3.6869	0.021076	0.7709	1.5225	0.60641	-0.043525	0.96737	0.9998	0.80484	-0.31323	-2.3086	0.08216	0.8292	1.6404	0.71406	1.0844	0.33916	0.7605	1.1845	0.24432	0.66704	0.54125
4.78_360.31	0.62561	-0.67665	0.65953	0.54559	0.8956	0.15904	-2.6526	-2.0918	0.10462	0.71048	1.0274	0.039065	0.53049	0.62386	0.95575	0.099972	-3.3223	-1.7486	0.15527	0.85304	0.24926	-2.0043	-1.8215	0.14262	0.76155	0.20407	-2.2929	-0.98126	0.38202	0.89169	1.8526	0.88956	0.018743	0.98594	0.9998	1.2845	0.36116	0.24634	0.81755	0.96459	1.1472	0.19809	0.87323	0.43182	0.79646	0.83003	-0.26877	-0.35109	0.74323
4.78_353.21	0.21548	-2.2144	-1.8002	0.14621	0.86232	1.5931	0.6718	-0.12853	0.90394	0.97834	0.6241	-0.68014	-0.31433	0.76898	0.97324	1.0887	0.12258	0.46138	0.6685	0.91596	1.2718	0.34684	0.78009	0.47892	0.87299	0.24276	-2.0424	-0.64641	0.55323	0.92004	1.6004	0.67843	0.49411	0.64713	0.94027	0.69115	-0.53293	-0.81514	0.46074	0.89863	0.65013	-0.6212	-0.88932	0.42408	0.79415	0.58851	-0.76485	0.20687	0.84621
4.78_332.28	0.45273	-1.1433	-2.7695	0.050355	0.8406	0.37003	-1.4343	-1.5113	0.20525	0.74313	0.53609	-0.89946	0.0244	0.9817	0.99928	0.52739	-0.92305	-0.53794	0.61915	0.90214	0.60731	-0.7195	-0.68029	0.53366	0.8948	0.13159	-2.9259	-1.2055	0.29445	0.89169	0.41667	-1.263	-1.5194	0.20328	0.89274	1.0143	0.020419	0.0048217	0.99638	0.99925	0.90448	-0.14484	0.65388	0.54887	0.83374	0.44064	-1.1823	-1.991	0.11731
4.78_297.24	0.87243	-0.19689	-0.35911	0.73767	0.95018	0.57224	-0.80531	-1.2476	0.28022	0.78043	0.23306	-2.1012	-2.1097	0.10252	0.90477	6.8534	2.7768	3.4429	0.026225	0.69332	0.94938	-0.074947	-0.15063	0.88756	0.97637	0.62072	-0.688	-0.98297	0.38127	0.89169	0.99776	-0.0032401	-0.12187	0.90888	0.9998	0.29551	-1.7587	-1.765	0.15232	0.8292	0.82792	-0.27244	0.068414	0.94874	0.99243	0.18639	-2.4236	-3.9685	0.01656
4.78_191.18	0.4639	-1.1081	-2.8508	0.046357	0.8406	0.51528	-0.95658	-1.1509	0.31389	0.8001	0.64549	-0.63153	-0.8529	0.44178	0.92702	0.83093	-0.26721	0.33905	0.75163	0.94004	0.27595	-1.8575	-0.14743	0.88993	0.97637	0.23354	-2.0983	-1.6338	0.17764	0.88881	16.902	4.0791	4.5976	0.010049	0.63919	0.40724	-1.2961	0.45588	0.67213	0.93252	0.52393	-0.93255	-0.83345	0.45147	0.80443	0.081161	-3.6231	-7.09	0.0020896
4.77_337.23	0.28867	-1.7925	-1.1348	0.31985	0.88253	0.97621	-0.03473	-0.068914	0.94837	0.9865	3.2088	1.682	1.2332	0.28501	0.90539	1.0071	0.010235	-0.57901	0.59362	0.89382	0.42092	-1.2484	-0.31508	0.76845	0.95512	0.13189	-2.9226	-0.98547	0.38018	0.89169	1.4102	0.4959	1.1036	0.33171	0.89274	0.6727	-0.57197	-0.59071	0.58648	0.9206	1.1452	0.19559	0.93009	0.40497	0.7913	0.76137	-0.39334	-0.81163	0.46254
4.75_348.32	3.0872	1.6263	1.4941	0.20947	0.88253	1.3249	0.40584	0.20667	0.84636	0.95785	0.28804	-1.7957	-1.3753	0.24103	0.90539	0.98863	-0.016503	-0.55479	0.6086	0.89904	1.3637	0.44758	0.1315	0.90173	0.97923	1.3104	0.38999	0.1108	0.91711	0.99037	0.1567	-2.6739	-0.4497	0.67622	0.94434	0.20635	-2.2768	-0.63128	0.56213	0.9206	2.2709	1.1832	-0.45537	0.67247	0.88655	23.937	4.5812	1.5547	0.195
4.75_316.28	0.59283	-0.75431	-1.1446	0.31623	0.88253	0.88139	-0.18216	0.12566	0.90606	0.97843	0.62698	-0.6735	-1.0205	0.3652	0.90609	0.52187	-0.93822	-0.93119	0.40447	0.85317	4.259	2.0905	1.5221	0.20265	0.77861	0.75872	-0.39836	0.12893	0.90364	0.99037	1.2248	0.29258	0.73413	0.50358	0.89367	1.152	0.2041	0.033979	0.97452	0.99317	0.15254	-2.7128	-0.51593	0.63311	0.87011	0.23876	-2.0664	-2.2153	0.091089
4.75_293.21	0.5919	-0.75657	-0.12109	0.90946	0.98975	0.56091	-0.83416	0.054636	0.95905	0.98842	0.99745	-0.0036805	-0.50231	0.64184	0.96183	0.93139	-0.10254	0.1031	0.92284	0.98544	2.8159	1.4936	1.0525	0.35193	0.81596	0.47868	-1.0629	-0.203	0.84904	0.98826	2.5583	1.3552	1.9007	0.13014	0.89274	0.45151	-1.1472	-0.58023	0.59287	0.92196	0.63512	-0.6549	-1.1374	0.31889	0.75231	0.7785	-0.36123	-0.83862	0.44888
4.71_293.21	0.81957	-0.28705	0.085683	0.93584	0.99112	0.5504	-0.86144	-0.54163	0.61683	0.91448	1.0492	0.069232	0.18914	0.85919	0.99238	0.2428	-2.0422	-2.2579	0.086884	0.85304	2.7166	1.4418	0.41504	0.69941	0.94407	0.42368	-1.239	-1.0673	0.34599	0.89169	5.9146	2.5643	2.4315	0.071864	0.89274	1.9602	0.971	1.1893	0.30008	0.86697	0.37872	-1.4008	-2.0636	0.10801	0.63401	1.4617	0.54762	1.6658	0.17109
4.71_249.15	1.5617	0.64309	0.24812	0.81626	0.97358	2.4948	1.3189	0.65921	0.54578	0.90147	0.5633	-0.82802	-1.5339	0.19983	0.90539	2.7613	1.4654	1.0216	0.36471	0.85317	4.3459	2.1197	2.3875	0.075371	0.7356	0.84127	-0.24935	0.1092	0.9183	0.99037	5.2719	2.3983	0.91977	0.40974	0.89274	0.40937	-1.2885	-1.8132	0.14402	0.8292	6.391	2.676	1.4655	0.21665	0.69447	1.8398	0.87953	1.04	0.35709
4.70_248.08	0.76947	-0.37806	-0.11789	0.91184	0.99041	0.35644	-1.4883	-2.543	0.063779	0.70795	2.4457	1.2903	1.68	0.16826	0.90477	0.52894	-0.91884	-0.48105	0.65561	0.91307	1.833	0.87423	4.7877	0.008726	0.34039	0.87812	-0.18751	-0.69859	0.52329	0.91555	1.5497	0.63199	1.1066	0.33052	0.89274	0.61946	-0.69092	-0.67365	0.53746	0.91965	4.7008	2.2329	1.3905	0.23675	0.70836	1.0218	0.031096	-0.25144	0.81386
4.69_460.27	0.62155	-0.68606	-0.87374	0.43158	0.88356	0.62944	-0.66785	-1.3812	0.23937	0.75641	0.39839	-1.3277	-1.6757	0.16911	0.90477	0.7603	-0.39536	-0.62201	0.56764	0.88845	1.1305	0.17698	0.35154	0.74292	0.95076	1.1458	0.19635	0.50486	0.6402	0.93459	0.72832	-0.45736	-1.7545	0.15421	0.89274	6.9856	2.8044	2.4805	0.068177	0.8292	1.6919	0.75861	1.0899	0.33701	0.7605	1.8723	0.90479	-0.29079	0.78567
4.69_453.17	0.94229	-0.085764	-0.22609	0.83221	0.97573	0.19243	-2.3776	-0.4737	0.66041	0.92366	1.8906	0.91884	1.4731	0.21473	0.90539	0.613	-0.70605	-1.2433	0.28164	0.85317	2.6781	1.4212	1.6385	0.17667	0.77252	0.49016	-1.0287	-0.77806	0.47999	0.90666	0.53359	-0.9062	-1.278	0.27038	0.89274	0.94886	-0.075738	0.14076	0.89486	0.97676	0.4682	-1.0948	-0.6741	0.5372	0.8304	2.5151	1.3306	1.0137	0.36806
4.69_437.19	1.0037	0.0053769	-0.075643	0.94334	0.99112	30.695	4.9399	6.5167	0.0028627	0.25683	1.899	0.92521	1.6016	0.18451	0.90539	2.2312	1.1578	1.6501	0.17427	0.85304	0.89679	-0.15716	-0.98053	0.38234	0.83203	0.50202	-0.99417	-1.0227	0.36428	0.89169	1.0027	0.0038183	0.69264	0.52665	0.90019	4.2107	2.0741	0.19618	0.85403	0.97343	3.7346	1.901	2.5392	0.064033	0.59595	0.68236	-0.55139	-1.0127	0.36849
4.69_432.23	1.105	0.14406	0.071051	0.94677	0.99112	1.3687	0.45285	0.12353	0.90764	0.97843	0.93843	-0.091676	-0.52625	0.62655	0.95673	10.435	3.3833	6.4833	0.0029178	0.26761	1.8195	0.86356	0.59604	0.58324	0.91376	4.1796	2.0634	1.4724	0.21489	0.88881	0.82709	-0.27388	-0.95323	0.39445	0.89274	1.5073	0.59192	1.0362	0.35866	0.87992	1.3952	0.48048	0.93092	0.40459	0.7913	2.0784	1.0555	0.0050975	0.99618
4.69_415.21	1.0256	0.036529	0.20518	0.84745	0.97953	0.91307	-0.1312	-0.66512	0.54236	0.90113	0.60357	-0.72841	-1.2257	0.28755	0.90539	0.60354	-0.72848	-0.053016	0.96026	0.99382	0.30417	-1.7171	-0.69649	0.52448	0.892	0.20857	-2.2614	-1.4412	0.22298	0.88991	2.11	1.0773	1.591	0.18681	0.89274	1.43	0.51606	0.31893	0.76574	0.95448	1.355	0.43829	0.87463	0.43115	0.79607	0.90146	-0.14967	0.25494	0.81134
4.68_315.19	1.8376	0.87779	1.5582	0.19419	0.88253	0.8491	-0.23599	0.26623	0.80322	0.94814	2.5742	1.3641	1.558	0.19423	0.90539	0.94795	-0.07712	0.16198	0.87918	0.97662	1.2751	0.35059	0.13201	0.90135	0.97923	0.85458	-0.22672	-0.031346	0.9765	0.99425	1.334	0.41574	1.28	0.26975	0.89274	0.49923	-1.0022	-0.13043	0.90253	0.9769	0.91502	-0.12812	0.14413	0.89237	0.97713	0.57507	-0.7982	-1.0416	0.35641
4.66_431.18	0.46148	-1.1156	-1.8498	0.13802	0.86232	8.9226	3.1575	2.0739	0.10676	0.71048	0.76267	-0.39087	-0.94496	0.39818	0.91134	0.68216	-0.55181	-0.90565	0.41634	0.85317	1.2903	0.36771	0.028676	0.9785	0.99381	101.95	6.6717	4.9324	0.0078591	0.55001	75.027	6.2293	1.6525	0.17378	0.89274	0.43186	-1.2114	-1.3547	0.24699	0.84088	3.1929	1.6749	1.6967	0.165	0.66369	0.3346	-1.5795	-1.8425	0.1392
4.66_387.19	0.34111	-1.5517	-1.8518	0.1377	0.86232	9.2779	3.2138	0.8954	0.42118	0.85843	1.1878	0.24832	-0.2118	0.84262	0.98797	1.1528	0.20508	-0.63046	0.56262	0.88555	0.93313	-0.099855	-0.45432	0.67316	0.93758	4.037	2.0133	2.4114	0.073443	0.88881	20.147	4.3325	1.6163	0.18133	0.89274	0.34671	-1.5282	-2.2928	0.083602	0.8292	1.4717	0.55752	0.85459	0.44094	0.80032	1.2732	0.3485	0.98653	0.37972
4.66_251.13	0.89494	-0.16013	0.43531	0.6858	0.93368	5.4091	2.4354	3.8804	0.017836	0.56951	0.4336	-1.2056	-0.59142	0.58604	0.94283	2.7597	1.4645	0.98387	0.38088	0.85317	65.429	6.0319	2.7573	0.05099	0.70051	0.10421	-3.2625	-5.5294	0.0052264	0.43708	1.4685	0.55433	-0.54711	0.6134	0.93118	0.61019	-0.71268	-1.2534	0.27833	0.86047	6.9972	2.8068	6.5509	0.0028075	0.39556	2.1744	1.1206	-0.10802	0.91918
4.55_636.38	2.2482	1.1688	0.2983	0.78033	0.96298	0.5433	-0.88017	-1.161	0.3102	0.79795	1.1023	0.14053	-0.6485	0.55201	0.93646	0.19814	-2.3354	-2.5242	0.065064	0.84507	0.22437	-2.1561	-1.6069	0.18336	0.77252	0.32315	-1.6297	-0.62891	0.56354	0.92004	2.0203	1.0145	1.0097	0.36977	0.89274	1.1723	0.2293	0.56978	0.5993	0.92312	0.76428	-0.38783	-0.57049	0.59886	0.85454	0.48588	-1.0413	-0.24502	0.81849
4.54_592.36	0.36214	-1.4654	-0.80626	0.4653	0.88801	0.68729	-0.54101	-0.6352	0.55982	0.90241	1.2674	0.34184	0.98088	0.38219	0.90609	0.29136	-1.7791	-1.644	0.17552	0.85304	0.54218	-0.88316	-1.2457	0.28084	0.77996	0.56977	-0.81154	-0.61092	0.57427	0.92399	2.8659	1.519	0.55631	0.60765	0.92984	0.15014	-2.7356	-2.1159	0.10181	0.8292	0.34783	-1.5235	-1.6602	0.17221	0.6664	3.8207	1.9338	-0.37882	0.72407
4.54_248.08	1.558	0.63967	1.0253	0.36319	0.88253	0.51543	-0.95616	0.17466	0.86983	0.96378	6.6665	2.7369	2.3036	0.082609	0.90477	0.52155	-0.93911	-4.1145	0.014678	0.59852	3.2628	1.7061	1.2647	0.27464	0.77894	1.3976	0.48292	0.90769	0.41538	0.89254	0.78595	-0.34748	-0.84894	0.44373	0.89274	0.46267	-1.112	0.25009	0.81484	0.96371	1.9525	0.96534	0.64374	0.5548	0.83637	1.897	0.92369	2.5535	0.063071
4.53_548.33	0.15365	-2.7023	-2.6952	0.054365	0.85346	0.93431	-0.098032	-0.1884	0.85974	0.96137	0.068562	-3.8664	-4.1342	0.014445	0.60978	0.41812	-1.258	0.30789	0.77353	0.94437	0.83113	-0.26685	0.040311	0.96978	0.99115	0.28065	-1.8332	-1.4283	0.2264	0.88991	1.569	0.64988	0.77424	0.482	0.89274	0.094046	-3.4105	-2.6638	0.056168	0.8292	0.57676	-0.79395	-1.1289	0.32206	0.7535	1.5565	0.6383	-0.62813	0.564
4.52_504.30	0.31708	-1.6571	-0.98663	0.37968	0.88253	0.94723	-0.078217	-0.21839	0.83781	0.95471	2.5668	1.36	-0.21461	0.84057	0.98739	0.16434	-2.6053	-3.6322	0.022117	0.66126	1.0711	0.099045	0.63848	0.55788	0.9076	0.23084	-2.115	-0.95002	0.3959	0.89169	1.1374	0.18568	0.30375	0.77647	0.97447	0.2082	-2.2639	-0.82302	0.45673	0.89832	1.1102	0.15075	0.074882	0.9439	0.99205	0.049453	-4.3378	-6.6908	0.0025952
4.50_471.26	1.3775	0.462	1.0973	0.33412	0.88253	1.1093	0.14969	-0.37183	0.72888	0.93533	1.3372	0.41917	0.80074	0.46814	0.92721	0.76559	-0.38536	0.15217	0.88642	0.97824	801.9	9.6473	3.375	0.027913	0.58217	1.7412	0.80005	0.30956	0.77235	0.97459	1.5865	0.66582	1.213	0.29186	0.89274	0.86304	-0.2125	-0.15681	0.88299	0.97591	3.2238	1.6888	1.0942	0.33534	0.76002	1.5855	0.66495	1.4956	0.20908
4.48_404.12	0.15955	-2.6479	-1.08	0.34093	0.88253	0.69467	-0.52559	-0.32833	0.75913	0.93743	2.2415	1.1644	1.8975	0.13061	0.90477	0.56176	-0.83197	-1.4187	0.22899	0.85317	0.36706	-1.4459	-1.6277	0.17891	0.77252	0.62695	-0.67359	0.12679	0.90523	0.99037	0.39869	-1.3267	-0.88496	0.42617	0.89274	0.52955	-0.91715	-0.519	0.63115	0.92435	0.57471	-0.79909	-2.2151	0.091109	0.60589	0.79163	-0.3371	-0.64274	0.55538
4.47_335.22	0.41192	-1.2796	-1.1435	0.31663	0.88253	0.21618	-2.2097	-2.1363	0.099505	0.70857	2.0762	1.0539	1.5028	0.20731	0.90539	1.4251	0.5111	0.88151	0.42783	0.85317	1.2575	0.33051	0.35324	0.74174	0.95011	0.82971	-0.26932	0.20637	0.84658	0.98607	2.8234	1.4974	1.9257	0.12644	0.89274	0.55653	-0.84546	-1.289	0.26689	0.85158	1.0522	0.073346	-0.037657	0.97177	0.99592	2.0186	1.0133	0.62384	0.56654
4.47_311.22	0.68666	-0.54233	-1.2504	0.2793	0.88253	1.9678	0.9766	1.7206	0.16044	0.73508	0.79809	-0.32537	0.33091	0.75732	0.97324	1.0297	0.042216	0.33468	0.75468	0.94079	9.6125	3.2649	0.70611	0.51908	0.89014	0.66498	-0.58861	-1.0995	0.33328	0.89169	0.81437	-0.29625	-0.051511	0.96139	0.9998	4.3114	2.1081	1.9217	0.12702	0.8292	1.0154	0.02208	-0.39227	0.71486	0.90482	1.7455	0.80365	1.6413	0.17609
4.47_257.19	0.72687	-0.46023	-0.90491	0.41669	0.88253	1.06	0.084039	0.52615	0.62661	0.91807	1.0782	0.10867	0.086569	0.93517	0.99597	0.9467	-0.079017	-0.074309	0.94433	0.99131	0.73987	-0.43466	-0.36093	0.73641	0.94919	1.1221	0.1662	0.73508	0.50306	0.91082	1.1798	0.23856	0.82499	0.45573	0.89274	0.48768	-1.036	-1.3876	0.23756	0.83414	0.19263	-2.3761	-2.6699	0.05581	0.58268	2.6358	1.3982	2.4047	0.07398
4.47_248.08	0.70567	-0.50293	-0.19185	0.85721	0.98033	0.8612	-0.21558	-0.41202	0.70145	0.93369	3.1522	1.6563	1.309	0.26068	0.90539	0.24398	-2.0352	-2.4532	0.070202	0.84604	2.0733	1.0519	0.64776	0.55244	0.90668	1.3775	0.462	0.72181	0.51035	0.91082	1.2182	0.28475	0.49965	0.64355	0.93892	2.0893	1.063	1.4078	0.23194	0.82993	2.7588	1.464	0.78758	0.47499	0.81089	1.8218	0.8654	0.6804	0.53359
4.46_423.20	16.662	4.0585	0.43861	0.68359	0.93296	4.7124	2.2365	0.90548	0.41642	0.85814	0.38854	-1.3639	-0.22635	0.83203	0.98731	0.67973	-0.55697	-0.10869	0.91868	0.9853	2.4515	1.2937	0.22244	0.83487	0.96496	0.032951	-4.9235	-1.2307	0.28587	0.89169	1.9838	0.98824	-0.46367	0.667	0.94157	0.39038	-1.3571	-1.0682	0.34563	0.87992	3.4863	1.8017	1.1419	0.3172	0.75231	0.3789	-1.4001	-0.56239	0.60387
4.45_200.24	1.1522	0.2044	0.97881	0.3831	0.88253	1.2443	0.31536	-0.4257	0.69223	0.9301	1.5777	0.6578	0.032683	0.97549	0.99906	0.78619	-0.34706	0.31041	0.77175	0.94437	1.0848	0.11744	0.17746	0.86777	0.97197	1.9591	0.97022	1.1927	0.29891	0.89169	1.0502	0.07068	0.24591	0.81785	0.98777	1.4691	0.55488	1.2653	0.27445	0.85548	1.2586	0.33186	0.91952	0.40986	0.79245	2.0848	1.0599	-0.048677	0.96351
4.41_768.53	0.41874	-1.2559	-2.0152	0.11412	0.86232	1.226	0.29402	1.1153	0.32721	0.80816	1.0101	0.014457	0.22844	0.83051	0.98731	1.5046	0.58936	1.0929	0.33586	0.85317	0.69566	-0.52354	-0.60359	0.57867	0.91272	1.1927	0.25428	-0.14177	0.89412	0.99037	2.4278	1.2797	2.0661	0.10771	0.89274	1.066	0.092275	0.60086	0.58032	0.9206	1.7644	0.81921	0.27678	0.79566	0.94442	0.41035	-1.2851	-0.43316	0.68724
4.41_437.24	0.91594	-0.12667	-0.4905	0.64947	0.92427	2.4108	1.2695	1.7156	0.16138	0.73639	0.85292	-0.22953	0.17057	0.87284	0.99263	0.77594	-0.36598	-0.64645	0.55321	0.88295	1.3887	0.47378	0.11035	0.91744	0.98379	0.45534	-1.135	-1.6718	0.16988	0.88881	0.45462	-1.1373	-2.2121	0.091413	0.89274	0.97066	-0.042969	-0.017756	0.98668	0.99799	4.0358	2.0129	1.165	0.30877	0.7471	2.413	1.2708	1.3148	0.25889
4.41_421.32	1.1903	0.25138	1.1147	0.32745	0.88253	0.59103	-0.7587	-1.115	0.3273	0.80816	0.85533	-0.22545	0.32858	0.75895	0.97324	0.19784	-2.3376	-2.1884	0.093858	0.85304	0.28756	-1.7981	-1.6562	0.17301	0.77252	1.3442	0.42672	0.33591	0.75382	0.96759	4.202	2.0711	1.9586	0.12175	0.89274	1.3294	0.41075	1.0193	0.36571	0.87992	5.8959	2.5597	2.4389	0.071296	0.59611	5.423	2.4391	0.86628	0.43521
4.41_420.25	1.9991	0.99938	0.75854	0.49037	0.88801	2.1439	1.1002	-0.02787	0.9791	0.9927	1.3353	0.41719	0.0080441	0.99397	0.99928	2.5938	1.3751	0.82534	0.45556	0.85317	0.72405	-0.46584	0.46696	0.66483	0.93711	0.99727	-0.0039407	-0.55442	0.60883	0.92828	2.1722	1.1191	0.00019012	0.99986	1	0.10561	-3.2432	-1.535	0.19958	0.8292	1.6523	0.72445	-0.051756	0.9612	0.99441	0.84763	-0.23849	-0.31315	0.76981
4.41_414.22	0.46949	-1.0908	-4.4059	0.011637	0.62208	0.64731	-0.62747	-1.2216	0.28891	0.78594	1.3151	0.39522	-0.4967	0.64546	0.96333	0.83766	-0.25556	-0.73415	0.50357	0.86861	0.69885	-0.51694	0.14758	0.88982	0.97637	0.66178	-0.59558	-0.34147	0.74993	0.96759	0.60012	-0.73668	-1.3521	0.24772	0.89274	0.63327	-0.65911	-1.8577	0.13677	0.8292	1.9717	0.97942	1.2461	0.28072	0.73135	1.9059	0.93048	0.96852	0.38763
4.41_398.24	1.2	0.26307	0.4673	0.6646	0.92561	0.58945	-0.76256	0.26405	0.80479	0.94823	0.57721	-0.79282	-0.94629	0.39758	0.91134	1.1549	0.20776	0.37882	0.72407	0.93392	0.26061	-1.94	-1.2109	0.2926	0.78182	1.5098	0.59434	0.93262	0.40381	0.89169	1.0122	0.017486	-0.70079	0.52206	0.89869	0.084043	-3.5727	-1.4926	0.20983	0.8292	1.3372	0.41921	-0.26162	0.80654	0.95107	0.30785	-1.6997	-0.42968	0.68956
4.41_393.29	0.66385	-0.59106	-0.47425	0.66005	0.92561	2.1749	1.121	1.8556	0.13709	0.72167	0.23089	-2.1147	-1.1207	0.32514	0.90539	0.39521	-1.3393	-1.2856	0.26798	0.85317	1.1872	0.24754	0.37967	0.72349	0.9476	0.50211	-0.99392	-1.4504	0.22055	0.88881	0.87578	-0.19136	-0.48512	0.65296	0.94157	3.6822	1.8806	1.1392	0.31821	0.87053	2.2675	1.1811	1.5479	0.19657	0.68616	1.4841	0.56957	0.69642	0.52451
4.41_376.26	1.5074	0.5921	0.16367	0.87793	0.98414	2.7381	1.4532	1.8974	0.13063	0.71705	0.24129	-2.0512	-2.1729	0.095496	0.90477	1.1586	0.21243	-0.14219	0.8938	0.98215	0.096856	-3.368	-1.0873	0.33806	0.81114	0.99893	-0.0015382	-0.019894	0.98508	0.99588	16.397	4.0354	4.062	0.015323	0.78272	0.71939	-0.47516	-0.41327	0.70061	0.93839	2.248	1.1686	-0.20441	0.84801	0.96469	3.3481	1.7433	0.64711	0.55282
4.41_374.25	1.9314	0.94962	1.403	0.23326	0.88253	1.8833	0.91326	1.3897	0.23696	0.75295	0.1589	-2.6538	-2.3929	0.074931	0.90477	0.94478	-0.081949	-0.28918	0.78682	0.94757	0.72794	-0.45811	-0.072991	0.94532	0.98716	2.852	1.512	1.4841	0.21195	0.88881	0.53188	-0.91083	-2.3942	0.074827	0.89274	0.12631	-2.9849	-0.52409	0.62792	0.92435	3.1353	1.6486	0.46335	0.6672	0.88488	0.26708	-1.9047	-1.1508	0.31393
4.39_345.20	1.097	0.13354	0.63494	0.55997	0.8956	0.95262	-0.070028	0.024975	0.98127	0.99304	36.045	5.1717	1.3347	0.25289	0.90539	0.51344	-0.96173	-0.72085	0.51088	0.86909	0.010096	-6.6301	-4.2265	0.013408	0.43859	0.047234	-4.404	-1.2498	0.2795	0.89169	0.28079	-1.8324	-0.91439	0.41225	0.89274	104.13	6.7023	1.1357	0.3195	0.87053	1.1332	0.18034	0.60813	0.57594	0.84724	2.0076	1.0055	0.70312	0.52075
4.35_400.24	0.71373	-0.48654	-0.75046	0.49471	0.88817	0.67178	-0.57395	-0.2175	0.83846	0.95475	1.0294	0.041745	-0.56949	0.59948	0.94442	2.2198	1.1505	1.2206	0.28928	0.85317	0.14369	-2.799	-3.426	0.026633	0.56531	0.44914	-1.1548	-1.3212	0.25693	0.89169	1.1565	0.20977	0.65518	0.54812	0.90966	1.3976	0.48291	1.081	0.34052	0.87992	0.054612	-4.1946	-0.91111	0.41378	0.79373	13.857	3.7926	11.486	0.00032803
4.33_353.23	1.1158	0.15808	0.68339	0.53189	0.89241	1.225	0.29282	0.81271	0.46198	0.87363	1.1471	0.19802	0.85356	0.44145	0.92702	0.8968	-0.15715	0.12302	0.90802	0.98494	1.5309	0.61441	0.98848	0.37887	0.83049	0.73756	-0.43917	-0.91996	0.40965	0.89173	0.64347	-0.63605	-0.41784	0.69752	0.94973	0.97622	-0.034715	-0.10713	0.91984	0.9784	1.7585	0.81438	-0.46069	0.66895	0.88499	1.4822	0.56774	1.0134	0.36817
4.33_301.28	1.2605	0.33399	-0.8439	0.44624	0.88576	0.92978	-0.10503	0.115	0.91399	0.97889	0.24933	-2.0039	-1.2026	0.29544	0.90539	1.5443	0.62699	1.1283	0.32227	0.85317	0.457	-1.1297	-1.3199	0.25734	0.77861	1.4676	0.55349	1.0427	0.35598	0.89169	1.1966	0.2589	0.78592	0.47586	0.89274	3.3216	1.7319	1.7726	0.15098	0.8292	0.79781	-0.32588	-0.99809	0.37472	0.77327	1.0391	0.055297	0.25272	0.81294
4.33_230.25	0.86162	-0.21487	0.1901	0.85849	0.98042	1.8035	0.85077	1.3355	0.25265	0.76595	7.3572	2.8792	2.0164	0.11397	0.90477	1.0065	0.0093876	-0.089111	0.93328	0.98642	2.2655	1.1798	1.2538	0.27818	0.77996	0.89549	-0.15925	-0.14625	0.8908	0.99037	0.62732	-0.67273	-1.1076	0.33014	0.89274	0.52903	-0.91859	-0.69448	0.52561	0.9185	1.3541	0.43731	0.99858	0.37451	0.77327	0.83858	-0.25398	-0.5858	0.58947
4.31_361.16	1.9465	0.96085	1.1698	0.30701	0.88253	1.5853	0.66476	0.9079	0.41528	0.85731	2.8469	1.5094	0.821	0.45776	0.92721	0.61662	-0.69754	-0.7491	0.49545	0.86456	1.9583	0.96959	1.0454	0.35486	0.81785	1.022	0.031362	0.58682	0.58885	0.92605	0.2575	-1.9574	-1.2862	0.26776	0.89274	4.4854	2.1652	1.3771	0.24053	0.83992	4.2127	2.0748	4.2891	0.012755	0.47381	1.8811	0.91155	0.52785	0.62553
4.31_293.17	4.9375	2.3038	2.942	0.042303	0.81947	8.8117	3.1394	0.81676	0.45992	0.87363	0.53792	-0.89453	-1.2201	0.28945	0.90539	0.8351	-0.25998	-0.61658	0.57087	0.88845	0.54886	-0.86549	-1.0392	0.35741	0.8179	0.66808	-0.58192	-0.9612	0.39088	0.89169	0.73885	-0.43665	0.29777	0.7807	0.976	5.8934	2.5591	6.2577	0.0033263	0.34139	4.3352	2.1161	1.1362	0.31934	0.75231	4.2994	2.1041	3.0254	0.038958
4.31_285.29	1.3113	0.39101	0.38972	0.71661	0.94334	0.22105	-2.1775	-2.2185	0.090764	0.70857	1.8025	0.85001	0.88408	0.42659	0.92108	2.2767	1.187	1.6742	0.16941	0.85304	0.22863	-2.1289	-1.9495	0.12303	0.75778	1.0011	0.001556	0.62712	0.5646	0.92004	2.1644	1.1139	1.329	0.25457	0.89274	12.663	3.6625	6.9355	0.0022694	0.3112	1.5668	0.64782	1.1522	0.3134	0.75014	0.6178	-0.6948	-0.63283	0.56122
4.31_236.11	2.5698	1.3616	1.0155	0.3673	0.88253	0.43783	-1.1916	-0.92956	0.40522	0.85473	3.0067	1.5882	0.37556	0.72631	0.97195	0.92645	-0.11021	-0.021322	0.98401	0.99705	1.6508	0.72316	1.4748	0.21429	0.77861	1.7695	0.82333	0.3447	0.74768	0.96701	0.87904	-0.18599	-0.18953	0.85891	0.99944	0.70016	-0.51424	-0.9194	0.40991	0.89051	3.54	1.8237	0.65961	0.54555	0.83351	1.0887	0.12257	-0.11971	0.91048
4.31_221.15	1.6423	0.71575	-0.061034	0.95426	0.99164	0.84176	-0.24852	-0.53298	0.62228	0.9164	3.0478	1.6078	1.401	0.23381	0.90539	0.91236	-0.13233	-0.39354	0.714	0.93089	1.5426	0.62536	0.72671	0.50765	0.88737	1.2019	0.2653	0.3937	0.71389	0.95333	0.96688	-0.048596	-0.24333	0.81972	0.98837	0.60396	-0.72747	-0.14392	0.89252	0.97591	3.3229	1.7324	0.71097	0.51636	0.8238	1.3226	0.40337	-0.27711	0.79543
4.31_172.17	1.5739	0.65432	0.54507	0.61468	0.90989	1.1868	0.2471	0.89993	0.41904	0.85843	6.3758	2.6726	2.0931	0.10446	0.90477	0.20111	-2.3139	-1.9048	0.12952	0.85304	0.10897	-3.198	-2.331	0.080161	0.74129	0.38209	-1.388	0.062114	0.95345	0.99037	0.1052	-3.2488	-2.1129	0.10215	0.89274	12.947	3.6946	1.0583	0.34958	0.87992	0.68245	-0.5512	-0.0081424	0.99389	0.99765	3.1677	1.6634	1.3934	0.23594
4.29_280.19	0.67357	-0.57009	0.49607	0.64587	0.9234	1.6788	0.74746	0.70416	0.52017	0.88792	0.10262	-3.2846	-1.7133	0.16182	0.90477	2.0862	1.0608	1.5089	0.20582	0.85317	0.051291	-4.2851	-1.8053	0.14533	0.76155	0.14986	-2.7383	-0.94973	0.39603	0.89169	2.9539	1.5626	1.4563	0.21902	0.89274	0.88086	-0.18302	-0.26417	0.8047	0.96192	1.5665	0.64755	1.6131	0.18202	0.67074	0.21809	-2.197	-1.9441	0.12379
4.29_258.20	0.54112	-0.88599	-0.72441	0.50892	0.88938	0.66781	-0.58248	-0.42551	0.69236	0.9301	0.19515	-2.3574	-1.0777	0.34182	0.90539	2.5164	1.3314	1.8996	0.13029	0.85304	0.15396	-2.6994	-0.60897	0.57543	0.91272	1.1075	0.14736	-0.26861	0.80152	0.98175	0.68655	-0.54255	0.044219	0.96685	0.9998	1.8145	0.85957	0.77482	0.4817	0.9054	1.4551	0.54116	0.50247	0.64174	0.87216	0.32991	-1.5999	-0.50337	0.64116
4.29_226.18	1.2057	0.2699	0.68858	0.52894	0.89135	0.18739	-2.4159	-0.88585	0.42574	0.85843	0.31268	-1.6772	0.50198	0.64206	0.96183	0.78983	-0.34038	-0.30549	0.77523	0.94437	0.69041	-0.53448	0.46123	0.6686	0.93711	0.27324	-1.8718	-0.061835	0.95366	0.99037	0.87081	-0.19957	-0.35371	0.74141	0.96063	0.74566	-0.4234	-3.3504	0.028559	0.73569	0.92282	-0.11587	-0.45883	0.67018	0.88521	0.4906	-1.0274	-0.95719	0.39268
4.28_237.11	0.30218	-1.7265	-2.2222	0.090389	0.86232	0.5584	-0.84064	-1.3986	0.23448	0.75056	1.549	0.63132	-0.079361	0.94056	0.99653	1.1255	0.17061	0.70035	0.5223	0.87149	1.073	0.10165	0.051413	0.96146	0.98846	3.4679	1.794	2.3397	0.079405	0.88881	1.0804	0.1115	0.76161	0.48872	0.89367	1.1866	0.24687	0.67772	0.53512	0.91965	12.997	3.7002	3.4338	0.026444	0.4865	0.86324	-0.21216	-0.16906	0.87395
4.27_432.24	0.73567	-0.44287	0.50745	0.63854	0.91844	1886.5	10.882	8.499	0.001051	0.13814	1.9865	0.99021	1.6277	0.17893	0.90539	1.4354	0.52146	0.041494	0.96889	0.99455	0.8672	-0.20557	0.95842	0.39213	0.8403	632.69	9.3053	8.9976	0.00084469	0.18756	399.27	8.6412	4.5481	0.010433	0.64409	0.9446	-0.082218	-0.15425	0.88489	0.97591	0.74328	-0.42802	-0.91505	0.41194	0.79341	3.2357	1.6941	0.58923	0.58738
4.27_431.17	0.79861	-0.32444	0.34716	0.74597	0.95018	1106.4	10.112	5.8329	0.004305	0.3069	0.64772	-0.62655	-0.99329	0.37679	0.90609	1.2759	0.35146	0.5144	0.63409	0.90878	0.98739	-0.018315	-0.21651	0.83918	0.96574	306.29	8.2587	3.2297	0.031984	0.82528	338.29	8.4021	4.05	0.015475	0.78272	1.219	0.28565	0.32175	0.76375	0.95433	2.7846	1.4775	1.8268	0.14175	0.65461	0.75479	-0.40585	-0.047305	0.96454
4.27_425.14	0.39101	-1.3547	-1.7657	0.1522	0.86377	1149.5	10.167	3.4326	0.026472	0.62484	1.4838	0.56932	0.13061	0.90239	0.99278	0.71815	-0.47764	-0.47979	0.65643	0.91312	0.89278	-0.16363	0.61051	0.57451	0.91272	234.61	7.8741	2.5415	0.063877	0.88881	500.03	8.9659	6.5232	0.002852	0.40946	0.91293	-0.13143	-0.035253	0.97357	0.99285	1.7104	0.77435	0.68002	0.53381	0.82985	3.2077	1.6815	1.2606	0.27597
4.27_409.16	0.57347	-0.80222	-0.56892	0.59983	0.90526	1434.6	10.486	34.301	4.31e-06	0.009064	1.1675	0.22346	0.56893	0.59983	0.94442	2.0243	1.0174	-0.48152	0.65531	0.91306	0.23011	-2.1196	-1.3027	0.26263	0.77861	594.57	9.2157	6.3671	0.0031199	0.31439	1081.7	10.079	6.1883	0.0034659	0.40946	0.31388	-1.6717	-1.6358	0.17722	0.8292	0.86477	-0.20961	-0.041472	0.96891	0.99459	2.4714	1.3053	1.1294	0.32186
4.27_404.20	0.53356	-0.90628	0.15639	0.8833	0.98571	835.62	9.7067	4.0114	0.015978	0.54787	1.6612	0.73219	0.032489	0.97564	0.99906	1.0537	0.075432	0.019716	0.98521	0.99736	0.48702	-1.0379	-1.6676	0.17072	0.77252	239.56	7.9043	2.2343	0.08918	0.88881	657.53	9.3609	5.8386	0.0042898	0.46176	0.57566	-0.79672	-0.60912	0.57534	0.9206	1.9986	0.99899	0.7114	0.51613	0.8238	0.78393	-0.35119	-0.81778	0.4594
4.27_387.29	0.42573	-1.232	-1.8401	0.13959	0.86232	1.4392	0.52529	0.98088	0.38219	0.83767	5.022	2.3283	2.0333	0.11179	0.90477	1.6466	0.71947	1.05	0.35296	0.85317	6.7863	2.7626	1.0776	0.34187	0.81175	1.0462	0.065101	0.048818	0.9634	0.99138	4.6268	2.21	2.7532	0.051206	0.89274	1.9692	0.9776	0.49248	0.64818	0.92548	2.3036	1.2039	0.9949	0.3761	0.7737	0.62487	-0.67838	-0.15982	0.88077
4.27_387.18	0.36104	-1.4698	-1.8866	0.13226	0.86232	929.86	9.8609	6.8895	0.0023267	0.23868	2.4535	1.2948	1.9469	0.1234	0.90477	3.4373	1.7813	2.2584	0.086831	0.85304	0.32357	-1.6278	-1.7677	0.15185	0.7693	639.64	9.3211	7.1888	0.0019837	0.25699	675	9.3987	5.2686	0.0062181	0.50884	0.6923	-0.53054	-0.28535	0.78954	0.95936	1.0585	0.081969	-0.084078	0.93703	0.98874	5.8798	2.5558	2.6	0.060051
4.27_365.28	1.8091	0.8553	0.97687	0.38395	0.88253	5.5116	2.4625	2.8126	0.048188	0.6849	8.0498	3.009	2.1214	0.10118	0.90477	1.3111	0.39078	0.80664	0.4651	0.8558	0.39748	-1.331	-0.61477	0.57195	0.91272	0.29258	-1.7731	-0.97962	0.38274	0.89169	1.797	0.84558	-0.10308	0.92286	0.9998	0.55447	-0.85082	-0.97324	0.38554	0.88539	0.62678	-0.67397	-1.281	0.26941	0.72641	0.75895	-0.39793	-0.89655	0.42064
4.27_343.30	1.5138	0.5982	-0.23414	0.82637	0.97402	0.62553	-0.67686	-0.44205	0.6813	0.92827	0.49378	-1.0181	-0.26353	0.80516	0.97919	2.9332	1.5525	2.229	0.089708	0.85304	0.40841	-1.2919	-0.84068	0.44785	0.86118	0.41825	-1.2575	-0.41447	0.69979	0.95086	2.3226	1.2158	0.01341	0.98994	0.9998	2.2031	1.1396	1.9575	0.1219	0.8292	1.3624	0.44615	0.54521	0.61458	0.86068	0.39154	-1.3528	-2.2006	0.092593
4.27_240.23	0.75055	-0.41399	0.24189	0.82076	0.97369	8.4405	3.0773	3.3713	0.028011	0.62484	0.90929	-0.13718	-0.96303	0.39007	0.90984	1.2712	0.34624	0.77488	0.48167	0.86151	1.6326	0.70716	-0.47366	0.66043	0.93605	2.388	1.2558	-0.093936	0.92968	0.99037	0.10377	-3.2685	-6.995	0.002198	0.40118	5.3701	2.425	0.8258	0.45532	0.89832	0.73332	-0.44748	-0.84757	0.44442	0.8016	0.98451	-0.022529	-0.61266	0.57322
4.27_105.07	8.7285	3.1257	3.85	0.018303	0.65772	12.285	3.6189	12.827	0.00021294	0.052684	1.3352	0.41706	0.35263	0.74216	0.97324	1.1894	0.25022	-0.092053	0.93108	0.98642	1.6744	0.74368	1.3975	0.2348	0.77861	8.3379	3.0597	2.1144	0.10198	0.88881	10.379	3.3757	2.9748	0.040949	0.89274	1.0954	0.1314	-0.084335	0.93684	0.98298	0.4537	-1.1402	-1.5721	0.19103	0.68188	1.7403	0.7993	1.0979	0.33392
4.24_693.34	6.1688	2.625	0.44387	0.68009	0.93124	0.084007	-3.5733	-1.417	0.22945	0.74835	2.1655	1.1147	0.4698	0.66297	0.96616	0.50015	-0.99957	-0.54987	0.61167	0.89948	0.1195	-3.0649	-1.0328	0.36003	0.8199	0.31225	-1.6792	-1.5262	0.20167	0.88881	0.85346	-0.22861	-0.53395	0.62167	0.93238	0.016205	-5.9474	-3.1763	0.033653	0.76134	2.9151	1.5435	0.69819	0.52352	0.82503	1.7483	0.80599	0.89493	0.42141
4.24_673.30	7.1239	2.8327	1.2862	0.26777	0.88253	7.758	2.9557	0.2331	0.82713	0.95226	0.64844	-0.62495	-0.12519	0.90641	0.99302	1.0577	0.08099	0.14782	0.88964	0.98005	1.6111	0.68807	0.03552	0.97337	0.99245	1.4305	0.51656	0.14969	0.88825	0.99037	0.07956	-3.6518	-2.2801	0.084773	0.89274	0.033714	-4.8905	-1.7333	0.15806	0.8292	3.3694	1.7525	-0.13568	0.89863	0.98141	3.275	1.7115	0.97341	0.38547
4.24_650.33	5.5171	2.4639	1.444	0.22222	0.88253	0.48114	-1.0555	-0.99862	0.3745	0.83653	17.449	4.1251	2.2372	0.088896	0.90477	9.5663	3.258	2.7529	0.051223	0.84507	3.0459	1.6069	0.54661	0.61371	0.9234	35.931	5.1672	0.83684	0.44977	0.90106	0.082646	-3.5969	-2.5789	0.061401	0.89274	0.19105	-2.388	-1.0614	0.34834	0.87992	1.0851	0.11784	-0.047238	0.96459	0.99459	4.7779	2.2564	2.7807	0.049784
4.24_648.31	1.2935	0.37133	-0.21805	0.83806	0.97588	0.31824	-1.6518	-1.6438	0.17557	0.74313	0.519	-0.94619	-0.90221	0.41796	0.92108	1.8497	0.88726	1.0569	0.35016	0.85317	2.8945	1.5333	0.81889	0.45883	0.86537	3.4109	1.7701	0.17627	0.86865	0.98912	0.88278	-0.17988	0.032888	0.97534	0.9998	0.22661	-2.1417	-0.44581	0.6788	0.9337	8.3985	3.0701	1.8272	0.14169	0.65461	0.77049	-0.37615	-0.83871	0.44883
4.22_664.34	40.094	5.3253	4.2465	0.013195	0.62943	9.4146	3.2349	1.5019	0.20753	0.74699	0.42037	-1.2503	-0.42726	0.69118	0.96616	1.3153	0.39542	-0.22092	0.83597	0.96635	0.037723	-4.7284	-2.7804	0.049796	0.69698	2.3289	1.2197	-0.36059	0.73664	0.96315	0.43592	-1.1979	-1.8098	0.14457	0.89274	0.050852	-4.2976	-1.4099	0.23138	0.8292	2.8632	1.5177	0.82369	0.45639	0.80485	1.7232	0.78509	0.87463	0.43115
4.22_471.13	0.41058	-1.2843	-1.9793	0.1189	0.86232	13.332	3.7369	2.6696	0.055829	0.70795	9.3152	3.2196	2.56	0.062636	0.90477	1.2773	0.35313	1.3212	0.25694	0.85317	0.84551	-0.24211	-0.070357	0.94729	0.98716	21.729	4.4415	3.6747	0.021304	0.7709	48.028	5.5858	6.1207	0.0036088	0.40946	0.95169	-0.071431	0.1586	0.88167	0.97591	1.8968	0.92355	1.0288	0.3617	0.76829	1.0504	0.070917	-0.4738	0.66035
4.21_447.13	0.94609	-0.079943	-0.012326	0.99076	0.99785	38.424	5.2639	2.7318	0.052345	0.68788	1.2331	0.30227	-0.29407	0.78333	0.97324	1.0532	0.074835	-0.49559	0.64618	0.9117	2.4949	1.319	0.89923	0.41937	0.84976	154.26	7.2692	5.4999	0.0053284	0.43708	69.01	6.1087	6.7189	0.002555	0.40946	0.31415	-1.6705	-1.2147	0.29129	0.86353	9.9885	3.3203	4.2434	0.013228	0.47381	0.75393	-0.40749	-0.90491	0.41669
4.20_677.34	0.41596	-1.2655	-1.7925	0.14752	0.86232	0.70576	-0.50274	-0.67955	0.53408	0.89654	0.82092	-0.28468	-0.022514	0.98312	0.99928	1.1073	0.14709	0.40955	0.70312	0.92926	0.83297	-0.26367	-0.27797	0.79481	0.96105	0.6954	-0.52409	0.04988	0.96261	0.99117	0.77654	-0.36486	-0.44369	0.68021	0.94434	0.18277	-2.4519	-0.34374	0.74835	0.94994	5.5825	2.4809	1.1061	0.33074	0.75833	3.9845	1.9944	1.61	0.18269
4.19_449.14	0.41882	-1.2556	-1.8258	0.14191	0.86232	1.956	0.96793	0.81043	0.46315	0.87363	1.0035	0.0050563	-0.30256	0.77731	0.97324	1.2986	0.37699	0.29659	0.78155	0.94611	0.88564	-0.17521	-0.026543	0.9801	0.99391	103.13	6.6883	7.1477	0.0020269	0.25699	64.013	6.0003	5.2366	0.0063548	0.50884	0.74086	-0.43272	-0.44195	0.68137	0.93424	4.7262	2.2407	2.1597	0.096927	0.61214	1.0807	0.11202	-0.26389	0.8049
4.18_345.27	0.34267	-1.5451	-1.298	0.26406	0.88253	0.74442	-0.42581	-0.19814	0.8526	0.95909	11.889	3.5715	3.5502	0.023795	0.68972	1.1339	0.18124	0.82955	0.45343	0.85317	0.64217	-0.63897	-0.28493	0.78984	0.96005	8.4868	3.0852	2.6171	0.058981	0.88881	6.1603	2.623	1.8267	0.14176	0.89274	1.1534	0.20589	0.78275	0.47752	0.90351	0.50379	-0.98909	-0.5374	0.61949	0.86456	1.7497	0.80711	0.33091	0.75732
4.18_257.08	0.64358	-0.6358	-1.1092	0.32952	0.88253	0.77379	-0.36998	-0.84026	0.44805	0.86794	0.51664	-0.95278	-1.5496	0.19618	0.90539	0.77073	-0.3757	-0.91661	0.41121	0.85317	2.3928	1.2587	1.6287	0.17871	0.77252	1.3353	0.41716	-0.090755	0.93205	0.99037	0.78313	-0.35268	-0.13595	0.89843	0.9998	19.743	4.3033	4.0479	0.015502	0.65891	3.6911	1.884	2.21	0.091627	0.60589	1.3187	0.39913	0.72099	0.5108
4.16_365.23	1.0898	0.12408	0.56551	0.60194	0.90526	0.75151	-0.41213	-0.82185	0.45732	0.87363	1.2698	0.34455	1.0802	0.34084	0.90539	0.84248	-0.24729	-0.59754	0.58233	0.89111	1.1075	0.14732	-0.075053	0.94378	0.98716	0.52687	-0.92447	-5.2089	0.0064766	0.48563	1.6253	0.70074	1.2467	0.28054	0.89274	0.67995	-0.5565	-1.8083	0.14484	0.8292	0.98596	-0.020402	0.19202	0.85708	0.96715	2.2756	1.1863	1.5041	0.20699
4.12_392.08	0.88805	-0.17129	-0.73174	0.50489	0.88938	1.5573	0.63909	0.0048655	0.99635	0.99825	2.3019	1.2028	0.6111	0.57416	0.94231	0.16172	-2.6285	-2.6459	0.057225	0.84507	2.7447	1.4566	0.89573	0.42103	0.84976	1.1497	0.20131	-0.15669	0.88308	0.99037	0.22025	-2.1828	-1.3254	0.25567	0.89274	0.89732	-0.1563	0.41025	0.70264	0.9385	5.6997	2.5109	3.0966	0.03634	0.52469	2.6151	1.3869	1.3239	0.25611
4.12_376.16	0.41444	-1.2707	-1.6526	0.17376	0.8795	7.0043	2.8082	0.20214	0.84967	0.95785	0.3396	-1.5581	-1.1729	0.30591	0.90539	0.079583	-3.6514	-0.94171	0.39966	0.85317	6.1282	2.6155	2.0052	0.11542	0.75778	0.24283	-2.042	-0.70115	0.52186	0.91494	0.29247	-1.7736	0.11296	0.9155	0.9998	0.12485	-3.0017	-0.77294	0.48269	0.9054	3.5094	1.8112	2.0729	0.10687	0.63348	10.577	3.4029	8.9605	0.00085821
4.12_369.05	0.29558	-1.7584	-1.1713	0.30648	0.88253	0.71045	-0.49319	0.12452	0.90691	0.97843	22.215	4.4734	0.79514	0.47105	0.92721	0.21991	-2.185	-1.4148	0.23004	0.85317	1.4991	0.58411	0.32136	0.76403	0.95451	0.26696	-1.9053	-0.78579	0.47593	0.90666	0.094651	-3.4012	-1.2337	0.28487	0.89274	0.075477	-3.7278	-0.91968	0.40978	0.89051	2.8486	1.5103	1.2165	0.29068	0.73694	0.26972	-1.8905	-1.7564	0.15387
4.12_353.08	0.51273	-0.96373	-1.1499	0.31427	0.88253	1.38	0.46466	-0.36739	0.73194	0.93533	8.4246	3.0746	2.394	0.074842	0.90477	0.26374	-1.9228	-0.66505	0.5424	0.87812	2.2411	1.1642	0.75756	0.49089	0.88125	1.1108	0.15163	0.68033	0.53364	0.91799	0.041018	-4.6076	-2.9086	0.043741	0.89274	0.50114	-0.99672	-0.89247	0.42258	0.89342	6.0865	2.6056	2.2789	0.084891	0.60404	4.9189	2.2983	2.6086	0.05951
4.12_348.13	0.64016	-0.6435	-1.0993	0.33336	0.88253	0.27117	-1.8827	-1.1176	0.32632	0.80816	1.1394	0.18824	0.2925	0.78445	0.97324	0.10506	-3.2507	-5.6391	0.0048678	0.32449	3.1596	1.6598	1.7308	0.15853	0.7693	3.9521	1.9826	0.40801	0.70416	0.95086	1.0606	0.084902	-0.45864	0.67031	0.94221	0.030833	-5.0194	-1.3198	0.25736	0.84252	3.1541	1.6572	1.755	0.15411	0.65631	2.9536	1.5625	1.0315	0.36058
4.12_333.20	1.3269	0.40807	0.33395	0.75519	0.95413	1.2696	0.34441	0.79937	0.46885	0.8745	2.5665	1.3598	2.1347	0.099676	0.90477	0.44097	-1.1812	-1.6411	0.17612	0.85304	0.32466	-1.623	-1.3259	0.25551	0.77861	0.28941	-1.7888	-2.2885	0.083992	0.88881	0.79532	-0.33038	-1.7128	0.16191	0.89274	1.3431	0.42553	0.90185	0.41813	0.89101	1.0113	0.016272	0.31195	0.77066	0.92918	1.1053	0.1445	0.080353	0.93982
4.12_331.10	2.28	1.189	-0.18668	0.861	0.98098	1.6763	0.74529	-0.62976	0.56303	0.90241	0.38381	-1.3815	0.12543	0.90623	0.99302	0.063824	-3.9698	-3.4062	0.027122	0.70634	2.8884	1.5303	1.1449	0.31609	0.80224	0.39142	-1.3532	-0.71898	0.51192	0.91082	0.38974	-1.3594	0.099575	0.92547	0.9998	0.098232	-3.3477	-0.52715	0.62597	0.92435	3.9505	1.982	2.658	0.056507	0.58492	3.011	1.5902	1.0511	0.35252
4.11_659.18	0.21404	-2.224	-1.4147	0.23006	0.88253	2.5146	1.3303	-0.81489	0.46087	0.87363	1.6608	0.73192	1.3317	0.25379	0.90539	0.17419	-2.5213	-7.552	0.0016473	0.19857	12.434	3.6363	1.7131	0.16184	0.77252	0.75656	-0.40247	-0.13569	0.89862	0.99037	0.053756	-4.2174	-2.2145	0.091171	0.89274	0.052438	-4.2533	-0.6832	0.532	0.91965	15.35	3.9402	3.3562	0.028404	0.4865	5.3105	2.4089	2.5283	0.064782
4.11_426.98	0.90673	-0.14125	0.27961	0.79364	0.96776	2.9106	1.5413	1.8148	0.14375	0.72552	3.3855	1.7594	1.7166	0.1612	0.90477	0.48224	-1.0522	0.09302	0.93036	0.98642	3.2805	1.7139	0.56817	0.60029	0.92295	1.2846	0.36133	1.0204	0.36522	0.89169	0.099114	-3.3348	-1.3049	0.26192	0.89274	0.10715	-3.2222	-2.4588	0.069782	0.8292	7.5069	2.9082	1.5878	0.18752	0.67732	0.4676	-1.0967	0.25512	0.81121
4.11_397.07	0.41632	-1.2642	-0.25553	0.81091	0.97105	2.092	1.0649	0.80716	0.46483	0.87363	1.4777	0.56338	0.2038	0.84846	0.98797	0.21617	-2.2098	-1.2157	0.29095	0.85317	5.6263	2.4922	0.042411	0.9682	0.99082	0.59845	-0.7407	-0.99684	0.37526	0.89169	0.10196	-3.2939	-2.2909	0.083778	0.89274	0.21507	-2.2171	-1.318	0.25791	0.84252	3.1032	1.6337	1.6033	0.18414	0.67545	2.5488	1.3498	0.81912	0.45871
4.11_329.08	0.55724	-0.84363	-0.32938	0.7584	0.95575	18.322	4.1955	0.38904	0.71707	0.93533	8.4892	3.0856	2.2246	0.090152	0.90477	0.27835	-1.845	-1.0965	0.33445	0.85317	0.85386	-0.22792	0.12967	0.90309	0.97959	0.11953	-3.0645	-2.6339	0.057946	0.88881	0.10075	-3.3111	-2.2486	0.08778	0.89274	0.15128	-2.7247	-4.0719	0.0152	0.65559	22.026	4.4611	2.6358	0.057836	0.58802	2.4247	1.2778	0.3902	0.71627
4.09_426.97	0.85556	-0.22507	-0.61756	0.57029	0.8956	1.5116	0.59604	0.86824	0.43425	0.86366	2.4675	1.303	1.7092	0.1626	0.90477	0.53201	-0.91047	-0.28803	0.78763	0.94757	1.7034	0.76844	1.3424	0.25058	0.77861	1.1629	0.21773	0.72562	0.50825	0.91082	0.29603	-1.7562	-0.30017	0.779	0.97551	0.26007	-1.943	-0.48051	0.65596	0.92754	1.0943	0.12997	0.30909	0.77269	0.93001	0.90497	-0.14406	-0.67015	0.53946
4.05_409.16	0.75087	-0.41337	-0.33833	0.75213	0.95345	23.156	4.5333	2.9645	0.04137	0.67183	1.64	0.71366	1.854	0.13736	0.90477	1.5164	0.60061	0.15376	0.88525	0.97824	0.83711	-0.25652	-0.68536	0.53077	0.89374	14.944	3.9015	2.6462	0.05721	0.88881	12.22	3.6112	2.3856	0.075531	0.89274	0.77472	-0.36825	-0.82716	0.45464	0.89832	1.0053	0.0075632	-0.0070351	0.99472	0.99802	0.96931	-0.044967	-0.65446	0.54853
4.04_345.20	0.59183	-0.75675	-1.1179	0.32621	0.88253	3.7979	1.9252	0.1853	0.86201	0.96137	23.145	4.5326	2.0421	0.11068	0.90477	1.1362	0.18423	0.13438	0.89959	0.98244	1.0527	0.074045	0.58191	0.59185	0.91793	0.015267	-6.0334	-1.8132	0.14401	0.88881	0.60711	-0.71997	-0.99636	0.37547	0.89274	21.994	4.4591	1.4164	0.2296	0.8292	0.94147	-0.087006	0.48257	0.65462	0.87924	0.6619	-0.59531	-0.51061	0.63651
4.02_261.14	1.2266	0.29468	1.6869	0.1669	0.87477	0.48265	-1.0509	-0.44359	0.68028	0.92788	0.7314	-0.45127	-0.92572	0.40698	0.92026	1.1289	0.17492	0.044826	0.96639	0.9945	0.74166	-0.43117	-2.5966	0.060264	0.72685	0.50214	-0.99382	-1.4908	0.21027	0.88881	1.3325	0.41418	0.89737	0.42025	0.89274	1.0367	0.052028	0.58655	0.58901	0.9206	1.3784	0.46304	0.7486	0.49572	0.81368	0.37623	-1.4103	-1.6424	0.17585
4.02_237.15	0.95775	-0.062281	-0.38885	0.7172	0.94359	0.89341	-0.16261	-0.29605	0.78193	0.94235	1.2501	0.32203	-0.41191	0.70152	0.96823	1.3932	0.47844	0.91757	0.41076	0.85317	1.1787	0.23718	0.74658	0.49681	0.88501	0.91288	-0.13151	-0.81798	0.45929	0.90106	0.87998	-0.18446	-0.49625	0.64575	0.93996	0.62005	-0.68953	-0.33586	0.75385	0.95147	1.4505	0.53657	0.92458	0.40751	0.79215	0.2302	-2.119	-1.3345	0.25295
4.01_329.23	1.1761	0.23404	0.040785	0.96942	0.99245	1.4212	0.50713	-0.12679	0.90522	0.97843	2.4023	1.2644	0.97817	0.38338	0.90609	1.1728	0.23	1.5329	0.20008	0.85317	1.8467	0.88495	0.15389	0.88515	0.97635	1.0303	0.043041	-0.72519	0.50849	0.91082	3.3248	1.7333	1.9792	0.11892	0.89274	1.539	0.62197	1.064	0.3473	0.87992	0.54597	-0.8731	-0.61006	0.57478	0.84724	1.4686	0.55448	1.0057	0.37148
4.00_322.20	2.4073	1.2674	1.1352	0.3197	0.88253	2.0687	1.0487	0.80362	0.46666	0.87363	0.71904	-0.47585	-0.43117	0.68857	0.96616	2.0828	1.0586	1.0719	0.34412	0.85317	0.5309	-0.9135	-0.061575	0.95386	0.98716	2.2591	1.1758	-0.17416	0.8702	0.98912	1.9238	0.94394	0.53887	0.61857	0.93238	0.77204	-0.37325	-0.95166	0.39516	0.88539	2.6733	1.4186	2.7222	0.052867	0.57602	0.6571	-0.60581	-0.63682	0.55886
4,4'-Sulfonylbisphenol	0.7043	-0.50573	-0.93291	0.40368	0.88253	1.0329	0.046631	0.28845	0.78733	0.94377	0.35751	-1.484	-1.377	0.24054	0.90539	0.26571	-1.9121	-1.1198	0.32551	0.85317	0.97977	-0.029489	0.26107	0.80693	0.96197	2.0466	1.0332	1.3768	0.24061	0.89169	0.38758	-1.3674	-0.85271	0.44187	0.89274	1.1057	0.14501	0.20652	0.84647	0.97259	3.7411	1.9035	1.8983	0.13049	0.64998	0.913	-0.13131	-1.1631	0.30944
4,4-Dimethylnorvaline	2.3448	1.2295	1.207	0.29394	0.88253	1.3126	0.39247	0.58395	0.5906	0.90925	1.0768	0.10672	-0.41448	0.69979	0.96808	3.3529	1.7454	2.4305	0.071938	0.84935	1.6084	0.68562	0.82444	0.45601	0.86452	1.1756	0.2334	0.64824	0.55216	0.92004	0.85207	-0.23096	-0.74825	0.49591	0.89367	0.11972	-3.0622	-2.1363	0.099504	0.8292	3.2937	1.7197	1.7446	0.15599	0.65631	27.387	4.7754	2.9446	0.042194
4-(Hydroxymethyl)-4,6a,9,12b-tetramethyl-4a,6,6a,12,12a,12b-hexahydro-4H,9H-benzo[f]pyrano[2,3-b]chromene-1,11(5H,10H)-dione	0.78802	-0.3437	-1.0676	0.34583	0.88253	0.43077	-1.215	-1.6012	0.18458	0.74313	2.0019	1.0014	0.45446	0.67306	0.96616	1.0383	0.054241	0.52354	0.62826	0.90554	1.0545	0.076561	0.52697	0.62609	0.92653	1.4765	0.56219	1.0013	0.37334	0.89169	0.56991	-0.8112	-0.23231	0.8277	0.98966	0.43109	-1.2139	-1.4157	0.22979	0.8292	0.46583	-1.1021	-0.12756	0.90466	0.98312	0.33493	-1.5781	-2.2472	0.087922
3-Methyl-N-(2-naphthyl)butanamide	0.65572	-0.60885	-1.1419	0.3172	0.88253	0.76121	-0.39363	-0.26839	0.80167	0.94768	1.2437	0.3146	0.42915	0.68992	0.96616	0.5826	-0.77941	-1.2463	0.28066	0.85317	1.0935	0.12893	0.52296	0.62863	0.927	0.8506	-0.23344	-1.2209	0.28918	0.89169	1.8996	0.92567	1.2755	0.27117	0.89274	2.0773	1.0547	0.9088	0.41486	0.89078	1.024	0.034159	0.087986	0.93412	0.98863	1.7795	0.83143	1.6088	0.18294
3-Methyladipic acid	1.0114	0.01639	-0.59263	0.58531	0.90246	2.2048	1.1407	1.8648	0.13564	0.72167	1.3431	0.42553	0.18897	0.85932	0.99238	0.3064	-1.7065	-0.41379	0.70025	0.92817	1.1408	0.19007	0.55382	0.6092	0.9234	0.44833	-1.1574	-0.93237	0.40392	0.89169	1.5582	0.63989	1.1349	0.31982	0.89274	1.3897	0.4748	0.96783	0.38793	0.88539	5.8214	2.5414	3.1179	0.035599	0.52293	1.111	0.15182	-0.015685	0.98824
3-hydroxypropionic acid	1.6912	0.75803	1.4176	0.22927	0.88253	1.0999	0.13737	0.41972	0.69625	0.93114	0.88798	-0.17141	-0.489	0.65044	0.96612	1.7967	0.84533	1.2754	0.27121	0.85317	1.4172	0.50302	2.4859	0.06778	0.72685	2.8312	1.5014	1.3113	0.25995	0.89169	1.1399	0.18888	1.1752	0.30508	0.89274	1.7553	0.81169	2.7139	0.05332	0.8292	0.57619	-0.7954	-1.6177	0.18103	0.67074	0.68772	-0.54011	-1.6803	0.16819
3-hydroxy-3-methylglutaric acid	0.47401	-1.077	-4.3747	0.011924	0.62226	2.0516	1.0367	2.4196	0.072791	0.70857	0.46554	-1.103	-3.7028	0.020784	0.68972	1.1488	0.20014	0.42758	0.69097	0.92719	2.9676	1.5693	2.3734	0.076541	0.7356	2.0129	1.0093	2.0086	0.11498	0.88881	1.9254	0.94519	3.4635	0.025736	0.89274	2.5653	1.3591	2.9621	0.041469	0.8292	0.50523	-0.98499	-0.97816	0.38338	0.77776	0.68442	-0.54705	-1.6106	0.18255
3-Hydroxy-2-((9Z,12Z)-octadeca-9,12-dienoyloxy)propyl 2-(trimethylazaniumyl)ethyl phosphate	0.090654	-3.4635	-1.6287	0.17872	0.87963	0.43481	-1.2015	-0.50426	0.64059	0.9204	1.3366	0.4186	0.32632	0.76054	0.97324	0.092674	-3.4317	-0.3486	0.74496	0.93851	0.84298	-0.24643	0.0080167	0.99399	0.99708	0.20118	-2.3134	-1.7979	0.14659	0.88881	0.073009	-3.7758	-2.9386	0.04245	0.89274	0.57231	-0.80514	-2.3503	0.078486	0.8292	1.2231	0.2905	0.8108	0.46296	0.80607	0.74172	-0.43105	-0.86114	0.43772
3-Coumaric acid	0.36616	-1.4495	-2.0411	0.11081	0.86232	0.38615	-1.3728	-4.2053	0.013638	0.52146	0.10966	-3.1889	-8.5291	0.0010369	0.16119	1.9234	0.94369	1.3992	0.23432	0.85317	1.0466	0.065645	0.26119	0.80684	0.96197	0.52329	-0.93432	-1.3112	0.25999	0.89169	1.2666	0.34091	0.96245	0.39033	0.89274	1.6175	0.69375	0.815	0.46082	0.89863	0.40289	-1.3115	-0.45175	0.67486	0.88655	1.6143	0.69089	0.88494	0.42618
3-Aminoquinoxaline-2-carboxamide	2.3863	1.2548	0.85844	0.43905	0.88356	0.83455	-0.26092	0.38307	0.72116	0.93533	1.3905	0.47557	0.056868	0.95738	0.99902	0.81269	-0.29921	-0.56445	0.6026	0.89607	0.76483	-0.38679	-2.6394	0.057616	0.72556	0.85961	-0.21825	-1.7297	0.15874	0.88881	0.3186	-1.6502	-1.7995	0.14633	0.89274	0.85546	-0.22522	-3.0615	0.037605	0.7992	5.413	2.4364	2.0186	0.11367	0.63512	2.0658	1.0467	1.3348	0.25286
3-Aminopiperidine-2,6-dione	0.21584	-2.212	-0.70083	0.52203	0.88938	2.1096	1.077	2.3062	0.082377	0.70857	2.0347	1.0248	1.5335	0.19993	0.90539	0.13358	-2.9042	-1.4362	0.22429	0.85317	3.7708	1.9149	2.8683	0.045545	0.67802	1.5554	0.63733	1.3824	0.23901	0.89169	1.554	0.63603	1.3766	0.24067	0.89274	0.33435	-1.5806	-1.2809	0.26945	0.85292	0.98562	-0.020903	-0.3796	0.72353	0.90867	0.68761	-0.54034	-0.9202	0.40954
3-Aminonaphthalene-2-carboxylic acid	1.6498	0.72228	1.0243	0.36358	0.88253	0.43326	-1.2067	-2.1881	0.093887	0.70857	0.77311	-0.37125	-0.87077	0.43302	0.92165	0.8277	-0.27281	-1.2132	0.29179	0.85317	1.2626	0.33639	0.80542	0.46573	0.86625	0.57816	-0.79045	-1.5278	0.20129	0.88881	0.86807	-0.20412	-0.80129	0.46786	0.89274	0.7502	-0.41466	-0.051742	0.96122	0.99113	0.69837	-0.51793	-0.65324	0.54925	0.83374	0.62478	-0.67858	-1.1692	0.30723
3-aminoisobutyric acid	3.8567	1.9474	4.0406	0.015596	0.64481	1.2669	0.34125	1.029	0.36163	0.82807	0.52814	-0.92101	-0.49176	0.64866	0.9656	2.3184	1.2131	2.1477	0.098237	0.85304	0.88328	-0.17906	-0.76807	0.48528	0.87771	1.1495	0.20098	0.75688	0.49125	0.9079	1.8068	0.85347	2.2216	0.090448	0.89274	1.1978	0.26044	0.67777	0.5351	0.91965	0.61066	-0.71156	-0.65648	0.54736	0.83374	0.60301	-0.72976	-0.48805	0.65106
3-[5-(2-Methylpropyl)-3,6-dioxopiperazin-2-yl]propanoic acid	1.0092	0.013172	0.034881	0.97385	0.99385	0.36233	-1.4646	-2.9196	0.04326	0.67302	1.8779	0.90911	2.2644	0.086255	0.90477	0.53403	-0.90502	-3.617	0.022417	0.66126	0.9897	-0.014939	0.58774	0.58828	0.91692	0.34634	-1.5297	-1.1169	0.3266	0.89169	1.8427	0.88182	1.1534	0.31297	0.89274	0.45264	-1.1435	-1.2996	0.26358	0.84493	0.78391	-0.35125	-0.73947	0.50067	0.81438	0.44473	-1.169	-2.2749	0.085266
3.98_373.95	2.5949	1.3757	1.5865	0.1878	0.87963	1.959	0.97014	0.98383	0.3809	0.83684	0.25234	-1.9866	-2.387	0.075413	0.90477	1.3668	0.45075	0.779	0.47949	0.85979	0.8127	-0.2992	-0.61567	0.57142	0.91272	1.2066	0.271	0.41276	0.70095	0.95086	1.3863	0.47126	0.89975	0.41912	0.89274	2.957	1.5641	2.04	0.11095	0.8292	5.1909	2.376	2.699	0.054152	0.58182	0.21671	-2.2061	-1.116	0.32695
3.98_355.02	6.1563	2.6221	1.2241	0.28808	0.88253	6.0686	2.6014	1.5725	0.19095	0.74313	0.43005	-1.2174	-1.0523	0.35205	0.90539	0.85941	-0.21858	0.14098	0.8947	0.98244	0.79733	-0.32675	-0.48451	0.65336	0.93086	1.4496	0.53563	0.052801	0.96042	0.99111	0.64527	-0.63202	-1.1608	0.31027	0.89274	0.5049	-0.98593	-1.1282	0.32231	0.87225	2.1442	1.1004	0.55281	0.60983	0.85842	0.88888	-0.16994	0.23707	0.82425
3.98_239.06	0.14421	-2.7938	-1.3206	0.25712	0.88253	0.54725	-0.86974	-0.90933	0.41461	0.85731	1.3345	0.41625	0.13568	0.89863	0.99278	0.37694	-1.4076	-1.5166	0.20395	0.85317	0.58311	-0.77816	-1.4217	0.22818	0.77861	1.3133	0.39321	0.064463	0.95169	0.99037	1.303	0.38179	0.4272	0.69122	0.94849	0.33591	-1.5739	-1.9038	0.12967	0.8292	6.9496	2.7969	2.8169	0.047977	0.56996	0.79967	-0.32253	0.056048	0.95799
3.98_225.06	0.27685	-1.8528	-2.0206	0.11343	0.86232	0.30071	-1.7336	-1.5263	0.20165	0.74313	9.1644	3.196	1.8839	0.13268	0.90477	2.0231	1.0165	1.6762	0.169	0.85304	0.71325	-0.48752	-0.35548	0.74018	0.95011	0.36319	-1.4612	-1.873	0.13436	0.88881	0.88262	-0.18013	-0.60012	0.58077	0.91776	0.64357	-0.63582	-0.61599	0.57123	0.9206	2.231	1.1577	1.2605	0.276	0.72743	2.3532	1.2346	0.86516	0.43575
3.98_223.06	1.7915	0.84115	0.90764	0.4154	0.88253	0.56387	-0.82658	-0.71017	0.51681	0.88594	5.667	2.5026	2.6415	0.057491	0.8939	2.186	1.1283	1.6465	0.175	0.85304	0.41192	-1.2796	-1.518	0.20362	0.77861	0.64059	-0.64253	-0.47798	0.65761	0.93777	1.1847	0.24454	0.78467	0.47651	0.89274	1.7982	0.84655	1.5302	0.20071	0.8292	1.1193	0.16265	-0.021665	0.98375	0.99634	1.6341	0.70845	1.2024	0.29551
3.98_223.03	1.367	0.451	-0.35019	0.74386	0.95018	0.88992	-0.16825	-0.16863	0.87427	0.96566	1.003	0.0042845	0.9797	0.3827	0.90609	0.95358	-0.06858	-0.5794	0.59338	0.89378	1.4082	0.49386	1.7465	0.15565	0.7693	3.6296	1.8598	2.7572	0.050996	0.88881	0.54856	-0.86627	-1.0982	0.33379	0.89274	2.252	1.1712	1.7862	0.14861	0.8292	23.244	4.5388	4.017	0.015904	0.47426	0.6465	-0.62927	-1.0477	0.35392
3.98_207.03	0.43694	-1.1945	-0.77293	0.4827	0.88801	0.51284	-0.96343	-2.7154	0.053237	0.68935	0.21745	-2.2013	-2.4346	0.071626	0.90477	8.9506	3.162	1.7803	0.14963	0.85304	0.54218	-0.88316	-0.595	0.58387	0.91376	0.98748	-0.018176	0.16903	0.87397	0.98912	0.95599	-0.064935	-0.29629	0.78175	0.976	0.50936	-0.97324	-0.26562	0.80366	0.96132	3.7391	1.9027	0.46213	0.66801	0.88491	3.4137	1.7713	2.333	0.079985
3.93_523.25	0.50579	-0.98338	-1.8099	0.14456	0.86232	1.1566	0.2099	0.6336	0.56076	0.90241	1.3691	0.45324	1.1262	0.32306	0.90539	1.0746	0.10383	-0.058702	0.95601	0.99382	2.0085	1.0061	1.3956	0.23531	0.77861	1.5786	0.6586	1.2083	0.29349	0.89169	0.42763	-1.2256	-3.1293	0.035208	0.89274	0.74147	-0.43155	-0.63328	0.56095	0.9206	0.0046737	-7.7412	-5.2494	0.0062997	0.44491	8.4186	3.0736	0.35857	0.73804
3.93_268.18	0.82415	-0.27902	0.019617	0.98529	0.99642	0.64527	-0.63202	-0.19325	0.85618	0.96047	1.5752	0.65556	1.2361	0.28404	0.90539	0.75856	-0.39866	-0.90029	0.41887	0.85317	0.67135	-0.57486	0.4679	0.66421	0.93711	2.5681	1.3607	8.5094	0.0010462	0.18756	1.8593	0.89475	0.47803	0.65758	0.94157	1.6934	0.75994	1.4534	0.21977	0.8292	1.8851	0.91463	1.3384	0.25179	0.71379	0.79684	-0.32764	-0.99857	0.37452
3.93_266.15	1.6993	0.76493	1.2408	0.28247	0.88253	0.51003	-0.97136	-1.1393	0.31817	0.80286	1.885	0.91457	1.4731	0.21471	0.90539	0.4137	-1.2733	-1.6909	0.16612	0.85304	0.47669	-1.0689	-0.80857	0.46411	0.86625	0.53097	-0.91329	-0.33187	0.75665	0.96767	0.80009	-0.32176	-0.12352	0.90765	0.9998	0.37372	-1.42	-1.3741	0.24138	0.83992	0.79564	-0.32982	-0.82778	0.45432	0.80485	1.864	0.89843	0.38326	0.72102
3.93_250.17	0.31483	-1.6674	-1.4178	0.22924	0.88253	0.64677	-0.62867	0.25934	0.80817	0.94823	0.28647	-1.8035	-1.1669	0.30808	0.90539	0.77991	-0.35862	-0.44692	0.67807	0.92193	0.57873	-0.78904	-0.49851	0.64429	0.93051	4.7585	2.2505	1.5405	0.19829	0.88881	0.60353	-0.7285	-0.043177	0.96763	0.9998	2.7977	1.4842	2.4269	0.072225	0.8292	0.73176	-0.45055	-0.60665	0.57683	0.84738	1.2094	0.27426	0.43343	0.68705
3.93_228.19	0.47041	-1.088	0.049651	0.96278	0.99225	1.2672	0.34168	0.39751	0.71129	0.93533	1.3709	0.45514	-0.29386	0.78348	0.97324	0.17336	-2.5281	-1.4333	0.22507	0.85317	2.223	1.1525	0.67429	0.53709	0.89721	0.41662	-1.2632	-0.43649	0.68501	0.94521	0.93587	-0.095627	0.70004	0.52248	0.89869	0.9911	-0.0129	-0.16016	0.88052	0.97591	2.5999	1.3785	1.882	0.13297	0.64998	0.10428	-3.2615	-3.0064	0.03969
3.93_211.17	0.53406	-0.90494	0.16636	0.87595	0.98414	2.7408	1.4546	0.61255	0.57328	0.90444	3.4601	1.7908	1.157	0.31164	0.90539	1.0667	0.093119	-0.4593	0.66987	0.91596	0.45604	-1.1328	-0.71831	0.51229	0.88757	1.335	0.41682	-0.39897	0.7103	0.95332	0.18786	-2.4123	-1.8402	0.13957	0.89274	0.68066	-0.555	-0.38766	0.71801	0.93911	0.46414	-1.1074	-1.699	0.16454	0.66369	1.6755	0.74458	0.7515	0.49415
3.93_193.16	0.35853	-1.4798	-1.3153	0.25874	0.88253	0.53434	-0.90417	0.24374	0.81942	0.95049	1.4112	0.49696	0.85663	0.43993	0.92648	0.70754	-0.49911	-0.31654	0.76743	0.94423	0.50574	-0.98354	-0.38544	0.71953	0.94674	2.605	1.3813	5.7237	0.0046115	0.43031	0.23356	-2.0981	-0.61348	0.57273	0.91701	1.0056	0.0079909	-0.14755	0.88983	0.97591	0.99629	-0.0053692	-0.58018	0.5929	0.85298	0.82575	-0.27621	-0.20147	0.85016
3.93_175.15	0.99391	-0.0088138	0.10765	0.91945	0.99041	1.1433	0.19325	-0.60049	0.58054	0.90793	0.91244	-0.1322	-0.47872	0.65713	0.96616	0.83378	-0.26226	-0.70182	0.52148	0.87149	0.34626	-1.5301	-1.0742	0.34321	0.81175	0.6774	-0.56191	0.23985	0.82224	0.9825	1.7037	0.76868	1.5779	0.18973	0.89274	0.59374	-0.7521	-0.20707	0.84607	0.97259	1.1202	0.1638	-0.061674	0.95378	0.99369	0.96281	-0.054684	-0.68325	0.53197
3.91_633.35	2.4084	1.2681	1.4914	0.21012	0.88253	1.4748	0.56055	0.68839	0.52905	0.89419	1.4294	0.51537	0.17265	0.87131	0.99263	7.0306	2.8137	1.3857	0.23808	0.85317	1.3343	0.41606	0.38291	0.72127	0.94674	0.6732	-0.57089	-0.20777	0.84556	0.98573	0.61123	-0.71022	-1.0558	0.3506	0.89274	0.35674	-1.4871	-2.0641	0.10795	0.8292	1.2613	0.33495	-0.24315	0.81985	0.95458	2.3209	1.2147	1.7374	0.15732
3.91_557.34	0.027391	-5.1901	-2.9477	0.042067	0.81865	0.06769	-3.8849	-0.75609	0.49168	0.88337	0.60849	-0.7167	-1.1325	0.32072	0.90539	0.38189	-1.3888	-1.3515	0.24791	0.85317	0.19173	-2.3828	-1.2429	0.2818	0.77996	3.8955	1.9618	0.31536	0.76826	0.97299	4.4089	2.1404	1.8208	0.14274	0.89274	7.6506	2.9356	1.252	0.2788	0.86047	0.15257	-2.7125	-1.0764	0.34236	0.76132	7.7127	2.9472	2.3061	0.082381
3.91_430.23	4.6497	2.2172	1.4573	0.21878	0.88253	0.8237	-0.2798	-0.37751	0.72497	0.93533	0.37959	-1.3975	-1.4476	0.2213	0.90539	2.3602	1.2389	1.3722	0.24191	0.85317	0.46868	-1.0933	-1.73	0.15868	0.7693	1.6429	0.71622	0.73666	0.5022	0.91082	0.80984	-0.30429	-1.1135	0.3279	0.89274	1.1803	0.23913	0.35516	0.74041	0.94636	2.5877	1.3717	1.259	0.27648	0.72743	2.1149	1.0806	1.2885	0.26704
3.91_204.12	1.9484	0.96229	1.0298	0.36129	0.88253	1.1095	0.1499	0.63482	0.56004	0.90241	1.6428	0.71619	1.2626	0.27533	0.90539	2.2329	1.1589	0.8254	0.45553	0.85317	5.2134	2.3822	2.443	0.07098	0.73145	0.94809	-0.076903	-0.38783	0.7179	0.95531	1.1296	0.17587	0.68179	0.5328	0.90226	5.0918	2.3482	1.4882	0.21091	0.8292	1.5292	0.6128	-0.22218	0.83505	0.96126	0.22651	-2.1424	-3.5183	0.024488
3.90_292.26	1.6693	0.73921	0.44722	0.67787	0.92997	0.21687	-2.2051	-1.1647	0.30887	0.7962	1.1155	0.15769	-0.83325	0.45156	0.92721	0.71802	-0.4779	-1.0084	0.37033	0.85317	0.092156	-3.4398	0.40508	0.70615	0.94442	2.7129	1.4398	1.5297	0.20084	0.88881	2.8839	1.528	2.1661	0.096228	0.89274	0.0088355	-6.8225	-2.5746	0.061677	0.8292	0.84754	-0.23865	-1.0221	0.36453	0.76867	2.3237	1.2164	0.48658	0.65201
3.90_219.17	1.3963	0.48166	0.83382	0.45128	0.88801	0.14669	-2.7692	-0.7457	0.49729	0.88364	1.089	0.12306	-1.0181	0.3662	0.90609	0.7168	-0.48036	-0.91107	0.4138	0.85317	0.11827	-3.0799	-0.92572	0.40698	0.8436	1.2611	0.3347	-0.36861	0.7311	0.95904	0.56047	-0.8353	-0.64033	0.5568	0.91015	0.10193	-3.2944	-1.7137	0.16174	0.8292	0.77457	-0.36853	0.051201	0.96162	0.99441	10.656	3.4137	1.3295	0.25445
3.84_633.35	1.053	0.074463	-0.40469	0.70641	0.93994	1.5922	0.671	1.1796	0.30353	0.79145	1.416	0.50183	0.0034456	0.99742	0.99928	1.1822	0.24147	0.79692	0.47012	0.8558	0.73214	-0.44981	-0.21205	0.84243	0.96574	0.42346	-1.2397	-1.3436	0.25023	0.89169	1.1791	0.2377	0.70697	0.51859	0.8983	0.65393	-0.6128	-2.3172	0.081387	0.8292	1.5489	0.63121	0.43587	0.68542	0.8915	0.94815	-0.076817	-0.33715	0.75295
3.84_430.23	1.9094	0.9331	-0.65725	0.54692	0.8956	0.94809	-0.076904	0.43045	0.68904	0.92898	1.3188	0.39927	-0.52532	0.62713	0.95673	1.2173	0.28367	0.83656	0.4499	0.85317	0.22535	-2.1498	-0.20855	0.84499	0.96574	1.0601	0.084226	-0.079438	0.9405	0.99037	0.84105	-0.24974	-0.1813	0.86495	0.99944	0.7753	-0.36718	-0.63359	0.56077	0.9206	2.3831	1.2529	1.5184	0.20352	0.68736	3.0323	1.6004	0.17341	0.87075
3.84_204.12	2.4974	1.3204	1.1819	0.30272	0.88253	1.0882	0.12189	0.61887	0.56951	0.90241	2.2732	1.1847	1.1372	0.31895	0.90539	2.0506	1.036	0.03207	0.97595	0.99589	0.91039	-0.13545	-0.53058	0.6238	0.92594	0.63579	-0.65339	-1.0261	0.36282	0.89169	0.56561	-0.82213	-1.2134	0.29172	0.89274	0.12396	-3.0121	-1.8011	0.14605	0.8292	1.6698	0.73968	1.297	0.26437	0.71819	1.6607	0.73181	1.4485	0.22105
3.83_525.27	0.14041	-2.8323	-2.4374	0.071405	0.86232	0.92908	-0.10613	-0.057941	0.95657	0.98839	1.4313	0.51729	0.35319	0.74177	0.97324	1.4425	0.52859	0.97128	0.38641	0.85317	0.40682	-1.2975	-0.71763	0.51266	0.88757	0.84102	-0.24979	-0.71332	0.51505	0.91144	0.70386	-0.50664	-1.2235	0.28827	0.89274	2.2632	1.1784	1.3008	0.2632	0.84493	0.024864	-5.3298	-3.435	0.026416	0.4865	4.3088	2.1073	0.99063	0.37794
3.83_479.26	0.046765	-4.4184	-2.4921	0.067332	0.86232	1.8481	0.88602	0.57501	0.59608	0.91106	1.1304	0.17689	0.21282	0.84187	0.98797	1.9269	0.94631	3.1214	0.035479	0.7837	4.2203	2.0773	1.185	0.30161	0.7873	1.1616	0.21615	0.65724	0.54692	0.92004	1.0841	0.11653	-0.7534	0.49313	0.89367	1.8588	0.8944	0.82403	0.45622	0.89832	0.059518	-4.0705	-2.7111	0.053475	0.57602	2.4115	1.2699	2.3978	0.074537
3.81_297.13	0.11126	-3.1681	-0.76874	0.48492	0.88801	0.4542	-1.1386	0.30656	0.77447	0.9411	11.158	3.4799	3.9715	0.016518	0.65052	0.15485	-2.691	-1.4772	0.21368	0.85317	0.88854	-0.17049	0.26141	0.80669	0.96197	1.0572	0.080199	0.72933	0.50621	0.91082	0.53029	-0.91515	0.25181	0.8136	0.98514	0.44132	-1.1801	-1.602	0.18442	0.8292	0.58656	-0.76965	-1.5122	0.20503	0.68767	0.71469	-0.48461	-0.016007	0.988
3.81_215.12	0.077905	-3.6821	-2.8589	0.045981	0.8406	0.22161	-2.1739	-1.7095	0.16253	0.73745	1.7377	0.79715	0.016448	0.98766	0.99928	0.63078	-0.6648	-1.0478	0.35386	0.85317	0.23056	-2.1168	-3.4512	0.026026	0.56229	0.18766	-2.4138	-1.8989	0.13041	0.88881	0.30288	-1.7232	-1.7934	0.14736	0.89274	3.4428	1.7836	1.3056	0.26172	0.84428	1.7264	0.78781	0.37129	0.72925	0.91323	1.3971	0.48248	0.040624	0.96954
3.77_327.21	0.87975	-0.18484	-1.0994	0.33333	0.88253	3.1225	1.6427	1.7357	0.15763	0.73017	0.44118	-1.1806	-0.86666	0.43502	0.92165	0.81908	-0.28791	-0.50319	0.64128	0.9098	3.7338	1.9007	1.4648	0.21683	0.77861	0.87126	-0.19882	-0.51968	0.63072	0.93202	2.2552	1.1733	0.57141	0.59829	0.92646	1.3279	0.4091	-0.1617	0.87938	0.97591	0.85157	-0.2318	0.40017	0.70948	0.90305	0.86808	-0.2041	0.42288	0.69413
3.76_650.32	8.4781	3.0837	2.584	0.061067	0.86232	3.4257	1.7764	0.73893	0.50096	0.88413	2.8074	1.4892	0.26866	0.80148	0.97919	0.47908	-1.0617	-0.34143	0.74996	0.93982	1.7943	0.8434	0.015308	0.98852	0.9949	1.57	0.65079	0.27923	0.79391	0.98175	0.32814	-1.6076	-0.65365	0.54901	0.90966	0.36575	-1.4511	-1.8715	0.13459	0.8292	7.615	2.9288	0.60822	0.57589	0.84724	1.1267	0.17207	-0.0037847	0.99716
3.76_634.33	2.2541	1.1725	1.2285	0.2866	0.88253	0.6741	-0.56897	-0.75056	0.49466	0.88337	0.80328	-0.31602	-0.74409	0.49816	0.92804	1.0811	0.11254	0.051373	0.96149	0.99382	1.1407	0.18993	0.68267	0.5323	0.89417	0.15396	-2.6994	-0.086989	0.93486	0.99037	0.87225	-0.19719	0.65032	0.55095	0.90966	0.1229	-3.0244	-1.3186	0.25773	0.84252	0.44722	-1.1609	-0.92816	0.40586	0.79146	0.98759	-0.018009	-0.61777	0.57016
3.76_632.31	1.0222	0.031747	-0.55163	0.61057	0.90848	1.2718	0.3469	0.25206	0.81342	0.94954	0.39932	-1.3244	-1.1156	0.32711	0.90539	2.0867	1.0612	0.61947	0.56915	0.88845	0.38553	-1.3751	-1.8247	0.1421	0.76155	0.75861	-0.39857	-0.050212	0.96236	0.99116	0.10722	-3.2214	-1.001	0.37346	0.89274	0.10062	-3.3131	-0.86536	0.43566	0.8955	7.3209	2.872	2.5719	0.061858	0.58959	1.2531	0.32555	-0.39723	0.71148
3.75_635.33	1.1041	0.1429	0.64687	0.55296	0.8956	1.0683	0.095383	-0.50906	0.6375	0.9204	0.48094	-1.0561	-0.68636	0.5302	0.93183	0.40001	-1.3219	-1.3848	0.23834	0.85317	0.23763	-2.0732	-2.1802	0.094722	0.75345	2.4565	1.2966	1.7615	0.15295	0.88881	0.42061	-1.2495	-0.59206	0.58566	0.9203	1.8734	0.90569	1.2471	0.28039	0.86047	2.4202	1.2751	0.78074	0.47858	0.81089	1.2372	0.30708	0.21459	0.84059
3.75_272.19	1.2833	0.35991	-0.02009	0.98493	0.99642	0.17177	-2.5415	-2.8373	0.046995	0.68422	3.3536	1.7457	1.3766	0.24066	0.90539	0.96238	-0.055315	-0.27919	0.79394	0.95055	0.31225	-1.6792	-0.52692	0.62612	0.92653	0.96443	-0.052258	-0.37661	0.72559	0.95599	0.55755	-0.84282	-0.20974	0.84412	0.99633	1.4662	0.55208	-0.036542	0.9726	0.99249	6.8562	2.7774	1.73	0.15868	0.65963	6.1335	2.6167	2.9829	0.040622
3.74_646.33	0.49281	-1.0209	-0.75946	0.48987	0.88801	0.088372	-3.5003	-1.5686	0.19181	0.74313	0.84371	-0.24518	0.03635	0.97274	0.99906	0.73821	-0.43789	-0.92086	0.40924	0.85317	3.1296	1.646	1.2739	0.27168	0.77861	3.5911	1.8444	1.5301	0.20073	0.88881	0.078835	-3.665	-3.198	0.032965	0.89274	0.35708	-1.4857	-1.5111	0.20529	0.8292	0.97716	-0.033339	-0.82971	0.45335	0.80485	0.47991	-1.0592	-1.5888	0.18731
3.74_255.21	8.5951	3.1035	2.146	0.098427	0.86232	0.7745	-0.36866	-0.033798	0.97466	0.99118	3.6529	1.869	2.178	0.094958	0.90477	0.73282	-0.44847	-0.17943	0.86632	0.97533	0.094851	-3.3982	-0.22829	0.83061	0.96482	2.2706	1.1831	0.085919	0.93566	0.99037	0.34675	-1.528	-1.3264	0.25538	0.89274	0.095622	-3.3865	-1.478	0.21349	0.8292	0.62743	-0.67248	-1.3836	0.23868	0.70836	1.2911	0.36865	-0.50745	0.63854
3.73_277.19	1.3061	0.38527	0.94655	0.39747	0.88253	0.13139	-2.9281	-0.48392	0.65374	0.92221	1.7054	0.77012	0.3313	0.75705	0.97324	0.99682	-0.0045892	0.3694	0.73055	0.93646	0.040233	-4.6355	-1.2288	0.28649	0.78036	0.053017	-4.2374	-0.8535	0.44148	0.90106	1.5483	0.63071	0.1816	0.86473	0.99944	0.1415	-2.8211	-1.9604	0.1215	0.8292	0.90672	-0.14128	-0.46544	0.66583	0.88488	1.7536	0.8103	1.3934	0.23593
3.72_324.21	0.49999	-1	-0.49026	0.64962	0.92427	1.2164	0.28265	-0.34948	0.74435	0.93533	0.38437	-1.3794	-0.75136	0.49422	0.92804	1.2748	0.35027	0.18554	0.86183	0.97378	0.55921	-0.83854	-1.2107	0.29265	0.78182	0.47989	-1.0592	-1.5167	0.20394	0.88881	0.94796	-0.077105	0.18823	0.85986	0.99944	0.54468	-0.87652	-1.3075	0.26112	0.84428	1.9075	0.93169	0.98794	0.37911	0.77635	1.0628	0.087869	0.43523	0.68585
3.71_523.25	0.784	-0.35107	-0.92409	0.40774	0.88253	0.94344	-0.083991	0.16206	0.87912	0.96853	0.43197	-1.211	-0.50997	0.63692	0.95889	1.0097	0.013965	-0.11533	0.91374	0.9853	0.95754	-0.062597	0.019282	0.98554	0.9942	2.0295	1.0211	1.5192	0.20333	0.88881	1.0506	0.07128	0.44943	0.6764	0.94434	0.93292	-0.10018	-0.58772	0.5883	0.9206	0.010795	-6.5335	-7.0038	0.0021876	0.39556	1.7995	0.84756	0.062288	0.95332
3.71_217.12	1.438	0.52406	-0.060683	0.95452	0.99164	1.4146	0.50035	1.4782	0.21342	0.74811	1.9673	0.97625	-0.055507	0.9584	0.99902	3.4833	1.8005	2.0334	0.11178	0.85304	2.0393	1.0281	0.027848	0.97912	0.99381	0.6352	-0.65473	-0.5855	0.58965	0.92628	3.1167	1.64	1.5139	0.20461	0.89274	0.61059	-0.71172	-1.069	0.34529	0.87992	6.2862	2.6522	2.8955	0.04432	0.55357	1.2151	0.28103	0.82415	0.45616
3.70_659.47	NA	NA	NA	NA	NA	1.0662	0.092421	0.10587	0.92078	0.98035	NA	NA	NA	NA	NA	NA	NA	NA	NA	NA	NA	NA	NA	NA	NA	NA	NA	NA	NA	NA	1.5674	0.64834	0.47524	0.65941	0.94157	NA	NA	NA	NA	NA	0.12764	-2.9699	-1.616	0.1814	0.67074	2.0301	1.0216	0.58439	0.59033
3.70_397.22	1.0361	0.051159	0.14105	0.89465	0.98722	0.49231	-1.0224	-0.16959	0.87357	0.9655	0.85253	-0.23018	0.43038	0.68909	0.96616	2.1073	1.0754	1.9938	0.11695	0.85304	2.472	1.3057	2.134	0.099764	0.75345	2.4571	1.297	2.3144	0.081639	0.88881	1.4887	0.57403	-0.25568	0.81081	0.98346	2.0726	1.0514	1.1775	0.30428	0.86868	0.68142	-0.55338	-0.69503	0.5253	0.82527	2.4804	1.3106	0.71664	0.51321
3.70_385.16	1.8897	0.91815	0.69861	0.52328	0.88938	1.0382	0.054018	-0.49504	0.64653	0.9204	1.2262	0.29414	0.40192	0.70829	0.97122	1.1035	0.14205	0.49358	0.64748	0.9117	3.7411	1.9035	1.7748	0.15059	0.7693	0.55373	-0.85275	-1.3568	0.24637	0.89169	1.2499	0.32185	-0.02789	0.97909	0.9998	1.0455	0.064251	0.22727	0.83136	0.96626	1.0274	0.039001	-0.25008	0.81484	0.95268	1.4277	0.51371	-0.37585	0.72611
3.70_369.20	1.0327	0.046442	0.17791	0.86744	0.98215	1.4	0.48543	0.18447	0.86262	0.96137	3.5703	1.836	2.3224	0.080927	0.90477	1.6589	0.73023	1.1202	0.32535	0.85317	0.296	-1.7563	-2.1522	0.097737	0.75345	1.1814	0.24044	0.70194	0.52141	0.91485	0.43477	-1.2017	-1.7675	0.15188	0.89274	1.5231	0.60704	1.0097	0.36975	0.87992	0.43574	-1.1985	-1.3619	0.2449	0.71137	1.6951	0.76133	0.14478	0.89188
3.70_348.27	1.771	0.82455	0.56851	0.60008	0.90526	1.8827	0.91277	0.25097	0.8142	0.94954	1.9881	0.99141	1.0209	0.36502	0.90609	3.59	1.844	1.8425	0.1392	0.85304	1.5523	0.63437	0.95131	0.39532	0.84145	1.3214	0.40202	-0.30939	0.77247	0.97459	2.154	1.107	1.1669	0.30806	0.89274	1.5303	0.61382	1.6192	0.18071	0.8292	0.096587	-3.372	-2.9574	0.041661	0.54571	0.47992	-1.0591	-1.6099	0.1827
3.70_313.23	1.2445	0.31555	1.9889	0.1176	0.86232	0.71217	-0.4897	-0.93548	0.4025	0.85243	1.3991	0.48451	0.79943	0.46882	0.92721	2.3438	1.2289	1.6382	0.17673	0.85304	11.532	3.5276	2.614	0.059173	0.72612	0.76354	-0.38922	-1.2489	0.2798	0.89169	0.7031	-0.50819	-0.55876	0.60613	0.92984	0.33305	-1.5862	-2.8162	0.048014	0.8292	0.88174	-0.18158	-0.85239	0.44203	0.80032	0.64894	-0.62384	-0.42961	0.68961
3.70_277.21	0.59941	-0.73839	-0.25768	0.80937	0.97105	1.6449	0.71799	0.56365	0.60309	0.91219	1.1782	0.23657	0.25547	0.81096	0.97919	2.7952	1.483	1.6237	0.17977	0.85304	0.8798	-0.18475	-0.32564	0.76102	0.95358	1.3584	0.44186	0.8714	0.43271	0.90106	0.88549	-0.17545	-0.06515	0.95118	0.9998	1.1441	0.19419	0.63465	0.56014	0.9206	0.065671	-3.9286	-1.2589	0.27653	0.72743	1.7935	0.84275	0.24094	0.82145
3.70_213.15	0.87675	-0.18976	-2.4729	0.068732	0.86232	0.57129	-0.80771	-1.2948	0.26506	0.76832	0.87443	-0.19358	-0.56939	0.59954	0.94442	1.1345	0.18205	-0.036674	0.9725	0.99539	0.4259	-1.2314	-1.8237	0.14226	0.76155	0.33888	-1.5611	-1.169	0.30733	0.89169	0.10658	-3.2299	-1.9023	0.1299	0.89274	0.68165	-0.5529	-1.0332	0.3599	0.87992	0.63191	-0.6622	-0.6373	0.55858	0.83827	0.64856	-0.6247	-0.73293	0.50424
3.70_195.14	1.23	0.29871	0.11475	0.91418	0.99041	0.91944	-0.12118	-0.061346	0.95403	0.98782	1.6198	0.69579	1.1124	0.32832	0.90539	1.2308	0.29962	0.65357	0.54905	0.88148	0.97849	-0.031373	0.49762	0.64486	0.93051	0.55529	-0.84869	-1.2517	0.27889	0.89169	0.94843	-0.076392	-0.0060948	0.99543	0.9998	0.74851	-0.41791	-1.6056	0.18364	0.8292	1.0043	0.0062527	-0.71641	0.51334	0.82212	0.39255	-1.349	-2.1352	0.099625
3.68_632.32	1.3236	0.40452	0.99568	0.37576	0.88253	0.36798	-1.4423	-1.3169	0.25825	0.76734	0.88694	-0.17309	-0.69013	0.52806	0.93183	1.1597	0.2138	0.42947	0.6897	0.927	1.1269	0.17233	0.51989	0.63058	0.92707	0.08451	-3.5647	-7.2795	0.0018924	0.25632	0.43616	-1.1971	-1.734	0.15795	0.89274	0.93387	-0.098706	-0.38305	0.72117	0.93965	2.0015	1.0011	1.2732	0.27189	0.72743	1.1519	0.20404	0.045835	0.96564
3.65_95.08	0.4	-1.3219	-1.9912	0.11729	0.86232	1.3248	0.40582	0.35866	0.73798	0.93533	0.48567	-1.042	-1.6752	0.1692	0.90477	0.64689	-0.6284	-1.1241	0.32387	0.85317	0.58398	-0.77601	-1.3471	0.24921	0.77861	1.038	0.053838	0.59343	0.58482	0.92605	1.0235	0.03357	-0.14357	0.89278	0.9998	0.68524	-0.54531	-0.36482	0.73371	0.94362	2.8251	1.4983	2.4345	0.071636	0.59611	0.34422	-1.5386	-1.8921	0.13143
3.65_91.05	7.4016	2.8878	1.9098	0.12877	0.86232	1.4723	0.55808	0.41546	0.69913	0.9332	0.6847	-0.54645	-1.0332	0.35989	0.90539	1.5286	0.61225	1.0843	0.33923	0.85317	0.36301	-1.4619	-0.20079	0.85066	0.96834	0.82679	-0.27441	-1.842	0.13927	0.88881	1.1564	0.2096	0.71676	0.51314	0.89525	1.0164	0.023463	0.46554	0.66576	0.93145	2.2504	1.1702	2.3425	0.079161	0.59844	0.37807	-1.4033	-2.0121	0.11452
3.65_661.35	1.2425	0.31319	0.32607	0.76072	0.95753	0.33999	-1.5564	-0.38257	0.7215	0.93533	0.89464	-0.16062	0.12042	0.90996	0.99302	1.2229	0.29035	0.78593	0.47585	0.85786	1.2944	0.37233	-0.5677	0.60058	0.92295	2.1134	1.0796	-0.3718	0.7289	0.95725	0.1289	-2.9557	-1.6777	0.16871	0.89274	0.016048	-5.9615	-2.4386	0.071319	0.8292	1.6523	0.72445	1.4255	0.22714	0.7028	0.89325	-0.16286	0.10997	0.91773
3.65_483.24	0.17217	-2.5381	-2.2396	0.088657	0.86232	2.0939	1.0662	0.8277	0.45436	0.87263	1.9663	0.97547	1.187	0.3009	0.90539	0.96609	-0.049769	0.58928	0.58734	0.89237	1.2331	0.30227	0.54633	0.61388	0.9234	1.2046	0.2685	1.0619	0.34814	0.89169	0.54524	-0.87504	-0.19558	0.85447	0.99944	2.3891	1.2565	1.7185	0.16084	0.8292	2.5538	1.3526	1.6	0.18486	0.67574	0.045963	-4.4434	-4.2418	0.013245
3.65_481.22	3.0578	1.6125	1.3707	0.24234	0.88253	3.0141	1.5917	1.4756	0.21408	0.74811	0.67148	-0.57459	-0.080529	0.93968	0.99653	0.8811	-0.18262	-0.64838	0.55208	0.88228	3.82	1.9336	1.4893	0.21064	0.77861	2.4096	1.2688	1.1103	0.32912	0.89169	0.95949	-0.059666	-0.46481	0.66624	0.94157	0.39197	-1.3512	-1.6971	0.16491	0.8292	4.3818	2.1315	2.2313	0.089485	0.60589	0.34116	-1.5515	-0.91983	0.40971
3.65_473.29	8.408	3.0718	1.5218	0.20272	0.88253	1.0218	0.031159	0.087146	0.93474	0.98117	0.9028	-0.14752	-0.63943	0.55733	0.93744	0.81275	-0.29912	0.30382	0.77642	0.94437	0.56988	-0.81127	-0.60063	0.58046	0.91272	0.28155	-1.8285	-1.0631	0.34768	0.89169	0.57059	-0.80947	-1.1469	0.31537	0.89274	0.12441	-3.0068	-1.5253	0.20188	0.8292	8.9455	3.1612	3.9385	0.016982	0.48035	0.15376	-2.7012	-2.1849	0.094227
3.65_467.27	6.5848	2.7191	2.7426	0.051767	0.8406	1.1039	0.14255	0.47926	0.65678	0.9226	1.0479	0.067567	0.59684	0.58275	0.9427	1.1803	0.23918	-0.30837	0.7732	0.94437	0.7667	-0.38327	-0.0071896	0.99461	0.99708	0.85927	-0.21881	-0.64044	0.55673	0.92004	1.1127	0.15406	0.17419	0.87018	0.99944	14.85	3.8924	4.7172	0.0091908	0.55936	3.0857	1.6256	1.6483	0.17464	0.6664	0.10716	-3.2222	-3.7409	0.020105
3.65_453.28	0.60969	-0.71386	-0.86627	0.43521	0.88356	1.9318	0.94997	1.6494	0.17441	0.74313	0.91419	-0.12944	-0.56293	0.60354	0.94442	0.77271	-0.372	-0.87531	0.43082	0.85317	0.93468	-0.097457	0.38551	0.71949	0.94674	1.5495	0.63184	1.2518	0.27885	0.89169	15.298	3.9353	2.446	0.070751	0.89274	0.53456	-0.90357	-0.60385	0.57851	0.9206	0.36611	-1.4496	-0.33621	0.75361	0.92271	0.42401	-1.2378	-1.1069	0.3304
3.65_451.26	1.0971	0.13376	0.84304	0.44667	0.88576	3.583	1.8412	1.8376	0.13998	0.72552	1.1276	0.17328	0.4429	0.68074	0.96616	1.2628	0.33657	0.21572	0.83976	0.96635	2.2539	1.1724	1.1341	0.32009	0.80354	0.59113	-0.75846	-0.99264	0.37707	0.89169	2.2112	1.1448	-0.11092	0.91703	0.9998	1.8565	0.89258	1.2803	0.26965	0.85292	14.02	3.8094	2.1885	0.093849	0.60589	0.062066	-4.01	-5.555	0.00514
3.65_449.28	1.3162	0.3964	-0.046252	0.96533	0.99227	2.196	1.1349	2.3835	0.075704	0.70857	1.0931	0.12849	0.12199	0.90879	0.99302	0.95889	-0.060563	-0.54897	0.61223	0.89948	0.42026	-1.2506	-1.2406	0.28256	0.77996	1.2008	0.26398	0.66499	0.54243	0.92004	1.394	0.47922	0.76657	0.48607	0.89274	1.6702	0.74003	1.3065	0.26144	0.84428	2.599	1.378	1.5981	0.18527	0.67575	0.26973	-1.8904	-0.76898	0.48479
3.65_379.10	0.82436	-0.27865	-0.46632	0.66525	0.92561	1.2644	0.33845	0.44643	0.67839	0.92718	0.77221	-0.37294	-0.59035	0.5867	0.94283	0.77607	-0.36573	-0.40459	0.70648	0.92979	0.27733	-1.8503	-0.29215	0.7847	0.95949	0.48314	-1.0495	-1.2704	0.2728	0.89169	2.9706	1.5708	0.34027	0.75077	0.96368	0.23698	-2.0772	-2.792	0.049209	0.8292	3.5106	1.8117	0.55007	0.61154	0.85968	0.41555	-1.2669	-0.54327	0.6158
3.65_343.10	0.85474	-0.22644	-0.15455	0.88466	0.98599	1.6511	0.72345	1.8737	0.13426	0.72162	6.0704	2.6018	5.4085	0.00566	0.4676	0.79924	-0.3233	-0.78599	0.47582	0.85786	3.4027	1.7667	1.4254	0.22719	0.77861	0.67685	-0.56309	0.15112	0.8872	0.99037	2.4365	1.2848	-0.33072	0.75745	0.96586	0.1903	-2.3936	-0.82829	0.45407	0.89832	61.114	5.9334	9.1997	0.00077552	0.341	0.46299	-1.1109	-1.3593	0.24563
3.65_329.12	0.62311	-0.68245	-1.0181	0.36619	0.88253	0.3162	-1.6611	-1.7727	0.15096	0.72552	2.9758	1.5733	2.6699	0.055812	0.88683	1.5594	0.64096	0.58927	0.58735	0.89237	1.8657	0.89973	2.5867	0.060897	0.72685	0.79568	-0.32974	-0.037721	0.97172	0.99254	2.5151	1.3306	0.83529	0.45054	0.89274	0.26376	-1.9227	-0.94455	0.39837	0.88539	7.0523	2.8181	3.1084	0.035929	0.52469	4.5826	2.1962	0.8168	0.4599
3.65_313.07	1.7159	0.779	1.336	0.25248	0.88253	1.2545	0.32716	0.81367	0.4615	0.87363	1.2016	0.26493	0.75657	0.49142	0.92804	1.2933	0.37101	1.1052	0.33108	0.85317	0.33861	-1.5623	-1.0231	0.36409	0.82453	0.80736	-0.30872	-0.35262	0.74217	0.96481	2.5428	1.3464	0.5792	0.59351	0.92314	0.25077	-1.9956	-0.048686	0.9635	0.99189	3.414	1.7715	1.5226	0.20252	0.68736	1.6305	0.70528	1.1256	0.32331
3.65_281.14	1.0511	0.071946	0.45833	0.67051	0.92744	0.83739	-0.25602	-0.75141	0.4942	0.88337	2.2282	1.1559	0.033174	0.97513	0.99906	1.05	0.070345	0.055295	0.95856	0.99382	0.071879	-3.7983	-2.9625	0.041453	0.65392	1.3961	0.48141	0.37827	0.72445	0.95599	0.32458	-1.6233	-1.9245	0.12661	0.89274	0.43358	-1.2056	-1.1923	0.29904	0.86697	14.583	3.8662	7.1682	0.0020052	0.39556	0.83406	-0.26178	-0.03445	0.97417
3.65_269.09	3.2616	1.7056	2.5217	0.065239	0.86232	0.90413	-0.14539	0.40329	0.70736	0.93523	2.5481	1.3494	0.96835	0.38771	0.90918	0.94934	-0.075001	-0.51892	0.63121	0.90796	2.3527	1.2343	0.73994	0.50041	0.8869	0.9661	-0.049761	0.68499	0.53098	0.9166	0.96982	-0.044213	-0.10828	0.91899	0.9998	0.30034	-1.7353	-1.5203	0.20307	0.8292	2.4093	1.2686	0.87655	0.43022	0.79566	0.66205	-0.59498	0.15447	0.88472
3.65_253.11	0.61769	-0.69505	-0.31576	0.76797	0.95881	1.4918	0.57702	1.196	0.29773	0.79001	1.053	0.074516	0.33717	0.75294	0.97324	0.88588	-0.17482	-0.60351	0.57872	0.89013	0.34049	-1.5543	-2.1001	0.10364	0.75345	0.74406	-0.4265	-0.39066	0.71597	0.95379	0.65476	-0.61095	-0.1395	0.8958	0.9998	0.74978	-0.41547	0.1128	0.91563	0.97807	2.8278	1.4997	2.2671	0.086003	0.60404	0.40238	-1.3134	-1.4994	0.20815
3.65_237.14	1.586	0.66535	1.2059	0.29431	0.88253	1.655	0.72685	1.4322	0.22536	0.74835	1.283	0.35957	0.90039	0.41882	0.92108	0.99517	-0.0069898	0.044432	0.96669	0.9945	0.91907	-0.12176	0.2104	0.84364	0.96574	0.50283	-0.99186	-1.4502	0.2206	0.88881	1.5364	0.61952	1.0285	0.36185	0.89274	0.59584	-0.74701	-0.57839	0.59401	0.92278	1.5158	0.60012	0.59453	0.58415	0.85063	0.32316	-1.6297	-2.5241	0.065074
3.65_232.19	1.3533	0.43648	0.93362	0.40335	0.88253	0.74187	-0.43076	-0.60518	0.57772	0.90633	0.96263	-0.054953	0.1893	0.85908	0.99238	1.8534	0.89014	1.1377	0.31878	0.85317	0.24802	-2.0115	-1.3443	0.25004	0.77861	0.38149	-1.3903	-2.9564	0.041702	0.88657	2.3711	1.2456	1.7219	0.1602	0.89274	6.8762	2.7816	0.86476	0.43595	0.8955	1.5602	0.64175	-0.021413	0.98394	0.99634	0.32893	-1.6042	-0.60377	0.57857
3.65_215.16	1.17	0.22652	0.82142	0.45754	0.88801	0.31927	-1.6471	-1.8642	0.13575	0.72167	1.3709	0.4551	-0.6221	0.56758	0.9398	0.6511	-0.61904	-0.81232	0.46219	0.8553	0.46115	-1.1167	0.1482	0.88936	0.97637	0.95755	-0.062579	-0.60966	0.57502	0.92399	1.6738	0.74314	1.2746	0.27145	0.89274	0.3558	-1.4909	-1.6513	0.17403	0.8292	2.9837	1.5771	2.2423	0.088393	0.60589	0.42909	-1.2207	0.27282	0.79849
3.65_213.15	1.2138	0.27958	0.5878	0.58825	0.90301	0.54661	-0.87143	-0.86027	0.43815	0.86681	2.4964	1.3199	-0.23567	0.82527	0.98658	1.5266	0.61029	0.80004	0.46851	0.8558	0.14246	-2.8113	-1.9322	0.12549	0.75778	0.48718	-1.0375	-0.80019	0.46843	0.90106	22.779	4.5096	2.2938	0.083505	0.89274	0.16182	-2.6275	-0.40243	0.70794	0.93877	1.0241	0.034383	-0.16571	0.87642	0.97294	0.21788	-2.1984	-1.3126	0.25957
3.65_195.14	1.0619	0.086704	0.36323	0.73481	0.95013	1.0337	0.047778	0.57819	0.59413	0.91101	1.2787	0.35472	-0.47896	0.65697	0.96616	0.88466	-0.1768	-0.66623	0.54172	0.87812	0.24172	-2.0486	-0.43001	0.68934	0.94169	1.458	0.54402	0.99399	0.37649	0.89169	1.0471	0.066419	0.397	0.71164	0.95096	0.24071	-2.0546	-2.3701	0.076815	0.8292	4.2822	2.0983	1.0854	0.33878	0.7605	0.18287	-2.4511	-3.4853	0.025231
3.65_183.14	0.7217	-0.47052	-0.72707	0.50745	0.88938	1.1696	0.226	0.9624	0.39035	0.84216	1.4462	0.5323	0.29474	0.78286	0.97324	0.97177	-0.041308	-0.72938	0.50619	0.86861	0.37503	-1.4149	0.12452	0.90691	0.98198	0.32774	-1.6094	-2.2023	0.092419	0.88881	2.0977	1.0688	0.31946	0.76537	0.96891	1.6765	0.74541	1.463	0.21729	0.8292	6.5833	2.7188	2.5424	0.063817	0.59574	1.3465	0.42919	0.66219	0.54405
3.65_137.13	0.076717	-3.7043	-3.8452	0.018378	0.65772	0.31812	-1.6524	-2.4807	0.068157	0.70857	1.435	0.52103	0.98199	0.3817	0.90609	0.70695	-0.50033	-0.16219	0.87902	0.97662	0.58482	-0.77394	-1.222	0.28881	0.78036	0.54969	-0.86331	-1.4145	0.23013	0.88991	0.3561	-1.4897	-2.0168	0.11391	0.89274	0.52401	-0.93233	-4.2564	0.013091	0.63966	1.4861	0.57149	0.5937	0.58466	0.85063	0.78521	-0.34886	0.42652	0.69168
3.65_135.11	1.3256	0.40669	0.87847	0.42929	0.88356	0.24692	-2.0179	-2.1146	0.10196	0.70886	0.72527	-0.46342	-0.93533	0.40257	0.9165	0.9826	-0.02532	0.40399	0.70688	0.92979	1.0586	0.082194	0.47254	0.66117	0.93639	0.68109	-0.55408	-0.39362	0.71394	0.95333	0.78545	-0.34841	-0.47584	0.65901	0.94157	1.1766	0.23457	0.29681	0.78139	0.95736	2.7066	1.4365	0.81582	0.46039	0.80574	0.24408	-2.0346	-2.4504	0.070414
3.65_133.10	1.2192	0.28591	1.1429	0.31682	0.88253	1.1572	0.21063	0.66884	0.54022	0.90093	1.0559	0.078534	0.21199	0.84248	0.98797	1.0077	0.011084	-0.77254	0.48291	0.86151	0.33098	-1.5952	-1.8919	0.13146	0.75778	0.85547	-0.22521	-0.53873	0.61866	0.93009	0.9788	-0.030909	-0.038138	0.97141	0.9998	0.90134	-0.14985	0.26179	0.80641	0.96239	2.2447	1.1665	0.88818	0.42463	0.79415	0.56192	-0.83156	-2.8951	0.044335
3.65_119.08	0.70533	-0.50363	-0.64475	0.5542	0.8956	0.8634	-0.2119	0.36641	0.73262	0.93533	0.92226	-0.11675	-0.29781	0.78067	0.97324	2.3565	1.2366	1.8945	0.13107	0.85304	0.65206	-0.61692	-1.5241	0.20215	0.77861	1.0856	0.11855	0.61958	0.56908	0.92084	0.81271	-0.29919	-1.0594	0.34916	0.89274	1.3748	0.45917	1.2216	0.28894	0.86353	3.8124	1.9307	1.0217	0.3647	0.76867	0.14306	-2.8053	-3.7786	0.019459
3.63_219.17	1.3265	0.40762	0.79632	0.47044	0.88801	0.062864	-3.9916	-2.7039	0.053879	0.69089	11.828	3.5642	1.2757	0.27111	0.90539	0.89354	-0.16239	0.070495	0.94718	0.9921	0.38512	-1.3766	0.88488	0.42621	0.8498	1.7434	0.8019	1.001	0.37347	0.89169	0.93575	-0.095812	0.69405	0.52585	0.89992	0.14425	-2.7934	-1.3128	0.25951	0.84298	2.8348	1.5032	1.4906	0.21033	0.69132	11.617	3.5381	3.2763	0.030608
3.59_632.32	7.9449	2.99	0.89796	0.41997	0.88253	0.8439	-0.24485	0.26634	0.80314	0.94814	0.12601	-2.9884	-1.5943	0.1861	0.90539	0.6847	-0.54646	-0.82399	0.45624	0.85361	3.9233	1.9721	1.3148	0.2589	0.77861	1.0879	0.12159	0.28224	0.79176	0.98175	0.3506	-1.5121	0.27519	0.7968	0.97938	0.36568	-1.4513	-0.14313	0.89311	0.97591	3.4896	1.8031	0.69565	0.52495	0.82527	9.6124	3.2649	1.8767	0.13379
3.59_439.11	12.78	3.6758	4.0843	0.015045	0.64029	4.6979	2.232	2.0914	0.10467	0.71048	0.27014	-1.8882	-1.6366	0.17705	0.90477	19.28	4.269	4.1404	0.014372	0.59852	2.3176	1.2127	0.63088	0.56237	0.90908	12.421	3.6347	3.6553	0.021671	0.7709	0.54783	-0.8682	-1.2506	0.27926	0.89274	2.1927	1.1327	-0.26838	0.80168	0.96001	0.17453	-2.5185	-3.8056	0.019012	0.4865	0.28048	-1.834	-2.1525	0.097708
3.59_315.19	1.5385	0.62155	0.99439	0.37632	0.88253	0.8635	-0.21173	-1.0811	0.34048	0.81817	1.6877	0.75508	1.9186	0.12748	0.90477	6.4873	2.6976	9.5411	0.00067391	0.11373	1.4407	0.52679	1.0383	0.35775	0.81814	1.8053	0.85227	1.5253	0.20188	0.88881	0.77591	-0.36603	-0.32723	0.75991	0.96635	1.2875	0.36456	0.8108	0.46297	0.89863	0.14723	-2.7638	-2.9322	0.042721	0.55109	1.8515	0.8887	0.94715	0.39719
3.58_696.33	1.1218	0.16584	-0.65519	0.54811	0.8956	1.028	0.039889	-0.46409	0.66672	0.92584	0.91768	-0.12393	-0.078742	0.94102	0.99653	0.95112	-0.072305	-0.55193	0.61038	0.89948	0.18448	-2.4384	-0.26118	0.80685	0.96197	0.31941	-1.6465	-0.90468	0.4168	0.89254	1.7363	0.79604	0.06326	0.95259	0.9998	0.88968	-0.16864	-0.0013571	0.99898	0.99951	2.2123	1.1455	0.58814	0.58804	0.85143	0.95519	-0.066147	-0.19054	0.85817
3.58_652.34	2.3529	1.2345	1.0307	0.36091	0.88253	1.1145	0.15638	0.8321	0.45214	0.87253	0.79455	-0.33179	-0.80422	0.46635	0.92721	0.87183	-0.19788	-0.55746	0.60693	0.89867	2.6137	1.3861	-0.10301	0.92291	0.98471	0.50197	-0.99432	-2.5485	0.063404	0.88881	0.87702	-0.18932	-0.12476	0.90673	0.9998	7.5929	2.9247	1.4414	0.22291	0.8292	0.53935	-0.89071	-0.36844	0.73121	0.9138	1.3563	0.43963	0.16972	0.87347
3.58_650.33	1.8657	0.89974	0.46265	0.66766	0.92643	0.38499	-1.3771	-1.2042	0.2949	0.79001	1.6297	0.70459	0.777	0.48055	0.92721	0.74523	-0.42425	-0.63778	0.5583	0.88341	0.62991	-0.66678	-1.0188	0.36589	0.82502	3.2034	1.6796	0.56491	0.60231	0.92823	0.19425	-2.364	-0.85946	0.43854	0.89274	0.10923	-3.1946	-0.98844	0.37889	0.8838	3.0959	1.6304	1.2221	0.28875	0.73614	1.2932	0.37097	0.91807	0.41053
3.58_634.33	2.4491	1.2922	0.80475	0.46607	0.88801	0.19759	-2.3394	-1.9171	0.1277	0.7137	0.98315	-0.024522	-0.44129	0.68181	0.96616	0.87502	-0.19261	-0.054076	0.95947	0.99382	1.413	0.49877	0.54338	0.61574	0.9234	0.40788	-1.2938	-0.45709	0.67133	0.94089	0.43709	-1.194	-0.55361	0.60933	0.92984	0.10973	-3.188	-2.0428	0.11059	0.8292	1.7584	0.81424	1.6307	0.1783	0.66691	1.3889	0.47392	0.29774	0.78073
3.58_401.18	2.6452	1.4034	1.6886	0.16657	0.87477	4.021	2.0076	2.011	0.11466	0.7108	0.8311	-0.26691	-0.67358	0.5375	0.93319	1.7323	0.79267	1.3583	0.24592	0.85317	0.63543	-0.6542	-0.090093	0.93254	0.98612	1.0273	0.038853	0.58731	0.58855	0.92605	2.4462	1.2905	1.9368	0.12484	0.89274	0.31933	-1.6469	-1.9937	0.11696	0.8292	0.54148	-0.88503	-0.74511	0.4976	0.81438	1.329	0.41039	0.22922	0.82994
3.58_401.08	1.3789	0.46354	0.38213	0.7218	0.94664	1.2797	0.35579	0.33978	0.75111	0.93533	0.7359	-0.44242	-0.33781	0.75249	0.97324	4.2805	2.0978	2.8945	0.044363	0.8187	2.225	1.1538	-0.099888	0.92524	0.98507	0.96586	-0.05011	0.41089	0.70221	0.95086	2.617	1.3879	1.1878	0.30061	0.89274	0.65928	-0.60104	-0.15973	0.88083	0.97591	3.4928	1.8044	0.33	0.75796	0.92383	2.3097	1.2077	1.695	0.16532
3.58_396.22	1.0227	0.032334	0.046837	0.96489	0.99225	1.4359	0.52193	0.34921	0.74454	0.93533	1.1113	0.15222	0.04266	0.96802	0.99902	0.40562	-1.3018	-1.3301	0.25425	0.85317	1.1333	0.18058	-0.076398	0.94277	0.98716	0.90381	-0.14591	-0.75179	0.49399	0.90803	0.69666	-0.52147	-0.092246	0.93094	0.9998	0.45062	-1.15	-1.9961	0.11664	0.8292	0.11271	-3.1493	-2.4401	0.071204	0.59611	0.88772	-0.17182	-0.7064	0.51892
3.58_379.20	1.5223	0.60622	1.2959	0.26473	0.88253	0.70107	-0.51236	-0.5968	0.58278	0.9081	1.9204	0.94139	1.3001	0.26343	0.90539	0.69826	-0.51816	-0.0037231	0.99721	0.9998	1.0458	0.06454	-0.67848	0.53469	0.89488	1.8201	0.86399	0.92536	0.40715	0.89169	3.9803	1.9929	1.0558	0.35061	0.89274	0.46763	-1.0966	0.30855	0.77306	0.95523	0.4676	-1.0966	-0.84296	0.44671	0.80264	0.056238	-4.1523	-7.6843	0.0015425
3.58_333.19	3.5539	1.8294	3.1101	0.035869	0.78318	1.7374	0.79693	0.57174	0.59809	0.91181	3.3336	1.7371	1.5443	0.19741	0.90539	1.0929	0.12815	0.83228	0.45205	0.85317	0.47845	-1.0636	-0.51465	0.63393	0.92784	2.3752	1.2481	0.50171	0.64223	0.93464	2.5578	1.3549	0.18378	0.86313	0.99944	1.302	0.38071	0.31831	0.76618	0.95448	0.73428	-0.4456	0.013821	0.98963	0.99694	0.93335	-0.099506	-0.041757	0.96869
3.58_162.84	1.5522	0.63436	1.1121	0.32844	0.88253	1.169	0.22528	0.26282	0.80567	0.94823	0.72205	-0.46983	-1.3267	0.25528	0.90539	1.3389	0.4211	0.8408	0.44778	0.85317	1.0663	0.092629	0.29441	0.78309	0.95878	0.31192	-1.6807	-1.7028	0.16382	0.88881	0.34486	-1.5359	-1.3383	0.25181	0.89274	1.9366	0.95353	0.69839	0.52341	0.9185	2.532	1.3403	0.2814	0.79236	0.94236	1.238	0.30795	0.54819	0.61272
3.56_249.11	0.76222	-0.39172	-0.56554	0.60192	0.90526	0.69384	-0.52733	-2.1514	0.09783	0.70857	4.026	2.0093	2.4599	0.069699	0.90477	0.67005	-0.57765	-1.0076	0.37064	0.85317	0.61848	-0.6932	-0.36353	0.73461	0.94919	1.1124	0.1537	0.54598	0.6141	0.92832	0.36337	-1.4605	-0.30525	0.7754	0.9741	0.90311	-0.14702	0.054767	0.95895	0.99087	2.6444	1.4029	1.9306	0.12572	0.64679	0.19376	-2.3677	-1.8498	0.13803
3.56_236.16	0.81076	-0.30265	-0.52173	0.62941	0.91341	0.4391	-1.1874	-0.73618	0.50246	0.88413	4.0698	2.025	0.5414	0.61698	0.95271	2.7732	1.4715	0.10861	0.91874	0.9853	0.30335	-1.7209	-1.9227	0.12688	0.75778	0.7417	-0.43109	-0.17696	0.86814	0.98912	3.8578	1.9478	1.4752	0.21418	0.89274	0.47221	-1.0825	-0.5498	0.61171	0.92435	0.93685	-0.094104	-0.53239	0.62266	0.86533	0.5949	-0.74929	0.48342	0.65407
3.56_211.13	1.954	0.96639	0.74294	0.49878	0.88901	0.6082	-0.71739	-0.45123	0.67521	0.92616	1.4936	0.57877	0.99991	0.37394	0.90609	0.37463	-1.4165	-0.96929	0.38729	0.85317	0.36231	-1.4647	-1.887	0.1322	0.75778	0.85157	-0.2318	-1.304	0.26222	0.89169	1.8005	0.84836	1.5366	0.1992	0.89274	0.48064	-1.057	-1.5629	0.1931	0.8292	0.48786	-1.0355	-1.6877	0.16675	0.66382	0.34765	-1.5243	-1.7495	0.1551
3.56_183.14	1.0127	0.018145	-0.97511	0.38472	0.88253	0.43911	-1.1874	-0.635	0.55993	0.90241	1.0277	0.039402	-0.69672	0.52434	0.93138	0.75734	-0.40098	-1.063	0.34769	0.85317	1.2872	0.36427	-0.20536	0.84732	0.96663	0.21195	-2.2382	-2.6398	0.057593	0.88881	1.7841	0.83518	0.94051	0.40021	0.89274	0.84055	-0.25059	-0.84407	0.44616	0.89832	1.3768	0.46137	0.33328	0.75566	0.92342	0.43171	-1.2119	-0.92496	0.40734
3.56_160.84	1.0087	0.012508	0.073515	0.94493	0.99112	2.7373	1.4528	0.96173	0.39065	0.84216	0.7898	-0.34045	-0.57355	0.59698	0.94442	0.73655	-0.44114	-0.94637	0.39755	0.85317	0.8119	-0.30063	-0.98417	0.38075	0.83117	0.35773	-1.4831	-1.0046	0.37193	0.89169	0.13775	-2.8599	-1.9499	0.12298	0.89274	0.61316	-0.70567	-1.0808	0.34058	0.87992	3.0797	1.6228	3.0771	0.037038	0.52469	1.1779	0.23622	0.48992	0.64984
3.55_622.33	0.59578	-0.74714	-0.47051	0.6625	0.92561	0.38107	-1.3919	-1.4644	0.21694	0.74811	1.0332	0.047062	0.26899	0.80125	0.97919	18.075	4.1759	1.3425	0.25056	0.85317	0.14574	-2.7785	-0.96631	0.38861	0.83854	4.1105	2.0393	1.4079	0.23192	0.89035	0.36529	-1.4529	-1.5589	0.19403	0.89274	0.075981	-3.7182	-1.08	0.34093	0.87992	1.4714	0.55722	0.99718	0.37511	0.77327	1.1325	0.17951	0.37651	0.72566
3.55_310.16	1.9115	0.9347	1.1528	0.31321	0.88253	0.6745	-0.56812	0.28727	0.78818	0.94399	1.9142	0.93676	0.99436	0.37633	0.90609	7.1482	2.8376	1.8039	0.14558	0.85304	1.0724	0.10079	0.083271	0.93764	0.98617	1.7095	0.77355	1.3299	0.25432	0.89169	0.4697	-1.0902	-0.87665	0.43017	0.89274	1.1302	0.17653	0.72795	0.50697	0.91321	5.5862	2.4819	1.7638	0.15255	0.65631	1.6069	0.68428	1.0255	0.3631
3.55_266.17	1.1605	0.21481	0.67682	0.53564	0.8956	0.90122	-0.15004	-0.11747	0.91215	0.97889	0.37452	-1.4169	-1.8052	0.14536	0.90477	0.81366	-0.2975	-0.17314	0.87095	0.97571	0.19139	-2.3854	-1.1125	0.32828	0.80841	0.31638	-1.6603	-1.4604	0.21797	0.88881	0.68878	-0.53789	-0.41976	0.69622	0.94973	1.7363	0.79599	-0.24996	0.81493	0.96371	3.1606	1.6602	1.3162	0.25847	0.71819	1.5997	0.67782	1.2348	0.28448
3.55_244.19	0.76763	-0.38153	0.71393	0.51472	0.88938	0.61314	-0.70572	-0.6202	0.56871	0.90241	0.38429	-1.3797	-1.815	0.14371	0.90477	0.42232	-1.2436	-0.17732	0.86787	0.97538	0.24982	-2.001	0.15957	0.88096	0.97463	0.13438	-2.8956	-0.13377	0.90004	0.99037	1.2587	0.33194	0.1192	0.91086	0.9998	0.45625	-1.1321	-0.316	0.76781	0.95448	2.501	1.3225	1.6542	0.17344	0.6664	0.42174	-1.2456	0.57571	0.59565
3.55_242.18	1.8211	0.8648	0.80644	0.4652	0.88801	0.38036	-1.3945	-0.38035	0.72302	0.93533	0.94667	-0.079065	-0.83657	0.4499	0.92721	2.2896	1.1951	0.65216	0.54988	0.88148	1.1911	0.25229	0.093851	0.92974	0.98612	0.12415	-3.0098	-2.2458	0.088054	0.88881	1.012	0.017197	0.32775	0.75954	0.96635	0.85818	-0.22065	-0.65476	0.54836	0.9206	1.8103	0.85624	-0.23894	0.8229	0.95708	4.5112	2.1735	1.4663	0.21645
3.55_226.18	0.47111	-1.0859	-0.50513	0.64003	0.91965	0.89951	-0.15279	0.41514	0.69934	0.9332	0.89309	-0.16313	-0.44661	0.67827	0.96616	1.4272	0.51322	0.74091	0.49988	0.86774	0.35325	-1.5012	-0.93217	0.40402	0.8432	0.042015	-4.5729	-2.6123	0.059278	0.88881	0.52085	-0.94106	-0.40003	0.70958	0.95096	0.31416	-1.6704	-0.68259	0.53235	0.91965	3.0048	1.5872	2.2156	0.091062	0.60589	0.33736	-1.5676	0.13707	0.8976
3.54_441.12	3.9655	1.9875	0.65977	0.54545	0.8956	2.7075	1.437	1.024	0.36371	0.83004	2.8871	1.5296	1.4758	0.21402	0.90539	0.3081	-1.6985	-0.68927	0.52855	0.87297	0.75771	-0.40028	-0.52973	0.62434	0.92617	10.157	3.3444	1.271	0.27262	0.89169	0.74816	-0.41858	-0.94467	0.39832	0.89274	0.73139	-0.45129	-0.52578	0.62684	0.92435	0.28672	-1.8023	-1.1875	0.30074	0.74059	0.24162	-2.0492	-2.3353	0.079789
3.53_632.31	0.58307	-0.77827	-1.4389	0.22358	0.88253	0.56215	-0.83096	-0.0089049	0.99332	0.99811	1.1642	0.21929	0.043244	0.96758	0.99902	1.3251	0.40611	0.9214	0.40898	0.85317	0.82035	-0.28569	-0.28584	0.78919	0.96005	1.254	0.32655	-0.017492	0.98688	0.99589	0.32356	-1.6279	0.28426	0.79032	0.97783	0.082373	-3.6017	-0.56403	0.60286	0.92312	0.37517	-1.4144	-2.2926	0.083614	0.60404	1.3391	0.42129	1.4023	0.23348
3.52_167.14	1.3017	0.38043	0.17304	0.87102	0.98325	1.4381	0.52411	1.339	0.25159	0.76595	0.69238	-0.53037	-0.54745	0.61318	0.95103	0.58956	-0.76228	-0.52717	0.62596	0.90423	5.0765	2.3438	1.2832	0.26871	0.77861	0.45088	-1.1492	-1.0146	0.36768	0.89169	1.7005	0.76593	1.4803	0.21291	0.89274	0.26686	-1.9059	-2.4975	0.066949	0.8292	0.6918	-0.53158	-0.92096	0.40919	0.79215	1.963	0.97306	1.5902	0.18699
3.50_679.44	0.59496	-0.74913	-0.36749	0.73187	0.9496	1.6735	0.74291	0.73375	0.50379	0.88413	4.0323	2.0116	1.3363	0.2524	0.90539	0.20107	-2.3142	-1.6064	0.18345	0.85304	0.96483	-0.051654	0.53283	0.62238	0.92498	5.1296	2.3588	1.4267	0.22682	0.88991	1.5554	0.63727	0.48634	0.65217	0.94148	0.49886	-1.0033	-1.5599	0.19379	0.8292	0.3299	-1.5999	-1.7541	0.15428	0.65631	3.196	1.6763	0.85533	0.44058
3.50_677.42	NA	NA	NA	NA	NA	1.0662	0.092421	0.10587	0.92078	0.98035	1.0017	0.002468	-0.026326	0.98026	0.99928	0.5746	-0.79937	-0.59634	0.58306	0.89111	NA	NA	NA	NA	NA	NA	NA	NA	NA	NA	1.5674	0.64834	0.47524	0.65941	0.94157	NA	NA	NA	NA	NA	0.39837	-1.3278	-0.5776	0.59449	0.85381	4.2792	2.0974	0.52026	0.63035
3.50_674.48	NA	NA	NA	NA	NA	0.46779	-1.0961	-0.20385	0.84842	0.95785	NA	NA	NA	NA	NA	4.9396	2.3044	2.3768	0.076257	0.85304	NA	NA	NA	NA	NA	NA	NA	NA	NA	NA	0.35175	-1.5074	-1.4436	0.22235	0.89274	NA	NA	NA	NA	NA	0.60845	-0.71678	-0.78292	0.47743	0.81089	17.289	4.1118	1.2518	0.27884
3.50_655.44	NA	NA	NA	NA	NA	4.8105	2.2662	2.2368	0.088939	0.70857	2.6587	1.4107	-0.12245	0.90845	0.99302	7.2555	2.8591	12.822	0.00021328	0.069217	16.727	4.0641	2.0362	0.11142	0.75589	NA	NA	NA	NA	NA	NA	NA	NA	NA	NA	NA	NA	NA	NA	NA	0.091528	-3.4496	-3.279	0.030531	0.49645	7.4379	2.8949	0.70187	0.52145
3.50_463.19	2.2561	1.1738	1.7851	0.14881	0.86232	15.75	3.9773	3.1194	0.035548	0.65001	1.2309	0.29974	-0.027053	0.97971	0.99928	7.861	2.9747	3.0349	0.038593	0.7869	13.986	3.8059	3.3245	0.029254	0.58412	5.0125	2.3255	0.24624	0.81762	0.98175	0.67434	-0.56846	-0.80124	0.46788	0.89274	22.183	4.4714	4.7981	0.0086601	0.55936	1.4599	0.54587	0.27235	0.79883	0.94568	0.59679	-0.74472	-0.8352	0.45059
3.50_427.14	1.3461	0.42874	-0.060934	0.95433	0.99164	9.0704	3.1812	2.2926	0.083613	0.70857	0.90641	-0.14177	-0.52814	0.62535	0.95596	2.2218	1.1517	0.39929	0.71008	0.92989	9.3525	3.2254	2.7842	0.049604	0.69698	3.0526	1.61	1.5069	0.2063	0.88881	2.5784	1.3665	0.79989	0.46858	0.89274	6.3316	2.6626	1.285	0.26814	0.85158	0.13289	-2.9117	-6.3436	0.0031629	0.39556	1.493	0.57821	2.294	0.083486
3.50_412.19	2.2466	1.1677	1.2043	0.29485	0.88253	5.3559	2.4211	3.1605	0.034167	0.65001	1.14	0.18901	-0.11057	0.91728	0.99382	0.5358	-0.90023	-0.48346	0.65404	0.9119	2.6446	1.403	1.3617	0.24494	0.77861	2.2946	1.1983	0.17399	0.87033	0.98912	0.34268	-1.5451	-4.563	0.010315	0.64409	3.3277	1.7345	0.11919	0.91087	0.97779	0.2653	-1.9143	-1.6048	0.18382	0.67484	1.7008	0.76625	-0.22822	0.83067
3.50_411.17	2.2279	1.1557	1.1187	0.32591	0.88253	7.4803	2.9031	3.6167	0.022423	0.6007	1.0493	0.069436	0.17309	0.87099	0.99263	1.2044	0.26827	-0.05881	0.95592	0.99382	2.4351	1.284	0.71402	0.51467	0.88767	3.1844	1.671	0.29866	0.78007	0.97872	1.0602	0.084287	0.64909	0.55166	0.90966	1.7856	0.83643	0.038232	0.97133	0.99249	3.5612	1.8324	2.4271	0.072206	0.59611	1.0419	0.059205	-0.3968	0.71178
3.50_397.18	1.2223	0.28957	-0.36119	0.73622	0.95018	9.4686	3.2432	3.9969	0.016171	0.54787	1.177	0.23512	0.70566	0.51933	0.92959	0.31589	-1.6625	-2.2107	0.091555	0.85304	2.798	1.4844	2.0518	0.10946	0.75439	1.4543	0.54028	1.112	0.32845	0.89169	0.23383	-2.0965	-2.1471	0.098303	0.89274	3.1737	1.6662	1.9348	0.12512	0.8292	1.2407	0.31119	0.062529	0.95314	0.99369	6.2947	2.6541	1.5214	0.20281
3.50_395.20	4.3477	2.1203	2.3749	0.076416	0.86232	9.6717	3.2738	4.0658	0.015275	0.54517	2.2371	1.1616	0.050794	0.96192	0.99902	0.95527	-0.066023	-0.56755	0.60068	0.89607	4.7185	2.2383	1.4343	0.2248	0.77861	5.1349	2.3603	1.2739	0.27168	0.89169	2.7364	1.4523	0.10166	0.92392	0.9998	1.2654	0.33961	0.61518	0.57171	0.9206	1.6336	0.70807	1.1028	0.33198	0.75884	1.454	0.54003	1.7848	0.14885
3.50_390.21	1.8029	0.85028	0.72143	0.51056	0.88938	5.6614	2.5012	1.7324	0.15824	0.7322	1.0796	0.11053	0.051308	0.96154	0.99902	2.3282	1.2192	1.3999	0.23414	0.85317	9.6207	3.2661	2.0954	0.1042	0.75345	6.417	2.6819	1.8508	0.13786	0.88881	1.8721	0.90468	1.06	0.34892	0.89274	2.0492	1.035	1.3437	0.25019	0.84095	0.15952	-2.6482	-1.165	0.30874	0.7471	3.833	1.9385	0.81501	0.46081
3.50_385.17	1.1374	0.18568	-0.39614	0.71222	0.94249	1.6499	0.72238	0.54909	0.61216	0.914	1.1116	0.15262	0.6538	0.54892	0.93545	0.50917	-0.97379	-1.731	0.15849	0.85304	2.5985	1.3777	1.8596	0.13646	0.7606	0.89455	-0.16076	-0.63258	0.56136	0.92004	0.74569	-0.42336	-0.98918	0.37857	0.89274	1.4526	0.53861	0.040424	0.96969	0.99249	1.1949	0.25685	0.72233	0.51006	0.81946	1.1556	0.2086	0.68891	0.52876
3.50_383.15	1.5576	0.63934	1.0223	0.36444	0.88253	9.65	3.2705	2.5096	0.066086	0.70857	1.1015	0.13948	0.65387	0.54888	0.93545	4.1474	2.0522	0.70728	0.51842	0.86967	1.3483	0.43115	0.58298	0.59119	0.91739	1.6643	0.73489	0.33729	0.75285	0.96759	1.4487	0.53475	0.12565	0.90607	0.9998	2.8937	1.5329	1.6284	0.17877	0.8292	0.79575	-0.32961	-0.042488	0.96815	0.99459	3.5569	1.8306	0.57041	0.59891
3.50_374.29	2.2161	1.148	0.41641	0.69849	0.93816	2.032	1.0229	0.22532	0.83277	0.95377	0.17432	-2.5202	-1.4436	0.22233	0.90539	5.6963	2.51	2.8223	0.047716	0.8369	1.207	0.27145	0.077903	0.94165	0.98716	3.6316	1.8606	1.815	0.1437	0.88881	1.0061	0.0088278	-0.54511	0.61465	0.93118	1.037	0.052361	-0.62373	0.56661	0.9206	0.73365	-0.44684	-0.94033	0.40029	0.78869	3.4102	1.7698	0.84676	0.44482
3.50_367.19	1.2009	0.26411	-0.28651	0.78872	0.96588	4.311	2.108	2.8886	0.044626	0.67721	4.2133	2.0749	0.22699	0.83156	0.98731	1.4708	0.55664	0.40537	0.70595	0.92979	0.98107	-0.027571	0.44503	0.67932	0.93791	0.92151	-0.11792	-0.16872	0.8742	0.98912	0.98219	-0.02593	0.25227	0.81326	0.98502	1.4566	0.54263	0.6429	0.55529	0.9206	0.21529	-2.2157	-1.7864	0.14858	0.65631	5.4318	2.4414	0.36565	0.73314
3.50_363.19	1.995	0.99639	2.285	0.084316	0.86232	2.1763	1.1219	-0.044885	0.96635	0.98984	1.1325	0.17951	0.3173	0.76689	0.97324	2.3183	1.213	2.052	0.10944	0.85304	4.7501	2.248	1.2216	0.28892	0.78036	0.99642	-0.0051768	-0.25412	0.81193	0.98175	1.4397	0.52578	0.23448	0.82612	0.98901	0.6516	-0.61794	-0.035283	0.97354	0.99285	0.49872	-1.0037	-0.61937	0.56921	0.8447	1.0947	0.13055	0.60189	0.5797
3.50_346.26	2.5981	1.3775	1.4873	0.21116	0.88253	6.0044	2.586	1.5895	0.18715	0.74313	4.4028	2.1384	0.083179	0.93771	0.99597	4.2703	2.0944	0.79684	0.47016	0.8558	0.91404	-0.12967	0.42537	0.69245	0.94258	1.3196	0.40005	-0.46585	0.66556	0.93844	2.2359	1.1609	0.72602	0.50803	0.89367	2.0205	1.0147	-0.5448	0.61484	0.92435	2.8741	1.5231	-0.076937	0.94237	0.99166	32.177	5.0079	0.11611	0.91316
3.50_311.22	2.0026	1.0019	1.3849	0.23831	0.88253	1.9633	0.97328	1.3069	0.26132	0.76734	1.214	0.27975	0.63717	0.55865	0.93744	1.819	0.86316	2.696	0.054319	0.84507	1.3047	0.3837	0.69576	0.52489	0.892	0.783	-0.35292	-0.082025	0.93857	0.99037	0.98789	-0.017582	-0.52341	0.62834	0.93321	1.3764	0.46094	0.19208	0.85704	0.97475	0.79077	-0.33867	-0.33702	0.75305	0.92261	3.9096	1.967	0.055222	0.95861
3.50_257.19	1.3377	0.41976	0.89032	0.4236	0.88302	1.1571	0.21052	0.4963	0.64572	0.9204	0.97479	-0.036833	0.33035	0.75771	0.97324	1.3673	0.45138	0.33043	0.75766	0.94183	1.5313	0.61476	0.61169	0.5738	0.91272	0.96755	-0.047586	-0.36042	0.73676	0.96315	1.0275	0.039153	-0.47257	0.66115	0.94157	0.96674	-0.048806	0.6208	0.56835	0.9206	0.087216	-3.5193	-3.5749	0.023273	0.4865	3.5598	1.8318	0.77624	0.48095
3.50_235.17	0.6904	-0.53449	-0.98502	0.38038	0.88253	1.766	0.82048	1.5249	0.20197	0.74313	0.78594	-0.34751	-0.71904	0.51188	0.92959	1.0132	0.01889	-0.066399	0.95025	0.99235	1.9437	0.95881	0.57612	0.5954	0.92071	1.075	0.10429	0.62053	0.56852	0.92064	0.43918	-1.1871	-1.0746	0.34305	0.89274	0.74576	-0.42321	-2.2183	0.090788	0.8292	0.48535	-1.0429	-1.4838	0.21203	0.69219	2.628	1.394	1.5625	0.1932
3.50_184.09	1.7894	0.8395	1.1888	0.30027	0.88253	1.1662	0.22177	0.73965	0.50057	0.88413	0.24371	-2.0368	-1.3777	0.24034	0.90539	1.514	0.59834	0.46606	0.66542	0.91568	0.4584	-1.1253	-1.5148	0.20441	0.77861	0.55734	-0.84338	-1.4049	0.23276	0.89169	2.4431	1.2887	1.6378	0.1768	0.89274	0.8346	-0.26085	-0.66795	0.54073	0.91965	0.62987	-0.66686	-1.3745	0.24127	0.71023	2.4863	1.314	1.2928	0.2657
3.50_149.13	0.7942	-0.33242	-0.83233	0.45203	0.88801	1.1454	0.19586	0.64463	0.55427	0.90241	0.85956	-0.21833	-0.49125	0.64898	0.96569	1.3308	0.41231	1.136	0.31939	0.85317	0.89052	-0.16728	-0.39541	0.71272	0.94674	1.2128	0.27829	0.76078	0.48917	0.90691	0.79255	-0.33543	-0.15125	0.8871	0.9998	0.86423	-0.21051	-0.57427	0.59653	0.92278	0.095648	-3.3861	-4.2952	0.012694	0.47381	4.1865	2.0657	1.7617	0.15291
3.50_133.10	1.2722	0.3473	0.51079	0.6364	0.91685	0.97396	-0.038069	0.50618	0.63936	0.9204	1.4003	0.48577	0.85043	0.443	0.92702	2.6276	1.3937	0.96409	0.3896	0.85317	0.76375	-0.38883	-0.89599	0.42091	0.84976	0.59055	-0.75986	-1.2213	0.28904	0.89169	1.1042	0.14296	-0.16615	0.8761	0.99976	0.8534	-0.22871	0.31308	0.76987	0.95523	4.9237	2.2997	0.53761	0.61936	0.86456	1.5052	0.58997	0.69315	0.52636
3.49_650.33	2.9802	1.5754	2.3032	0.082645	0.86232	0.92186	-0.11738	0.026586	0.98006	0.99284	2.5186	1.3326	0.46697	0.66482	0.96616	1.251	0.32309	-0.48434	0.65347	0.9117	0.40016	-1.3214	-1.8881	0.13205	0.75778	3.1268	1.6447	0.95522	0.39356	0.89169	0.53932	-0.89078	-0.085236	0.93617	0.9998	0.627	-0.67347	-1.021	0.36497	0.87992	2.8953	1.5337	1.7771	0.1502	0.65631	0.88127	-0.18234	-0.62512	0.56578
3.48_648.31	3.416	1.7723	1.3387	0.2517	0.88253	0.35098	-1.5105	-1.8678	0.13517	0.72167	1.2847	0.36147	-0.47116	0.66207	0.96616	1.9155	0.93776	0.51995	0.63055	0.90764	0.38637	-1.372	-0.41444	0.69981	0.94407	1.4349	0.52091	0.33229	0.75635	0.96767	1.872	0.90456	1.5583	0.19416	0.89274	0.42352	-1.2395	-0.34298	0.74888	0.95004	4.2537	2.0887	3.7992	0.019117	0.4865	0.97827	-0.031697	-0.2215	0.83555
[truncated: 3,258 more rows]
[truncated: 31 more columns]
