# Supplementary material for: Exometabolomic-enabled discovery of compounds associated with Escherichia coli O157:H7 population dynamics in the lettuce phyllosphere
Source: BMC Plant Biol. 2026 May 9;26:1114. doi: 10.1186/s12870-026-08917-9 (PMC13326550; doi:10.1186/s12870-026-08917-9)
Supplement: Supplementary file 11 — Supplementary Material 11: Dataset S6. Comparisons between metabolite accumulation in O157:H7- vs. mock-inoculated samples (surface or apoplast wash fluids) for the indicated genotype collected at seven days post inoculation (7 DPI). Results are expressed as fold change (FC) and Log2 FC, and statistical significance between the means was calculated with unpaired Student´s t-test in the MetaboAnalyst 6.0 software. Differentially accumulated metabolites (DAMs) were identified based on p < 0.05. Cells labeled with NA correspond to missing values for that metabolite in each sample. t-stat = t-stat = t-statistic (statistic associated with Student’s t-test). FDR = false discovery rate. Metabolites selected for the promoting or inhibitory cocktail their derivatives are highlighted in green or red, respectively. [file 12870_2026_8917_MOESM11_ESM.xlsx]

## Sheet: fold_change
DATASET S6 Comparisons between metabolite accumulation in O157:H7- vs. mock-inoculated samples (surface or apoplast wash fluids) for the indicated genotype collected at seven days post inoculation (7 DPI). Results are expressed as fold change (FC) and Log2 FC, and statistical significance between the means was calculated with unpaired Student´s t-test in the MetaboAnalyst 6.0 software. Differenti…
	Surface Wash Fluid																														Apoplast Wash Fluid
Genotype code	2					4					7					15					16					17					2					4					7					15
Metabolite	Fold change	Log2 (FC)	t-stat	p-value	FDR	Fold change	Log2 (FC)	t-stat	p-value	FDR	Fold change	Log2 (FC)	t-stat	p-value	FDR	Fold change	Log2 (FC)	t-stat	p-value	FDR	Fold change	Log2 (FC)	t-stat	p-value	FDR	Fold change	Log2 (FC)	t-stat	p-value	FDR	Fold change	Log2 (FC)	t-stat	p-value	FDR	Fold change	Log2 (FC)	t-stat	p-value	FDR	Fold change	Log2 (FC)	t-stat	p-value	FDR	Fold change	Log2 (FC)	t-stat	p-value
1,3-Dicaffeoylquinic acid	0.52129	-0.93985	-0.11439	0.91444	0.97987	0.1929	-2.3741	-0.49573	0.64609	0.84925	0.38088	-1.3926	0.0014875	0.99888	0.99915	4.2475	2.0866	1.151	0.31384	0.99453	9.0069	3.171	0.5611	0.60468	0.87212	1.4578	0.54379	0.25288	0.81283	0.99937	0.55521	-0.84889	-0.81218	0.46226	0.9607	NA	NA	NA	NA	NA	0.95827	-0.061498	0.025602	0.9808	0.98879	NA	NA	NA	NA
3,4-dihydroxyphenylacetic acid	1.3719	0.45621	0.51714	0.63234	0.93757	2.1045	1.0735	0.30945	0.77243	0.89212	0.71671	-0.48054	-2.2077	0.091861	0.84598	1.3293	0.4107	1.0284	0.3619	0.99453	1.5979	0.67618	0.63103	0.56228	0.85762	3.2073	1.6814	1.2162	0.29078	0.99937	1.4851	0.57059	0.37785	0.72474	0.97811	0.61088	-0.71104	-0.68664	0.53005	0.76162	1.3327	0.4144	-0.31577	0.76797	0.86189	0.83582	-0.25873	-0.44567	0.6789
3-O-Feruloylquinic acid	NA	NA	NA	NA	NA	0.20833	-2.2631	-1.9446	0.12372	0.48758	2.615	1.3868	0.18101	0.86516	0.98633	NA	NA	NA	NA	NA	0.51829	-0.94816	-1.2604	0.27603	0.76068	NA	NA	NA	NA	NA	0.48072	-1.0567	-0.64995	0.55117	0.97584	9.5376	3.2536	1.7344	0.15787	0.62919	1.7682	0.82225	1.1924	0.29899	0.51644	2.5173	1.3319	0.89861	0.41967
3-O-p-Coumaroylquinic acid	0.23191	-2.1083	-2.0927	0.10451	0.90636	0.64099	-0.64162	-0.57773	0.59441	0.83035	2.2632	1.1784	1.5238	0.20223	0.85804	0.84834	-0.23729	-0.21175	0.84266	0.99572	5.8133	2.5394	2.4447	0.070847	0.74414	0.95079	-0.072805	0.42088	0.69547	0.99937	0.40253	-1.3128	-1.1472	0.31527	0.87484	2.8599	1.516	1.781	0.14951	0.62919	1.6919	0.75861	1.3659	0.24373	0.46842	0.99189	-0.011745	0.22774	0.83102
4,5-Dicaffeoylquinic acid	0.69518	-0.52455	-0.38543	0.71954	0.94946	NA	NA	NA	NA	NA	0.42192	-1.245	0.074668	0.94406	0.98808	4.6063	2.2036	0.82094	0.45779	0.99453	NA	NA	NA	NA	NA	1.6756	0.74464	0.65262	0.54961	0.99937	0.6582	-0.6034	-0.13684	0.89777	0.99257	NA	NA	NA	NA	NA	1.6228	0.69852	0.23096	0.82868	0.9027	NA	NA	NA	NA
4-hydroxyphenylacetic acid	0.78658	-0.34634	-0.39355	0.71399	0.94679	0.67702	-0.56272	-1.3526	0.2476	0.64807	0.37372	-1.42	-2.4901	0.067477	0.84598	1.8447	0.8834	-0.029807	0.97765	0.99644	0.90396	-0.14567	-0.64998	0.55115	0.85332	1.1769	0.23501	0.048029	0.964	0.99937	1.9368	0.95364	0.98768	0.37922	0.90866	1.1292	0.17527	0.15809	0.88205	0.94718	0.681	-0.55426	-0.64498	0.55407	0.7128	0.85578	-0.22469	-0.63726	0.5586
4-O-Caffeoylquinic acid	0.38943	-1.3606	-1.403	0.23328	0.90636	0.10352	-3.2721	-1.3986	0.2345	0.62847	1.5568	0.63859	1.0605	0.3487	0.97351	1.1032	0.14171	0.32263	0.76313	0.99572	16.673	4.0594	1.2322	0.28537	0.76662	2.6155	1.3871	1.3107	0.26015	0.99937	0.65022	-0.621	-0.79579	0.47071	0.9617	3.1584	1.6592	1.3378	0.25195	0.64274	1.0444	0.062662	0.51438	0.6341	0.77078	0.83559	-0.25913	-0.13494	0.89917
4-O-p-Coumaroylquinic acid	0.095639	-3.3863	-2.711	0.053481	0.90636	0.087726	-3.5109	-6.4393	0.0029923	0.35175	2.4153	1.2722	1.2284	0.28664	0.93495	1.1878	0.24828	-0.30533	0.77535	0.99572	14.841	3.8915	1.5141	0.20457	0.74414	2.1111	1.078	0.83928	0.44854	0.99937	0.30936	-1.6926	-1.2862	0.26777	0.83402	3.2705	1.7095	1.9069	0.12921	0.61874	1.8027	0.85018	1.3104	0.26023	0.48272	0.76085	-0.39432	-0.41188	0.70154
6-deoxyglucose	1.024	0.03424	-0.20215	0.84966	0.96439	0.93479	-0.097283	-0.34711	0.74601	0.88214	1.2798	0.35592	0.052308	0.96079	0.99094	1.3007	0.37924	-0.016283	0.98779	0.99754	1.6114	0.68828	0.58809	0.58807	0.86379	2.0567	1.0403	1.8415	0.13935	0.97355	0.72938	-0.45526	-0.73987	0.50045	0.97229	1.1427	0.19249	-0.55406	0.60905	0.80526	1.0524	0.07362	0.36911	0.73076	0.8354	0.97951	-0.029868	-0.20361	0.8486
alpha-ketoglutarate	1.025	0.035684	-0.60795	0.57604	0.92882	0.54625	-0.87238	-1.4448	0.22203	0.61615	3.2767	1.7122	1.4316	0.22551	0.88405	0.87347	-0.19517	0.13648	0.89804	0.99572	2.4272	1.2793	0.77157	0.48342	0.82816	1.3529	0.43606	0.72209	0.5102	0.99937	0.3009	-1.7327	-1.3648	0.24406	0.81645	3.2291	1.6911	1.0231	0.3641	0.67976	1.7135	0.77697	1.1438	0.31652	0.52723	1.2702	0.34503	0.64626	0.55332
asparagine	0.65988	-0.59971	-1.2985	0.26391	0.90636	1.7226	0.7846	1.0395	0.35727	0.74972	0.69862	-0.51742	-1.3278	0.25495	0.91455	1.2521	0.3243	1.1618	0.30991	0.99453	1.0347	0.049217	-0.21907	0.83732	0.96496	1.3867	0.47161	0.88602	0.42566	0.99937	1.1672	0.22308	0.52695	0.6261	0.97584	1.7436	0.80211	0.12717	0.90494	0.95794	0.43388	-1.2046	-1.3128	0.25949	0.48209	0.97287	-0.039676	-0.11612	0.91315
glucose	1.819	0.86312	1.1328	0.32061	0.90636	0.66435	-0.58998	-1.2742	0.27159	0.67316	1.7971	0.8457	3.7009	0.020819	0.84598	0.52382	-0.93287	-1.2119	0.29224	0.99453	0.46132	-1.1161	-1.7369	0.1574	0.74414	1.2195	0.2863	-0.11994	0.91031	0.99937	2.1321	1.0923	1.1368	0.31909	0.87781	0.085554	-3.547	-3.6495	0.021781	0.59431	1.0101	0.014503	-0.0115	0.99138	0.99479	0.7917	-0.33697	-3.1669	0.03396
glucose-1-phosphate	0.69457	-0.5258	-1.6236	0.17979	0.90636	0.3969	-1.3331	-1.5736	0.1907	0.56794	0.99964	-0.00051964	0.23567	0.82526	0.98633	1.5453	0.62787	1.8919	0.13147	0.99453	1.2232	0.29061	0.76404	0.48742	0.82816	0.50382	-0.98902	-3.8118	0.01891	0.39468	1.5769	0.65712	1.4626	0.2174	0.80577	7.1107	2.83	1.1178	0.32627	0.66744	0.60954	-0.7142	-0.94893	0.39639	0.58698	0.86588	-0.20776	-0.71962	0.51156
glucose-6-phosphate	0.49714	-1.0083	-0.96138	0.3908	0.90636	3.1191	1.6411	0.8411	0.44764	0.76888	0.88482	-0.17654	-0.65686	0.54714	0.98383	1.8622	0.89697	2.5958	0.060315	0.99453	1.3585	0.44206	0.48938	0.6502	0.88758	8.7831	3.1347	0.81322	0.46172	0.99937	1.2173	0.28369	0.48326	0.65417	0.9768	0.17851	-2.486	-1.0238	0.3638	0.67952	0.99823	-0.0025491	0.38937	0.71684	0.82714	2.0933	1.0658	0.97431	0.38507
glucoheptulose	0.5561	-0.84658	-1.9443	0.12376	0.90636	1.3714	0.45566	0.77991	0.47901	0.77478	1.4916	0.57684	1.5098	0.20561	0.86306	0.80675	-0.3098	-0.2233	0.83424	0.99572	0.21552	-2.2141	-2.7153	0.053247	0.74414	1.5724	0.65297	1.4237	0.22763	0.99937	0.75769	-0.40032	-0.70499	0.5197	0.97584	0.78947	-0.34105	-0.0053797	0.99597	0.99767	1.2845	0.36124	1.0576	0.34986	0.55485	0.98014	-0.028939	-0.17929	0.86643
Gly-Leu	NA	NA	NA	NA	NA	NA	NA	NA	NA	NA	NA	NA	NA	NA	NA	NA	NA	NA	NA	NA	NA	NA	NA	NA	NA	NA	NA	NA	NA	NA	1.2643	0.33839	0.91497	0.41198	0.92503	0.60522	-0.72446	-1.7163	0.16125	0.62919	0.49983	-1.0005	-2.0604	0.1084	0.36919	0.72991	-0.45422	-2.0166	0.11394
Gly-Phe	NA	NA	NA	NA	NA	NA	NA	NA	NA	NA	NA	NA	NA	NA	NA	NA	NA	NA	NA	NA	NA	NA	NA	NA	NA	NA	NA	NA	NA	NA	1.5815	0.66133	1.13	0.32166	0.87781	0.48197	-1.053	-2.7146	0.053285	0.59431	0.56689	-0.81885	-2.2421	0.088418	0.35428	0.62471	-0.67875	-1.9216	0.12704
Isomaltose	NA	NA	NA	NA	NA	NA	NA	NA	NA	NA	NA	NA	NA	NA	NA	NA	NA	NA	NA	NA	4.9244	2.3	2.0466	0.11011	0.74414	0.77653	-0.36489	-0.3812	0.72244	0.99937	0.15548	-2.6852	-2.4128	0.073334	0.76728	11.864	3.5685	1.8546	0.13725	0.62456	3.6082	1.8513	3.0729	0.037186	0.33582	1.635	0.7093	0.53084	0.62364
Leu-Gly-Leu	NA	NA	NA	NA	NA	NA	NA	NA	NA	NA	NA	NA	NA	NA	NA	NA	NA	NA	NA	NA	NA	NA	NA	NA	NA	NA	NA	NA	NA	NA	1.436	0.52209	1.2284	0.28662	0.85167	0.4309	-1.2146	-2.3396	0.07941	0.60972	0.51808	-0.94875	-3.2569	0.031172	0.33582	0.63128	-0.66365	-9.4479	0.00069991
maltose	1.7558	0.8121	0.32751	0.75971	0.95135	2.4036	1.2652	1.0162	0.367	0.75382	0.59892	-0.73957	-1.4291	0.22619	0.88405	0.0007337	-10.413	-22.74	2.2151e-05	0.07467	1.0485	0.068308	-0.15357	0.88538	0.97518	0.04803	-4.3799	-2.1555	0.09738	0.94092	409.41	8.6774	1.9239	0.12671	0.76728	1.0793	0.1101	0.75723	0.49107	0.73948	0.34507	-1.535	0.28856	0.78725	0.87569	21.846	4.4493	3.139	0.034881
Methylsuccinic acid	1.1091	0.14936	0.63784	0.55826	0.92555	2.3969	1.2612	2.6436	0.057367	0.35756	0.75435	-0.4067	-0.7517	0.49404	0.98383	1.3078	0.38718	0.84755	0.44443	0.99453	1.3534	0.43662	1.1642	0.30905	0.77712	0.71393	-0.48614	-1.0513	0.35244	0.99937	0.92019	-0.12	-0.55573	0.60801	0.97584	1.224	0.29164	0.72939	0.50618	0.74885	1.7963	0.84503	2.4876	0.067658	0.34385	1.0523	0.073594	0.47071	0.66237
quinic acid	0.73235	-0.4494	-0.48944	0.65016	0.9378	0.72539	-0.46318	-1.4122	0.23074	0.62375	2.1052	1.074	1.7314	0.15842	0.84598	0.84174	-0.24856	-0.030179	0.97737	0.99644	2.5132	1.3295	0.71675	0.51315	0.83815	1.1206	0.16431	0.5956	0.58351	0.99937	0.92007	-0.12019	-0.33	0.75796	0.98298	4.1797	2.0634	0.95396	0.39413	0.69271	1.1322	0.17908	0.55351	0.60939	0.75295	0.62264	-0.68353	-0.92597	0.40687
Quinic acid1	1.3973	0.48265	0.66144	0.54449	0.92277	0.89806	-0.15512	-0.27651	0.79586	0.90276	0.6057	-0.72333	-1.8522	0.13764	0.84598	0.62967	-0.66734	-0.91516	0.41189	0.99453	0.39345	-1.3457	-2.2397	0.088649	0.74414	1.0419	0.059181	-0.282	0.79193	0.99937	0.8393	-0.25274	-0.66961	0.53978	0.97584	0.90433	-0.14507	-0.75619	0.49163	0.73948	0.49019	-1.0286	-1.3772	0.24048	0.46516	0.78295	-0.35301	-0.69052	0.52784
succinic acid	0.82789	-0.27248	-0.70291	0.52087	0.91275	1.1986	0.26133	0.071959	0.94609	0.97351	1.5642	0.64543	1.3751	0.24108	0.89809	0.49927	-1.0021	-1.0303	0.36109	0.99453	1.443	0.52903	2.7802	0.049811	0.74414	0.838	-0.25498	-0.04893	0.96332	0.99937	0.55156	-0.85842	0.093624	0.92991	0.99458	0.39759	-1.3306	-1.2981	0.26403	0.6498	0.97523	-0.036186	-0.11	0.9177	0.95352	0.87504	-0.19258	-0.90795	0.41526
Succinic acid1	1.282	0.35839	2.7625	0.050717	0.90636	1.5864	0.66573	1.2791	0.27003	0.67246	1.0619	0.086672	0.5009	0.64275	0.98383	1.6781	0.74686	2.3962	0.074665	0.99453	2.5736	1.3638	1.6914	0.16601	0.74414	1.4063	0.49189	0.54844	0.61256	0.99937	1.5241	0.608	1.2513	0.27903	0.84128	0.70132	-0.51186	-1.0783	0.34158	0.66972	0.96909	-0.045301	0.68808	0.52923	0.6949	1.695	0.76125	2.8607	0.045896
sucrose	0.48276	-1.0506	-1.5244	0.2021	0.90636	3.841	1.9415	1.6174	0.1811	0.55788	0.95017	-0.073741	-0.40183	0.70835	0.98633	1.4341	0.5201	1.251	0.27912	0.99453	1.5018	0.58669	1.3241	0.25606	0.75515	1.0585	0.081956	0.058779	0.95595	0.99937	1.539	0.622	0.31037	0.77178	0.98546	1.0935	0.12893	0.073234	0.94514	0.97416	0.92261	-0.11621	-0.065425	0.95098	0.97389	0.8292	-0.27021	-0.2134	0.84145
Sucrose1	0.4364	-1.1963	-0.37756	0.72494	0.94946	0.5567	-0.84504	-0.098648	0.92616	0.96369	1.3335	0.41525	0.94744	0.39706	0.98383	0.9025	-0.148	-0.38114	0.72248	0.99572	1.2485	0.32016	1.7128	0.1619	0.74414	1.5734	0.65387	1.1017	0.33244	0.99937	0.9961	-0.0056326	-0.02052	0.98461	0.99729	1.1573	0.21075	1.1981	0.29703	0.65945	1.1526	0.20491	0.68009	0.53377	0.69825	0.76056	-0.39486	-1.8165	0.14346
1,2-anhydro-myo-inositol	1.0976	0.13431	0.54433	0.61514	0.93586	1.1585	0.21221	0.34814	0.74529	0.88214	1.9337	0.95139	0.8037	0.46662	0.98383	0.38429	-1.3798	-1.4603	0.218	0.99453	0.36275	-1.4629	-1.3779	0.24029	0.74414	1.0375	0.053153	-0.11601	0.91324	0.99937	2.0656	1.0466	1.4275	0.2266	0.81313	0.19706	-2.3433	-2.3374	0.079608	0.60972	0.80879	-0.30617	-1.6295	0.17854	0.41209	0.92757	-0.10847	-0.50277	0.64154
2,3-Dihydroxybenzoic acid	NA	NA	NA	NA	NA	NA	NA	NA	NA	NA	0.56038	-0.83552	-0.7784	0.47981	0.98383	NA	NA	NA	NA	NA	NA	NA	NA	NA	NA	NA	NA	NA	NA	NA	2.4232	1.2769	1.4119	0.23082	0.81313	60.725	5.9242	2.9134	0.043529	0.59431	3.296	1.7207	1.6051	0.18374	0.4147	2.1732	1.1198	1.6036	0.18406
2,6-Dihydroxybenzoic acid	0.81274	-0.29913	-1.6688	0.17049	0.90636	3.1134	1.6385	4.5473	0.010439	0.35175	2.4386	1.2861	1.6268	0.17912	0.84732	3.7204	1.8955	2.7237	0.052782	0.99453	8.4569	3.0801	12.419	0.0002417	0.14326	1.8866	0.91579	0.8288	0.45381	0.99937	1.0665	0.092865	0.077686	0.94181	0.99607	6.508	2.7022	2.5133	0.065823	0.59806	0.78502	-0.3492	0.034767	0.97393	0.98423	8.5238	3.0915	4.3675	0.011992
3,4-dihydroxybenzoic acid	0.61931	-0.69127	-0.60505	0.57779	0.92882	1.8921	0.92001	1.4263	0.22693	0.62149	0.3581	-1.4816	-2.9931	0.040213	0.84598	2.1151	1.0807	0.85332	0.44157	0.99453	1.1501	0.2017	0.74812	0.49597	0.82924	0.48677	-1.0387	-2.8358	0.047065	0.66913	1.3705	0.45467	2.6954	0.054353	0.76728	0.82779	-0.27267	0.062379	0.95325	0.97703	4.0784	2.028	3.2802	0.030494	0.33582	1.5738	0.65428	1.1884	0.30042
3,4-Dihydroxycinnamic acid (alanine methyl ester) amide	0.36716	-1.4455	-1.7623	0.15281	0.90636	0.16105	-2.6344	-0.97823	0.38335	0.76447	1.4554	0.54145	0.97634	0.38418	0.98383	0.98835	-0.016912	0.2999	0.77919	0.99572	9.825	3.2965	1.0292	0.36156	0.78099	2.5256	1.3366	1.132	0.32089	0.99937	0.61935	-0.69117	-0.68299	0.53212	0.97584	3.3966	1.7641	1.6818	0.16791	0.62947	1.1032	0.14169	0.58117	0.5923	0.74272	0.83407	-0.26176	-0.24309	0.81989
3,4-Dimethylbenzoic acid	0.77725	-0.36354	-1.1848	0.30168	0.90636	1.1335	0.18073	0.2744	0.79737	0.90281	3.2883	1.7173	2.101	0.10354	0.84598	1.4393	0.52541	0.5653	0.60207	0.99453	3.6778	1.8788	1.1256	0.3233	0.7773	0.96224	-0.055537	-0.26019	0.80756	0.99937	0.29118	-1.78	-3.0143	0.039382	0.76728	4.9905	2.3192	2.9589	0.041599	0.59431	10.411	3.38	2.9544	0.041786	0.33582	1.1123	0.15349	0.196	0.85417
3-hydroxybenzoic acid	0.58919	-0.76321	-0.91736	0.41086	0.9104	1.7856	0.8364	1.641	0.17615	0.54859	0.45118	-1.1482	-2.8108	0.048279	0.84598	2.919	1.5455	1.3479	0.24897	0.99453	0.86629	-0.20708	0.19206	0.85705	0.96821	0.51227	-0.96502	-3.1321	0.035115	0.56515	1.0979	0.1348	0.51633	0.63285	0.97584	3.8167	1.9323	0.85675	0.43988	0.70982	0.51313	-0.96261	-2.0537	0.10924	0.36919	0.91454	-0.12889	-0.26132	0.80675
4-(Isopentyloxy)benzoic acid	0.78917	-0.34159	-0.87692	0.43004	0.91133	3.6309	1.8603	0.43611	0.68526	0.86291	0.72964	-0.45474	-0.47002	0.66282	0.98383	5.6686	2.503	9.9141	0.00058108	0.17423	0.65696	-0.60612	-0.56639	0.60139	0.86946	0.38694	-1.3698	-0.99244	0.37716	0.99937	1.859	0.8945	1.2856	0.26796	0.83402	1.5908	0.66975	0.26861	0.80152	0.91037	3.5427	1.8248	1.0161	0.36704	0.56816	0.52379	-0.93293	-0.8825	0.42735
5-Formy2-hydroxy-3-methylbenzoic acid	0.48578	-1.0416	-0.73181	0.50485	0.91269	0.91312	-0.13113	-0.45467	0.67293	0.85721	0.68316	-0.5497	-0.35308	0.74185	0.98633	1.0127	0.018224	0.11181	0.91636	0.99572	4.9303	2.3017	1.0794	0.34116	0.7773	2.0509	1.0362	1.4809	0.21274	0.99937	0.55227	-0.85655	-2.6769	0.055406	0.76728	2.1278	1.0893	1.2323	0.28532	0.6566	1.0521	0.073273	0.47665	0.65848	0.7861	1.9186	0.94004	1.7863	0.1486
Ala-Ile	NA	NA	NA	NA	NA	NA	NA	NA	NA	NA	NA	NA	NA	NA	NA	0.24226	-2.0454	-1.8844	0.13261	0.99453	NA	NA	NA	NA	NA	NA	NA	NA	NA	NA	1.3685	0.45264	1.1892	0.30011	0.86081	0.49332	-1.0194	-1.998	0.11638	0.61873	0.53294	-0.90795	-1.9968	0.11654	0.37369	0.79279	-0.33498	-0.85683	0.43984
alanine	1.3439	0.42647	0.91563	0.41166	0.91066	0.66982	-0.57816	-0.88079	0.42817	0.76655	0.83023	-0.26843	-0.58257	0.59144	0.98383	0.99388	-0.0088493	0.33816	0.75224	0.99572	1.873	0.90535	1.6975	0.16484	0.74414	1.2535	0.32596	0.63691	0.55881	0.99937	1.1773	0.23545	0.43502	0.68599	0.97766	1.6731	0.74255	0.99803	0.37475	0.68482	0.42559	-1.2325	-2.7358	0.052129	0.33691	1.0964	0.13276	-0.23658	0.8246
Ala-Phe	NA	NA	NA	NA	NA	NA	NA	NA	NA	NA	NA	NA	NA	NA	NA	NA	NA	NA	NA	NA	NA	NA	NA	NA	NA	NA	NA	NA	NA	NA	1.0987	0.13584	0.40308	0.70751	0.97811	0.42392	-1.2381	-2.6672	0.05597	0.59431	0.47739	-1.0668	-2.7454	0.051616	0.33691	0.52718	-0.92364	-3.3184	0.029422
alpha,beta-Trehalose	NA	NA	NA	NA	NA	NA	NA	NA	NA	NA	NA	NA	NA	NA	NA	NA	NA	NA	NA	NA	NA	NA	NA	NA	NA	NA	NA	NA	NA	NA	1.9141	0.93664	0.15606	0.88354	0.99112	9.8621	3.3019	2.4019	0.074201	0.60972	0.58766	-0.76695	-1.9703	0.12013	0.37492	0.58961	-0.76216	-2.8362	0.047048
benzoic acid	0.68062	-0.55507	-0.62834	0.56388	0.92555	2.7536	1.4613	1.5854	0.18806	0.56639	0.77605	-0.36578	-0.90962	0.41448	0.98383	15.046	3.9113	0.77666	0.48073	0.99453	1.4891	0.57448	1.7301	0.15866	0.74414	0.56483	-0.8241	-1.3173	0.25812	0.99937	0.83031	-0.26829	0.11836	0.91149	0.99458	8.319	3.0564	1.2476	0.28022	0.65364	0.67687	-0.56304	-2.577	0.061521	0.34385	0.50931	-0.97339	-3.234	0.031854
beta-alanine	1.1081	0.14808	0.46144	0.66846	0.94275	0.45093	-1.149	-2.1192	0.10143	0.45311	1.1159	0.15817	-0.4307	0.68888	0.98449	1.4191	0.50498	0.66441	0.54277	0.99453	2.7985	1.4847	1.9869	0.11787	0.74414	1.929	0.94787	1.7288	0.15891	0.98785	0.96969	-0.044397	-0.49358	0.64747	0.9768	2.4722	1.3058	0.69257	0.52669	0.75967	0.79112	-0.33804	-1.432	0.22542	0.45411	1.04	0.056611	-0.12418	0.90716
citric acid	0.99676	-0.004689	-0.50171	0.64223	0.93757	0.81012	-0.30379	-0.61186	0.5737	0.81898	0.66267	-0.59363	0.83448	0.45095	0.98383	3.0596	1.6133	0.20126	0.85032	0.99572	6.0376	2.594	0.5276	0.62569	0.87941	0.31184	-1.6811	-2.9865	0.04048	0.61479	0.21508	-2.217	-0.96789	0.38791	0.91424	2.6268	1.3933	0.83751	0.44943	0.71666	0.89098	-0.16654	-0.10396	0.9222	0.95587	0.35738	-1.4845	-0.5779	0.5943
Citric acid1	0.68793	-0.53966	-1.4438	0.22228	0.90636	1.1402	0.18932	0.50512	0.64004	0.84642	1.4329	0.51893	0.86127	0.43766	0.98383	0.89776	-0.1556	-0.008254	0.99381	0.99754	2.7395	1.4539	0.66345	0.54333	0.84924	0.39174	-1.352	-1.1794	0.30359	0.99937	1.0055	0.0078591	-0.059013	0.95577	0.99607	0.85823	-0.22057	0.026986	0.97976	0.989	0.79084	-0.33854	-0.59122	0.58616	0.73832	0.24867	-2.0077	-2.2556	0.087107
fumaric acid	1.2701	0.34493	0.67876	0.53453	0.92094	1.2575	0.33059	-0.16426	0.87749	0.93542	0.61657	-0.69766	-1.6838	0.16751	0.84598	1.5355	0.6187	0.098063	0.9266	0.99572	1.4879	0.57328	1.1553	0.31229	0.7773	0.53163	-0.91152	-1.1659	0.30843	0.99937	1.0081	0.011595	0.19878	0.85213	0.98825	0.42279	-1.242	-0.7268	0.5076	0.74914	1.6937	0.76017	1.2595	0.27632	0.49615	0.6963	-0.52221	-1.9239	0.1267
glycerol	0.77418	-0.36926	-1.6922	0.16587	0.90636	1.407	0.49261	0.63594	0.55938	0.81098	0.90656	-0.14153	0.80448	0.46621	0.98383	0.46458	-1.106	-0.54265	0.61619	0.99453	1.2417	0.31229	0.54599	0.6141	0.87632	0.76518	-0.38612	-1.1962	0.29769	0.99937	1.3666	0.45059	0.9894	0.37848	0.90866	1.5266	0.61032	0.85266	0.44189	0.71099	0.98781	-0.017695	-0.079066	0.94078	0.96761	1.5976	0.67587	1.0272	0.36237
glycerol-3-galactoside	0.31972	-1.6451	-1.853	0.13751	0.90636	0.95963	-0.059448	0.48052	0.65596	0.85452	2.322	1.2153	2.3976	0.074548	0.84598	2.0989	1.0696	0.24014	0.82203	0.99572	1.5973	0.67567	0.19251	0.85672	0.96821	12.309	3.6217	2.2459	0.088042	0.89284	0.53824	-0.89368	-1.035	0.35916	0.90168	0.787	-0.34556	-0.65712	0.54699	0.77087	0.98008	-0.029023	-0.10387	0.92227	0.95587	1.4025	0.48797	1.1465	0.3155
glycerol-alpha-phosphate	0.53902	-0.89159	-1.1374	0.31887	0.90636	4.0161	2.0058	0.77188	0.48326	0.77515	1.3792	0.46379	1.211	0.29255	0.93495	3.4343	1.78	3.4674	0.025644	0.99453	2.628	1.394	2.3462	0.078843	0.74414	1.5392	0.62217	1.8376	0.13999	0.97355	1.0408	0.057743	0.092464	0.93078	0.99458	2.7667	1.4682	0.804	0.46646	0.72821	1.0849	0.11759	0.5999	0.5809	0.734	2.3521	1.2339	1.5757	0.19022
inositol-4-monophosphate	0.59529	-0.74834	-1.3306	0.25411	0.90636	0.79726	-0.32688	-0.81132	0.4627	0.76957	0.91474	-0.12857	-0.43366	0.6869	0.98449	2.3956	1.2604	3.2372	0.031757	0.99453	1.523	0.60689	2.2762	0.085144	0.74414	1.3809	0.46559	0.64675	0.55304	0.99937	1.1486	0.19989	0.69852	0.52333	0.97584	2.2638	1.1787	1.5545	0.19503	0.63342	0.76901	-0.37892	-0.022994	0.98276	0.99005	1.2709	0.34589	-0.039346	0.9705
isocitric acid	1.3155	0.39564	0.43203	0.68799	0.9435	0.8597	-0.2181	-0.47101	0.66217	0.85569	0.90966	-0.1366	0.43609	0.68528	0.98449	1.6381	0.71201	1.1939	0.29849	0.99453	2.2538	1.1723	0.75639	0.49152	0.82827	0.47063	-1.0873	-2.5521	0.063164	0.77091	1.451	0.5371	2.3565	0.07796	0.76728	4.6129	2.2057	1.6382	0.17673	0.62947	0.83378	-0.26225	-0.23236	0.82766	0.90253	0.60485	-0.72535	0.070594	0.94711
lactic acid	1.088	0.12174	0.066287	0.95033	0.98714	3.1946	1.6757	2.4427	0.070998	0.39024	0.57575	-0.79649	-0.57506	0.59605	0.98383	1.2098	0.27481	0.082988	0.93785	0.99572	0.9823	-0.025769	-0.12952	0.90319	0.97828	0.31493	-1.6669	-5.6063	0.0049718	0.23687	0.99886	-0.0016415	0.21297	0.84176	0.98825	4.4551	2.1555	1.2278	0.28683	0.65699	1.5551	0.63703	0.9708	0.38662	0.58277	0.96703	-0.048364	-0.2594	0.80813
Methyl 3,5-dimethylbenzoate	0.89961	-0.15262	-0.52635	0.62648	0.93757	1.4621	0.54802	0.86528	0.43569	0.76665	1.0315	0.044716	0.33664	0.75331	0.98633	0.90181	-0.1491	-1.4462	0.22165	0.99453	1.1311	0.17767	1.0072	0.37081	0.78099	0.92863	-0.10682	-0.41141	0.70186	0.99937	0.53464	-0.90336	-4.4024	0.011669	0.76728	2.1332	1.093	3.9952	0.016195	0.59431	3.9743	1.9907	2.9402	0.042381	0.33584	0.71601	-0.48195	-3.2823	0.030435
myo-inositol	0.85337	-0.22875	-0.67978	0.53395	0.92085	0.89593	-0.15854	-0.50137	0.64245	0.84642	0.8555	-0.22516	-0.6943	0.52571	0.98383	0.89404	-0.16159	-0.3695	0.73048	0.99572	1.4262	0.51213	1.7219	0.16019	0.74414	1.129	0.17509	0.5067	0.63902	0.99937	1.3767	0.46119	1.5813	0.18897	0.78346	0.95093	-0.072582	-0.54913	0.61213	0.80686	0.67234	-0.57274	-5.315	0.006026	0.33582	0.87067	-0.1998	-1.3465	0.24937
Phe-Val	NA	NA	NA	NA	NA	NA	NA	NA	NA	NA	NA	NA	NA	NA	NA	NA	NA	NA	NA	NA	NA	NA	NA	NA	NA	NA	NA	NA	NA	NA	1.2022	0.26567	1.4754	0.21415	0.80528	0.96199	-0.055909	-0.39747	0.71132	0.86208	0.59808	-0.74158	-2.1771	0.095048	0.35895	1.0578	0.081112	0.44771	0.67754
trehalose	2.0235	1.0168	0.43521	0.68586	0.9435	2.5694	1.3614	1.2492	0.27972	0.68093	0.63906	-0.64597	-1.9105	0.12867	0.84598	1.5927	0.67145	2.0109	0.11468	0.99453	3.0178	1.5935	1.1538	0.31282	0.7773	3.5667	1.8346	0.86012	0.43822	0.99937	1.0154	0.021996	-0.11013	0.91761	0.99458	3.8301	1.9374	1.5744	0.1905	0.63342	1.0066	0.0094974	0.20219	0.84964	0.9157	1.668	0.73814	0.72563	0.50824
Trehalose1	NA	NA	NA	NA	NA	NA	NA	NA	NA	NA	NA	NA	NA	NA	NA	NA	NA	NA	NA	NA	NA	NA	NA	NA	NA	NA	NA	NA	NA	NA	1.3236	0.40442	0.17833	0.86713	0.98906	2.9607	1.5659	1.8629	0.13594	0.62449	1.0189	0.027016	-0.030985	0.97677	0.98657	0.48348	-1.0485	-3.9295	0.01711
valine	0.48687	-1.0384	-2.2833	0.084478	0.90636	0.71167	-0.49072	-1.2261	0.28742	0.69267	1.4728	0.55852	0.42488	0.69278	0.98449	0.35649	-1.4881	-3.7382	0.020153	0.89391	4.2432	2.0851	3.2095	0.032604	0.71644	3.0278	1.5983	0.58032	0.59282	0.99937	0.95958	-0.059519	-0.34349	0.74852	0.98135	3.3766	1.7556	1.4768	0.21378	0.63342	9.2259	3.2057	0.44509	0.67928	0.80167	0.97681	-0.033853	0.24015	0.82202
Valine1	0.64588	-0.63067	-1.575	0.19037	0.90636	1.3208	0.40145	0.97313	0.38559	0.76447	0.64382	-0.63527	-2.1034	0.10326	0.84598	1.3172	0.3975	0.92735	0.40624	0.99453	3.9885	1.9958	1.4075	0.23205	0.74414	1.2198	0.28664	0.30498	0.77559	0.99937	1.3518	0.43483	1.674	0.16945	0.77009	0.85177	-0.23147	-1.2767	0.2708	0.65125	0.80168	-0.3189	-3.7951	0.019185	0.33582	0.78737	-0.34489	-1.4369	0.2241
Val-Leu	0.82313	-0.28081	-0.16953	0.87361	0.97382	NA	NA	NA	NA	NA	NA	NA	NA	NA	NA	1.7545	0.81103	1.517	0.20387	0.99453	NA	NA	NA	NA	NA	0.59372	-0.75215	-0.24067	0.82164	0.99937	1.0642	0.089755	0.36903	0.73081	0.97811	0.62109	-0.68713	-1.5436	0.19757	0.63342	0.45045	-1.1506	-2.3838	0.075672	0.34755	0.71868	-0.47658	-1.7709	0.15129
Val-Phe	0.93892	-0.09092	-0.03727	0.97206	0.99256	NA	NA	NA	NA	NA	NA	NA	NA	NA	NA	NA	NA	NA	NA	NA	NA	NA	NA	NA	NA	NA	NA	NA	NA	NA	1.0138	0.01982	0.20461	0.84787	0.98825	0.46927	-1.0915	-2.2529	0.08736	0.61082	0.44553	-1.1664	-2.7328	0.052289	0.33691	0.57542	-0.79732	-3.0127	0.039444
Val-Trp	0.87831	-0.18719	-0.16514	0.87684	0.97404	1.7138	0.77721	1.3167	0.25831	0.65957	1.1185	0.16157	0.46664	0.66504	0.98383	1.2966	0.37478	1.2759	0.27103	0.99453	1.258	0.3311	0.81458	0.46103	0.82139	0.79214	-0.33617	-1.4015	0.23369	0.99937	1.5451	0.62772	1.1914	0.29935	0.86081	0.59484	-0.74942	-1.7803	0.14964	0.62919	0.44347	-1.1731	-3.5451	0.023903	0.33582	0.79625	-0.32871	-1.0722	0.34401
xylulose	1.7236	0.78544	1.6665	0.17095	0.90636	0.56215	-0.83098	-1.9611	0.1214	0.48374	1.4033	0.48885	1.9838	0.11829	0.84598	0.60246	-0.73106	-0.29184	0.78492	0.99572	1.8539	0.89057	2.2021	0.092436	0.74414	3.2241	1.6889	2.5914	0.060592	0.76869	1.0876	0.12114	0.22773	0.83102	0.98645	1.862	0.89688	1.1394	0.31812	0.66672	2.1605	1.1113	1.5699	0.19152	0.42229	0.96249	-0.055157	0.10312	0.92283
xylose	1.0499	0.070301	-0.031198	0.97661	0.9946	0.40527	-1.303	-1.7483	0.15533	0.52281	1.2462	0.31757	0.67658	0.53578	0.98383	3.2109	1.683	0.82411	0.45618	0.99453	1.4308	0.51683	0.88292	0.42715	0.80368	1.007	0.0099984	0.22732	0.83132	0.99937	0.93676	-0.094241	-0.007316	0.99451	0.99822	0.74428	-0.42608	-0.65493	0.54826	0.77156	1.7035	0.76848	3.2059	0.032718	0.33582	1.5113	0.5958	1.7546	0.15418
xylonic acid	1.2333	0.30249	0.41249	0.70113	0.94679	0.95326	-0.06906	0.51256	0.63527	0.84442	0.56012	-0.83618	-1.9525	0.12261	0.84598	1.3025	0.38129	0.91822	0.41046	0.99453	1.0324	0.045992	0.10268	0.92316	0.98279	1.0984	0.13538	0.044071	0.96696	0.99937	0.81254	-0.29948	-1.0958	0.33473	0.89297	1.7566	0.81276	0.51273	0.63516	0.81867	0.47464	-1.0751	-2.0371	0.11131	0.37017	0.89469	-0.16055	-0.39937	0.71002
xylitol	0.99598	-0.005809	-0.35069	0.74351	0.9511	2.7262	1.4469	-0.11139	0.91667	0.95873	0.31118	-1.6842	-1.4971	0.20872	0.86306	1.9256	0.9453	2.3685	0.076944	0.99453	1.1233	0.16778	0.4801	0.65623	0.88926	0.75461	-0.40619	-0.97602	0.38432	0.99937	0.96099	-0.057409	-0.070109	0.94747	0.99607	4.3825	2.1318	0.61529	0.57165	0.78664	1.1463	0.19696	0.6904	0.52791	0.69361	1.7519	0.80892	0.68661	0.53006
Valylphenylalanine	1.3216	0.4023	0.9147	0.4121	0.91066	0.97391	-0.038135	0.20338	0.84877	0.92237	1.4655	0.55137	1.517	0.20387	0.86236	1.1361	0.18409	0.4095	0.70315	0.99572	3.0935	1.6293	0.19955	0.85157	0.96819	0.93466	-0.097492	-0.32949	0.75831	0.99937	1.0576	0.080807	-0.36441	0.734	0.97811	0.6407	-0.64228	-2.2943	0.083461	0.61082	0.68054	-0.55525	-2.8871	0.044693	0.33691	1.2667	0.34103	1.2115	0.29238
Uridine1	NA	NA	NA	NA	NA	NA	NA	NA	NA	NA	1.6626	0.73342	1.2987	0.26385	0.92423	1.6344	0.70877	0.16823	0.87456	0.99572	12.486	3.6422	0.59756	0.58232	0.86283	NA	NA	NA	NA	NA	0.90835	-0.13867	-0.43248	0.68769	0.97801	0.83206	-0.26524	-0.93188	0.40415	0.69798	0.7915	-0.33733	-0.96494	0.38922	0.58453	1.0749	0.10421	0.35917	0.73762
uridine	1.2669	0.3413	0.62914	0.5634	0.92555	2.1989	1.1368	0.88308	0.42707	0.766	0.8043	-0.3142	-0.32273	0.76306	0.98633	1.3199	0.40045	1.9274	0.1262	0.99453	2.7555	1.4623	2.4652	0.069303	0.74414	1.5835	0.66314	1.6981	0.16473	0.99262	1.3334	0.41507	1.5898	0.18709	0.78346	7.0242	2.8123	0.54789	0.61291	0.8071	0.57242	-0.80485	-3.9557	0.016738	0.33582	0.94337	-0.08411	-0.3394	0.75138
urea	0.76554	-0.38545	-0.072953	0.94535	0.98574	1.9079	0.93198	1.0849	0.33898	0.73803	0.87153	-0.19837	-0.6964	0.52452	0.98383	0.14169	-2.8192	-1.2392	0.28302	0.99453	1.3369	0.41888	0.62238	0.56741	0.85775	1.7707	0.82428	1.3398	0.25137	0.99937	0.60072	-0.73523	-0.43731	0.68446	0.97766	1.9771	0.98339	0.22229	0.83497	0.92531	0.16554	-2.5948	-2.3927	0.07495	0.34692	0.7023	-0.50984	-0.23229	0.82771
UDP-glucuronic acid	0.69128	-0.53266	-0.62754	0.56435	0.92555	1.5402	0.62308	1.0979	0.3339	0.73321	1.0621	0.08686	0.22524	0.83283	0.98633	1.3772	0.46169	0.3594	0.73747	0.99572	2.0593	1.0421	1.4757	0.21405	0.74414	2.2966	1.1995	1.2393	0.28298	0.99937	1.2226	0.28999	1.0186	0.366	0.90418	5.6833	2.5067	1.5902	0.187	0.63342	0.88254	-0.18026	-0.77449	0.48188	0.65884	0.73431	-0.44554	-1.6711	0.17001
Tyrosine butyl ester	NA	NA	NA	NA	NA	0.016847	-5.8913	-1.4814	0.21262	0.60189	NA	NA	NA	NA	NA	6.6196	2.7267	0.43885	0.68343	0.99453	0.045826	-4.4477	-0.967	0.3883	0.78646	NA	NA	NA	NA	NA	1.1326	0.17958	0.43904	0.68331	0.9768	1.1603	0.21444	2.1255	0.10072	0.61515	0.79294	-0.33471	-2.363	0.077405	0.34847	1.1383	0.18693	0.77498	0.48162
tyrosine	0.94893	-0.075619	0.37377	0.72754	0.94946	0.56931	-0.81272	-1.4563	0.21903	0.61106	0.66152	-0.59614	-0.1638	0.87783	0.98633	1.335	0.41688	0.34237	0.74931	0.99572	0.62532	-0.67734	-0.004105	0.99692	0.9995	0.34366	-1.541	-0.70567	0.51932	0.99937	1.8828	0.91288	0.38994	0.71645	0.97811	6.8181	2.7694	4.8901	0.0081014	0.59431	1.1089	0.14917	0.28763	0.78792	0.876	0.71686	-0.48023	-2.1827	0.094457
Asp-Leu	NA	NA	NA	NA	NA	NA	NA	NA	NA	NA	NA	NA	NA	NA	NA	NA	NA	NA	NA	NA	NA	NA	NA	NA	NA	NA	NA	NA	NA	NA	1.5157	0.59995	1.5936	0.18625	0.78346	0.74932	-0.41636	-1.2025	0.29549	0.65865	0.56445	-0.82509	-1.7833	0.14912	0.39453	0.87733	-0.1888	-0.32847	0.75903
Tyr-Leu	NA	NA	NA	NA	NA	NA	NA	NA	NA	NA	NA	NA	NA	NA	NA	NA	NA	NA	NA	NA	NA	NA	NA	NA	NA	NA	NA	NA	NA	NA	1.1088	0.14894	0.55825	0.60645	0.97584	0.79708	-0.3272	-0.86331	0.43666	0.7083	0.51148	-0.96725	-3.0412	0.038357	0.33582	0.76043	-0.3951	-1.7418	0.15651
Turanose	NA	NA	NA	NA	NA	NA	NA	NA	NA	NA	NA	NA	NA	NA	NA	NA	NA	NA	NA	NA	NA	NA	NA	NA	NA	NA	NA	NA	NA	NA	NA	NA	NA	NA	NA	NA	NA	NA	NA	NA	1.0878	0.12139	-0.20863	0.84493	0.91238	0.059449	-4.0722	-0.60322	0.5789
Tryptophan1	0.70157	-0.51134	0.017477	0.98689	0.99549	2.0889	1.0627	1.0411	0.35661	0.74972	3.3248	1.7333	1.6519	0.1739	0.84732	2.2877	1.1939	1.1445	0.31627	0.99453	9.2656	3.2119	2.0141	0.11426	0.74414	0.17563	-2.5094	-1.8919	0.13146	0.95997	1.3785	0.46313	0.86153	0.43753	0.94258	1.5947	0.67326	1.649	0.17449	0.62947	1.1397	0.18861	0.28953	0.78656	0.87541	0.99418	-0.0084279	-0.14222	0.89378
tryptophan	1.6969	0.76294	1.3515	0.24792	0.90636	1.0149	0.021299	-0.26284	0.80566	0.9068	2.3865	1.2549	0.78165	0.4781	0.98383	0.8973	-0.15633	-0.82695	0.45474	0.99453	0.6656	-0.58728	-0.1952	0.85475	0.96821	1.3543	0.43758	0.37421	0.72724	0.99937	0.9557	-0.065369	-0.88129	0.42793	0.93762	0.77638	-0.36516	-0.16757	0.87505	0.94367	0.77349	-0.37054	-0.459	0.67007	0.79542	0.94487	-0.081818	0.20152	0.85012
trans-Traumatic acid	0.57984	-0.78628	-1.0392	0.3574	0.90636	1.3495	0.43243	1.4808	0.21278	0.60189	1.1042	0.14298	0.39009	0.71635	0.98633	0.54289	-0.88127	-1.2621	0.27548	0.99453	1.0662	0.092462	0.0095397	0.99285	0.9995	0.64674	-0.62875	-0.89639	0.42072	0.99937	0.4268	-1.2284	-1.7643	0.15244	0.77009	1.2194	0.28617	0.82529	0.45558	0.72166	0.7413	-0.43188	-0.73183	0.50484	0.67602	0.96351	-0.053623	-0.24215	0.82057
trans-3,5-Dimethoxy-4-hydroxycinnamaldehyde	NA	NA	NA	NA	NA	NA	NA	NA	NA	NA	3.8478	1.944	1.9971	0.1165	0.84598	NA	NA	NA	NA	NA	NA	NA	NA	NA	NA	NA	NA	NA	NA	NA	0.75355	-0.40822	-0.77148	0.48347	0.96929	7.7159	2.9478	1.2333	0.28498	0.6566	6.0951	2.6076	2.8067	0.04848	0.33691	3.2976	1.7214	2.9203	0.043229
Thr-VaLeu	8.8405	3.1441	1.7685	0.1517	0.90636	0.7859	-0.34759	-0.12847	0.90398	0.95167	0.83369	-0.26241	0.29903	0.77981	0.98633	1.0197	0.028158	-0.33534	0.75422	0.99572	0.19594	-2.3515	-1.5425	0.19783	0.74414	0.32013	-1.6433	-2.584	0.061067	0.77091	0.86021	-0.21724	-0.0010582	0.99921	0.99933	0.31182	-1.6812	-3.252	0.031315	0.59431	0.46313	-1.1105	-4.9114	0.0079786	0.33582	0.54067	-0.88718	-9.2411	0.00076225
threose	1.1685	0.2246	0.15373	0.88527	0.97404	0.60303	-0.72969	-1.5511	0.19582	0.57906	1.6336	0.70804	0.97115	0.38647	0.98383	0.70907	-0.496	-0.96893	0.38745	0.99453	1.0922	0.12728	0.067929	0.9491	0.99312	1.5472	0.62965	1.6902	0.16624	0.996	0.9535	-0.068698	-0.38516	0.71973	0.97811	1.0038	0.0054481	0.33854	0.75198	0.88147	0.52016	-0.94299	-1.022	0.36455	0.56551	0.58732	-0.76777	-0.87651	0.43024
threonine	0.69976	-0.51506	-1.7051	0.16338	0.90636	1.229	0.29753	0.37387	0.72748	0.87923	1.3528	0.43593	0.95667	0.39291	0.98383	1.3121	0.39185	1.5193	0.20331	0.99453	2.0672	1.0477	5.2483	0.0063044	0.51296	1.5404	0.6233	1.2621	0.2755	0.99937	1.0927	0.12786	0.29132	0.78529	0.98546	0.79099	-0.33827	-0.7844	0.47665	0.7324	0.85191	-0.23122	-0.052022	0.96101	0.9781	1.441	0.52702	0.65338	0.54917
threonic acid	0.9581	-0.061749	-0.24107	0.82135	0.95616	1.202	0.26539	0.24053	0.82174	0.91005	5.7544	2.5247	1.3164	0.25841	0.91921	1.3981	0.48349	1.3074	0.26116	0.99453	2.5871	1.3713	1.6921	0.16589	0.74414	0.94156	-0.086868	-0.49439	0.64695	0.99937	1.066	0.092246	0.46896	0.66352	0.9768	0.308	-1.699	-0.59337	0.58486	0.79227	0.43728	-1.1934	-4.5191	0.010665	0.33582	0.90947	-0.1369	-0.63315	0.56103
Tetrahydrodicranenone	0.56613	-0.8208	-1.4036	0.23309	0.90636	1.0674	0.094108	0.41954	0.69637	0.86796	0.86661	-0.20655	-0.048909	0.96334	0.99173	1.1787	0.23716	0.60485	0.57791	0.99453	0.65706	-0.6059	-0.25253	0.81308	0.95713	0.59424	-0.75089	-1.1249	0.32355	0.99937	0.14281	-2.8078	-2.7018	0.053993	0.76728	3.3605	1.7487	1.0493	0.35326	0.67607	7.3031	2.8685	2.6537	0.05676	0.34094	6.3196	2.6598	1.7789	0.14987
terephthalic acid	0.98519	-0.021525	-0.04378	0.96718	0.99256	1.9397	0.95585	0.46239	0.66784	0.85627	1.6119	0.68877	1.2834	0.26866	0.92431	2.3316	1.2213	1.2837	0.26856	0.99453	2.2972	1.1999	3.1769	0.033634	0.72192	1.5502	0.63245	0.44692	0.67807	0.99937	1.9365	0.95342	1.6722	0.16979	0.77009	3.3202	1.7313	5.0582	0.0071895	0.59431	1.1314	0.17806	0.5204	0.63026	0.76923	2.0285	1.0204	1.9249	0.12655
Tartaric acid1	1.9693	0.97767	0.84231	0.44703	0.91269	1.0415	0.058637	-0.36608	0.73285	0.87936	1.7284	0.7894	0.68751	0.52955	0.98383	2.0395	1.0282	0.29187	0.7849	0.99572	0.52216	-0.93744	-0.6152	0.5717	0.85998	NA	NA	NA	NA	NA	0.96545	-0.050721	-0.35926	0.73756	0.97817	0.76774	-0.38131	-0.72747	0.50724	0.74906	0.72414	-0.46566	-1.393	0.23604	0.46039	0.61206	-0.70825	-3.2125	0.032512
tartaric acid	0.70491	-0.50449	-0.091339	0.93161	0.98182	0.21993	-2.1849	-2.1255	0.10072	0.45274	0.5426	-0.88204	-1.2926	0.26577	0.92431	0.62595	-0.67588	-0.62743	0.56441	0.99453	0.40166	-1.3159	-1.0236	0.36388	0.78099	0.18303	-2.4499	-2.3943	0.074821	0.84044	1.3635	0.44729	0.49421	0.64707	0.9768	1.0296	0.04205	-0.52486	0.62743	0.81458	0.98328	-0.024332	0.098782	0.92606	0.95677	0.69345	-0.52815	-1.0941	0.33537
tagatose	0.97504	-0.036463	-0.49184	0.6486	0.93757	0.90663	-0.14141	-0.74074	0.49998	0.77893	0.60837	-0.71698	-0.34252	0.7492	0.98633	7.5226	2.9112	0.48857	0.65072	0.99453	2.0557	1.0396	0.38737	0.71821	0.91637	2.8106	1.4909	2.3947	0.074789	0.84044	0.55376	-0.85267	-0.39658	0.71192	0.97811	0.3473	-1.5257	-1.4459	0.22174	0.63342	0.61981	-0.69011	-1.0592	0.34922	0.5542	1.9396	0.95573	0.58406	0.59053
Syringic acid	NA	NA	NA	NA	NA	NA	NA	NA	NA	NA	NA	NA	NA	NA	NA	NA	NA	NA	NA	NA	NA	NA	NA	NA	NA	NA	NA	NA	NA	NA	1.0814	0.11289	-0.15038	0.88775	0.9914	5.1795	2.3728	1.9644	0.12095	0.61873	5.9921	2.5831	4.1829	0.013885	0.33582	3.0372	1.6028	1.7555	0.15402
Syringaresinol	NA	NA	NA	NA	NA	NA	NA	NA	NA	NA	4.341	2.118	1.9732	0.11973	0.84598	NA	NA	NA	NA	NA	NA	NA	NA	NA	NA	NA	NA	NA	NA	NA	1.0179	0.0256	-0.49848	0.64431	0.9768	2.589	1.3724	1.3507	0.24815	0.64077	3.7346	1.901	7.832	0.0014351	0.27443	3.7294	1.8989	1.7792	0.14983
Syringaresino4-O-beta-glucopyranoside	0.24887	-2.0065	-1.9906	0.11737	0.90636	NA	NA	NA	NA	NA	19.459	4.2823	4.8824	0.0081462	0.84598	25.972	4.6989	0.58864	0.58774	0.99453	7.368	2.8813	2.0507	0.10961	0.74414	1.1545	0.20721	0.080946	0.93937	0.99937	0.79273	-0.3351	-0.68243	0.53244	0.97584	8.0572	3.0103	2.9125	0.04357	0.59431	2.9558	1.5636	6.9749	0.0022219	0.30583	6.8442	2.7749	2.4607	0.069636
Suberic acid	1.5137	0.59811	1.0983	0.33374	0.90636	2.7171	1.4421	3.8954	0.017609	0.35175	1.4074	0.493	0.12796	0.90436	0.98672	1.4692	0.55503	2.3618	0.07751	0.99453	1.6722	0.74172	1.879	0.13344	0.74414	0.91916	-0.12162	-0.52998	0.62418	0.99937	1.0029	0.0041852	0.12135	0.90927	0.99346	0.87934	-0.1855	-0.52795	0.62546	0.81389	0.74052	-0.43339	-0.94292	0.39911	0.58873	1.6293	0.70428	1.347	0.24923
Sterebin	0.54838	-0.86674	-0.26719	0.80253	0.95616	NA	NA	NA	NA	NA	4.9447	2.3059	1.2091	0.2932	0.93495	0.19897	-2.3294	-1.8979	0.13056	0.99453	NA	NA	NA	NA	NA	NA	NA	NA	NA	NA	0.068089	-3.8764	-3.3429	0.028759	0.76728	19.172	4.2609	1.2389	0.28312	0.65551	12.629	3.6587	3.3954	0.027394	0.33582	21.042	4.3952	1.5107	0.20538
stearic acid	1.288	0.3651	0.63785	0.55826	0.92555	2.5286	1.3383	0.62858	0.56373	0.81428	0.86541	-0.20854	-0.54717	0.61335	0.98383	2.2297	1.1569	1.3224	0.25657	0.99453	1.9537	0.96619	1.7552	0.15408	0.74414	0.3115	-1.6827	-0.9883	0.37895	0.99937	1.0471	0.066374	-0.055418	0.95846	0.99607	0.90117	-0.15013	-0.35389	0.74129	0.87823	1.5987	0.67688	1.9557	0.12216	0.37732	1.3362	0.4181	0.58474	0.59012
spermidine1	1.3629	0.44663	0.40742	0.70456	0.94679	1.2021	0.26561	0.64278	0.55536	0.80782	1.3105	0.39016	0.15654	0.88319	0.98633	0.5781	-0.7906	-0.62021	0.56871	0.99453	1.4345	0.52057	1.0328	0.36006	0.78099	2.5983	1.3776	2.9444	0.042202	0.63475	0.96161	-0.056475	0.52481	0.62746	0.97584	0.71995	-0.47404	-0.88444	0.42642	0.70263	0.67538	-0.56623	-0.95313	0.3945	0.58617	1.6992	0.76488	0.86629	0.4352
Spermidine	0.68338	-0.54924	-0.87574	0.43061	0.91133	1.6559	0.7276	0.24701	0.81706	0.90904	0.39112	-1.3543	-1.6661	0.17103	0.84732	5.9388	2.5702	3.2778	0.030563	0.99453	0.97531	-0.036062	-0.38626	0.71897	0.91699	3.8298	1.9373	1.6045	0.18387	0.99937	0.82009	-0.28615	-0.75546	0.49202	0.96996	0.4266	-1.229	-1.7221	0.16015	0.62919	0.41196	-1.2794	-1.7744	0.15066	0.39613	1.4798	0.56544	0.77231	0.48303
Sorbose	0.84836	-0.23725	-0.54126	0.61706	0.93586	1.5872	0.66653	1.0115	0.369	0.75561	0.85362	-0.22834	-0.3633	0.73477	0.98633	1.018	0.025698	0.098632	0.92618	0.99572	1.0411	0.058078	0.18526	0.86204	0.97036	0.91057	-0.13515	-0.41896	0.69676	0.99937	0.65178	-0.61754	-1.5684	0.19186	0.78346	1.673	0.74245	1.666	0.17104	0.62947	1.1117	0.15279	1.7597	0.15328	0.39907	0.67092	-0.5758	-2.5139	0.065781
Sinapyl alcohol	0.26965	-1.8908	-1.9998	0.11614	0.90636	1.659	0.73031	0.72526	0.50845	0.78341	1.2912	0.3687	0.19963	0.8515	0.98633	1.9209	0.94178	0.48026	0.65613	0.99453	1.6149	0.69148	0.24061	0.82169	0.96171	0.79521	-0.3306	-0.123	0.90804	0.99937	0.85913	-0.21906	-0.67552	0.53638	0.97584	1.4568	0.54277	0.81543	0.4606	0.72374	2.0973	1.0685	1.9869	0.11787	0.37444	1.0292	0.041499	0.11361	0.91502
Shikimic acid1	NA	NA	NA	NA	NA	NA	NA	NA	NA	NA	1.5472	0.62965	0.21001	0.84392	0.98633	NA	NA	NA	NA	NA	NA	NA	NA	NA	NA	1.4916	0.5769	-0.02777	0.97918	0.99937	0.65192	-0.61722	-0.78125	0.47831	0.9666	0.58876	-0.76424	-1.0326	0.36015	0.67762	1.4458	0.53184	1.0658	0.34657	0.55202	1.3056	0.38472	0.23156	0.82824
shikimic acid	1.1135	0.15508	-0.030476	0.97715	0.99462	0.49372	-1.0182	-2.5428	0.063789	0.37222	0.68577	-0.54421	-1.5381	0.19884	0.85637	1.076	0.10564	0.11323	0.9153	0.99572	0.41021	-1.2856	-0.49108	0.64909	0.88709	1.1607	0.21504	-0.098619	0.92619	0.99937	1.2247	0.29242	0.62895	0.56351	0.97584	2.7559	1.4625	0.90324	0.41748	0.69951	0.75766	-0.40037	-0.74099	0.49984	0.67161	1.4555	0.54156	0.57011	0.5991
Sesamol	1.1409	0.19011	0.59893	0.58149	0.92951	1.0575	0.080639	0.048675	0.96351	0.98157	0.63833	-0.64761	-2.9923	0.040249	0.84598	0.82532	-0.27698	-1.2927	0.26574	0.99453	0.74682	-0.42117	-1.2945	0.26515	0.75945	0.83194	-0.26545	-0.43744	0.68437	0.99937	0.24528	-2.0275	-2.6121	0.059292	0.76728	1.0891	0.12309	0.092236	0.93095	0.96705	1.1919	0.25322	0.83607	0.45015	0.63042	0.83219	-0.26502	-0.30912	0.77267
Ser-Tyr	NA	NA	NA	NA	NA	NA	NA	NA	NA	NA	NA	NA	NA	NA	NA	NA	NA	NA	NA	NA	NA	NA	NA	NA	NA	NA	NA	NA	NA	NA	1.2971	0.37525	1.9382	0.12464	0.76728	1.0131	0.018728	-0.11453	0.91434	0.95981	0.77283	-0.37177	-1.5076	0.20615	0.43581	1.0014	0.0019754	-0.056362	0.95776
Ser-Leu	NA	NA	NA	NA	NA	NA	NA	NA	NA	NA	NA	NA	NA	NA	NA	NA	NA	NA	NA	NA	NA	NA	NA	NA	NA	NA	NA	NA	NA	NA	1.3606	0.44422	1.2302	0.28604	0.85167	0.58866	-0.76448	-1.572	0.19106	0.63342	0.49323	-1.0197	-2.5097	0.066078	0.34385	0.8813	-0.18229	-0.8031	0.46693
serine	0.97876	-0.030971	0.069485	0.94794	0.98593	0.35621	-1.4892	-2.0235	0.11304	0.47965	0.5541	-0.85177	-1.7193	0.16068	0.84598	0.95435	-0.067416	-0.69353	0.52615	0.99453	0.73169	-0.45069	-0.83199	0.4522	0.81773	0.98154	-0.026875	-0.58823	0.58799	0.99937	2.2844	1.1918	1.9449	0.12368	0.76728	0.6475	-0.62706	-1.5489	0.19633	0.63342	0.45177	-1.1464	-4.4507	0.01124	0.33582	0.72152	-0.47088	-1.9868	0.11788
sedoheptulose 7-phosphate	0.82176	-0.28322	-0.04893	0.96332	0.99081	1.1938	0.25561	0.28932	0.78671	0.89652	0.52933	-0.91775	-0.14056	0.89501	0.98672	2.3853	1.2542	1.2871	0.2675	0.99453	0.99209	-0.011457	0.043272	0.96756	0.99633	0.37405	-1.4187	-0.20648	0.8465	0.99937	0.96654	-0.049103	0.39231	0.71483	0.97811	1.4722	0.55795	-0.19153	0.85744	0.93527	0.67259	-0.5722	-0.52441	0.62771	0.76722	0.64907	-0.62355	-1.8216	0.14262
Sedanolide	1.1493	0.20078	0.59479	0.584	0.92951	0.93787	-0.092544	0.36897	0.73085	0.87936	2.1569	1.1089	1.468	0.21602	0.87315	1.4449	0.53097	0.45898	0.67008	0.99453	2.6001	1.3786	4.2805	0.012843	0.57156	1.0831	0.11517	0.28611	0.789	0.99937	1.2689	0.34357	-0.0406	0.96956	0.99729	1.7873	0.8378	1.6407	0.17619	0.62947	2.2359	1.1608	2.6226	0.058642	0.34244	1.5572	0.63899	0.42488	0.69278
S-Bioallethrin	0.85729	-0.22214	-0.086254	0.93541	0.9833	0.41068	-1.2839	-0.34941	0.7444	0.88214	3.6129	1.8531	1.5892	0.18721	0.85017	NA	NA	NA	NA	NA	NA	NA	NA	NA	NA	NA	NA	NA	NA	NA	0.14036	-2.8328	-2.3327	0.080019	0.76728	59.215	5.8879	4.4369	0.011361	0.59431	14.678	3.8756	3.9436	0.016908	0.33582	17.458	4.1258	1.1859	0.30128
Salidroside	NA	NA	NA	NA	NA	NA	NA	NA	NA	NA	5.2979	2.4054	1.9141	0.12814	0.84598	NA	NA	NA	NA	NA	NA	NA	NA	NA	NA	NA	NA	NA	NA	NA	0.43098	-1.2143	-2.6516	0.056889	0.76728	2.0422	1.0301	0.98678	0.37961	0.68755	1.4172	0.50308	2.2073	0.091907	0.35519	1.4059	0.49153	1.299	0.26376
salicylic acid	0.3929	-1.3477	-1.2074	0.29378	0.90636	2.658	1.4103	1.0609	0.34855	0.74453	0.57074	-0.8091	-2.2093	0.0917	0.84598	1.7621	0.81732	1.0522	0.35208	0.99453	1.7276	0.78873	1.9086	0.12895	0.74414	0.73971	-0.43498	-1.2699	0.27298	0.99937	0.85455	-0.22676	-0.15268	0.88604	0.99127	2.5964	1.3765	0.45955	0.6697	0.83764	1.5375	0.62059	1.2553	0.2777	0.49713	1.2384	0.30847	0.28395	0.79054
saccharic acid	14.798	3.8873	0.90257	0.41779	0.91106	0.56247	-0.83015	-0.85955	0.4385	0.76665	0.69455	-0.52586	-0.85485	0.44081	0.98383	3.3615	1.7491	1.4179	0.2292	0.99453	1.7947	0.84371	3.9755	0.016463	0.61499	1.1808	0.23979	0.67196	0.53842	0.99937	1.2976	0.37583	0.89965	0.41917	0.92816	1.198	0.26057	0.42389	0.69345	0.85012	0.53088	-0.91354	-1.5389	0.19865	0.42921	1.3175	0.39779	0.94423	0.39852
Rotenone	1.9063	0.93081	0.91229	0.41323	0.91106	0.24889	-2.0064	-1.9906	0.11737	0.48036	0.85995	-0.21768	-0.71845	0.51221	0.98383	1.46	0.54594	-0.33233	0.75632	0.99572	0.65786	-0.60415	-1.1263	0.32303	0.7773	0.49999	-1	-0.38566	0.71938	0.99937	0.36604	-1.4499	-1.3785	0.24012	0.81562	0.36864	-1.4397	-0.56172	0.60429	0.80224	0.99503	-0.0071895	-0.14929	0.88855	0.93852	0.77296	-0.37153	-1.4045	0.23287
ribose	0.54931	-0.86431	-0.49074	0.64931	0.93757	0.91757	-0.12411	-0.47953	0.6566	0.855	1.141	0.19026	0.51867	0.63136	0.98383	1.2257	0.29361	0.58897	0.58753	0.99453	0.41341	-1.2744	-0.54874	0.61237	0.87632	0.70261	-0.50921	-3.7898	0.019273	0.39607	1.1419	0.1914	0.68738	0.52962	0.97584	2.4445	1.2896	0.99707	0.37516	0.68482	0.76135	-0.39337	-0.86265	0.43698	0.62045	1.3467	0.42944	1.013	0.36837
ribonic acid	1.2595	0.33289	1.059	0.34931	0.90636	2.9809	1.5758	1.1466	0.31549	0.71962	1.8116	0.85724	0.66825	0.54056	0.98383	1.4696	0.5554	1.8331	0.14073	0.99453	2.9404	1.556	0.542	0.6166	0.87709	1.0797	0.11062	0.37749	0.72499	0.99937	2.1442	1.1005	1.7567	0.1538	0.77009	1.5337	0.61703	0.069272	0.9481	0.97534	1.9513	0.9644	1.6647	0.1713	0.40623	1.5154	0.59972	0.86942	0.43368
ribitol	0.67869	-0.55918	-2.4518	0.070306	0.90636	1.4287	0.51471	0.54087	0.61731	0.84088	0.88274	-0.17993	-0.053049	0.96024	0.99094	1.1091	0.1494	0.3821	0.72182	0.99572	1.0229	0.032682	0.51393	0.63439	0.88222	0.55231	-0.85645	-1.2462	0.2807	0.99937	1.1374	0.18573	0.016669	0.9875	0.99729	2.4175	1.2735	0.45844	0.67044	0.83764	0.82461	-0.27821	-0.59915	0.58136	0.73425	1.0323	0.045821	-0.070814	0.94695
Quercetin 3-O-beta-glucose-6'-acetate	0.12205	-3.0345	-2.6378	0.057711	0.90636	NA	NA	NA	NA	NA	1.6085	0.6857	0.52322	0.62847	0.98383	0.7207	-0.47252	-0.57802	0.59423	0.99453	1.5412	0.62404	-0.28444	0.79019	0.95118	1.1922	0.25364	0.49885	0.64407	0.99937	1.0557	0.078219	-0.34946	0.74437	0.97968	1.2438	0.31475	-0.30353	0.77662	0.89562	1.0439	0.061984	0.15668	0.88309	0.93463	0.58998	-0.76126	-0.19522	0.85474
Quercetin 3'-glucuronide	0.62848	-0.67006	-0.93908	0.40086	0.90636	0.017163	-5.8645	-1.4832	0.21218	0.60189	1.9524	0.96524	0.56378	0.60301	0.98383	0.46944	-1.091	-1.1362	0.31933	0.99453	1.3558	0.43915	-0.71934	0.51172	0.83707	1.33	0.41144	0.23747	0.82396	0.99937	1.2666	0.34101	0.048358	0.96375	0.99641	0.6069	-0.72047	-1.0572	0.35005	0.67354	0.53254	-0.90904	-0.48911	0.65037	0.78015	2.9471	1.5593	0.42972	0.68954
pyrogallol	0.89164	-0.16547	-0.7052	0.51959	0.91275	1.9684	0.97704	1.756	0.15394	0.5223	0.60477	-0.72553	-1.8886	0.13196	0.84598	0.99024	-0.014148	-0.36118	0.73623	0.99572	0.39519	-1.3394	-1.4192	0.22885	0.74414	1.6654	0.73583	-0.67845	0.53471	0.99937	2.9097	1.5409	1.3411	0.25099	0.82272	0.56667	-0.81943	-1.1065	0.33059	0.66744	0.54281	-0.88148	-2.2096	0.091672	0.35519	0.6779	-0.56086	-1.2055	0.29446
putrescine	0.72653	-0.46091	-1.1074	0.33024	0.90636	0.67887	-0.5588	-1.0464	0.35444	0.74729	0.66087	-0.59757	-0.87716	0.42992	0.98383	1.8008	0.84865	2.9301	0.042808	0.99453	2.6852	1.425	2.3528	0.078276	0.74414	1.7968	0.84544	2.1635	0.096509	0.93756	0.8726	-0.1966	-0.23724	0.82412	0.98546	4.5939	2.1997	1.2274	0.28696	0.65699	0.74486	-0.42496	-0.95502	0.39365	0.58602	1.087	0.1204	0.24708	0.81701
Psicose	1.8826	0.91274	1.7702	0.1514	0.90636	0.97847	-0.031401	0.12196	0.90882	0.95481	1.1124	0.1537	0.95455	0.39386	0.98383	1.007	0.01012	-0.09118	0.93173	0.99572	0.60348	-0.72863	-2.4004	0.074321	0.74414	0.99769	-0.0033414	-0.29778	0.7807	0.99937	2.5066	1.3257	0.81991	0.45831	0.95755	0.65089	-0.61951	-3.4976	0.024949	0.59431	0.70403	-0.5063	-0.28208	0.79187	0.87738	0.84847	-0.23706	-0.69581	0.52486
propylamine	2.2721	1.184	2.3065	0.082346	0.90636	1.9933	0.99517	0.79599	0.47061	0.7721	0.93039	-0.10409	-0.11685	0.91261	0.98672	3.9832	1.9939	1.7821	0.14931	0.99453	3.1856	1.6715	2.5552	0.062958	0.74414	5.8849	2.557	2.6374	0.057735	0.75617	1.5117	0.59619	0.1816	0.86473	0.98906	0.61413	-0.70338	-0.1807	0.86539	0.93993	0.6852	-0.54539	-2.0166	0.11394	0.37274	2.6408	1.401	1.3109	0.26007
Polygodial	NA	NA	NA	NA	NA	NA	NA	NA	NA	NA	NA	NA	NA	NA	NA	NA	NA	NA	NA	NA	NA	NA	NA	NA	NA	NA	NA	NA	NA	NA	0.29582	-1.7572	-0.62207	0.5676	0.97584	5.6029	2.4862	1.6788	0.16849	0.62947	44.723	5.483	4.4884	0.010919	0.33582	1.2459	0.31721	0.061564	0.95386
pinitol	0.48389	-1.0473	-0.86009	0.43824	0.91269	1.1039	0.14262	0.49945	0.64369	0.8477	0.58166	-0.78174	-1.0561	0.35048	0.97688	2.0232	1.0166	0.51975	0.63068	0.99453	0.46808	-1.0952	-0.81875	0.4589	0.82091	0.18583	-2.428	-4.18	0.013918	0.34709	0.6785	-0.55959	0.031419	0.97644	0.99729	5.7623	2.5266	1.2448	0.28117	0.65364	0.67482	-0.56742	-2.1281	0.10042	0.36358	0.6687	-0.58057	-1.4649	0.2168
Pimelic acid	1.1667	0.22238	0.49373	0.64738	0.93757	1.966	0.97526	2.7195	0.053016	0.35175	1.2825	0.35898	0.19988	0.85132	0.98633	1.3114	0.39113	1.3146	0.25894	0.99453	1.4088	0.49451	1.3025	0.26269	0.75945	0.98511	-0.02164	-0.33131	0.75704	0.99937	0.95115	-0.072254	-0.45474	0.67288	0.9768	0.78157	-0.35555	-1.0436	0.35558	0.67688	1.2127	0.27817	2.289	0.083949	0.34904	1.1938	0.2556	1.5239	0.2022
phosphate	0.97532	-0.036046	-0.22817	0.83071	0.95629	4.3219	2.1117	1.3502	0.24828	0.6491	0.59155	-0.75742	-1.6069	0.18335	0.85017	1.033	0.046902	0.13705	0.89762	0.99572	1.1797	0.23846	0.93144	0.40435	0.79438	0.91999	-0.1203	-0.49349	0.64754	0.99937	1.2535	0.32597	1.0905	0.33678	0.89297	4.0178	2.0064	2.5797	0.061349	0.59806	21.617	4.4341	1.51	0.20555	0.43542	1.1023	0.1405	0.4304	0.68908
Phloroglucinolcarboxylic acid	NA	NA	NA	NA	NA	NA	NA	NA	NA	NA	NA	NA	NA	NA	NA	0.734	-0.44614	-0.12976	0.90302	0.99572	NA	NA	NA	NA	NA	NA	NA	NA	NA	NA	0.87988	-0.18462	-0.024816	0.98139	0.99729	4.7498	2.2479	1.7082	0.16279	0.62919	1.8598	0.89517	0.44471	0.67953	0.80168	NA	NA	NA	NA
Phenylpyruvic acid	0.29645	-1.7542	-2.8294	0.047373	0.90636	1.7925	0.84199	1.2928	0.26569	0.66924	1.4603	0.54625	0.9732	0.38556	0.98383	0.52699	-0.92415	-0.25732	0.80963	0.99572	0.5727	-0.80416	-1.1957	0.29786	0.77269	1.0834	0.11559	0.048032	0.96399	0.99937	0.65694	-0.60617	-0.88741	0.425	0.93534	1.7928	0.84222	0.88961	0.42394	0.70127	0.66129	-0.59664	-0.31828	0.7662	0.86141	0.95939	-0.059816	0.20247	0.84943
Phenylalanylphenylalanine	1.0959	0.13208	0.53322	0.62213	0.93757	3.0042	1.587	2.2481	0.087825	0.42933	0.42553	-1.2327	-2.3032	0.082644	0.84598	1.4306	0.51664	1.0506	0.35272	0.99453	0.97816	-0.03186	-0.60145	0.57997	0.86283	1.7332	0.79344	0.92873	0.4056	0.99937	0.99468	-0.0076978	-0.018326	0.98626	0.99729	0.51497	-0.95745	-2.1159	0.10181	0.61515	0.62444	-0.67937	-3.0097	0.039564	0.33582	0.66536	-0.58779	-2.8902	0.044553
phenylalanine	0.34412	-1.539	-2.3101	0.082021	0.90636	1.1744	0.23197	-0.1591	0.8813	0.93744	0.82748	-0.2732	-0.53239	0.62265	0.98383	1.9261	0.94568	0.69245	0.52675	0.99453	1.3837	0.46848	1.2258	0.28751	0.76662	0.37896	-1.3999	-2.8163	0.048011	0.66913	1.221	0.28802	0.79664	0.47027	0.9617	0.85752	-0.22176	-0.85619	0.44015	0.70982	0.60165	-0.73299	-1.0569	0.35017	0.55507	1.8647	0.89898	1.7711	0.15125
Phenylacetaldehyde	1.0427	0.060265	0.025029	0.98123	0.99498	NA	NA	NA	NA	NA	0.22277	-2.1663	-2.5152	0.065692	0.84598	0.26696	-1.9053	-2.764	0.050641	0.99453	NA	NA	NA	NA	NA	0.45011	-1.1516	-1.6516	0.17396	0.99678	0.51271	-0.96378	-1.6735	0.16955	0.77009	0.60902	-0.71545	-1.443	0.22251	0.63342	0.91488	-0.12835	-0.59513	0.58379	0.73644	0.77283	-0.37178	-0.41687	0.69817
Phe-Met	1.3878	0.47279	1.0272	0.36239	0.90636	0.65071	-0.61992	-0.22257	0.83477	0.9161	2.1489	1.1036	1.9567	0.12201	0.84598	1.5224	0.60638	1.1092	0.32952	0.99453	6.6168	2.7261	0.83485	0.45076	0.81773	0.7221	-0.46972	-0.90605	0.41615	0.99937	1.0807	0.11201	-0.32497	0.76149	0.98311	0.66224	-0.59457	-2.038	0.1112	0.6168	0.67915	-0.55819	-2.7149	0.053266	0.33691	1.3005	0.37907	1.2375	0.28358
Phe-Leu_2	NA	NA	NA	NA	NA	NA	NA	NA	NA	NA	NA	NA	NA	NA	NA	NA	NA	NA	NA	NA	NA	NA	NA	NA	NA	NA	NA	NA	NA	NA	2.0233	1.0167	1.3031	0.2625	0.82705	0.60663	-0.72111	-1.7184	0.16086	0.62919	0.34689	-1.5275	-2.2943	0.083463	0.34904	0.82707	-0.27392	-0.59488	0.58394
Phe-Leu	NA	NA	NA	NA	NA	0.67534	-0.56631	-0.47885	0.65704	0.85522	1.2441	0.31515	0.11795	0.91179	0.98672	NA	NA	NA	NA	NA	NA	NA	NA	NA	NA	NA	NA	NA	NA	NA	1.363	0.44677	1.3332	0.25334	0.8234	0.7618	-0.39252	-1.0701	0.34485	0.67008	0.4808	-1.0565	-3.8705	0.017985	0.33582	0.62795	-0.67128	-3.6096	0.022565
pentono-gamma-lactone	1.5305	0.61397	0.71883	0.512	0.91275	1.1319	0.17873	0.28383	0.79063	0.89813	1.1334	0.18061	-0.020223	0.98483	0.99616	1.8933	0.92089	3.8241	0.018713	0.86411	1.3748	0.45926	0.31903	0.76567	0.94058	30.956	4.9521	1.1896	0.30001	0.99937	1.132	0.17892	0.36105	0.73632	0.97812	0.062789	-3.9934	-1.3155	0.25869	0.64829	0.4487	-1.1562	-2.6929	0.054491	0.33714	1.2877	0.3648	-0.15807	0.88206
pentitol	0.82601	-0.27577	-1.8879	0.13207	0.90636	1.307	0.38622	0.7108	0.51646	0.78646	0.59726	-0.74357	-4.2952	0.012694	0.84598	1.2539	0.32642	0.6402	0.55687	0.99453	1.6461	0.71903	2.2619	0.086501	0.74414	0.62525	-0.67751	-2.8156	0.04804	0.66913	1.5199	0.60395	2.0017	0.1159	0.76728	4.9178	2.298	0.72797	0.50696	0.74906	0.50254	-0.99269	-4.5204	0.010655	0.33582	0.97913	-0.030423	-0.003724	0.99721
pelargonic acid	0.73759	-0.43911	-1.2585	0.27666	0.90636	2.5618	1.3571	1.3572	0.24626	0.64671	1.9667	0.97575	2.7099	0.053544	0.84598	1.4699	0.55568	0.56655	0.6013	0.99453	3.0627	1.6148	1.0677	0.34581	0.7773	1.5808	0.66066	1.3517	0.24785	0.99937	1.0714	0.099432	0.14805	0.88946	0.9918	2.1627	1.1128	0.68119	0.53315	0.76369	1.0789	0.10962	0.41191	0.70152	0.81709	1.176	0.23388	0.4164	0.69849
Pantothenic acid_2	0.85196	-0.23115	-0.47735	0.65803	0.9411	NA	NA	NA	NA	NA	5.5501	2.4725	1.8996	0.13031	0.84598	NA	NA	NA	NA	NA	2.1558	1.1082	0.80978	0.46349	0.82215	NA	NA	NA	NA	NA	0.90522	-0.14366	-0.36561	0.73317	0.97811	0.35007	-1.5143	-2.2147	0.091153	0.61082	1.4054	0.49096	0.79707	0.47004	0.65048	1.3518	0.43492	0.97583	0.3844
Pantothenic acid	NA	NA	NA	NA	NA	NA	NA	NA	NA	NA	5.0206	2.3279	1.9308	0.1257	0.84598	NA	NA	NA	NA	NA	2.2206	1.1509	0.33091	0.75732	0.93595	NA	NA	NA	NA	NA	0.81282	-0.299	-1.0887	0.33749	0.89297	0.45961	-1.1215	-2.0302	0.11218	0.6168	2.0377	1.027	1.4084	0.2318	0.45756	1.1304	0.17686	0.44049	0.68234
oxoproline	0.77274	-0.37194	-1.0283	0.36191	0.90636	0.3852	-1.3763	-2.3934	0.074891	0.39972	1.3257	0.40671	0.11091	0.91703	0.98713	1.0429	0.06063	-0.43501	0.686	0.99483	1.1978	0.26044	0.7809	0.47849	0.82816	0.98011	-0.02899	-0.33096	0.75729	0.99937	0.53906	-0.89148	-1.3367	0.25228	0.8232	5.1575	2.3667	1.0933	0.33568	0.66744	0.47024	-1.0885	-1.9086	0.12895	0.38071	0.62035	-0.68886	-1.6386	0.17665
oleic acid	0.78727	-0.34506	-0.49602	0.6459	0.93757	1.9957	0.99689	1.1685	0.30748	0.71148	0.96574	-0.050289	-0.1571	0.88278	0.98633	2.6348	1.3977	0.12926	0.90339	0.99572	2.4554	1.296	2.095	0.10425	0.74414	0.82822	-0.27191	-0.80546	0.46571	0.99937	0.66103	-0.59722	0.1444	0.89217	0.99188	1.7453	0.80345	0.26144	0.80666	0.91267	0.71038	-0.49334	-2.3346	0.079849	0.34904	1.0562	0.078901	0.13273	0.90081
Oleamide	1.6006	0.67858	0.77779	0.48013	0.91269	1.6871	0.75453	-0.38687	0.71855	0.876	29.365	4.876	1.0529	0.3518	0.97688	0.26229	-1.9308	-0.61554	0.5715	0.99453	1.3201	0.40063	0.23804	0.82354	0.96171	2.1966	1.1352	0.28775	0.78783	0.99937	1.4906	0.57586	0.25686	0.80996	0.98546	3.8258	1.9358	2.8977	0.044219	0.59431	0.6493	-0.62305	-0.75957	0.48982	0.66387	1.7603	0.81586	0.7538	0.49291
octadecanol	0.92795	-0.10788	0.00068942	0.99948	0.99948	9.724	3.2815	0.75747	0.49094	0.77515	0.70467	-0.50497	-0.86429	0.43618	0.98383	1.231	0.29984	0.68497	0.53099	0.99453	1.196	0.25825	0.55454	0.60876	0.87482	1.4519	0.53798	2.1445	0.098583	0.94354	1.7218	0.78388	1.3261	0.25546	0.82509	2.0461	1.0329	1.8791	0.13342	0.62108	0.67009	-0.57758	-1.1712	0.30653	0.5204	0.79943	-0.32296	-1.5218	0.20272
O,O-Diethyl phosphate	4.736	2.2437	1.0179	0.36629	0.90636	6.7831	2.7619	1.8501	0.13798	0.49917	0.42285	-1.2418	-1.5763	0.1901	0.85282	0.82137	-0.28389	0.16241	0.87885	0.99572	0.41001	-1.2863	-1.281	0.26941	0.75997	0.45372	-1.1401	0.11645	0.91291	0.99937	5.3648	2.4235	1.0176	0.3664	0.90418	0.95773	-0.062306	-0.29929	0.77963	0.89652	0.3128	-1.6767	-1.3172	0.25816	0.48078	1.5672	0.64816	1.0741	0.34326
N-methylethanolamine	1.3047	0.38371	0.30287	0.77709	0.95401	0.42222	-1.2439	-0.81023	0.46325	0.76957	1.056	0.078653	-0.043192	0.96762	0.99275	0.93588	-0.095601	-0.3216	0.76386	0.99572	1.3833	0.46808	0.64651	0.55317	0.85546	2.2253	1.154	1.3401	0.25127	0.99937	1.1226	0.1668	0.3126	0.77021	0.98546	0.56707	-0.8184	-0.80689	0.46497	0.72728	1.2529	0.32526	-0.22233	0.83494	0.90438	0.44068	-1.1822	-2.8132	0.048161
N-Methyldioctylamine	2.0313	1.0224	1.2332	0.28503	0.90636	1.2221	0.28931	0.99404	0.37647	0.76168	0.018341	-5.7688	-1.8723	0.13447	0.84598	0.25056	-1.9968	-4.1066	0.014773	0.74757	0.95104	-0.072417	-0.030602	0.97705	0.99806	0.47086	-1.0866	-2.5939	0.060437	0.76869	0.24708	-2.0169	-2.9515	0.041906	0.76728	1.8742	0.90625	1.1102	0.32916	0.66744	0.496	-1.0116	-0.13429	0.89966	0.9431	0.30188	-1.728	-1.7116	0.16214
Nicotinamide riboside cation	NA	NA	NA	NA	NA	NA	NA	NA	NA	NA	NA	NA	NA	NA	NA	NA	NA	NA	NA	NA	NA	NA	NA	NA	NA	NA	NA	NA	NA	NA	1.1094	0.14975	0.38612	0.71906	0.97811	0.78555	-0.34823	-0.58213	0.59171	0.79634	0.76067	-0.39467	-0.68635	0.53021	0.69554	3.8761	1.9546	2.3737	0.076512
Neochlorogenic acid	NA	NA	NA	NA	NA	NA	NA	NA	NA	NA	0.097475	-3.3588	-0.58062	0.59264	0.98383	0.64656	-0.62914	-0.58467	0.59016	0.99453	NA	NA	NA	NA	NA	2.1435	1.1	0.75827	0.49051	0.99937	0.94673	-0.078981	-0.36778	0.73167	0.97811	7.4243	2.8922	0.76021	0.48947	0.73935	3.0381	1.6032	1.8089	0.14473	0.39185	0.60862	-0.71639	-1.0179	0.3663
Naringenin	0.41043	-1.2848	-0.09916	0.92578	0.98182	1.2377	0.30762	0.4539	0.67344	0.85721	2.3078	1.2065	1.2255	0.28761	0.93495	1.0828	0.11479	-0.20399	0.84832	0.99572	7.269	2.8618	1.8999	0.13026	0.74414	1.1864	0.24663	0.83551	0.45043	0.99937	0.29856	-1.7439	-1.4651	0.21675	0.80528	3.599	1.8476	2.2054	0.092098	0.61082	1.7641	0.81897	1.3142	0.25908	0.48188	0.70883	-0.49648	-0.52328	0.62843
N-Acetyphenylalanine	NA	NA	NA	NA	NA	NA	NA	NA	NA	NA	NA	NA	NA	NA	NA	NA	NA	NA	NA	NA	NA	NA	NA	NA	NA	NA	NA	NA	NA	NA	0.865	-0.20922	-0.7703	0.48409	0.96996	1.3036	0.38254	0.12721	0.90492	0.95794	1.3416	0.42391	1.0221	0.36452	0.56551	1.402	0.48749	1.6089	0.18292
N-Acetyltryptophan	0.59869	-0.74013	-0.13028	0.90264	0.97866	0.55508	-0.84924	-0.20123	0.85034	0.92311	4.1537	2.0544	2.4324	0.071798	0.84598	5.3111	2.409	0.20326	0.84886	0.99572	5.2032	2.3794	1.364	0.24428	0.74414	0.11027	-3.1809	-1.1156	0.3271	0.99937	1.3856	0.47047	0.8626	0.437	0.94258	1.5491	0.63143	1.5404	0.19831	0.63342	1.1313	0.17803	0.23887	0.82295	0.89809	1.0308	0.043751	0.047971	0.96404
N-acetylputrescine	5.4903	2.4569	1.8699	0.13484	0.90636	0.91159	-0.13355	-0.59253	0.58537	0.82713	0.33552	-1.5755	-0.87569	0.43064	0.98383	0.29981	-1.7379	-2.8771	0.045144	0.99453	1.595	0.67356	0.92665	0.40656	0.79598	3.6554	1.87	2.6744	0.05555	0.74567	1.3476	0.43039	0.071908	0.94613	0.99607	0.98425	-0.022896	0.11164	0.91649	0.96002	2.6794	1.4219	1.3607	0.24523	0.47045	0.6433	-0.63644	-0.60233	0.57944
N-acetylmannosamine	0.51331	-0.96209	-2.634	0.057945	0.90636	0.59628	-0.74594	-0.7828	0.47749	0.77407	0.90017	-0.15173	-0.20677	0.84629	0.98633	2.3409	1.2271	3.1397	0.034858	0.99453	1.2669	0.34132	0.54691	0.61352	0.87632	0.65954	-0.60046	-2.5489	0.063376	0.77091	1.7838	0.83495	2.1937	0.093307	0.76728	3.4732	1.7963	1.4584	0.21849	0.63342	2.1118	1.0784	0.28831	0.78743	0.87569	1.2766	0.3523	0.53786	0.6192
N-Acetylleucine	NA	NA	NA	NA	NA	0.18328	-2.4478	-1.9049	0.12951	0.4908	8.3972	3.0699	1.3717	0.24205	0.89923	1.096	0.13231	-0.04409	0.96695	0.9962	7.348	2.8773	2.0588	0.10859	0.74414	NA	NA	NA	NA	NA	1.0394	0.055689	-0.094273	0.92943	0.99458	2.9163	1.5441	2.202	0.092443	0.61082	2.1452	1.1011	1.5984	0.18519	0.41486	1.8036	0.85084	2.1128	0.10217
N-acetylgalactosamine	1.1367	0.18482	-0.33607	0.75371	0.9511	0.83444	-0.26112	0.25946	0.80809	0.90773	1.0499	0.070222	0.27	0.80052	0.98633	1.0293	0.041645	0.035028	0.97374	0.99644	1.2314	0.30033	1.1423	0.31707	0.7773	0.80988	-0.30421	-0.80431	0.4663	0.99937	1.7584	0.81425	0.92492	0.40735	0.92455	3.5394	1.8235	1.2389	0.28313	0.65551	0.81583	-0.29366	-0.91549	0.41173	0.59701	1.1168	0.15943	0.46563	0.6657
N-acetylaspartate diethylester	2.3916	1.258	1.3306	0.2541	0.90636	2.703	1.4346	1.5803	0.18919	0.56639	0.90188	-0.14899	-0.48473	0.65321	0.98383	0.76854	-0.37982	-0.08153	0.93894	0.99572	1.7426	0.80123	2.8215	0.047756	0.74414	1.2451	0.31627	1.7643	0.15244	0.98671	1.2847	0.36147	0.56593	0.60168	0.97584	4.471	2.1606	1.7229	0.16001	0.62919	0.35821	-1.4811	-1.4291	0.22617	0.45411	1.137	0.18525	0.67439	0.53703
N-Acetyglutamic acid	NA	NA	NA	NA	NA	NA	NA	NA	NA	NA	NA	NA	NA	NA	NA	NA	NA	NA	NA	NA	NA	NA	NA	NA	NA	NA	NA	NA	NA	NA	1.4331	0.51918	0.25939	0.80814	0.98546	0.031295	-4.9979	-4.0179	0.015892	0.59431	0.48607	-1.0408	-0.71767	0.51264	0.6823	0.66122	-0.5968	-0.20343	0.84873
N,N-Dimethyldodecylamine N-oxide	0.95217	-0.070707	-0.44249	0.68101	0.9435	1.381	0.46576	0.91571	0.41163	0.76447	1.4228	0.50872	1.1503	0.31412	0.95172	1.0665	0.092839	0.48631	0.65219	0.99453	1.5146	0.59897	1.403	0.23327	0.74414	0.80024	-0.3215	-1.4828	0.21226	0.99937	0.81311	-0.29848	-1.0837	0.33946	0.89297	1.9343	0.95178	1.6928	0.16574	0.62919	0.73854	-0.43726	-1.3307	0.25409	0.47748	0.80715	-0.3091	-1.7117	0.16213
N,N-Diethyl-2-aminoethanol	1.2722	0.34735	0.7074	0.51835	0.91275	18.364	4.1988	0.63342	0.56087	0.81127	NA	NA	NA	NA	NA	1.2469	0.31833	0.54006	0.61782	0.99453	1.8934	0.92097	0.74753	0.49629	0.82924	1.0485	0.068274	0.44149	0.68168	0.99937	0.72296	-0.468	0.25663	0.81012	0.98546	0.54196	-0.88373	-1.2168	0.29055	0.6582	0.24153	-2.0497	-2.4724	0.068767	0.34385	2.4136	1.2712	1.2178	0.29023
N,N-Dibutyl-N'-(3-chloro-2-methylphenyl)urea	1.0751	0.10454	0.58172	0.59196	0.93129	0.9871	-0.01873	0.071482	0.94645	0.97351	1.7348	0.79477	1.3538	0.24724	0.90573	0.97832	-0.031616	-0.15672	0.88306	0.99572	1.7952	0.84415	0.28523	0.78963	0.95118	1.0143	0.020422	0.24395	0.81927	0.99937	1.2547	0.32732	1.2559	0.27751	0.84	2.4406	1.2873	2.908	0.043768	0.59431	1.3286	0.40987	0.71229	0.51563	0.68498	1.3873	0.47233	3.4726	0.025523
N-(Aminocarbonyl)-phenylalanine	0.49517	-1.014	-1.7286	0.15895	0.90636	NA	NA	NA	NA	NA	NA	NA	NA	NA	NA	9.4563	3.2413	1.9258	0.12642	0.99453	NA	NA	NA	NA	NA	0.75773	-0.40025	-0.2215	0.83555	0.99937	1.3004	0.37899	0.83811	0.44913	0.95012	0.7523	-0.41062	-1.1754	0.30503	0.66348	1.146	0.19656	0.6123	0.57344	0.72779	1.106	0.1454	0.47385	0.66031
N-(9-Oxodecyl)acetamide	0.51459	-0.95849	-0.2895	0.78658	0.95485	2.5786	1.3666	2.9476	0.042068	0.35175	0.3028	-1.7236	-2.5079	0.066208	0.84598	0.37683	-1.408	-2.3323	0.080051	0.99453	0.71067	-0.49276	-0.86477	0.43595	0.8102	1.0483	0.068113	0.34394	0.74821	0.99937	0.43424	-1.2034	-3.7034	0.020774	0.76728	5.8	2.5361	2.5745	0.061686	0.59806	1.4252	0.51118	0.72106	0.51077	0.68086	0.32229	-1.6336	-2.62	0.058801
myristic acid	0.88976	-0.1685	-0.16093	0.87995	0.97404	1.8577	0.89353	1.6455	0.17521	0.54838	1.8469	0.88511	1.3007	0.26325	0.9242	0.83784	-0.25525	-0.47026	0.66266	0.99453	1.7944	0.8435	1.2684	0.27346	0.75997	0.51372	-0.96095	-1.9137	0.1282	0.9595	0.5376	-0.89539	-1.9357	0.12499	0.76728	1.3803	0.46494	1.2894	0.26676	0.6498	0.75693	-0.40177	-1.9429	0.12396	0.37875	1.1093	0.14962	0.59718	0.58255
mucic acid	1.1521	0.20425	0.59763	0.58228	0.92951	0.47231	-1.0822	-1.8993	0.13034	0.49199	0.97708	-0.033449	0.07448	0.9442	0.98808	0.64188	-0.63963	-0.81075	0.46299	0.99453	0.7038	-0.50676	-1.2796	0.26987	0.75997	1.3955	0.48081	0.84588	0.44526	0.99937	1.501	0.58596	1.5603	0.19371	0.78528	0.42802	-1.2242	-1.4274	0.22664	0.63495	0.66509	-0.58837	-1.1311	0.32124	0.53158	1.1842	0.2439	0.83286	0.45176
Miquelianin	0.24707	-2.017	-2.3495	0.078554	0.90636	NA	NA	NA	NA	NA	2.7097	1.4381	0.81402	0.46131	0.98383	0.3561	-1.4896	-1.8312	0.14103	0.99453	1.6314	0.70613	-0.26273	0.80574	0.95538	0.82083	-0.28484	-0.76608	0.48634	0.99937	1.879	0.91	0.22646	0.83194	0.98645	0.56859	-0.81453	-1.0851	0.33888	0.6683	1.2019	0.26529	0.70262	0.52103	0.68879	3.8405	1.9413	1.2428	0.28181
Met-Phe	0.46412	-1.1074	-0.88106	0.42804	0.91133	1.2973	0.37551	-0.26256	0.80585	0.9068	0.77178	-0.37374	-0.13677	0.89782	0.98672	1.3569	0.4403	0.89156	0.42302	0.99453	NA	NA	NA	NA	NA	2.213	1.146	0.41453	0.69975	0.99937	1.9539	0.96635	1.3793	0.23989	0.81562	0.46444	-1.1065	-2.3416	0.079239	0.60972	0.47551	-1.0725	-2.9592	0.041589	0.33582	0.31283	-1.6765	-2.4633	0.069442
Met-Ile	NA	NA	NA	NA	NA	NA	NA	NA	NA	NA	NA	NA	NA	NA	NA	NA	NA	NA	NA	NA	NA	NA	NA	NA	NA	NA	NA	NA	NA	NA	1.2666	0.34099	0.91245	0.41315	0.92565	0.49857	-1.0041	-1.5354	0.19949	0.63342	0.38315	-1.384	-3.5675	0.023427	0.33582	0.70984	-0.49444	-1.401	0.23381
methylmaleic acid	1.1122	0.15338	-0.20188	0.84986	0.96439	1.6032	0.68092	1.5824	0.18871	0.56639	1.6813	0.74955	1.3399	0.25133	0.90847	3.4449	1.7845	1.8498	0.13802	0.99453	1.2115	0.27676	0.56945	0.5995	0.86848	0.86486	-0.20945	-0.68236	0.53248	0.99937	0.86014	-0.21736	0.11494	0.91403	0.99458	2.1009	1.071	0.83568	0.45035	0.71696	1.0709	0.098854	0.25401	0.81201	0.89101	1.6419	0.71539	0.50798	0.6382
methyl O-D-galactopyranoside	0.69515	-0.52461	-0.029278	0.97805	0.99482	0.28428	-1.8146	0.018956	0.98578	0.99441	0.51796	-0.9491	-2.3632	0.07739	0.84598	1.3791	0.46372	0.48382	0.65381	0.99453	1.0852	0.11797	0.23834	0.82333	0.96171	1.6888	0.75598	1.1038	0.3316	0.99937	1.1654	0.22085	0.66992	0.5396	0.97584	3.225	1.6893	0.48698	0.65176	0.82947	0.46883	-1.0929	-2.4467	0.070698	0.34385	0.62253	-0.68379	-1.0062	0.37124
Methyl linolenate	3.7017	1.8882	1.3111	0.26003	0.90636	0.88038	-0.18379	-0.072484	0.9457	0.97351	NA	NA	NA	NA	NA	0.44742	-1.1603	-1.3493	0.24855	0.99453	NA	NA	NA	NA	NA	0.8881	-0.1712	-0.63932	0.55739	0.99937	0.11444	-3.1273	-3.6769	0.021262	0.76728	NA	NA	NA	NA	NA	38.213	5.256	1.5425	0.19781	0.42851	0.77244	-0.37251	0.028043	0.97897
Methyl gamma-linolenate	NA	NA	NA	NA	NA	NA	NA	NA	NA	NA	1.1426	0.19226	0.075561	0.9434	0.98808	NA	NA	NA	NA	NA	NA	NA	NA	NA	NA	NA	NA	NA	NA	NA	0.040061	-4.6416	-5.5716	0.005085	0.76728	NA	NA	NA	NA	NA	25.711	4.6843	3.6258	0.022242	0.33582	NA	NA	NA	NA
Methyl 4-(2,4-dichlorophenyl)-2,4-dioxobutanoate_	1.35	0.43292	0.15494	0.88437	0.97404	NA	NA	NA	NA	NA	NA	NA	NA	NA	NA	NA	NA	NA	NA	NA	NA	NA	NA	NA	NA	NA	NA	NA	NA	NA	1.1651	0.22043	0.5175	0.63211	0.97584	0.72605	-0.46185	-1.5568	0.1945	0.63342	0.48045	-1.0576	-5.3321	0.005957	0.33582	0.7932	-0.33423	-0.92353	0.408
Methyl 2-[(3aS,4R,5S,6S)-4-hydroxy-3-(hydroxymethyl)-6-[2-(4-hydroxyphenyl)acetyl]oxy-8-methy1-oxo-4,5,6,7-tetrahydro-3aH-azulen-5-yl]prop-2-enoate	1.8811	0.91155	0.27704	0.79547	0.9559	0.31003	-1.6895	-1.156	0.31202	0.71734	0.76204	-0.39206	-0.76527	0.48677	0.98383	2.0401	1.0287	-0.2397	0.82235	0.99572	0.63291	-0.65993	-1.2657	0.27432	0.75997	0.41088	-1.2832	0.51914	0.63106	0.99937	1.9733	0.98063	1.3162	0.25847	0.82684	0.099851	-3.3241	-2.7166	0.053175	0.59431	0.69622	-0.52239	-0.51369	0.63454	0.77095	1.1783	0.23665	0.37561	0.72628
Methyl (9Z,14Z)-12,13,16-trihydroxyoctadeca-9,14-dienoate	0.32274	-1.6315	-1.6449	0.17533	0.90636	1.299	0.37745	0.8116	0.46255	0.76957	3.5321	1.8205	1.4338	0.22493	0.88405	4.1504	2.0533	0.57091	0.59861	0.99453	9.929	3.3116	2.0032	0.11569	0.74414	4.0729	2.0261	2.2504	0.087604	0.89284	1.2899	0.36729	-0.064424	0.95172	0.99607	1.8238	0.86691	1.5612	0.19349	0.63342	2.342	1.2278	2.6282	0.058295	0.34244	1.5872	0.66647	0.42441	0.6931
Methionine1	NA	NA	NA	NA	NA	NA	NA	NA	NA	NA	NA	NA	NA	NA	NA	NA	NA	NA	NA	NA	NA	NA	NA	NA	NA	NA	NA	NA	NA	NA	1.4217	0.5076	1.8238	0.14225	0.76728	0.74974	-0.41554	-1.0949	0.33505	0.66744	0.72715	-0.45967	-3.0607	0.037631	0.33582	0.83934	-0.25268	-0.44266	0.6809
methionine	1.1299	0.17613	-0.062851	0.9529	0.98729	1.1932	0.25484	0.36842	0.73123	0.87936	1.2922	0.36977	1.4521	0.2201	0.87459	0.98157	-0.026838	-0.47906	0.65691	0.99453	0.69407	-0.52686	0.51129	0.63608	0.88224	1.6806	0.74894	-0.18822	0.85987	0.99937	1.8858	0.91514	0.15147	0.88694	0.99127	0.68455	-0.54678	0.27819	0.79465	0.90541	0.6681	-0.58187	0.03984	0.97013	0.98274	0.75842	-0.39893	-0.91443	0.41223
methanolphosphate	1.5702	0.65097	0.85981	0.43837	0.91269	0.77525	-0.36726	-0.81489	0.46087	0.76957	0.478	-1.0649	-3.6266	0.022227	0.84598	0.71483	-0.48433	-0.13104	0.90207	0.99572	2.5918	1.374	0.94717	0.39719	0.78994	2.7195	1.4433	1.2578	0.27689	0.99937	1.477	0.56267	0.98236	0.38154	0.90866	1.1124	0.15373	-0.32717	0.75995	0.88751	0.60101	-0.73455	-2.3353	0.079785	0.34904	1.9741	0.98118	1.4643	0.21697
Melilotoside	0.52086	-0.94102	-1.8793	0.13339	0.90636	2.8763	1.5242	0.5875	0.58843	0.8285	2.6602	1.4116	3.315	0.029517	0.84598	1.1346	0.18222	0.10591	0.92075	0.99572	0.36538	-1.4525	-2.0461	0.11018	0.74414	1.1665	0.22217	-0.063482	0.95243	0.99937	0.71437	-0.48525	-1.4093	0.23155	0.81313	0.99596	-0.0058339	-0.11429	0.91451	0.95981	1.2289	0.29731	1.0501	0.35294	0.55637	0.74216	-0.43019	-0.88321	0.42701
Melezitose1	NA	NA	NA	NA	NA	NA	NA	NA	NA	NA	0.81328	-0.29818	0.24433	0.819	0.98633	0.23326	-2.1	-0.63373	0.56068	0.99453	0.61926	-0.69137	-1.207	0.29394	0.77175	NA	NA	NA	NA	NA	0.58761	-0.76708	-0.4854	0.65278	0.9768	1.0678	0.094581	1.1016	0.33246	0.66744	0.49726	-1.0079	-2.4426	0.07101	0.34385	0.24685	-2.0183	-3.5341	0.02414
melezitose	0.64946	-0.62268	-4.4146	0.011559	0.90636	1.0365	0.051752	0.39485	0.7131	0.87581	0.51139	-0.9675	-1.1856	0.30141	0.94279	1.9404	0.95636	1.0736	0.34346	0.99453	0.4702	-1.0886	-0.39545	0.7127	0.91366	0.02579	-5.2771	-19.277	4.2685e-05	0.046028	0.96387	-0.053084	-0.32785	0.75947	0.98311	1.2689	0.34353	0.80421	0.46635	0.72821	0.74344	-0.42771	-0.95507	0.39363	0.58602	0.58159	-0.78193	-0.7826	0.4776
mannoheptulose	0.42555	-1.2326	-1.1527	0.31323	0.90636	1.6785	0.7472	0.89077	0.42339	0.766	0.32498	-1.6216	-3.3778	0.027843	0.84598	1.0262	0.037265	-0.062979	0.9528	0.99572	1.0078	0.011277	0.16627	0.87601	0.9746	0.26827	-1.8982	-1.9104	0.12869	0.9595	4.8428	2.2758	1.2727	0.27205	0.83846	0.96485	-0.051626	-0.20925	0.84448	0.93059	1.0166	0.02382	-0.3846	0.72011	0.82853	0.80696	-0.30944	-0.50511	0.64004
Maltotriose1	0.039046	-4.6787	-0.80497	0.46596	0.91269	0.33995	-1.5566	0.094438	0.9293	0.96439	0.83736	-0.25608	0.20539	0.8473	0.98633	0.67511	-0.5668	-0.33306	0.75582	0.99572	0.56117	-0.83348	-1.314	0.25915	0.75635	0.62696	-0.67355	-0.057647	0.95679	0.99937	0.39331	-1.3463	-0.47346	0.66057	0.9768	0.72537	-0.46322	0.81005	0.46335	0.72584	0.98376	-0.023627	-0.02761	0.9793	0.98798	0.5218	-0.93842	-2.802	0.048713
maltotriose	0.69785	-0.519	-1.7908	0.14782	0.90636	0.012884	-6.2783	-1.7284	0.15899	0.52598	1.6735	0.74287	1.0084	0.37033	0.98383	1.1633	0.21819	0.21346	0.84141	0.99572	3.5391	1.8234	1.0909	0.33662	0.7773	2.3083	1.2068	2.4463	0.070728	0.81716	0.81918	-0.28774	-0.51773	0.63196	0.97584	1.7624	0.81756	1.036	0.35874	0.6776	1.1003	0.13786	0.51762	0.63203	0.77049	1.0114	0.016308	0.083949	0.93713
maltitol	1.2671	0.34155	0.50639	0.63922	0.93757	1.3586	0.44213	0.77423	0.48201	0.77515	1.5548	0.6367	1.3964	0.2351	0.89343	0.68257	-0.55096	-1.0386	0.35766	0.99453	1.6098	0.68684	1.7454	0.15584	0.74414	1.8738	0.90597	2.0625	0.10814	0.9595	1.3375	0.41958	1.4732	0.21469	0.80528	0.67865	-0.55927	-0.65642	0.5474	0.77087	0.51426	-0.95944	-0.86434	0.43615	0.6199	0.57815	-0.79049	-0.5825	0.59149
malonic acid	0.85285	-0.22963	-0.797	0.47008	0.91269	0.59582	-0.74706	-1.1529	0.31318	0.71776	0.10617	-3.2355	-1.4873	0.21113	0.8674	1.7922	0.8417	3.6494	0.021783	0.92163	1.0784	0.10894	0.097854	0.92676	0.98279	0.95214	-0.070751	-0.29707	0.7812	0.99937	1.3127	0.39255	1.1442	0.31637	0.87652	7.6927	2.9435	1.3541	0.24716	0.64077	0.74557	-0.42359	-0.7862	0.47571	0.65458	1.3381	0.42021	0.44434	0.67978
Malioxamycin	0.75966	-0.39658	-0.99283	0.37699	0.90636	0.78659	-0.34631	0.23454	0.82608	0.91173	2.6753	1.4197	1.9492	0.12307	0.84598	0.93094	-0.10324	-0.35289	0.74198	0.99572	2.2419	1.1647	0.54241	0.61634	0.87709	1.5692	0.64999	0.90292	0.41763	0.99937	1.0337	0.047799	0.56232	0.60392	0.97584	0.89936	-0.15303	-2.2015	0.0925	0.61082	1.1418	0.19125	1.6076	0.1832	0.4147	1.2286	0.29699	2.4311	0.071892
malic acid	0.88421	-0.17753	-0.70059	0.52217	0.91275	1.4763	0.56202	-0.12243	0.90846	0.95479	0.90368	-0.14611	-0.39031	0.7162	0.98633	1.9708	0.97881	1.8801	0.13326	0.99453	0.62276	-0.68326	-0.14575	0.89117	0.97529	1.0087	0.012506	-0.20566	0.8471	0.99937	1.2407	0.3112	0.24879	0.81578	0.98546	3.5832	1.8413	1.2998	0.2635	0.6498	2.348	1.2314	1.7815	0.14942	0.39462	1.7095	0.7736	1.152	0.31349
maleic acid	1.3111	0.39081	0.96735	0.38815	0.90636	0.52511	-0.92932	-0.94397	0.39863	0.76447	3.6264	1.8585	1.608	0.18313	0.85017	2.8121	1.4916	-0.51626	0.6329	0.99453	3.6301	1.86	1.4643	0.21697	0.74414	17.055	4.0921	1.6016	0.18451	0.99937	0.45289	-1.1428	-0.0015095	0.99887	0.99933	0.084653	-3.5623	-2.836	0.047058	0.59431	1.0833	0.1155	0.61904	0.56941	0.72481	0.9969	-0.0044758	0.14649	0.89062
lyxose	1.3505	0.43346	0.97984	0.38264	0.90636	0.4414	-1.1798	-1.7838	0.14902	0.52051	0.43055	-1.2157	-0.51286	0.63507	0.98383	2.4467	1.2909	1.2149	0.29122	0.99453	2.6915	1.4284	1.9245	0.12662	0.74414	1.2007	0.26393	-0.34215	0.74946	0.99937	0.29742	-1.7494	-0.60496	0.57784	0.97584	0.30529	-1.7117	-0.38559	0.71943	0.86611	2.3868	1.2551	1.5548	0.19498	0.42633	1.1866	0.24685	0.48719	0.65162
lyxitol	0.96042	-0.058266	-0.082479	0.93823	0.98409	1.2798	0.35596	0.34778	0.74553	0.88214	2.3097	1.2077	1.1295	0.32182	0.96107	1.1738	0.23124	0.7282	0.50683	0.99453	2.3953	1.2602	2.0168	0.11392	0.74414	2.0966	1.068	1.3058	0.26164	0.99937	0.7636	-0.38911	-0.1861	0.86142	0.98825	2.0152	1.0109	0.43691	0.68473	0.84533	2.2567	1.1742	3.04	0.038401	0.33582	1.4504	0.53649	1.3618	0.2449
lysine	0.747	-0.42081	-1.3861	0.23798	0.90636	0.73866	-0.43702	-0.449	0.67668	0.85902	0.93335	-0.099508	0.086506	0.93522	0.98808	0.67276	-0.57184	-0.51056	0.63655	0.99453	2.1988	1.1367	0.54829	0.61266	0.87632	1.218	0.28446	0.45553	0.67236	0.99937	0.70087	-0.51278	-0.23058	0.82895	0.98546	3.4105	1.77	1.0107	0.36934	0.68279	5	2.3219	1.124	0.32389	0.53393	0.5583	-0.84087	-0.081338	0.93908
Loliolide	0.86783	-0.20452	-0.71851	0.51218	0.91275	1.5296	0.61315	1.144	0.31645	0.7203	1.1109	0.15168	0.5257	0.62689	0.98383	0.99715	-0.0041222	-0.12496	0.90658	0.99572	1.3334	0.41516	1.1183	0.32607	0.7773	1.083	0.11507	0.39349	0.71403	0.99937	0.75295	-0.40937	-2.4029	0.074122	0.76728	1.2752	0.35069	3.9261	0.017159	0.59431	1.3097	0.38923	0.79395	0.47167	0.65188	0.8501	-0.23429	-2.3741	0.076476
levoglucosan	1.6473	0.72011	1.5512	0.19581	0.90636	0.96232	-0.055417	-0.043628	0.96729	0.98362	4.2406	2.0843	3.0515	0.037973	0.84598	3.6027	1.8491	3.371	0.028019	0.99453	2.6569	1.4098	1.8716	0.13458	0.74414	2.922	1.547	1.2259	0.28747	0.99937	0.92716	-0.10911	0.25619	0.81044	0.98546	0.57672	-0.79407	-0.92853	0.40569	0.69798	0.79542	-0.3302	-0.87541	0.43077	0.61666	0.7434	-0.42778	-0.603	0.57903
Leu-Pro	0.90605	-0.14234	-0.43484	0.68611	0.9435	NA	NA	NA	NA	NA	NA	NA	NA	NA	NA	2.1956	1.1346	0.42943	0.68973	0.99572	NA	NA	NA	NA	NA	9.524	3.2516	7.6067	0.0016029	0.17218	0.97863	-0.031169	-0.35894	0.73779	0.97817	0.68691	-0.5418	-1.0831	0.33968	0.66833	1.064	0.089536	0.31563	0.76806	0.86189	1.5271	0.6108	2.5929	0.060496
Leu-Phe	NA	NA	NA	NA	NA	NA	NA	NA	NA	NA	1.073	0.10165	0.041482	0.9689	0.99296	NA	NA	NA	NA	NA	0.9101	-0.13591	-0.074461	0.94422	0.98924	NA	NA	NA	NA	NA	1.254	0.3265	0.81521	0.46071	0.96012	0.47544	-1.0727	-1.9605	0.12149	0.61873	0.59109	-0.75854	-2.031	0.11209	0.37044	0.63255	-0.66075	-1.4202	0.22858
Leu-Leu-Lys	NA	NA	NA	NA	NA	NA	NA	NA	NA	NA	NA	NA	NA	NA	NA	NA	NA	NA	NA	NA	NA	NA	NA	NA	NA	NA	NA	NA	NA	NA	1.286	0.36293	0.49894	0.64402	0.9768	11.022	3.4624	4.928	0.0078843	0.59431	0.65075	-0.61983	-1.0979	0.33389	0.54311	1.591	0.6699	1.0462	0.35454
Leu-Leu	1.1105	0.15126	0.092266	0.93092	0.98182	NA	NA	NA	NA	NA	NA	NA	NA	NA	NA	4.4652	2.1587	2.0085	0.11499	0.99453	NA	NA	NA	NA	NA	NA	NA	NA	NA	NA	1.0594	0.083274	0.27052	0.80014	0.98546	0.5739	-0.80112	-2.0847	0.10546	0.61591	0.56444	-0.82511	-2.2053	0.092111	0.35519	0.62078	-0.68784	-2.7305	0.052419
leucine	0.68922	-0.53697	-2.3409	0.079303	0.90636	0.97338	-0.038918	-0.20832	0.84516	0.92098	0.55813	-0.84133	-1.2197	0.28957	0.93495	0.89399	-0.16167	0.13796	0.89694	0.99572	1.7511	0.80827	0.82204	0.45723	0.82046	4.7436	2.246	2.6455	0.057251	0.75595	1.4694	0.55523	0.72093	0.51084	0.97351	1.8516	0.88875	0.71277	0.51536	0.75293	1.0074	0.010699	-0.0090859	0.99319	0.99507	1.2601	0.33359	0.96493	0.38922
Lecocarpinolide H	NA	NA	NA	NA	NA	NA	NA	NA	NA	NA	NA	NA	NA	NA	NA	NA	NA	NA	NA	NA	NA	NA	NA	NA	NA	NA	NA	NA	NA	NA	0.40298	-1.3112	-1.3781	0.24024	0.81562	33.579	5.0695	1.4265	0.22687	0.63495	2.0565	1.0402	1.1705	0.30679	0.5206	18.548	4.2132	1.2676	0.2737
lauric acid	1.1177	0.16055	0.30796	0.77349	0.95316	1.3311	0.4126	-0.064975	0.95131	0.97474	0.64748	-0.62709	-1.5033	0.20718	0.86306	0.62682	-0.67388	-0.97672	0.38401	0.99453	1.3566	0.44001	0.99119	0.3777	0.78099	23.957	4.5823	7.9599	0.0013495	0.17153	2.636	1.3983	0.92474	0.40744	0.92455	0.15705	-2.6707	-0.75888	0.49018	0.73948	0.59446	-0.75034	-7.0625	0.0021203	0.30583	1.0183	0.026167	-0.086044	0.93557
Lactupicrin	1.5848	0.66427	0.88671	0.42533	0.91133	0.51711	-0.95145	-0.3465	0.74643	0.88214	0.67104	-0.57554	-0.88093	0.42811	0.98383	0.87876	-0.18645	-0.6011	0.58018	0.99453	0.68083	-0.55464	-1.0766	0.34226	0.7773	0.48338	-1.0488	-0.78814	0.4747	0.99937	1.6484	0.72109	1.0604	0.34874	0.8933	0.29116	-1.7801	-2.7693	0.050369	0.59431	0.47467	-1.075	-1.0758	0.34257	0.5495	1.0095	0.013633	0.15853	0.88172
lactulose	1.5091	0.59364	0.18916	0.85918	0.96649	0.96848	-0.046208	0.00024822	0.99981	0.99981	0.24897	-2.0059	-2.9551	0.041758	0.84598	2.6819	1.4233	1.8393	0.13971	0.99453	0.5285	-0.92001	-0.015096	0.98868	0.99858	0.45343	-1.1411	-4.9887	0.0075507	0.26306	0.37187	-1.4271	-0.66415	0.54292	0.97584	19.507	4.2859	1.2711	0.27258	0.6528	0.61185	-0.70875	-1.8462	0.13859	0.38845	1.0893	0.12344	0.11773	0.91196
lactitol	0.30483	-1.7139	-2.568	0.062109	0.90636	1.8675	0.90113	-0.30134	0.77817	0.89402	1.0629	0.087942	0.31626	0.76762	0.98633	0.59721	-0.7437	-0.91733	0.41088	0.99453	0.29218	-1.775	-4.2823	0.012824	0.57156	0.6872	-0.54119	-1.4383	0.22373	0.99937	0.96662	-0.04898	0.35425	0.74104	0.97864	3.5264	1.8182	0.96764	0.38802	0.6897	0.93515	-0.096724	0.42509	0.69265	0.81101	1.6312	0.70595	0.86341	0.43661
Jacquinelin	1.4632	0.54915	0.92149	0.40894	0.9104	0.64076	-0.64215	0.053355	0.96001	0.97907	0.76761	-0.38156	-0.82195	0.45728	0.98383	0.57519	-0.7979	-1.1668	0.3081	0.99453	0.64504	-0.63254	-1.1387	0.31841	0.7773	0.52115	-0.94023	-0.75648	0.49147	0.99937	0.50476	-0.98634	-0.17548	0.86923	0.98906	0.28262	-1.8231	-1.631	0.17822	0.62973	0.63126	-0.66369	-0.64358	0.55489	0.7128	0.61664	-0.6975	-1.8323	0.14085
isoxylonic acid	0.70929	-0.49556	-1.2097	0.29301	0.90636	5.5003	2.4595	1.1552	0.3123	0.71734	0.36643	-1.4484	-0.2004	0.85095	0.98633	1.2678	0.34231	0.47436	0.65998	0.99453	0.57876	-0.78897	-0.61467	0.57202	0.86007	0.16748	-2.578	-7.8478	0.0014241	0.17153	0.85562	-0.22495	-0.21684	0.83894	0.98811	1.1753	0.23308	0.56219	0.604	0.80224	0.28503	-1.8108	-2.4334	0.071713	0.34385	1.1489	0.20026	0.53581	0.62049
isothreonic acid	0.81334	-0.29807	-0.51246	0.63533	0.93757	1.6354	0.70961	1.2164	0.2907	0.69442	2.7961	1.4834	2.2367	0.088947	0.84598	1.718	0.78071	0.63092	0.56234	0.99453	3.0412	1.6046	2.2681	0.085904	0.74414	1.4624	0.54832	0.376	0.72601	0.99937	1.1061	0.14551	0.46498	0.66613	0.9768	1.0715	0.099632	-0.19227	0.8569	0.93527	1.231	0.29981	0.78703	0.47527	0.65458	2.1046	1.0736	1.2889	0.26692
Isoleucine1	0.73946	-0.43545	-1.7363	0.15751	0.90636	0.3042	-1.7169	-1.6933	0.16565	0.53614	1.0849	0.11761	0.11656	0.91282	0.98672	2.0543	1.0386	1.0852	0.33887	0.99453	6.4442	2.688	2.3115	0.081901	0.74414	0.93819	-0.092048	-0.48851	0.65076	0.99937	1.6006	0.67858	2.5603	0.06262	0.76728	0.92169	-0.11765	-0.55321	0.60959	0.80531	0.71737	-0.47921	-1.6156	0.18148	0.41446	0.76964	-0.37774	-1.5347	0.19964
isoleucine	1.2814	0.35771	0.61879	0.56956	0.92596	0.97541	-0.035918	-0.25659	0.81015	0.90848	3.8932	1.961	0.60092	0.58028	0.98383	2.0315	1.0226	0.9721	0.38605	0.99453	2.3015	1.2025	1.2193	0.28972	0.76662	5.7591	2.5259	4.4939	0.010873	0.32146	1.2535	0.32594	0.10564	0.92095	0.99458	0.7588	-0.39821	-0.11137	0.91669	0.96002	0.62054	-0.6884	-3.6007	0.022745	0.33582	0.86061	-0.21658	-0.80399	0.46646
Isodeoxyelephantopin	1.2061	0.27029	0.24025	0.82195	0.95616	0.059409	-4.0732	-1.1255	0.32334	0.72441	0.64861	-0.62459	-0.50539	0.63986	0.98383	1.0804	0.11156	-0.82076	0.45788	0.99453	0.4825	-1.0514	-1.499	0.20824	0.74414	0.20564	-2.2818	-1.5166	0.20397	0.99937	0.32692	-1.613	-0.73959	0.5006	0.97229	0.21107	-2.2442	-1.8071	0.14504	0.62919	0.32695	-1.6128	-0.73565	0.50275	0.67488	0.82099	-0.28456	-0.79118	0.47311
isobutylamine	1.1251	0.17011	0.59451	0.58417	0.92951	2.2175	1.149	1.1529	0.31314	0.71776	0.74884	-0.41727	-0.86674	0.43498	0.98383	1.9296	0.94831	0.46089	0.66882	0.99453	0.73486	-0.44445	-0.55433	0.60888	0.87482	0.26501	-1.9159	-4.5958	0.010062	0.31014	0.75179	-0.41161	0.0031508	0.99764	0.99861	3.705	1.8895	1.7582	0.15354	0.62919	0.73889	-0.43657	-2.6222	0.058662	0.34244	1.0969	0.13342	0.56522	0.60212
Isobergaptene	0.90732	-0.14031	-0.26182	0.80639	0.95616	1.655	0.72679	0.81201	0.46234	0.76957	1.0079	0.011373	0.084417	0.93678	0.98808	0.72441	-0.46513	-1.9258	0.12642	0.99453	1.114	0.1558	0.24095	0.82144	0.96171	0.82204	-0.28271	-0.74821	0.49592	0.99937	0.71575	-0.48248	-0.72477	0.50872	0.97351	2.4586	1.2978	2.3542	0.078156	0.60972	3.8088	1.9293	2.0543	0.10915	0.36919	0.48263	-1.051	-3.165	0.034019
Ile-Leu	NA	NA	NA	NA	NA	NA	NA	NA	NA	NA	NA	NA	NA	NA	NA	NA	NA	NA	NA	NA	NA	NA	NA	NA	NA	NA	NA	NA	NA	NA	1.3876	0.47254	0.89955	0.41922	0.92816	0.35495	-1.4943	-3.5385	0.024047	0.59431	0.30506	-1.7128	-1.9758	0.11938	0.37474	0.87695	-0.18944	-0.4329	0.6874
Ile-Ile	0.62004	-0.68956	-0.59176	0.58584	0.92951	NA	NA	NA	NA	NA	0.24956	-2.0026	-1.9911	0.1173	0.84598	3.4756	1.7973	0.75954	0.48983	0.99453	NA	NA	NA	NA	NA	1.6552	0.72705	0.69091	0.52763	0.99937	1.1724	0.22944	0.67745	0.53528	0.97584	0.43005	-1.2174	-2.5774	0.061496	0.59806	0.35703	-1.4859	-2.845	0.046632	0.33691	0.55882	-0.83954	-3.3105	0.029639
Hymeglusin	0.71276	-0.48851	-0.83165	0.45237	0.91269	1.35	0.43298	0.58266	0.59139	0.82975	0.88166	-0.18171	-0.59486	0.58395	0.98383	0.94888	-0.075706	0.24206	0.82063	0.99572	0.90961	-0.13668	-0.01124	0.99157	0.99909	0.33954	-1.5583	-2.218	0.090814	0.90284	0.65157	-0.618	-2.0389	0.11108	0.76728	7.2938	2.8667	1.2325	0.28524	0.6566	11.364	3.5064	3.1967	0.033006	0.33582	3.5575	1.8309	2.2804	0.084746
Hexyl 6-O-pentopyranosylhexopyranoside	NA	NA	NA	NA	NA	0.15335	-2.7051	-1.8506	0.1379	0.49917	NA	NA	NA	NA	NA	0.66929	-0.5793	-0.50158	0.64231	0.99453	NA	NA	NA	NA	NA	NA	NA	NA	NA	NA	0.51716	-0.95132	-1.866	0.13545	0.76728	0.56779	-0.81656	-1.2112	0.29248	0.65865	0.68887	-0.5377	-1.572	0.19105	0.4217	0.72971	-0.45461	-0.10253	0.92327
heptanoic acid	0.78859	-0.34265	-1.4053	0.23265	0.90636	2.199	1.1368	2.5945	0.060397	0.3646	0.7533	-0.40871	-1.1875	0.30074	0.94279	2.4303	1.2811	4.1468	0.014297	0.74757	2.1221	1.0855	5.4087	0.0056592	0.50069	1.6409	0.7145	0.64692	0.55294	0.99937	0.88141	-0.18212	0.040604	0.96956	0.99729	17.368	4.1184	1.17	0.30697	0.66401	1.286	0.36292	0.82561	0.45542	0.6362	1.0649	0.09078	0.098777	0.92607
guanosine	1.8022	0.84979	-0.08627	0.9354	0.9833	1.9472	0.96143	3.1642	0.034048	0.35175	0.44975	-1.1528	-1.8874	0.13214	0.84598	0.94821	-0.076723	-0.27583	0.79634	0.99572	0.75608	-0.4034	-0.30086	0.77851	0.9466	0.68006	-0.55626	-1.7409	0.15667	0.98719	0.87951	-0.18522	-0.38669	0.71867	0.97811	6.0887	2.6061	1.5774	0.18983	0.63342	1.888	0.91687	0.45206	0.67466	0.79911	1.9943	0.99586	0.32018	0.76486
Grandidentoside	NA	NA	NA	NA	NA	NA	NA	NA	NA	NA	NA	NA	NA	NA	NA	NA	NA	NA	NA	NA	NA	NA	NA	NA	NA	NA	NA	NA	NA	NA	NA	NA	NA	NA	NA	0.92846	-0.10708	0.29882	0.77996	0.89652	0.78417	-0.35077	-0.16006	0.88059	0.93292	NA	NA	NA	NA
glycolic acid	0.6386	-0.64703	0.38239	0.72162	0.94946	1.4844	0.5699	0.93602	0.40226	0.76447	0.45013	-1.1516	-1.082	0.34011	0.96755	1.3133	0.39315	0.069552	0.94789	0.99572	0.62592	-0.67594	-0.37675	0.7255	0.92077	0.51843	-0.94777	-0.73705	0.50199	0.99937	1.8203	0.86417	0.4092	0.70336	0.97811	12.595	3.6548	1.3026	0.26265	0.64919	0.59483	-0.74945	-1.0646	0.34706	0.55225	0.93422	-0.098169	-0.76475	0.48705
Glycerophosphocholine	1.1534	0.20595	0.63255	0.56138	0.92555	0.50624	-0.98211	-2.1327	0.099902	0.451	1.1799	0.23866	0.74524	0.49753	0.98383	0.90457	-0.14469	-0.13436	0.89961	0.99572	1.4704	0.55618	0.55259	0.60997	0.87562	1.5887	0.66785	1.0132	0.36826	0.99937	1.1352	0.18298	0.73898	0.50094	0.97229	0.87555	-0.19175	-0.0041711	0.99687	0.99809	0.66168	-0.59578	-2.7862	0.049504	0.33691	1.3779	0.46247	4.8144	0.0085579
Glyceric acid1	1.5026	0.58748	1.0536	0.35152	0.90636	2.8916	1.5319	3.5038	0.024811	0.35175	0.86722	-0.20554	0.24029	0.82192	0.98633	0.67425	-0.56864	0.12721	0.90491	0.99572	1.0188	0.026873	0.2567	0.81008	0.95618	1.8069	0.85349	1.651	0.17409	0.99678	1.0527	0.074051	-0.14136	0.89442	0.99251	0.65319	-0.61443	-2.2045	0.092186	0.61082	0.5318	-0.91104	-1.3776	0.24039	0.46516	1.0441	0.062309	0.37807	0.72459
glyceric acid	0.87735	-0.18878	-0.45796	0.67076	0.94284	0.85096	-0.23284	-0.45911	0.66999	0.85721	0.90877	-0.13802	0.3594	0.73746	0.98633	0.52917	-0.9182	-0.34733	0.74585	0.99572	1.258	0.33112	0.89373	0.42198	0.80198	2.2159	1.1479	1.5619	0.19333	0.99937	1.2356	0.30526	0.66848	0.54042	0.97584	0.91826	-0.12302	-0.22652	0.8319	0.92374	0.83726	-0.25625	-1.3378	0.25197	0.47602	1.3082	0.38763	1.1031	0.33189
glutaric acid	0.93129	-0.1027	-0.24346	0.81963	0.95616	1.4284	0.5144	1.7514	0.15476	0.52247	1.1046	0.14357	0.047551	0.96435	0.99208	0.41915	-1.2545	-2.1523	0.097725	0.99453	1.3498	0.43273	0.57342	0.59706	0.86847	1.21	0.275	0.85747	0.43952	0.99937	1.3508	0.43387	0.87828	0.42939	0.93762	1.2956	0.37366	-0.01961	0.98529	0.99213	0.91783	-0.12369	-0.74101	0.49983	0.67161	1.1101	0.1507	0.3555	0.74017
Glutamine1	0.21735	-2.2019	-0.47721	0.65811	0.9411	NA	NA	NA	NA	NA	NA	NA	NA	NA	NA	NA	NA	NA	NA	NA	NA	NA	NA	NA	NA	NA	NA	NA	NA	NA	1.8975	0.92411	1.5993	0.185	0.78298	0.48827	-1.0343	-1.2073	0.29383	0.65865	0.93114	-0.10293	-0.3864	0.71887	0.82819	0.31042	-1.6877	-3.9523	0.016785
glutamine	7.4484	2.8969	2.0691	0.10734	0.90636	0.7416	-0.43128	-0.095438	0.92856	0.96439	0.12872	-2.9576	-2.0248	0.11289	0.84598	1.8266	0.8692	0.81477	0.46093	0.99453	3.4056	1.7679	0.69029	0.52797	0.84048	0.35847	-1.4801	-2.6465	0.05719	0.75595	1.0234	0.033433	0.174	0.87031	0.98906	0.16535	-2.5964	-1.8036	0.14563	0.62919	1.0335	0.047536	-0.37238	0.7285	0.83487	0.97261	-0.04006	-0.045549	0.96585
glutamic acid	0.99756	-0.0035246	0.43445	0.68637	0.9435	2.738	1.4531	0.38924	0.71693	0.876	0.91273	-0.13174	-0.42691	0.69142	0.98449	2.189	1.1303	1.1745	0.30535	0.99453	1.1493	0.2007	0.59539	0.58363	0.86283	0.56691	-0.81882	-1.7436	0.15618	0.98719	1.559	0.64058	1.0485	0.35356	0.89948	4.9835	2.3172	1.4862	0.21141	0.63342	0.9949	-0.0073764	0.65152	0.55025	0.71053	1.9006	0.92648	1.4886	0.21083
Glu-Leu	0.61703	-0.69659	0.17098	0.87254	0.97302	0.80222	-0.31793	0.075219	0.94365	0.9727	1.5471	0.62959	1.1922	0.29907	0.94108	1.6084	0.68566	0.56178	0.60425	0.99453	1.0622	0.08709	0.41101	0.70213	0.91181	NA	NA	NA	NA	NA	1.1603	0.21456	0.91503	0.41195	0.92503	0.68742	-0.54075	-1.518	0.20362	0.63342	0.55016	-0.86209	-1.802	0.1459	0.39196	0.87592	-0.19113	-0.60865	0.57563
gluconic acid	2.4366	1.2848	0.61686	0.57071	0.92596	3.2752	1.7116	6.8234	0.002412	0.35175	2.4862	1.3139	1.6323	0.17796	0.84732	3.1723	1.6655	1.5166	0.20395	0.99453	1.2185	0.28512	0.3158	0.76795	0.94058	0.51524	-0.95669	-1.2948	0.26509	0.99937	1.3042	0.38315	0.54416	0.61524	0.97584	2.4421	1.2881	0.96785	0.38793	0.6897	1.0143	0.020447	-0.31237	0.77036	0.86367	0.84281	-0.24671	0.037219	0.97209
Globulol	0.94602	-0.080052	-0.37503	0.72668	0.94946	1.5777	0.65782	1.0977	0.33396	0.73321	0.99966	-0.0004942	0.18487	0.86233	0.98633	0.83201	-0.26532	-1.3603	0.24534	0.99453	1.1841	0.24375	0.9137	0.41257	0.7976	0.90078	-0.15076	-0.47923	0.6568	0.99937	0.62399	-0.68041	-2.4082	0.0737	0.76728	2.0244	1.0175	2.5019	0.066628	0.59806	2.3151	1.2111	2.4109	0.07348	0.34564	0.71517	-0.48364	-2.5573	0.062818
Geranyllinalool	NA	NA	NA	NA	NA	NA	NA	NA	NA	NA	NA	NA	NA	NA	NA	NA	NA	NA	NA	NA	NA	NA	NA	NA	NA	NA	NA	NA	NA	NA	0.24964	-2.0021	-1.8602	0.13637	0.76728	1.8737	0.90586	0.19243	0.85678	0.93527	4.2208	2.0775	2.0425	0.11063	0.36998	0.93041	-0.10406	-0.33246	0.75624
Gentisic acid 5-O-glucoside	NA	NA	NA	NA	NA	NA	NA	NA	NA	NA	34.349	5.1022	4.0747	0.015164	0.84598	NA	NA	NA	NA	NA	NA	NA	NA	NA	NA	NA	NA	NA	NA	NA	1.3687	0.45285	0.60227	0.57947	0.97584	14.021	3.8095	2.9441	0.042216	0.59431	3.0927	1.6289	2.2418	0.088441	0.35428	1.4653	0.55121	1.106	0.33076
Galacturonic acid1	1.214	0.27976	1.222	0.2888	0.90636	2.9273	1.5496	3.5848	0.023068	0.35175	0.83533	-0.25958	-0.45013	0.67593	0.98383	1.5064	0.59109	1.2812	0.26936	0.99453	1.2932	0.37089	1.163	0.30948	0.77712	0.9259	-0.11107	-0.3858	0.71929	0.99937	0.81425	-0.29645	-1.2127	0.29196	0.85526	1.2472	0.31868	0.81425	0.4612	0.72414	1.7031	0.76816	3.1363	0.034972	0.33582	1.2471	0.31863	1.7014	0.16408
galacturonic acid	0.94001	-0.089257	-0.13371	0.90009	0.97753	0.25461	-1.9736	-3.9215	0.017226	0.35175	1.3887	0.47374	1.5813	0.18896	0.85017	1.4071	0.49276	1.4835	0.21209	0.99453	1.0477	0.067286	-0.22657	0.83187	0.96473	2.2862	1.193	0.58355	0.59084	0.99937	0.94754	-0.077744	-0.11661	0.91279	0.99458	0.91258	-0.13198	-0.1147	0.91421	0.95981	0.423	-1.2413	-1.8976	0.13061	0.38134	0.90262	-0.14782	-0.6201	0.56877
galactonic acid	0.85919	-0.21896	-0.82262	0.45693	0.91269	1.0353	0.050041	-0.22901	0.83009	0.91476	1.1721	0.22914	1.0941	0.33536	0.96458	1.4164	0.50225	0.33911	0.75158	0.99572	1.2314	0.30029	0.66854	0.54039	0.84817	0.99668	-0.0047978	-0.22033	0.8364	0.99937	0.95531	-0.065957	0.1076	0.91949	0.99458	0.86438	-0.21026	-0.53235	0.62268	0.81343	1.2373	0.30716	1.0338	0.35963	0.56119	1.3313	0.41281	0.54305	0.61594
galactinol	0.34267	-1.5451	-1.6167	0.18125	0.90636	1.1822	0.24144	0.68579	0.53053	0.7943	2.799	1.4849	2.2046	0.092174	0.84598	1.0417	0.058961	-0.39531	0.71279	0.99572	2.3254	1.2175	1.8967	0.13074	0.74414	6.1547	2.6217	3.5814	0.023139	0.44235	0.4897	-1.03	-0.31045	0.77173	0.98546	0.90757	-0.13992	0.17227	0.87159	0.94256	1.7788	0.83088	1.1477	0.31508	0.52665	5.3757	2.4264	1.7906	0.14784
fucose	0.75273	-0.40979	-1.2568	0.2772	0.90636	0.76219	-0.39178	-1.0705	0.34467	0.74185	1.8173	0.86177	1.798	0.14658	0.84598	2.0436	1.0311	2.8532	0.046246	0.99453	2.3733	1.2469	1.1017	0.33244	0.7773	1.4427	0.52874	1.6669	0.17086	0.99649	0.86402	-0.21087	-0.64033	0.5568	0.97584	2.1123	1.0788	0.57959	0.59327	0.79686	1.0491	0.069134	0.1629	0.87849	0.93201	1.0134	0.019161	0.025779	0.98067
fructose-6-phosphate	0.45331	-1.1414	-0.93125	0.40444	0.90661	2.8342	1.503	0.86928	0.43374	0.76665	1.1228	0.16711	0.019747	0.98519	0.99616	1.1669	0.22265	3.3691	0.028068	0.99453	1.7159	0.77899	2.5553	0.06295	0.74414	0.80543	-0.31216	-0.78697	0.47531	0.99937	1.1797	0.23846	0.50678	0.63897	0.9768	1.7234	0.78522	0.45614	0.67195	0.838	1.0218	0.031145	0.36674	0.73239	0.83636	2.5637	1.3583	1.4134	0.23042
fructose	1.6134	0.69012	1.7182	0.16088	0.90636	0.89363	-0.16224	-0.60391	0.57848	0.82295	1.9507	0.96401	3.3014	0.029896	0.84598	0.45572	-1.1338	-1.4961	0.20896	0.99453	0.58683	-0.76898	-1.1841	0.30192	0.7746	0.86329	-0.21209	-0.45352	0.67369	0.99937	1.6774	0.74623	0.65401	0.5488	0.97584	0.075296	-3.7313	-2.8764	0.045177	0.59431	0.90849	-0.13846	0.0051595	0.99613	0.99708	0.61425	-0.7031	-1.8671	0.13528
Foetidin	NA	NA	NA	NA	NA	2.5804	1.3676	0.82611	0.45517	0.76957	NA	NA	NA	NA	NA	NA	NA	NA	NA	NA	NA	NA	NA	NA	NA	NA	NA	NA	NA	NA	0.23964	-2.0611	-0.69993	0.52254	0.97584	NA	NA	NA	NA	NA	11.61	3.5373	2.4245	0.072409	0.34385	1.1357	0.18359	-0.0075726	0.99432
flavin adenine	0.92142	-0.11806	-0.5718	0.59806	0.93166	0.6682	-0.58164	-1.6109	0.18249	0.55943	0.68568	-0.54439	-1.1494	0.31445	0.95172	1.9891	0.9921	1.6199	0.18057	0.99453	0.96443	-0.052244	0.20877	0.84483	0.96759	0.78248	-0.35387	-0.53645	0.62009	0.99937	1.4181	0.50392	1.1513	0.31376	0.87337	9.0032	3.1704	1.4232	0.22776	0.63495	0.6322	-0.66155	-2.0137	0.11432	0.37284	0.87884	-0.18632	-0.22346	0.83412
exo-Norborneol	0.9003	-0.15152	-0.43532	0.68579	0.9435	1.5086	0.59318	1.013	0.36837	0.75481	0.90166	-0.14934	-0.15804	0.88209	0.98633	0.91938	-0.12127	-0.75352	0.49306	0.99453	0.98343	-0.024102	-0.11732	0.91226	0.98082	0.88298	-0.17955	-0.54785	0.61293	0.99937	0.48125	-1.0551	-2.1735	0.09544	0.76728	1.1603	0.21444	0.78344	0.47716	0.73248	0.60596	-0.72271	-2.8166	0.047995	0.33691	0.58578	-0.77158	-3.9683	0.016562
Ethyl 4-amino-2-(methylthio)-1,3-thiazole-5-carboxylate	1.0236	0.033697	0.37332	0.72785	0.94946	0.028204	-5.1479	-3.2289	0.032008	0.35175	2.8906	1.5314	5.1016	0.0069747	0.79364	NA	NA	NA	NA	NA	0.37995	-1.3961	-1.322	0.25671	0.75553	NA	NA	NA	NA	NA	1.8569	0.89288	2.1845	0.094269	0.76728	0.55584	-0.84725	-2.0146	0.1142	0.61873	1.2057	0.26983	1.2435	0.28158	0.5011	0.9041	-0.14544	-0.57572	0.59564
ethanolamine	0.74173	-0.43103	-1.5721	0.19103	0.90636	1.4827	0.56822	0.48855	0.65073	0.85082	0.79762	-0.32623	-0.84153	0.44742	0.98383	0.51483	-0.95784	-1.2994	0.26364	0.99453	0.87088	-0.19945	-0.4016	0.70851	0.9121	1.0105	0.015086	0.24266	0.8202	0.99937	1.8938	0.92129	2.4047	0.073982	0.76728	1.4347	0.52079	1.43	0.22594	0.63495	1.3322	0.41386	1.7597	0.15328	0.39907	1.2689	0.34352	0.39918	0.71016
ethanol phosphate	3.266	1.7075	1.7266	0.15931	0.90636	0.74307	-0.42842	-1.16	0.31056	0.71607	2.0382	1.0273	0.28643	0.78877	0.98633	1.7364	0.79611	0.4669	0.66487	0.99453	1.086	0.11904	0.69947	0.5228	0.84005	0.020138	-5.6339	-4.3861	0.011818	0.33075	1.467	0.5529	0.095332	0.92864	0.99458	5.9307	2.5682	1.0062	0.37127	0.68281	0.76455	-0.38731	-0.187	0.86076	0.92229	1.572	0.65262	0.98318	0.38118
Esculin	0.215	-2.2176	-1.954	0.1224	0.90636	0.23545	-2.0865	-1.9787	0.11898	0.48036	0.98071	-0.028108	-0.31925	0.76551	0.98633	0.37361	-1.4204	-0.48875	0.65061	0.99453	0.6365	-0.65177	-0.76711	0.48579	0.82816	1.4419	0.52794	-0.2736	0.79794	0.99937	0.37035	-1.433	-0.50428	0.64058	0.9768	0.67599	-0.56492	-0.24226	0.82049	0.91797	1.2873	0.36437	0.45319	0.67391	0.79911	0.69473	-0.52547	-0.016606	0.98755
erythrose	0.89757	-0.1559	0.11064	0.91723	0.97987	1.0015	0.0021755	-0.1461	0.89091	0.94298	1.1466	0.19734	0.66515	0.54235	0.98383	1.5867	0.66606	1.5631	0.19307	0.99453	1.5965	0.67488	2.4055	0.073912	0.74414	1.3659	0.44982	1.1236	0.32406	0.99937	1.0132	0.018952	0.23903	0.82283	0.98546	1.6351	0.70934	0.24946	0.81529	0.91536	0.69634	-0.52214	-1.1803	0.30327	0.51845	1.3598	0.44342	0.45487	0.6728
Erythronolactone	1.0676	0.094309	0.44399	0.68001	0.9433	1.5487	0.63105	1.2627	0.27528	0.67794	1.19	0.25092	0.72745	0.50724	0.98383	1.4657	0.55154	1.695	0.16532	0.99453	1.8616	0.89653	1.3912	0.23655	0.74414	0.96217	-0.055634	-0.48216	0.65489	0.99937	1.3141	0.39411	0.90159	0.41825	0.92816	0.9085	-0.13845	-0.35962	0.73731	0.87656	0.74986	-0.41531	-1.9162	0.12782	0.38071	1.1163	0.15873	0.38514	0.71974
erythronic acid lactone	0.83155	-0.26613	-0.84734	0.44453	0.91269	1.0555	0.077991	-0.35183	0.74272	0.88214	0.60463	-0.72587	-1.8975	0.13061	0.84598	0.99281	-0.010407	0.27278	0.79852	0.99572	1.0592	0.082934	0.26134	0.80674	0.95538	2.2599	1.1762	1.9338	0.12527	0.9595	1.5809	0.66071	1.6972	0.1649	0.77009	1.0135	0.019361	-0.032152	0.97589	0.98775	0.65898	-0.6017	-1.4287	0.2263	0.45411	0.91692	-0.12513	-0.45987	0.66949
erythritol	1.9192	0.9405	0.56782	0.60051	0.93243	1.0694	0.096738	-0.21896	0.8374	0.91701	1.36	0.44363	0.8048	0.46605	0.98383	1.1338	0.18111	0.31464	0.76876	0.99572	2.4706	1.3049	0.95918	0.39179	0.78646	1.341	0.42329	0.77524	0.48148	0.99937	0.41958	-1.253	-1.6171	0.18117	0.7796	2.1211	1.0848	0.88956	0.42397	0.70127	1.5515	0.63364	1.7891	0.1481	0.39435	1.0372	0.052747	0.20366	0.84856
Eleutheroside	NA	NA	NA	NA	NA	0.036347	-4.782	-4.3112	0.012535	0.35175	1.0619	0.086662	0.41642	0.69848	0.98629	NA	NA	NA	NA	NA	0.23029	-2.1185	-0.53682	0.61986	0.87753	NA	NA	NA	NA	NA	1.4004	0.48587	0.73788	0.50153	0.97229	0.41403	-1.2722	-1.4249	0.2273	0.63495	0.32739	-1.6109	-0.46894	0.66353	0.78987	0.70285	-0.50872	-0.48163	0.65523
dodecanol	1.0652	0.091073	0.055259	0.95858	0.99026	1.6753	0.74443	0.066077	0.95049	0.97474	3.5918	1.8447	1.8194	0.14298	0.84598	0.83619	-0.25809	-0.042728	0.96797	0.99638	2.4146	1.2718	4.5223	0.01064	0.5681	5.1637	2.3684	4.3816	0.01186	0.33075	1.2363	0.30607	0.69755	0.52388	0.97584	0.95191	-0.071104	0.20918	0.84453	0.93059	1.5659	0.64703	0.95427	0.39398	0.58617	0.81014	-0.30376	-0.79639	0.4704
Dodecanedioic acid	1.058	0.081404	0.23015	0.82927	0.95629	1.3656	0.44954	0.38508	0.71978	0.87644	2.2557	1.1736	2.1517	0.097795	0.84598	0.9105	-0.13527	0.086491	0.93523	0.99572	0.8819	-0.18132	-0.60129	0.58006	0.86283	1.1779	0.23627	0.52352	0.62828	0.99937	1.277	0.35272	-0.034363	0.97423	0.99729	1.8133	0.8586	1.8215	0.14263	0.62874	2.2243	1.1534	2.5957	0.06032	0.34385	1.5669	0.64787	0.46656	0.66509
Dodeca-2(E),4(E)-dienoic acid	1.01	0.014419	0.10928	0.91824	0.97987	1.1276	0.17329	0.59487	0.58395	0.82662	0.76294	-0.39036	-0.33815	0.75226	0.98633	0.76764	-0.3815	-0.56471	0.60243	0.99453	0.70451	-0.50531	-0.71234	0.5156	0.83863	1.05	0.070387	-0.02423	0.98183	0.99937	0.40454	-1.3056	-1.9165	0.12778	0.76728	0.68217	-0.55179	0.11441	0.91442	0.95981	0.56015	-0.83611	-3.1153	0.035688	0.33582	0.55599	-0.84688	-2.5402	0.063969
Dinor-12-oxophytodienoic acid	NA	NA	NA	NA	NA	NA	NA	NA	NA	NA	4.614	2.206	2.4924	0.067313	0.84598	NA	NA	NA	NA	NA	5.608	2.4875	2.1509	0.097881	0.74414	NA	NA	NA	NA	NA	0.23042	-2.1177	-2.0858	0.10533	0.76728	7.6373	2.9331	2.6856	0.054909	0.59431	4.4083	2.1402	3.5114	0.024641	0.33582	3.7187	1.8948	1.4419	0.22279
dihydroxyacetone	0.70583	-0.50262	-1.5668	0.19222	0.90636	1.4921	0.57736	0.17284	0.87117	0.93357	1.0025	0.0036628	-0.4074	0.70457	0.98633	2.8668	1.5194	4.4197	0.011513	0.6809	1.5854	0.66483	1.8689	0.135	0.74414	3.0247	1.5968	1.687	0.16688	0.996	2.1783	1.1232	2.4721	0.068794	0.76728	1.1805	0.23942	0.22321	0.8343	0.9253	0.83847	-0.25416	-1.2367	0.28386	0.50346	2.004	1.0029	1.9513	0.12277
digitoxose	0.65147	-0.61823	-1.9242	0.12666	0.90636	3.5833	1.8413	0.64711	0.55282	0.80672	2.2083	1.1429	0.96141	0.39079	0.98383	1.3054	0.38454	0.82432	0.45607	0.99453	2.022	1.0158	1.8822	0.13294	0.74414	2.1181	1.0828	2.8768	0.045159	0.66104	1.2073	0.27183	0.73087	0.50537	0.97293	0.79314	-0.33435	-1.2504	0.2793	0.65364	0.81571	-0.29387	-1.0083	0.37035	0.57092	1.081	0.1124	0.19711	0.85335
Diethyl 2-[(2-hydroxyanilino)methylene]malonate	1.7518	0.80884	1.9261	0.12638	0.90636	2.1264	1.0884	3.8668	0.018043	0.35175	0.83967	-0.25211	0.048382	0.96373	0.99173	1.5202	0.60427	1.5796	0.18935	0.99453	1.4949	0.58007	1.298	0.26406	0.75945	1.3856	0.47056	0.02852	0.97861	0.99937	0.60569	-0.72334	-4.9759	0.0076196	0.76728	1.152	0.20414	0.51299	0.63499	0.81867	2.2559	1.1737	3.1506	0.034494	0.33582	0.97604	-0.034981	-0.31921	0.76554
D-erythro-sphingosine	0.5518	-0.85779	-2.4552	0.070054	0.90636	2.6148	1.3867	1.5201	0.20313	0.5883	1.1722	0.22924	0.22671	0.83177	0.98633	1.5513	0.63352	1.7078	0.16285	0.99453	1.2374	0.30729	0.18436	0.8627	0.97036	4.1915	2.0675	0.73051	0.50557	0.99937	0.86446	-0.21012	-0.16629	0.876	0.98978	0.58786	-0.76646	-0.1103	0.91748	0.96037	2.3766	1.2489	1.5429	0.19773	0.42851	1.4338	0.51983	0.8116	0.46255
deoxypentitol	1.0138	0.019741	0.11551	0.91361	0.97987	1.6262	0.70154	1.0716	0.34424	0.74185	0.62914	-0.66856	-1.0395	0.35726	0.9819	1.6657	0.73616	2.2266	0.089951	0.99453	0.69046	-0.53437	-0.76836	0.48512	0.82816	1.4116	0.4973	-0.1559	0.88367	0.99937	1.1761	0.23402	0.057663	0.95678	0.99607	7.166	2.8412	1.5118	0.20511	0.63342	0.57389	-0.80116	-1.9794	0.11888	0.37474	1.0974	0.13411	0.25172	0.81366
Dehydrocostus lactone	NA	NA	NA	NA	NA	NA	NA	NA	NA	NA	10.167	3.3459	0.57969	0.59321	0.98383	NA	NA	NA	NA	NA	1.164	0.21903	0.201	0.85051	0.96798	NA	NA	NA	NA	NA	0.46636	-1.1005	-1.4942	0.20944	0.80304	18.062	4.1749	2.6188	0.058872	0.59717	1.3122	0.39201	0.6838	0.53166	0.69679	5.2573	2.3943	2.3897	0.075196
Dehydro-ascorbic acid dimer	NA	NA	NA	NA	NA	1.6525	0.72466	0.23401	0.82647	0.91173	0.79448	-0.33191	-0.12342	0.90773	0.98672	NA	NA	NA	NA	NA	NA	NA	NA	NA	NA	NA	NA	NA	NA	NA	2.1702	1.1178	0.27846	0.79446	0.98546	0.73659	-0.44107	-0.8497	0.44336	0.71167	2.264	1.1789	1.1471	0.3153	0.52665	1.4722	0.55795	-0.30818	0.77333
dehydroascorbic acid	1.6862	0.7538	1.1951	0.29805	0.90636	0.82283	-0.28133	-0.7769	0.4806	0.77515	1.6737	0.74307	0.71968	0.51153	0.98383	0.59566	-0.74744	-1.2581	0.27679	0.99453	0.99695	-0.0044082	0.18317	0.86357	0.97036	1.6842	0.75207	1.1213	0.32492	0.99937	1.8835	0.91341	1.257	0.27715	0.84	1.1064	0.14587	0.69288	0.52651	0.75967	0.5574	-0.84322	-2.0565	0.10888	0.36919	0.65042	-0.62056	-1.3653	0.24391
dehydroabietic acid	0.80391	-0.3149	-0.46579	0.6656	0.94275	2.5775	1.366	1.1833	0.30221	0.70659	1.9688	0.97729	1.1384	0.31849	0.95675	0.68903	-0.53737	-0.91693	0.41106	0.99453	1.8147	0.85972	1.9596	0.1216	0.74414	1.014	0.020038	-0.056359	0.95776	0.99937	1.2943	0.37212	2.1268	0.10057	0.76728	1.8158	0.86057	1.2646	0.27469	0.65364	0.56511	-0.8234	-3.6299	0.022161	0.33582	1.2404	0.3108	1.8656	0.13552
Daphnin	0.14791	-2.7572	-1.4705	0.21537	0.90636	0.043749	-4.5146	-4.5983	0.010043	0.35175	0.92612	-0.11073	-0.30429	0.77608	0.98633	0.57493	-0.79855	-2.2191	0.090706	0.99453	0.3589	-1.4783	-2.6402	0.057568	0.74414	0.61158	-0.70939	-1.4831	0.2122	0.99937	0.33167	-1.5922	-3.3352	0.028966	0.76728	0.86356	-0.21163	0.028711	0.97847	0.98879	1.1486	0.19984	0.4957	0.64611	0.77773	0.84316	-0.24612	0.10026	0.92496
Cynarin	0.39137	-1.3534	-1.3406	0.25112	0.90636	0.2493	-2.0041	-1.9909	0.11733	0.48036	1.6756	0.74468	0.95144	0.39526	0.98383	1.1512	0.20313	0.67605	0.53608	0.99453	16.074	4.0067	1.3349	0.25283	0.75113	2.0146	1.0105	1.992	0.11718	0.9595	1.2237	0.29121	-0.20077	0.85067	0.98825	2.7832	1.4767	1.4098	0.23141	0.63731	1.0802	0.11126	0.5529	0.60978	0.75318	1.548	0.63042	1.483	0.21223
Corey PG-lactone diol	NA	NA	NA	NA	NA	NA	NA	NA	NA	NA	17.139	4.0992	5.1364	0.0068083	0.79364	4.2855	2.0994	1.4546	0.21947	0.99453	NA	NA	NA	NA	NA	NA	NA	NA	NA	NA	0.36102	-1.4699	-1.9382	0.12463	0.76728	2.1518	1.1056	1.2001	0.29633	0.65865	2.4485	1.2919	1.8874	0.13214	0.38262	0.70158	-0.51131	0.25988	0.80778
Coniferyl aldehyde	0.89179	-0.16522	-0.52637	0.62646	0.93757	1.1653	0.22067	0.59091	0.58635	0.82713	5.0421	2.334	2.5209	0.065291	0.84598	1.4611	0.54703	0.85859	0.43897	0.99453	1.624	0.69955	0.5676	0.60065	0.8693	3.9664	1.9878	2.508	0.0662	0.78734	0.56374	-0.82691	-2.8792	0.045047	0.76728	2.0541	1.0385	0.58955	0.58718	0.79297	5.9795	2.58	1.998	0.11638	0.37369	1.5364	0.61951	3.0001	0.039937
conduritol-beta-epoxide	0.6905	-0.53428	-1.8803	0.13323	0.90636	0.53223	-0.90988	-1.1641	0.30908	0.71407	0.68783	-0.53988	-0.83577	0.4503	0.98383	0.94509	-0.081484	-0.65832	0.5463	0.99453	0.41148	-1.2811	-1.6447	0.17538	0.74414	1.308	0.38733	0.32069	0.7645	0.99937	1.3793	0.46393	0.58381	0.59069	0.97584	0.43241	-1.2095	-1.2323	0.28533	0.6566	0.71738	-0.4792	-1.8101	0.14453	0.39178	1.5241	0.60799	0.90559	0.41637
Citroside	0.26741	-1.9029	-1.4597	0.21816	0.90636	0.30132	-1.7306	-0.51563	0.63331	0.84414	2.9726	1.5717	2.1864	0.094072	0.84598	1.5938	0.67251	0.37281	0.7282	0.99572	5.7738	2.5295	0.1921	0.85702	0.96821	1.1716	0.22843	0.61983	0.56893	0.99937	0.40425	-1.3067	-1.8417	0.13932	0.76728	1.9684	0.97704	1.2203	0.28938	0.65809	1.1759	0.23372	0.78556	0.47605	0.65458	1.1633	0.21828	0.54665	0.61368
Citramalic acid1	NA	NA	NA	NA	NA	NA	NA	NA	NA	NA	1.4455	0.53158	0.97912	0.38296	0.98383	1.8049	0.85188	0.62535	0.56565	0.99453	3.6563	1.8704	1.1685	0.3075	0.77712	5.4429	2.4444	1.9056	0.1294	0.9595	0.8716	-0.19826	-0.60541	0.57757	0.97584	0.78723	-0.34514	-0.96727	0.38819	0.6897	1.3778	0.46235	0.97518	0.38469	0.58153	1.5225	0.60643	1.5033	0.2072
citramalic acid	0.56932	-0.81269	-3.1891	0.033246	0.90636	1.0195	0.027814	-0.20636	0.84659	0.92155	2.1526	1.106	1.6553	0.17322	0.84732	0.70353	-0.50732	-0.19179	0.85725	0.99572	0.56025	-0.83585	0.3948	0.71314	0.91371	17.795	4.1534	3.0091	0.039585	0.60773	1.4116	0.49733	0.41751	0.69774	0.97811	0.22953	-2.1232	-0.4824	0.65473	0.83042	1.1089	0.14916	0.49976	0.64349	0.77702	1.4376	0.52365	0.71985	0.51143
cis-caffeic acid	0.47653	-1.0694	-3.2927	0.03014	0.90636	1.1798	0.23854	0.55281	0.60983	0.83795	0.26968	-1.8907	-0.9318	0.40419	0.98383	1.1515	0.20355	-0.16961	0.87355	0.99572	1.2901	0.36752	0.77766	0.4802	0.82816	0.916	-0.12658	-0.54603	0.61407	0.99937	0.99135	-0.012538	0.23657	0.82461	0.98546	0.72591	-0.46213	-0.3414	0.74999	0.88066	0.6786	-0.55936	-0.3715	0.72911	0.83499	1.0238	0.033998	0.097663	0.9269
Cichorioside N	1.46	0.54598	0.51521	0.63357	0.93757	0.3644	-1.4564	-1.2511	0.27907	0.68042	1.3358	0.41769	0.76484	0.487	0.98383	NA	NA	NA	NA	NA	0.59989	-0.73723	-1.227	0.2871	0.76662	NA	NA	NA	NA	NA	0.91716	-0.12475	-0.029178	0.97812	0.99729	0.34162	-1.5495	-2.3854	0.075542	0.60972	0.74299	-0.42859	0.024563	0.98158	0.98934	5.9726	2.5784	1.7017	0.16403
Cichorioside C	1.8996	0.92571	0.78746	0.47505	0.91269	0.13084	-2.9341	-1.0203	0.36528	0.75382	0.2075	-2.2688	-1.9434	0.1239	0.84598	NA	NA	NA	NA	NA	0.52136	-0.93966	-1.4693	0.21568	0.74414	NA	NA	NA	NA	NA	0.87795	-0.18778	0.13649	0.89803	0.99257	0.18368	-2.4448	-2.5614	0.062544	0.59806	0.38986	-1.359	-0.7082	0.51791	0.6869	NA	NA	NA	NA
Cichorioside B	17.39	4.1202	0.62904	0.56346	0.92555	NA	NA	NA	NA	NA	2.2803	1.1892	1.0442	0.35532	0.98144	NA	NA	NA	NA	NA	6.2692	2.6483	2.114	0.10203	0.74414	NA	NA	NA	NA	NA	0.46335	-1.1098	-2.2105	0.091572	0.76728	0.35186	-1.5069	-2.7606	0.050818	0.59431	1.6866	0.75414	1.8347	0.14046	0.38855	2.8178	1.4946	0.69892	0.52311
Chromomoric acid	0.76139	-0.3933	-1.2342	0.28468	0.90636	0.60032	-0.7362	-0.4061	0.70545	0.87176	1.1241	0.16878	0.54855	0.61249	0.98383	1.1976	0.26018	0.51906	0.63111	0.99453	0.55662	-0.84524	-0.99024	0.37811	0.78099	2.5515	1.3514	7.8369	0.0014317	0.17153	0.71791	-0.47813	-1.0354	0.35898	0.90168	0.33048	-1.5973	-3.1055	0.036029	0.59431	0.85705	-0.22254	-0.52313	0.62852	0.76799	0.39774	-1.3301	-3.7479	0.019983
Chlorogenic acid1	0.43423	-1.2035	-1.2326	0.28522	0.90636	0.37785	-1.4041	-1.3498	0.24841	0.6491	1.871	0.90377	1.0046	0.37194	0.98383	1.0589	0.08252	0.5688	0.59991	0.99453	9.1044	3.1866	1.3675	0.24327	0.74414	1.9796	0.98521	2.38	0.075986	0.84764	0.88364	-0.17847	-0.48207	0.65494	0.9768	2.851	1.5115	1.4641	0.21701	0.63342	1.0706	0.098399	0.61438	0.57219	0.72706	1.2499	0.32178	1.0301	0.36115
chlorogenic acid	0.35879	-1.4788	-1.1508	0.31392	0.90636	1.6109	0.68791	1.1805	0.3032	0.70825	0.43783	-1.1916	-0.35757	0.73874	0.98633	0.57979	-0.78639	0.19231	0.85687	0.99572	4.716	2.2376	2.5809	0.061269	0.74414	2.9998	1.5849	2.3835	0.075704	0.84742	0.27533	-1.8608	-0.94632	0.39757	0.92077	5.8421	2.5465	1.0626	0.34787	0.67212	1.8594	0.89485	1.0606	0.34866	0.55352	1.3181	0.3985	0.71079	0.51646
Chicoric acid	1.4328	0.5188	0.30775	0.77363	0.95316	0.40538	-1.3027	-0.78722	0.47518	0.77407	0.47998	-1.059	0.030677	0.977	0.99616	1.0365	0.051693	0.12747	0.90472	0.99572	2.2429	1.1654	0.85182	0.44231	0.81296	1.0993	0.13659	0.23223	0.82776	0.99937	0.35695	-1.4862	-1.5347	0.19965	0.79055	1.1717	0.22856	0.082971	0.93786	0.97005	0.58522	-0.77296	-0.27054	0.80013	0.88258	1.8151	0.86008	1.0337	0.35968
Cellohexaose	NA	NA	NA	NA	NA	NA	NA	NA	NA	NA	NA	NA	NA	NA	NA	1.4018	0.48724	0.4144	0.69984	0.99572	NA	NA	NA	NA	NA	NA	NA	NA	NA	NA	NA	NA	NA	NA	NA	0.77963	-0.35914	0.50084	0.64279	0.8235	1.0621	0.08694	0.11203	0.91619	0.95242	0.37322	-1.4219	-1.6722	0.16979
capric acid	0.72601	-0.46193	-1.2869	0.26754	0.90636	1.956	0.96794	0.33914	0.75156	0.88454	1.5982	0.67649	0.38583	0.71927	0.98633	0.98556	-0.020978	-0.1426	0.8935	0.99572	1.7028	0.76787	1.1366	0.31919	0.7773	1.3183	0.39866	0.66617	0.54176	0.99937	0.92954	-0.10541	-0.12427	0.90709	0.99346	0.93612	-0.095231	-0.073205	0.94516	0.97416	0.59709	-0.74397	-2.4804	0.068183	0.34385	0.75404	-0.40728	-1.7955	0.14701
Caftaric acid	NA	NA	NA	NA	NA	NA	NA	NA	NA	NA	NA	NA	NA	NA	NA	NA	NA	NA	NA	NA	NA	NA	NA	NA	NA	NA	NA	NA	NA	NA	NA	NA	NA	NA	NA	NA	NA	NA	NA	NA	NA	NA	NA	NA	NA	NA	NA	NA	NA
Caffeic acid	0.26857	-1.8966	-2.0027	0.11576	0.90636	0.37844	-1.4019	-0.54846	0.61255	0.83988	1.1289	0.17497	0.86522	0.43572	0.98383	1.1976	0.26016	0.70792	0.51807	0.99453	29.372	4.8764	1.9708	0.12006	0.74414	3.888	1.959	1.4212	0.22831	0.99937	0.61797	-0.6944	-1.8626	0.13599	0.76728	2.4499	1.2927	1.1065	0.33057	0.66744	0.87605	-0.19092	0.0063231	0.99526	0.99644	1.5545	0.63647	1.1088	0.3297
cadaverine	0.63203	-0.66193	-2.6892	0.054706	0.90636	1.3642	0.4481	0.25037	0.81463	0.90859	1.7361	0.79584	0.34203	0.74954	0.98633	2.759	1.4641	1.9222	0.12694	0.99453	2.0336	1.024	1.6973	0.16487	0.74414	1.3378	0.41981	0.73088	0.50536	0.99937	0.97778	-0.03242	-0.46461	0.66638	0.9768	1.0849	0.11751	0.55108	0.61091	0.80577	0.57777	-0.79143	-1.4676	0.21613	0.44475	0.90159	-0.14946	-0.19134	0.85758
butyrolactam	0.83679	-0.25707	-0.29486	0.78277	0.9541	1.0979	0.13477	0.18656	0.86108	0.92675	0.61581	-0.69944	-1.5513	0.19578	0.85637	1.1953	0.25741	1.2175	0.29034	0.99453	0.19863	-2.3318	-2.0145	0.11421	0.74414	5.0126	2.3255	3.6609	0.021563	0.42298	2.1498	1.1042	1.1842	0.30188	0.86331	3.0586	1.6129	0.60656	0.57689	0.79108	0.54224	-0.883	-3.8919	0.017662	0.33582	0.73005	-0.45393	-0.95061	0.39563
butylamine	0.59413	-0.75115	-1.1675	0.30784	0.90636	1.6644	0.73496	0.68302	0.53211	0.7943	0.69679	-0.5212	-0.9449	0.39821	0.98383	1.9902	0.99291	0.4923	0.6483	0.99453	0.8148	-0.29549	-0.20105	0.85047	0.96798	0.30596	-1.7086	-3.5762	0.023245	0.44235	0.7531	-0.40909	-0.058577	0.9561	0.99607	3.4632	1.7921	1.6847	0.16733	0.62947	0.7061	-0.50206	-2.8239	0.04764	0.33691	0.79559	-0.3299	-1.6121	0.18224
beta-mannosylglycerate	0.28854	-1.7931	-3.1836	0.033421	0.90636	0.95074	-0.072874	-0.0094046	0.99295	0.99798	1.1881	0.24864	0.94203	0.39951	0.98383	0.67133	-0.5749	-1.1319	0.32093	0.99453	1.923	0.94333	0.74305	0.49872	0.82937	1.3602	0.44385	2.6002	0.060038	0.76769	1.0782	0.10868	0.18285	0.86381	0.98893	2.1177	1.0825	0.50939	0.63729	0.81946	0.89956	-0.1527	0.12631	0.90558	0.94597	0.64692	-0.62834	-0.81775	0.45941
beta-Glucopyranoside, 4-[(4-carboxy-3-hydroxy-3-methy1-oxobutoxy)methyl]phenyl	1.1861	0.24618	0.97875	0.38312	0.90636	2.8764	1.5243	3.2026	0.03282	0.35175	1.0502	0.070638	0.08878	0.93352	0.98808	1.4748	0.56052	1.1132	0.328	0.99453	1.2252	0.29307	1.1739	0.30557	0.77584	0.97362	-0.03857	-0.37831	0.72442	0.99937	0.92795	-0.10788	-0.50998	0.63691	0.97648	1.4084	0.49409	1.7777	0.15008	0.62919	1.2684	0.34298	1.5647	0.1927	0.42394	1.4285	0.51447	1.4624	0.21746
beta-gentiobiose	0.6865	-0.54267	-1.1783	0.304	0.90636	1.3301	0.41158	0.50514	0.64002	0.84642	0.18745	-2.4154	-2.2977	0.083151	0.84598	0.55833	-0.8408	-1.7559	0.15395	0.99453	0.84985	-0.23473	-0.82822	0.4541	0.81788	0.65633	-0.6075	-2.4881	0.06762	0.79444	0.86348	-0.21176	-0.1988	0.85212	0.98825	4.0147	2.0053	1.0017	0.37318	0.68337	1.4457	0.53181	1.2773	0.27058	0.48997	1.3404	0.42265	0.62752	0.56436
beta-Damascone	0.8965	-0.15763	-0.53181	0.62302	0.93757	1.1296	0.17582	0.52289	0.62868	0.84375	1.3153	0.39537	0.90544	0.41644	0.98383	1.2721	0.3472	2.5879	0.060819	0.99453	1.466	0.55192	1.6543	0.1734	0.74414	1.031	0.044073	0.016013	0.98799	0.99937	0.45806	-1.1264	-5.8919	0.0041497	0.76728	2.1144	1.0803	2.0442	0.11042	0.6168	3.9585	1.9849	2.5995	0.060083	0.34385	1.1053	0.14448	0.22782	0.83096
Azelaic acid1	0.83178	-0.26572	-0.89625	0.42078	0.91106	1.619	0.69512	1.3902	0.23684	0.63279	1.1648	0.22014	0.63277	0.56125	0.98383	0.9426	-0.085277	-0.7084	0.5178	0.99453	1.42	0.50588	3.1399	0.03485	0.72192	0.93319	-0.099754	-0.25945	0.80809	0.99937	0.57985	-0.78625	-4.211	0.013575	0.76728	2.2303	1.1572	2.8535	0.046233	0.59431	5.091	2.348	2.4793	0.068265	0.34385	0.82587	-0.27602	-3.0132	0.039425
azelaic acid	0.98822	-0.01709	0.052136	0.96092	0.99026	1.5572	0.63895	0.93716	0.40174	0.76447	1.1101	0.15071	0.11419	0.91459	0.98672	1.0301	0.042829	0.47839	0.65735	0.99453	1.1252	0.17019	0.17654	0.86845	0.97324	1.3465	0.42924	0.41704	0.69806	0.99937	1.0771	0.10717	0.36333	0.73475	0.97811	1.0175	0.024963	-0.34965	0.74423	0.87911	0.83034	-0.26823	-0.58851	0.58782	0.73974	0.96696	-0.048477	-0.2396	0.82241
Aureonitol	0.8483	-0.23735	-0.59143	0.58604	0.92951	0.82584	-0.27606	-0.44681	0.67814	0.85902	1.0824	0.1142	0.57956	0.59329	0.98383	1.9673	0.97621	0.85417	0.44115	0.99453	3.7638	1.9122	2.1138	0.10206	0.74414	0.88577	-0.175	-0.58105	0.59238	0.99937	0.22359	-2.1611	-2.9193	0.043272	0.76728	4.0759	2.0271	2.1524	0.097721	0.61327	5.1825	2.3736	3.2511	0.031342	0.33582	1.6234	0.69903	0.8454	0.44549
aspartic acid	1.3651	0.44903	0.39731	0.71143	0.94679	0.46543	-1.1033	-1.4485	0.22104	0.61449	1.0409	0.057832	-0.21214	0.84237	0.98633	1.0044	0.0063249	0.088529	0.93371	0.99572	1.8326	0.87393	3.4626	0.025756	0.69735	1.3841	0.469	1.2294	0.28629	0.99937	1.0024	0.0034989	-0.17652	0.86846	0.98906	2.0052	1.0038	0.5121	0.63556	0.81867	0.80017	-0.32163	-0.21351	0.84137	0.90947	1.7805	0.83227	0.79201	0.47268
Arg-Leu	NA	NA	NA	NA	NA	NA	NA	NA	NA	NA	NA	NA	NA	NA	NA	NA	NA	NA	NA	NA	NA	NA	NA	NA	NA	NA	NA	NA	NA	NA	1.8948	0.92206	2.1494	0.09805	0.76728	0.60661	-0.72116	-1.1325	0.32072	0.66744	0.14899	-2.7467	-2.3252	0.080673	0.34904	0.43628	-1.1967	-0.92789	0.40599
arbutin	0.50536	-0.98461	-1.1543	0.31264	0.90636	1.197	0.25943	-0.13985	0.89554	0.9466	0.47614	-1.0706	-1.5556	0.19478	0.85637	1.037	0.052402	0.30814	0.77335	0.99572	1.1835	0.24303	0.68948	0.52843	0.84048	0.80245	-0.31751	-1.0652	0.34681	0.99937	1.097	0.13362	0.559	0.60598	0.97584	3.5536	1.8293	0.62944	0.56322	0.78155	0.95418	-0.067669	-0.25791	0.80921	0.88886	0.82493	-0.27765	-0.59757	0.58231
arachidic acid	1.1973	0.25983	0.7392	0.50082	0.91269	6.105	2.61	1.7344	0.15787	0.5234	1.998	0.99855	0.89339	0.42214	0.98383	1.8284	0.87057	0.70561	0.51936	0.99453	1.204	0.26784	0.82756	0.45443	0.81788	2.5207	1.3338	1.7071	0.16299	0.99262	0.64937	-0.62288	-0.076911	0.94239	0.99607	1.329	0.41036	0.44102	0.68199	0.8444	0.58851	-0.76486	-1.199	0.2967	0.51557	0.90902	-0.13762	-0.58837	0.5879
arabitol	0.75461	-0.40619	-1.6048	0.18382	0.90636	1.2056	0.26975	0.54031	0.61766	0.84099	0.65029	-0.62085	-1.9761	0.11933	0.84598	1.2928	0.37051	0.48613	0.6523	0.99453	1.7948	0.84384	1.7526	0.15455	0.74414	1.9705	0.97855	1.1898	0.29993	0.99937	0.88274	-0.17993	-0.69266	0.52663	0.97584	3.4097	1.7696	1.3962	0.23515	0.6398	0.93152	-0.10233	-0.22879	0.83025	0.9029	1.1323	0.1793	-0.0038482	0.99711
alpha-Hydroxyisobutyric acid	1.2788	0.35481	1.6464	0.17502	0.90636	0.50296	-0.99147	-1.3615	0.24501	0.64451	0.27527	-1.8611	-3.0779	0.037008	0.84598	0.59263	-0.75481	-3.3405	0.028822	0.99453	0.50092	-0.99734	-2.6986	0.054175	0.74414	0.32769	-1.6096	-5.8237	0.0043297	0.23019	0.9701	-0.043792	-0.27952	0.79371	0.98546	1.4155	0.50136	0.98393	0.38086	0.68755	0.65952	-0.60052	-2.1037	0.10322	0.36832	1.0637	0.089071	0.20515	0.84747
alpha-Guanidinoglutaric acid	0.11141	-3.1661	-1.7648	0.15236	0.90636	NA	NA	NA	NA	NA	NA	NA	NA	NA	NA	NA	NA	NA	NA	NA	NA	NA	NA	NA	NA	NA	NA	NA	NA	NA	0.77495	-0.36782	-0.50424	0.6406	0.9768	0.79867	-0.32433	-0.87563	0.43066	0.70453	0.87715	-0.1891	-1.1864	0.30113	0.51751	0.70798	-0.49822	-1.9293	0.12592
adipic acid	1.055	0.077269	0.40416	0.70677	0.94679	1.4315	0.51752	0.58717	0.58863	0.8285	1.3109	0.39061	-0.26899	0.80124	0.98633	0.95455	-0.067114	0.0082989	0.99378	0.99754	2.0216	1.0155	3.633	0.0221	0.67814	2.8712	1.5216	1.7321	0.1583	0.98719	0.85404	-0.22763	0.0099997	0.9925	0.99777	0.71423	-0.48553	-0.66463	0.54265	0.77051	2.0413	1.0295	1.3045	0.26206	0.48428	1.1423	0.192	0.67773	0.53512
Adenosine1	0.41249	-1.2776	-1.8068	0.14508	0.90636	0.16905	-2.5645	-1.8798	0.13331	0.49543	0.9281	-0.10765	0.16421	0.87753	0.98633	2.2262	1.1546	1.4202	0.22858	0.99453	8.3872	3.0682	1.6752	0.16921	0.74414	NA	NA	NA	NA	NA	0.96074	-0.057777	-0.36374	0.73446	0.97811	0.77803	-0.36211	-1.3078	0.26103	0.64829	1.0129	0.018527	0.13232	0.90112	0.94312	1.4083	0.49394	1.5572	0.19442
adenosine	0.77082	-0.37553	-1.0663	0.34638	0.90636	1.1862	0.24634	-0.021789	0.98366	0.99349	1.1986	0.26136	0.67585	0.5362	0.98383	1.1665	0.22216	0.40227	0.70805	0.99572	2.2375	1.1619	5.1775	0.0066175	0.51296	1.7093	0.7734	1.7891	0.1481	0.97975	2.2304	1.1573	2.3452	0.078928	0.76728	0.94035	-0.088736	-0.20153	0.85012	0.93223	0.8127	-0.29921	-0.65917	0.5458	0.70717	1.7778	0.83007	0.89742	0.42023
aconitic acid	0.55965	-0.83741	-0.82712	0.45466	0.91269	0.35145	-1.5086	-0.28863	0.78721	0.89652	0.74168	-0.43114	-1.3244	0.25596	0.91537	2.0278	1.0199	2.3232	0.080849	0.99453	1.9961	0.99718	1.5517	0.19569	0.74414	0.65101	-0.61924	-1.5991	0.18505	0.99937	1.2185	0.28511	0.64137	0.55619	0.97584	4.6866	2.2285	1.6279	0.17887	0.63028	0.3651	-1.4536	-1.8022	0.14587	0.39196	0.4072	-1.2962	-0.6432	0.55511
Abscisic acid	0.89126	-0.16609	-0.065978	0.95056	0.98714	0.40558	-1.3019	-0.66488	0.5425	0.79941	8.7482	3.129	1.7711	0.15125	0.84598	8.6463	3.1121	0.48413	0.65361	0.99453	4.7772	2.2562	1.7545	0.15421	0.74414	NA	NA	NA	NA	NA	2.3718	1.246	0.56965	0.59938	0.97584	0.8158	-0.29371	-0.79367	0.47181	0.73049	0.57863	-0.7893	-0.78076	0.47857	0.65667	1.764	0.81883	3.5533	0.023728
9S-Hydroxy-10E,12Z,15Z-octadecatrienoic acid	NA	NA	NA	NA	NA	0.71354	-0.48693	0.062903	0.95286	0.97481	1.0668	0.093265	0.038435	0.97118	0.99325	NA	NA	NA	NA	NA	1.9278	0.94694	1.8441	0.13893	0.74414	NA	NA	NA	NA	NA	1.2878	0.36492	1.2072	0.29387	0.8557	0.5814	-0.78239	-1.7648	0.15235	0.62919	1.6976	0.76351	2.1449	0.098547	0.36085	1.0242	0.03454	-0.172	0.87179
9-Fluorenone	0.86214	-0.214	-0.46775	0.66431	0.94229	NA	NA	NA	NA	NA	0.33099	-1.5952	-1.5711	0.19126	0.85332	NA	NA	NA	NA	NA	0.32174	-1.636	-2.2815	0.084651	0.74414	NA	NA	NA	NA	NA	1.7159	0.77898	1.6452	0.17527	0.77135	0.543	-0.88097	-2.3359	0.079735	0.60972	1.6916	0.75837	1.5197	0.20321	0.43278	0.82761	-0.27297	-1.5213	0.20284
9.51_133.01	1.1817	0.24087	0.89878	0.41958	0.91106	2.9179	1.5449	4.4509	0.011239	0.35175	0.82279	-0.28141	-0.69968	0.52268	0.98383	2.7896	1.4801	2.1031	0.1033	0.99453	1.3232	0.40405	1.1846	0.30175	0.7746	1.0373	0.052805	-0.14677	0.89042	0.99937	1.0056	0.0080654	0.071571	0.94638	0.99607	1.1227	0.16702	0.49162	0.64875	0.82718	0.97376	-0.038358	-0.59048	0.58662	0.73845	1.1914	0.25262	1.3582	0.24596
9.47_329.16	1.3724	0.45666	2.5579	0.062776	0.90636	1.1562	0.20942	0.69023	0.52801	0.79379	0.84991	-0.23462	-0.34687	0.74617	0.98633	1.3463	0.42904	1.504	0.20702	0.99453	1.3444	0.42698	1.1386	0.31843	0.7773	1.4969	0.58196	1.7443	0.15606	0.98719	1.2173	0.28373	0.87952	0.42879	0.93762	1.2921	0.36977	1.0076	0.37063	0.68281	0.71759	-0.47876	-2.3059	0.082406	0.34904	1.1634	0.21835	0.94153	0.39974
9,10-Dihydrojasmonic acid	0.62386	-0.6807	-2.0517	0.10948	0.90636	1.1671	0.22288	0.50249	0.64173	0.84642	1.2683	0.34293	1.1601	0.31052	0.9507	1.4158	0.50166	1.3994	0.23427	0.99453	1.1953	0.25734	1.7207	0.16043	0.74414	1.2614	0.33498	0.53731	0.61955	0.99937	0.61499	-0.70137	-1.2117	0.29231	0.85526	1.6927	0.75933	1.0374	0.35816	0.6776	1.0226	0.03224	0.26853	0.80157	0.88394	0.9497	-0.074449	0.16298	0.87843
9-(2,3-Dihydroxypropoxy)-9-oxononanoic acid	1.7582	0.81414	1.1137	0.32781	0.90636	3.7825	1.9193	7.1394	0.0020357	0.35175	0	0	-0.3029	0.77707	0.98633	1.4827	0.56824	1.8824	0.13291	0.99453	1.6761	0.74513	4.4808	0.010983	0.5681	0.79918	-0.3234	-0.84944	0.44349	0.99937	0.88958	-0.1688	-0.1434	0.89291	0.99191	0.38646	-1.3716	-0.68514	0.5309	0.76204	0.72922	-0.45558	-1.2064	0.29413	0.5136	1.3831	0.4679	1.0423	0.35614
8S-Hydroxy-4Z,6E,10Z-hexadecatrienoic acid	0.20947	-2.2552	-1.9462	0.12349	0.90636	NA	NA	NA	NA	NA	NA	NA	NA	NA	NA	5.8732	2.5541	2.31	0.082036	0.99453	NA	NA	NA	NA	NA	NA	NA	NA	NA	NA	0.76581	-0.38494	-0.097532	0.927	0.99458	NA	NA	NA	NA	NA	7.0002	2.8074	1.8585	0.13663	0.38619	1.0321	0.04556	0.32773	0.75955
8-Deoxylactucin	1.2653	0.33952	0.42688	0.69144	0.94443	0.27681	-1.8531	-0.46886	0.66358	0.85626	0.7743	-0.36904	-0.38447	0.7202	0.98633	0.78051	-0.35752	-0.90953	0.41452	0.99453	0.65982	-0.59986	-1.1003	0.33295	0.7773	0.19917	-2.3279	-0.97323	0.38555	0.99937	0.35983	-1.4746	-0.58888	0.58759	0.97584	0.29368	-1.7677	-1.3828	0.23891	0.64077	0.35359	-1.4998	-0.75221	0.49377	0.66537	0.72813	-0.45773	-1.1635	0.30932
8.27_217.10	1.2527	0.32508	1.8595	0.13648	0.90636	1.3207	0.40131	0.73086	0.50537	0.78215	0.95197	-0.071009	0.12254	0.90838	0.98672	1.0916	0.12642	0.4975	0.64494	0.99453	1.044	0.06206	0.14302	0.89319	0.9756	1.1011	0.13899	0.28278	0.79138	0.99937	0.90775	-0.13964	-0.43075	0.68884	0.97801	1.3644	0.44824	2.1232	0.10098	0.61515	0.72002	-0.47389	-3.7084	0.020683	0.33582	0.73266	-0.44878	-2.6327	0.058024
8.16_217.10	1.3174	0.39768	2.2899	0.083863	0.90636	1.4993	0.58433	0.89889	0.41953	0.766	0.91127	-0.13405	-0.0059458	0.99554	0.99798	1.0359	0.050819	0.20087	0.8506	0.99572	1.0036	0.0051579	-0.080178	0.93995	0.98762	1.1039	0.14261	0.2266	0.83185	0.99937	0.90328	-0.14676	-0.63554	0.55962	0.97584	1.5511	0.63325	5.0908	0.0070276	0.59431	0.70533	-0.50362	-2.4956	0.067081	0.34385	0.88875	-0.17016	-0.956	0.39321
8.14_329.16	1.3484	0.43126	2.8326	0.047218	0.90636	1.2182	0.28473	0.74148	0.49958	0.77884	0.83532	-0.2596	-0.31601	0.7678	0.98633	1.3172	0.39743	1.1897	0.29994	0.99453	1.2113	0.27658	0.5807	0.59259	0.86673	1.3893	0.47433	1.3373	0.25209	0.99937	1.1525	0.20481	0.68013	0.53375	0.97584	1.2551	0.32777	1.0742	0.3432	0.67005	0.62312	-0.68242	-4.4271	0.011448	0.33582	1.0978	0.13463	0.66737	0.54106
7-epi-Jasmonic acid	NA	NA	NA	NA	NA	NA	NA	NA	NA	NA	1.7645	0.81925	0.78054	0.47868	0.98383	NA	NA	NA	NA	NA	NA	NA	NA	NA	NA	NA	NA	NA	NA	NA	1.3122	0.39201	0.74801	0.49604	0.97164	0.62068	-0.68808	-1.3288	0.25464	0.64355	0.98543	-0.021174	0.039195	0.97061	0.98276	1.2496	0.32143	0.82042	0.45805
7.57_271.19	1.5302	0.61369	2.1539	0.097558	0.90636	1.104	0.14269	0.54304	0.61595	0.84088	0.30954	-1.6918	-3.0421	0.038323	0.84598	0.52608	-0.92666	-4.9341	0.0078496	0.563	0.78535	-0.34859	-1.5771	0.18991	0.74414	0.35385	-1.4988	-4.1074	0.014763	0.35117	0.98877	-0.016293	-0.33618	0.75363	0.9818	1.5702	0.65096	1.6598	0.17229	0.62947	0.75068	-0.41373	-0.75248	0.49362	0.66537	0.98168	-0.026681	-0.03097	0.97678
7.55_201.80	3.0421	1.605	1.5357	0.1994	0.90636	4.7566	2.2499	1.6129	0.18207	0.55868	0.80995	-0.3041	-1.2654	0.27441	0.9308	1.4231	0.509	0.74873	0.49565	0.99453	0.58722	-0.76802	-0.89859	0.41967	0.80118	1.3687	0.4528	0.018311	0.98627	0.99937	0.93557	-0.09608	-0.22959	0.82967	0.98546	2.0942	1.0664	2.377	0.076241	0.60972	0.65652	-0.6071	-1.0715	0.3443	0.54992	0.61884	-0.69235	-2.7073	0.053685
7.55_199.80	3.1629	1.6613	1.7613	0.15298	0.90636	4.9224	2.2994	1.7163	0.16125	0.52912	0.78522	-0.34883	-1.5803	0.1892	0.85017	1.3876	0.47255	0.71878	0.51203	0.99453	0.56367	-0.82708	-0.95691	0.3928	0.78646	1.329	0.4103	-0.014268	0.9893	0.99937	1.0689	0.09608	0.075497	0.94344	0.99607	1.9725	0.98004	1.9548	0.12228	0.61873	0.6745	-0.56811	-1.1471	0.31527	0.52665	0.64893	-0.62386	-1.9853	0.11808
7.55_197.81	3.1221	1.6425	1.7509	0.15485	0.90636	4.6546	2.2186	1.5031	0.20724	0.59296	0.73606	-0.4421	-1.8129	0.14406	0.84598	1.3823	0.46708	0.68263	0.53232	0.99453	0.61102	-0.7107	-0.81557	0.46052	0.82136	1.3575	0.441	0.013337	0.99	0.99937	0.9533	-0.069004	-0.16425	0.8775	0.99029	2.3818	1.252	2.5861	0.060936	0.59806	0.69036	-0.53459	-1.0363	0.35862	0.56085	0.62272	-0.68335	-2.2609	0.086597
7.55_195.81	3.2475	1.6993	1.8407	0.13948	0.90636	4.8905	2.29	1.5341	0.1998	0.58502	0.80133	-0.31954	-1.1847	0.30172	0.94279	1.4159	0.50168	0.73418	0.50355	0.99453	0.59356	-0.75252	-0.8542	0.44113	0.81296	1.327	0.40817	-0.013225	0.99008	0.99937	0.90328	-0.14676	-0.36897	0.73085	0.97811	2.2419	1.1647	2.9026	0.044005	0.59431	0.66821	-0.58163	-0.97966	0.38272	0.58022	0.60373	-0.72804	-2.9004	0.0441
7.55_193.82	2.8513	1.5116	1.684	0.16747	0.90636	5.3843	2.4288	1.6166	0.18127	0.55788	0.78905	-0.34181	-1.3923	0.23623	0.89409	1.4125	0.49829	0.78037	0.47877	0.99453	0.53927	-0.89091	-0.98507	0.38036	0.78116	1.314	0.39398	0.015282	0.98854	0.99937	0.94124	-0.087368	-0.18922	0.85913	0.98825	2.2315	1.158	2.1302	0.10018	0.61515	0.71654	-0.48088	-1.1875	0.30073	0.51738	0.68495	-0.54594	-1.2865	0.26767
7.55_133.01	0.95341	-0.068834	-0.52561	0.62695	0.93757	2.5278	1.3379	3.1972	0.032989	0.35175	0.87857	-0.18677	-0.21922	0.83721	0.98633	2.8851	1.5286	2.0131	0.11439	0.99453	1.3895	0.47462	1.1816	0.3028	0.77535	1.212	0.27734	0.077857	0.94168	0.99937	1.0071	0.010162	0.071738	0.94625	0.99607	1.0646	0.090348	0.37989	0.72334	0.86902	1.0544	0.076397	0.50963	0.63714	0.77202	1.3436	0.42609	3.8349	0.018541
7.54_257.82	2.4426	1.2884	1.9109	0.12862	0.90636	3.7129	1.8926	1.6728	0.16967	0.54456	0.7769	-0.36419	-0.87792	0.42956	0.98383	1.103	0.14148	0.43564	0.68558	0.99483	0.69593	-0.52298	-0.82331	0.45658	0.82044	1.1773	0.23545	-0.11743	0.91218	0.99937	1.0428	0.060429	0.055556	0.95836	0.99607	2.3669	1.243	2.843	0.046726	0.59431	0.58386	-0.77631	-1.3994	0.23426	0.45873	0.5355	-0.90103	-2.2305	0.089563
7.54_255.82	2.559	1.3556	1.8498	0.13802	0.90636	3.7139	1.8929	1.6421	0.17591	0.54838	0.80504	-0.31287	-0.90967	0.41445	0.98383	1.1213	0.16516	0.51188	0.6357	0.99453	0.70602	-0.50222	-0.72074	0.51094	0.83631	1.1218	0.16584	-0.082456	0.93825	0.99937	1.1498	0.20138	0.15612	0.8835	0.99112	2.3434	1.2286	2.4149	0.073162	0.60972	0.63175	-0.66258	-1.3193	0.25751	0.48078	0.55625	-0.84619	-2.1519	0.097774
7.54_160.84	3.6188	1.8555	1.8446	0.13885	0.90636	5.1536	2.3656	1.5971	0.18547	0.56269	0.84008	-0.2514	-0.87883	0.42912	0.98383	1.6661	0.73644	0.78566	0.47599	0.99453	0.54963	-0.86347	-0.83458	0.4509	0.81773	1.4344	0.52049	0.045219	0.9661	0.99937	1.0604	0.084582	0.063301	0.95256	0.99607	2.6443	1.4029	2.7926	0.049182	0.59431	0.67741	-0.56189	-1.0856	0.33871	0.54617	0.66205	-0.59498	-1.7847	0.14886
7.45_446.10	2.6247	1.3921	2.1651	0.096333	0.90636	4.0247	2.0089	1.9686	0.12036	0.48291	0.77479	-0.36813	-1.0057	0.37147	0.98383	1.39	0.47507	0.89803	0.41994	0.99453	0.67649	-0.56386	-1.0027	0.37275	0.78099	1.0999	0.13738	-0.18013	0.86581	0.99937	0.97951	-0.029868	-0.11389	0.91481	0.99458	2.0807	1.0571	2.3655	0.0772	0.60972	0.66607	-0.58625	-1.2019	0.29569	0.51469	0.64198	-0.6394	-1.5114	0.20521
7.45_444.11	2.7472	1.458	2.4047	0.073975	0.90636	4.16	2.0566	2.0387	0.11111	0.47486	0.87837	-0.18709	-0.46879	0.66363	0.98383	1.3543	0.4375	0.83191	0.45224	0.99453	0.7497	-0.41562	-0.77046	0.48401	0.82816	1.1982	0.26092	-0.028543	0.9786	0.99937	1.0514	0.072349	0.0056086	0.99579	0.99822	2.1355	1.0946	2.1564	0.097285	0.61318	0.64137	-0.64077	-1.2495	0.27962	0.49972	0.6082	-0.71738	-1.5466	0.19686
7.45_133.01	0.99121	-0.012734	-0.18176	0.86461	0.97032	2.4971	1.3203	3.8588	0.018166	0.35175	0.80264	-0.31717	-0.5141	0.63428	0.98383	2.6834	1.4241	1.606	0.18355	0.99453	1.3226	0.40342	1.0682	0.34559	0.7773	1.2722	0.34735	0.18679	0.86092	0.99937	0.97964	-0.029676	-0.1901	0.85849	0.98825	1.0367	0.051996	0.17763	0.86764	0.94094	1.0415	0.058709	0.47886	0.65704	0.78566	1.3084	0.38775	2.8159	0.048027
7.44_271.19	1.7841	0.83517	2.416	0.073078	0.90636	1.062	0.086794	0.47696	0.65828	0.85545	0.29152	-1.7783	-3.4521	0.026005	0.84598	0.52142	-0.93948	-6.3313	0.0031856	0.33558	0.76086	-0.3943	-1.6971	0.16491	0.74414	0.35284	-1.5029	-4.1146	0.014677	0.35117	1.0477	0.067236	-0.23981	0.82227	0.98546	1.3465	0.42924	0.77791	0.48007	0.73369	0.7897	-0.34063	-0.57309	0.59726	0.74624	1.0503	0.070847	0.32559	0.76105
7.36_133.01	1.1151	0.15714	0.96132	0.39083	0.90636	2.6792	1.4218	3.0653	0.037464	0.35175	0.80213	-0.3181	-0.55586	0.60793	0.98383	2.363	1.2406	1.5224	0.20257	0.99453	1.3693	0.45343	1.0303	0.36107	0.78099	1.0635	0.088888	-0.15109	0.88722	0.99937	1.0144	0.020576	0.040961	0.96929	0.99729	1.1204	0.16399	0.62854	0.56376	0.78155	0.99011	-0.014345	-0.073016	0.9453	0.97068	1.2631	0.33701	3.2488	0.031411
7.32_271.19	1.7645	0.81924	2.9748	0.040948	0.90636	0.93412	-0.098318	0.050113	0.96243	0.98091	0.30503	-1.713	-2.8602	0.045921	0.84598	0.41354	-1.2739	-8.5665	0.0010197	0.19691	0.75599	-0.40356	-1.3847	0.23836	0.74414	0.34118	-1.5514	-4.2227	0.013449	0.34529	1.1244	0.16915	-0.13292	0.90068	0.99301	1.5485	0.63086	1.7916	0.14768	0.62919	0.82714	-0.2738	-0.41012	0.70273	0.81758	1.0968	0.13325	0.59439	0.58424
7.12_207.84	2.8931	1.5326	2.0215	0.1133	0.90636	5.2425	2.3903	1.9986	0.11631	0.48036	0.83913	-0.25304	-0.72329	0.50953	0.98383	1.4335	0.51956	0.62296	0.56707	0.99453	0.74201	-0.43048	-0.93519	0.40263	0.79208	1.0703	0.098083	-0.17702	0.86809	0.99937	0.98546	-0.021133	-0.061677	0.95378	0.99607	2.1525	1.106	2.775	0.050075	0.59431	0.6858	-0.54413	-1.1601	0.31052	0.52338	0.64354	-0.63591	-1.7808	0.14954
7.05_205.84	2.8699	1.521	2.3034	0.082632	0.90636	4.4348	2.1489	1.9565	0.12204	0.48523	0.89807	-0.1551	-0.51906	0.63111	0.98383	1.4351	0.52117	0.6342	0.56041	0.99453	0.73325	-0.44762	-0.99342	0.37674	0.78099	1.0139	0.019897	-0.26689	0.80275	0.99937	0.941	-0.087735	-0.35107	0.74324	0.97879	2.0174	1.0125	2.3039	0.082583	0.61082	0.66055	-0.59827	-1.2005	0.29617	0.5152	0.65812	-0.60359	-2.1566	0.097255
7.00_271.19	1.9295	0.94824	2.7212	0.052923	0.90636	0.86126	-0.21548	-0.15405	0.88503	0.93848	0.2911	-1.7804	-3.2061	0.032711	0.84598	0.41449	-1.2706	-12.657	0.00022438	0.16799	0.76615	-0.38431	-1.1247	0.32362	0.7773	0.34575	-1.5322	-5.4847	0.005382	0.23687	1.0627	0.087779	-0.24286	0.82006	0.98546	1.3028	0.38167	1.0353	0.35903	0.6776	0.78775	-0.34419	-0.6425	0.55553	0.71296	1.1207	0.1644	0.86735	0.43468
6''-O-Malonylisoquercitrin	0.356	-1.49	-1.9741	0.11961	0.90636	0.031684	-4.9801	-3.2361	0.031791	0.35175	1.3209	0.40153	-0.052217	0.96086	0.99094	0.80277	-0.31694	-0.21135	0.84294	0.99572	1.1069	0.14646	-0.26745	0.80235	0.95486	1.2072	0.27164	0.48946	0.65015	0.99937	1.0794	0.11028	-0.34326	0.74869	0.98135	1.3611	0.44482	-0.20139	0.85022	0.93223	0.84623	-0.24088	-0.57118	0.59844	0.74663	0.76979	-0.37746	0.23163	0.8282
6-Methy3,10-dimethylidene-2,7-dioxo-2,3,3a,4,5,6,7,10,11,11a-decahydro-6,9-epoxycyclodeca[b]furan-4-yl 2-methylprop-2-enoate	1.0577	0.080951	0.34632	0.74656	0.9511	0.93364	-0.099065	-0.040469	0.96966	0.9849	0.68747	-0.54063	-0.47516	0.65946	0.98383	3.782	1.9192	0.067289	0.94958	0.99572	0.41537	-1.2675	-1.5257	0.20179	0.74414	0.14718	-2.7644	-0.48608	0.65234	0.99937	0.13653	-2.8727	-1.8939	0.13116	0.76728	0.83068	-0.26764	0.72089	0.51086	0.75032	0.78735	-0.34491	0.045615	0.9658	0.98056	0.84588	-0.24148	-0.74532	0.49749
6-Hydroxy-3,5a,9-trimethy3,3a,4,5,6,7,9a,9b-octahydrobenzo[g][1]benzofuran-2-one	1.8825	0.91266	0.73269	0.50437	0.91269	0.13363	-2.9037	-1.7058	0.16323	0.53106	1.146	0.19666	0.1256	0.90611	0.98672	0.36021	-1.4731	-0.86518	0.43575	0.99453	0.45031	-1.151	-1.6961	0.16511	0.74414	NA	NA	NA	NA	NA	0.22566	-2.1477	-1.9967	0.11655	0.76728	0.15984	-2.6453	-2.2471	0.08793	0.61082	2.1269	1.0887	3.053	0.037917	0.33582	1.1318	0.17859	0.43263	0.68759
6-Hydroxy-10a-methy4,7-dimethylidene-3,8-dioxododecahydrooxireno[8,9]cyclodeca[1,2-b]furan-5-yl (2Z)-2-methylbut-2-enoate	1.1662	0.22176	0.20283	0.84917	0.96439	0.31921	-1.6474	-0.10001	0.92515	0.96365	0.65362	-0.61347	-0.49775	0.64478	0.98383	1.1479	0.19895	-0.69588	0.52482	0.99453	0.50842	-0.9759	-1.424	0.22754	0.74414	0.21374	-2.2261	-1.5216	0.20277	0.99937	0.34441	-1.5378	-0.77348	0.48241	0.96929	0.21691	-2.2048	-2.2044	0.0922	0.61082	0.34004	-1.5562	-0.72799	0.50695	0.67727	0.83738	-0.25604	-0.74755	0.49628
6-Heptynoic acid	0.95595	-0.064999	-0.35309	0.74184	0.9511	1.3999	0.4853	0.92387	0.40784	0.76447	1.0565	0.07927	0.43509	0.68594	0.98449	0.86184	-0.21451	-1.4696	0.2156	0.99453	1.1776	0.23582	1.401	0.23381	0.74414	1.0682	0.09514	0.11576	0.91342	0.99937	0.53974	-0.88967	-5.599	0.0049955	0.76728	2.2969	1.1997	4.7512	0.0089631	0.59431	3.3525	1.7453	2.063	0.10809	0.36919	0.77434	-0.36896	-2.7194	0.053018
6.96_209.83	3.0879	1.6266	2.2646	0.086239	0.90636	4.8246	2.2704	2.0952	0.10421	0.4605	0.92175	-0.11756	-0.19826	0.85251	0.98633	1.375	0.45945	0.62352	0.56674	0.99453	0.77552	-0.36677	-0.83969	0.44834	0.81748	0.91909	-0.12172	-0.40819	0.70404	0.99937	0.87525	-0.19224	-0.395	0.713	0.97811	1.8985	0.92488	1.7159	0.16132	0.62919	0.66286	-0.59323	-1.4277	0.22656	0.45411	0.62004	-0.68957	-2.3377	0.079574
6.96_207.84	2.62	1.3896	2.277	0.085072	0.90636	5.2391	2.3893	2.1275	0.10049	0.45237	0.93765	-0.092879	-0.31704	0.76707	0.98633	1.2944	0.37224	0.46067	0.66897	0.99453	0.77	-0.37707	-0.84633	0.44503	0.81492	0.99124	-0.012699	-0.31731	0.76688	0.99937	0.99218	-0.011329	-0.14464	0.89199	0.99188	2.4575	1.2972	2.332	0.080077	0.60972	0.67446	-0.5682	-1.3568	0.24636	0.47219	0.64711	-0.62792	-2.0275	0.11253
6.88_313.24	1.2136	0.2793	0.39028	0.71622	0.94679	0.31008	-1.6893	-2.8061	0.048509	0.35175	0.20036	-2.3193	-2.668	0.055922	0.84598	0.96229	-0.055462	-0.24201	0.82067	0.99572	0.44717	-1.1611	-1.823	0.14239	0.74414	0.33925	-1.5596	-3.4678	0.025634	0.47386	0.87678	-0.18971	-0.071471	0.94645	0.99607	1.6446	0.7177	0.74837	0.49584	0.74197	0.74856	-0.41781	-0.75019	0.49486	0.6662	0.87097	-0.1993	-0.37967	0.72349
6.84_496.42	1.1464	0.19712	0.90698	0.41572	0.91106	1.45	0.53602	0.95034	0.39575	0.76447	1.1762	0.23413	0.38313	0.72111	0.98633	2.1994	1.1371	1.9257	0.12644	0.99453	0.97212	-0.040794	-0.17086	0.87263	0.97398	1.0647	0.090497	0.30336	0.77674	0.99937	1.2972	0.3754	1.2157	0.29092	0.85526	1.6629	0.73372	1.1497	0.31432	0.66559	0.69975	-0.5151	-1.6363	0.17711	0.41106	1.6216	0.69742	0.41877	0.69689
6.84_452.39	1.0389	0.055099	0.016414	0.98769	0.99598	1.3164	0.39659	0.78937	0.47405	0.77343	1.2793	0.35531	0.57021	0.59903	0.98383	2.2795	1.1887	1.9857	0.11803	0.99453	0.98934	-0.015466	-0.066783	0.94996	0.99339	0.98443	-0.022646	-0.033242	0.97507	0.99937	1.3322	0.41381	1.3072	0.26122	0.82684	1.6345	0.70884	1.1082	0.32993	0.66744	0.72542	-0.46311	-1.5224	0.20256	0.43225	1.3471	0.42989	0.1749	0.86966
6.83_540.45	1.2544	0.32697	1.5332	0.20001	0.90636	1.391	0.47611	0.90002	0.419	0.766	1.258	0.33114	0.53717	0.61964	0.98383	2.3031	1.2036	2.5974	0.060214	0.99453	0.87684	-0.18962	-0.60715	0.57653	0.86212	0.99956	-0.00063294	0.011145	0.99164	0.99937	1.4251	0.51106	1.3561	0.24657	0.81922	1.6301	0.70494	1.0115	0.36897	0.68279	0.68021	-0.55595	-1.3516	0.24788	0.47321	1.9595	0.97048	0.56814	0.60032
6.82_584.47	1.3655	0.44946	1.7048	0.16344	0.90636	1.4605	0.54649	0.98633	0.37981	0.7631	1.5025	0.5874	0.94291	0.39911	0.98383	2.53	1.3391	2.9237	0.043083	0.99453	0.72726	-0.45945	-1.1362	0.31932	0.7773	1.0114	0.016349	0.061092	0.95422	0.99937	1.4444	0.5305	1.3036	0.26233	0.82705	1.7046	0.76946	0.85888	0.43883	0.70982	0.66802	-0.58204	-0.81144	0.46264	0.6436	2.3307	1.2207	0.674	0.53726
6.81_628.50	1.2493	0.32115	1.2084	0.29344	0.90636	1.4115	0.49726	0.84832	0.44404	0.76824	1.5992	0.67734	1.1452	0.31597	0.95453	2.9441	1.5578	2.3669	0.077079	0.99453	0.65679	-0.6065	-1.7787	0.14991	0.74414	0.93993	-0.089375	-0.34899	0.74469	0.99937	1.5636	0.64484	1.4836	0.21208	0.80528	1.6724	0.74189	0.90482	0.41673	0.69933	0.60404	-0.72728	-0.97441	0.38503	0.58162	2.8375	1.5046	0.70909	0.51741
6.77_313.24	1.6491	0.72172	2.2495	0.087697	0.90636	0.37112	-1.43	-2.8219	0.047738	0.35175	0.25977	-1.9447	-2.9635	0.041411	0.84598	1.0066	0.0095372	0.0088884	0.99333	0.99754	0.38743	-1.368	-2.0035	0.11565	0.74414	0.42208	-1.2444	-3.8618	0.01812	0.38064	1.0622	0.086998	0.051623	0.9613	0.99607	1.6558	0.72756	1.0354	0.35896	0.6776	0.44665	-1.1628	-1.662	0.17186	0.4066	1.6455	0.71851	1.4795	0.2131
6.72_532.32	0.80941	-0.30506	-0.50799	0.63819	0.93757	0.21537	-2.2151	-2.174	0.095385	0.44462	0.21227	-2.236	-3.0721	0.037217	0.84598	1.3709	0.45513	1.6118	0.18229	0.99453	0.23251	-2.1046	-4.5858	0.010139	0.5681	0.85123	-0.23238	-0.37171	0.72896	0.99937	0.8805	-0.18361	-0.28892	0.787	0.98546	1.2488	0.32052	0.36626	0.73272	0.87407	0.40544	-1.3024	-3.0607	0.037633	0.33582	0.99173	-0.011977	-0.20404	0.84828
6.69_576.34	0.26719	-1.9041	-1.9995	0.11619	0.90636	0.22024	-2.1828	-1.7063	0.16315	0.53106	0.21128	-2.2428	-2.4233	0.072503	0.84598	1.6346	0.70894	1.3553	0.2468	0.99453	0.31374	-1.6724	-2.7737	0.050139	0.74414	0.70813	-0.49792	-0.97094	0.38656	0.99937	0.99532	-0.0067736	-0.020953	0.98429	0.99729	1.4841	0.5696	1.5093	0.20574	0.63342	0.35437	-1.4967	-4.1567	0.014183	0.33582	1.1431	0.193	-0.13588	0.89848
6.67_367.21	NA	NA	NA	NA	NA	0.36489	-1.4545	-1.8956	0.1309	0.49353	0.25824	-1.9532	-3.1978	0.032971	0.84598	0.32759	-1.61	-1.6037	0.18405	0.99453	0.65798	-0.60388	-1.2958	0.26475	0.75945	0.2652	-1.9149	-3.9575	0.016713	0.36832	NA	NA	NA	NA	NA	NA	NA	NA	NA	NA	NA	NA	NA	NA	NA	NA	NA	NA	NA
6.67_299.22	0.82714	-0.27379	-0.78657	0.47552	0.91269	0.3745	-1.417	-2.2733	0.085414	0.42476	0.21648	-2.2077	-3.5366	0.024086	0.84598	0.56773	-0.81672	-1.6821	0.16785	0.99453	0.61185	-0.70874	-1.492	0.20998	0.74414	0.30678	-1.7047	-4.1307	0.014486	0.35117	1.0522	0.07336	-0.21184	0.84259	0.98825	2.2958	1.199	1.0919	0.33622	0.66744	0.40567	-1.3016	-2.443	0.070979	0.34385	0.95629	-0.064478	-0.0047803	0.99641
6.67_227.20	NA	NA	NA	NA	NA	0.29599	-1.7564	-2.2268	0.089927	0.43212	0.21222	-2.2364	-3.5941	0.022879	0.84598	0.17589	-2.5073	-2.8605	0.045905	0.99453	0.60421	-0.72689	-1.5504	0.19598	0.74414	0.26451	-1.9186	-5.1461	0.0067626	0.25738	NA	NA	NA	NA	NA	NA	NA	NA	NA	NA	NA	NA	NA	NA	NA	NA	NA	NA	NA
6.66_620.37	0.1588	-2.6547	-1.5431	0.19769	0.90636	0.27823	-1.8457	-1.6393	0.1765	0.54892	0.28342	-1.819	-1.7071	0.163	0.84598	1.773	0.82618	1.2142	0.29145	0.99453	0.42764	-1.2255	-1.9258	0.12643	0.74414	0.79542	-0.33021	-0.74901	0.49549	0.99937	0.63891	-0.64631	-1.1345	0.31995	0.87781	0.69772	-0.51928	-0.0034791	0.99739	0.99825	0.56594	-0.82128	-1.4595	0.21819	0.44776	4.1047	2.0373	1.5176	0.20371
6.63_664.39	0.12115	-3.0451	-0.69593	0.52479	0.91421	0.34397	-1.5397	-1.5373	0.19903	0.58373	0.27588	-1.8579	-1.6052	0.18372	0.85017	1.2493	0.3211	0.066558	0.95013	0.99572	0.46095	-1.1173	-1.6185	0.18086	0.74414	1.1607	0.21494	0.22446	0.8334	0.99937	0.72967	-0.45468	-1.2712	0.27255	0.83846	0.58451	-0.77469	-0.36386	0.73438	0.8747	0.61881	-0.69244	-1.3274	0.25506	0.47796	5.8933	2.5591	1.4515	0.22028
6.61_708.42	0.11558	-3.113	-1.1394	0.31816	0.90636	0.44564	-1.1661	-1.1971	0.29736	0.70095	0.27594	-1.8576	-1.7175	0.16102	0.84598	0.82534	-0.27693	-0.51469	0.6339	0.99453	0.5404	-0.8879	-1.4254	0.22718	0.74414	0.72523	-0.46349	-0.20744	0.8458	0.99937	0.60655	-0.72131	-1.456	0.2191	0.80619	0.17088	-2.549	-0.8542	0.44114	0.71088	0.71829	-0.47737	-0.81272	0.46198	0.64334	5.3433	2.4177	0.5822	0.59167
6.59_92.93	1.1701	0.22662	0.65759	0.54672	0.92277	2.4209	1.2755	3.9964	0.016178	0.35175	1.1066	0.14608	0.10059	0.92472	0.98808	0.94587	-0.080281	-0.1462	0.89084	0.99572	1.3162	0.39642	1.2612	0.2758	0.76068	1.2119	0.27727	0.29229	0.7846	0.99937	1.0308	0.043766	-0.13241	0.90105	0.99301	1.1883	0.24886	0.51932	0.63095	0.81679	0.6529	-0.61508	-2.0014	0.11592	0.37369	1.2154	0.2814	1.2321	0.2854
6.59_752.45	NA	NA	NA	NA	NA	0.41832	-1.2573	-1.224	0.28811	0.69302	0.29413	-1.7655	-1.4523	0.22006	0.87459	NA	NA	NA	NA	NA	0.50312	-0.99103	-1.4715	0.21514	0.74414	0.9932	-0.0098482	-0.0041806	0.99686	0.99995	0.66014	-0.59916	-1.3078	0.26104	0.82684	0.11092	-3.1724	-1.0842	0.33924	0.66833	1.1008	0.13857	-0.047994	0.96402	0.98033	8.9346	3.1594	0.78435	0.47668
6.57_796.47	NA	NA	NA	NA	NA	0.47242	-1.0818	-1.0275	0.36225	0.75349	0.28758	-1.7979	-1.4239	0.22757	0.8846	NA	NA	NA	NA	NA	0.47565	-1.072	-1.4892	0.21068	0.74414	NA	NA	NA	NA	NA	0.59758	-0.74279	-1.4076	0.23201	0.81313	0.052377	-4.2549	-1.6901	0.16628	0.62919	0.99276	-0.010488	-0.19364	0.85589	0.92067	9.2873	3.2153	0.76854	0.48503
6.55_299.22	0.47089	-1.0865	-1.9738	0.11964	0.90636	0.31936	-1.6467	-4.0209	0.015852	0.35175	0.24973	-2.0016	-3.0897	0.036585	0.84598	0.44431	-1.1704	-2.0911	0.10471	0.99453	0.41412	-1.2719	-3.2772	0.030583	0.69735	0.31466	-1.6681	-7.8729	0.001407	0.17153	0.8311	-0.26691	-0.40566	0.70575	0.97811	1.6904	0.7574	3.0181	0.039236	0.59431	0.41704	-1.2617	-1.6096	0.18277	0.4147	1.0023	0.0033264	0.05624	0.95785
6.54_271.19	1.6821	0.75024	1.8285	0.14147	0.90636	0.66495	-0.58868	-1.0401	0.35703	0.74972	0.26051	-1.9406	-3.2013	0.032859	0.84598	0.42028	-1.2506	-8.4982	0.0010514	0.19691	0.81367	-0.29748	-0.77833	0.47984	0.82816	0.31862	-1.6501	-6.5469	0.0028138	0.20342	1.0894	0.12354	-0.30829	0.77325	0.98546	1.4459	0.53195	1.7	0.16435	0.62919	0.79643	-0.32839	-0.35182	0.74272	0.84336	1.2077	0.27221	0.80028	0.46838
6.46_187.86	3.9802	1.9929	2.1763	0.095139	0.90636	4.0936	2.0334	2.1709	0.095718	0.44462	1.1963	0.25855	0.59886	0.58153	0.98383	1.5975	0.6758	0.91868	0.41025	0.99453	0.89723	-0.15646	-0.48762	0.65134	0.888	0.99504	-0.0071667	-0.29216	0.78469	0.99937	0.9999	-0.00014762	-0.093582	0.92994	0.99458	1.7814	0.83302	1.4374	0.22397	0.63473	0.62797	-0.67124	-1.9328	0.12542	0.37895	0.8637	-0.2114	-0.95487	0.39372
6.40_271.19	1.4931	0.57829	1.4901	0.21046	0.90636	0.62378	-0.68089	-1.1845	0.30178	0.70659	0.25357	-1.9796	-3.6948	0.020931	0.84598	0.32416	-1.6252	-9.2076	0.00077297	0.17665	0.67846	-0.55966	-1.5169	0.2039	0.74414	0.28426	-1.8147	-5.6733	0.0047622	0.23564	1.1373	0.18567	-0.30725	0.77398	0.98546	1.5254	0.60916	1.5337	0.19988	0.63342	0.75663	-0.40233	-0.39724	0.71147	0.82434	1.15	0.20158	0.53151	0.62321
6.40_213.19	1.0548	0.077036	0.031766	0.97618	0.99458	0.33571	-1.5747	-2.0137	0.11432	0.48036	0.25519	-1.9703	-3.3212	0.029345	0.84598	0.28896	-1.7911	-3.0015	0.039882	0.99453	0.61662	-0.69754	-1.8195	0.14296	0.74414	0.22592	-2.1461	-5.419	0.0056208	0.23926	NA	NA	NA	NA	NA	NA	NA	NA	NA	NA	NA	NA	NA	NA	NA	NA	NA	NA	NA
6.38_187.86	2.4779	1.3091	2.1071	0.10283	0.90636	4.0245	2.0088	1.8829	0.13283	0.49483	1.0643	0.089915	0.23604	0.825	0.98633	1.5843	0.6638	0.95135	0.3953	0.99453	0.86102	-0.21588	-0.61582	0.57133	0.85998	1.0401	0.056785	-0.15554	0.88393	0.99937	0.7894	-0.34117	-0.93668	0.40196	0.92429	1.918	0.93958	2.011	0.11467	0.61873	0.58337	-0.77751	-2.1886	0.093843	0.35761	0.76197	-0.39218	-1.7948	0.14712
6.34_85.03	1.3247	0.40564	1.5062	0.20648	0.90636	0.87286	-0.19618	-0.17452	0.86993	0.93331	0.31799	-1.6529	-3.0314	0.038728	0.84598	0.91626	-0.12617	-0.45542	0.67243	0.99453	0.57483	-0.79879	-2.0556	0.10899	0.74414	0.51581	-0.9551	-2.3306	0.080201	0.87652	0.90981	-0.13637	-0.38066	0.72281	0.97811	1.3474	0.4302	0.69515	0.52523	0.75842	0.74607	-0.42261	-1.3066	0.26141	0.48425	1.1041	0.14288	0.18728	0.86056
6.34_593.40	NA	NA	NA	NA	NA	0.046599	-4.4236	-3.9867	0.016309	0.35175	0.15052	-2.732	-3.1716	0.033805	0.84598	0.12122	-3.0443	-5.1198	0.0068873	0.53993	0.33235	-1.5892	-2.5238	0.065095	0.74414	0.10863	-3.2025	-2.8125	0.048194	0.66913	NA	NA	NA	NA	NA	NA	NA	NA	NA	NA	NA	NA	NA	NA	NA	NA	NA	NA	NA
6.34_466.22	0.74059	-0.43325	-0.53517	0.6209	0.93757	0.26649	-1.9079	-1.9381	0.12464	0.48831	0.35085	-1.5111	-3.3647	0.028181	0.84598	0.27595	-1.8575	-2.0428	0.11059	0.99453	0.57648	-0.79467	-1.5343	0.19973	0.74414	0.34955	-1.5164	-2.1047	0.10311	0.9595	NA	NA	NA	NA	NA	NA	NA	NA	NA	NA	NA	NA	NA	NA	NA	NA	NA	NA	NA
6.34_450.04	1.3844	0.46929	-0.20282	0.84917	0.96439	0.87568	-0.19153	0.026703	0.97998	0.99073	0.40315	-1.3106	-2.4028	0.074131	0.84598	0.38623	-1.3725	-2.4171	0.072989	0.99453	0.56193	-0.83154	-2.1987	0.092788	0.74414	0.23582	-2.0843	-4.4617	0.011146	0.32193	NA	NA	NA	NA	NA	NA	NA	NA	NA	NA	NA	NA	NA	NA	NA	NA	NA	NA	NA
6.34_448.05	1.0185	0.026474	-0.35415	0.74111	0.9511	0.75107	-0.41298	-0.39623	0.71216	0.87581	0.38935	-1.3609	-2.29	0.083858	0.84598	0.45811	-1.1262	-3.23	0.031974	0.99453	0.54276	-0.88162	-2.4394	0.071253	0.74414	0.29297	-1.7712	-4.1135	0.01469	0.35117	NA	NA	NA	NA	NA	NA	NA	NA	NA	NA	NA	NA	NA	NA	NA	NA	NA	NA	NA
6.34_446.05	0.937	-0.093883	-0.40916	0.70338	0.94679	0.75259	-0.41007	-0.26422	0.80466	0.9068	0.39401	-1.3437	-2.467	0.069168	0.84598	0.46409	-1.1075	-3.6282	0.022195	0.92163	0.54639	-0.87201	-2.4529	0.070226	0.74414	0.29719	-1.7506	-4.6329	0.0097859	0.30735	NA	NA	NA	NA	NA	NA	NA	NA	NA	NA	NA	NA	NA	NA	NA	NA	NA	NA	NA
6.34_430.13	2.3279	1.219	0.49302	0.64784	0.93757	0.6531	-0.61463	-0.54621	0.61396	0.84033	0.57383	-0.8013	-1.1396	0.31805	0.95619	0.1894	-2.4005	-2.928	0.042898	0.99453	0.61625	-0.6984	-1.9755	0.11941	0.74414	0.14372	-2.7987	-3.7892	0.019282	0.39607	NA	NA	NA	NA	NA	NA	NA	NA	NA	NA	NA	NA	NA	NA	NA	NA	NA	NA	NA
6.34_404.11	1.6136	0.69031	-0.10461	0.92172	0.98089	0.50335	-0.99037	-1.2927	0.26572	0.66924	0.55215	-0.85686	-1.5479	0.19656	0.85637	0.25208	-1.988	-4.2815	0.012832	0.70149	0.58077	-0.78397	-3.92	0.017248	0.61894	0.18852	-2.4072	-5.8784	0.0041847	0.23019	NA	NA	NA	NA	NA	NA	NA	NA	NA	NA	NA	NA	NA	NA	NA	NA	NA	NA	NA
6.34_385.13	0.77928	-0.35979	0.018428	0.98618	0.99549	0.42342	-1.2398	-1.8865	0.13228	0.49397	0.37418	-1.4182	-2.3085	0.082164	0.84598	0.19753	-2.3398	-3.1038	0.036088	0.99453	0.72276	-0.46841	-1.7689	0.15163	0.74414	0.2144	-2.2216	-4.6684	0.0095298	0.30224	NA	NA	NA	NA	NA	NA	NA	NA	NA	NA	NA	NA	NA	NA	NA	NA	NA	NA	NA
6.34_370.19	0.88106	-0.18269	-0.33354	0.75548	0.9511	0.54466	-0.87658	-1.342	0.2507	0.65075	0.32231	-1.6335	-2.648	0.057098	0.84598	0.45697	-1.1298	-4.0996	0.014858	0.74757	0.57682	-0.7938	-2.7388	0.051968	0.74414	0.3196	-1.6456	-5.8666	0.0042155	0.23019	NA	NA	NA	NA	NA	NA	NA	NA	NA	NA	NA	NA	NA	NA	NA	NA	NA	NA	NA
6.34_353.20	0.90717	-0.14056	-0.25502	0.81129	0.95616	0.71985	-0.47424	-0.68341	0.53188	0.7943	0.42702	-1.2276	-2.1329	0.099886	0.84598	0.46013	-1.1199	-5.5044	0.0053126	0.45226	0.68814	-0.53923	-2.2883	0.084015	0.74414	0.32646	-1.615	-5.729	0.0045962	0.23564	NA	NA	NA	NA	NA	NA	NA	NA	NA	NA	NA	NA	NA	NA	NA	NA	NA	NA	NA
6.34_343.17	0.76652	-0.38361	-0.59555	0.58354	0.92951	0.61484	-0.70173	-1.13	0.32163	0.72372	0.42426	-1.237	-2.2925	0.083625	0.84598	0.44488	-1.1685	-4.9999	0.0074912	0.55613	0.67325	-0.57079	-2.0258	0.11275	0.74414	0.33183	-1.5915	-5.0077	0.00745	0.26306	0.86473	-0.20968	-0.4253	0.6925	0.97811	6.4354	2.686	2.3032	0.082648	0.61082	0.85551	-0.22515	0.2831	0.79114	0.87738	0.92842	-0.10715	0.091777	0.93129
6.34_331.19	0.61625	-0.6984	-1.63	0.17843	0.90636	0.12587	-2.99	-2.8211	0.047777	0.35175	0.16902	-2.5647	-4.3754	0.011918	0.84598	0.24391	-2.0356	-2.325	0.080692	0.99453	0.37828	-1.4025	-2.0199	0.11351	0.74414	0.31162	-1.6822	-1.7606	0.15312	0.98671	0.63406	-0.6573	-1.5347	0.19964	0.79055	1.7882	0.83849	0.22086	0.83602	0.92569	1.0191	0.027347	0.56232	0.60392	0.7495	0.80951	-0.30487	-0.18174	0.86462
6.34_285.30	1.0102	0.01464	-0.31163	0.77089	0.95135	0.4053	-1.3029	-2.0416	0.11074	0.47486	0.28212	-1.8256	-3.1914	0.033172	0.84598	0.38878	-1.363	-4.4902	0.010904	0.66302	0.46443	-1.1065	-3.0444	0.038237	0.73567	0.2589	-1.9495	-6.3207	0.0032054	0.22062	NA	NA	NA	NA	NA	NA	NA	NA	NA	NA	NA	NA	NA	NA	NA	NA	NA	NA	NA
6.34_285.21	0.9913	-0.0126	-0.053608	0.95982	0.99026	0.43556	-1.1991	-1.8034	0.14566	0.51476	0.26322	-1.9257	-3.1106	0.035853	0.84598	0.44646	-1.1634	-5.6581	0.004809	0.45031	0.48328	-1.0491	-2.7843	0.049601	0.74414	0.27295	-1.8733	-6.4985	0.0028925	0.20342	1.9305	0.94898	0.44273	0.68085	0.9768	1.7683	0.82235	1.7364	0.1575	0.62919	0.65415	-0.61231	-0.66541	0.5422	0.70511	0.95366	-0.068454	0.090436	0.93229
6.34_285.11	1.1579	0.21147	-0.19925	0.85179	0.96439	0.36355	-1.4598	-2.2198	0.09063	0.43284	0.23456	-2.092	-2.879	0.045057	0.84598	0.32642	-1.6152	-5.5908	0.0050219	0.45211	0.45491	-1.1363	-2.7439	0.0517	0.74414	0.21912	-2.1902	-5.973	0.0039471	0.23019	NA	NA	NA	NA	NA	NA	NA	NA	NA	NA	NA	NA	NA	NA	NA	NA	NA	NA	NA
6.34_199.17	1.0029	0.0041386	0.041189	0.96912	0.99256	0.39789	-1.3296	-1.9642	0.12097	0.4834	0.25366	-1.979	-3.1221	0.035455	0.84598	0.43707	-1.194	-5.8892	0.0041565	0.4121	0.49923	-1.0022	-2.4569	0.069927	0.74414	0.27518	-1.8616	-5.9177	0.0040839	0.23019	NA	NA	NA	NA	NA	3.4592	1.7904	1.0452	0.35492	0.67682	0.96088	-0.057571	0.35019	0.74386	0.84442	NA	NA	NA	NA
6.30_562.33	0.84008	-0.2514	-0.64742	0.55264	0.92499	0.48425	-1.0462	-1.0933	0.3357	0.73448	0.40401	-1.3075	-1.7179	0.16094	0.84598	1.1585	0.21224	0.67608	0.53607	0.99453	0.4605	-1.1187	-2.3125	0.081806	0.74414	1.1629	0.21778	0.29181	0.78494	0.99937	0.75164	-0.41188	-0.9828	0.38135	0.90866	1.2271	0.2953	1.3539	0.24722	0.64077	0.66688	-0.58449	-1.2132	0.29178	0.51148	1.3349	0.41671	1.1022	0.33223
6.30_518.30	0.80233	-0.31772	-0.89404	0.42183	0.91106	0.51157	-0.967	-0.89469	0.42152	0.766	0.40281	-1.3118	-1.9456	0.12358	0.84598	1.5618	0.64318	2.6367	0.057779	0.99453	0.39691	-1.3331	-3.0761	0.037072	0.72463	0.7377	-0.43889	-1.2923	0.26586	0.99937	0.64968	-0.6222	-0.70055	0.52219	0.97584	1.2786	0.35457	0.74432	0.49803	0.74319	0.54942	-0.86402	-2.0763	0.10647	0.36919	1.4557	0.5417	1.4114	0.23098
6.30_474.27	1.0937	0.1292	-0.0072121	0.99459	0.99921	0.51355	-0.96142	-1.061	0.34849	0.74453	0.3381	-1.5645	-2.8955	0.044316	0.84598	1.0825	0.11439	0.45591	0.67211	0.99453	0.38556	-1.375	-3.4496	0.026064	0.69735	1.2785	0.35442	0.56145	0.60445	0.99937	0.78602	-0.34737	-0.6445	0.55435	0.97584	1.0867	0.11994	0.090416	0.9323	0.96762	0.61864	-0.69283	-1.8281	0.14153	0.38855	1.166	0.22159	1.4873	0.21114
6.29_606.35	0.91738	-0.12441	0.31286	0.77002	0.95135	0.61142	-0.70977	-0.68201	0.53268	0.7943	0.36421	-1.4572	-1.8344	0.14051	0.84598	0.89102	-0.16647	-0.13713	0.89755	0.99572	0.44609	-1.1646	-2.251	0.087545	0.74414	2.6651	1.4142	1.3491	0.24863	0.99937	0.70568	-0.50292	-1.0549	0.35099	0.8956	0.65928	-0.60103	-0.37438	0.72713	0.87051	0.74393	-0.42675	-0.67744	0.53529	0.69936	3.1081	1.636	1.7259	0.15944
6.29_187.86	2.6277	1.3938	1.937	0.1248	0.90636	4.15	2.0531	2.141	0.098973	0.44956	1.1911	0.25233	0.79383	0.47173	0.98383	1.6796	0.74814	0.98677	0.37962	0.99453	0.76111	-0.39381	-0.69483	0.52541	0.84018	0.98455	-0.022467	-0.31109	0.77127	0.99937	0.95359	-0.068556	-0.27118	0.79968	0.98546	1.8728	0.9052	1.9545	0.12232	0.61873	0.70209	-0.51027	-1.2947	0.26512	0.48641	0.87097	-0.19931	-0.75517	0.49217
6.24_556.44	1.1334	0.1806	0.6487	0.55189	0.92499	1.4195	0.50543	0.88912	0.42418	0.766	1.4255	0.51146	1.3641	0.24424	0.90418	2.3724	1.2463	1.5955	0.18583	0.99453	0.72277	-0.4684	-1.383	0.23884	0.74414	0.9521	-0.070818	-0.15495	0.88437	0.99937	1.7306	0.79128	1.8556	0.1371	0.76728	1.6825	0.75057	1.3044	0.26208	0.64894	1.0472	0.066601	0.1378	0.89706	0.943	1.895	0.92217	0.5278	0.62556
6.24_512.42	1.0231	0.032911	0.01139	0.99146	0.99795	1.3676	0.45162	0.77802	0.48001	0.77515	1.4016	0.48712	1.3603	0.24533	0.90418	2.5079	1.3265	1.8293	0.14135	0.99453	0.78665	-0.34621	-0.94704	0.39725	0.78994	0.96651	-0.049149	-0.13415	0.89976	0.99937	1.5424	0.62517	1.5514	0.19574	0.78795	1.7747	0.82757	1.649	0.17449	0.62947	1.0542	0.076166	0.22835	0.83057	0.9029	1.8448	0.88345	0.65264	0.5496
6.24_468.39	1.0111	0.015937	-0.11507	0.91394	0.97987	1.4063	0.49186	0.86915	0.43381	0.76665	1.313	0.3929	0.92868	0.40562	0.98383	2.3622	1.2401	1.4573	0.21877	0.99453	0.88339	-0.17888	-0.31686	0.7672	0.94058	1.0016	0.0023676	0.016407	0.9877	0.99937	1.5243	0.60813	1.4194	0.2288	0.81313	1.7186	0.78124	1.824	0.14222	0.62874	1.0729	0.10146	0.25554	0.81091	0.89003	1.7478	0.80552	0.66997	0.53957
6.24_424.36	1.0268	0.038183	-0.069795	0.94771	0.98593	1.4103	0.49601	0.82594	0.45526	0.76957	1.2771	0.35292	0.62638	0.56503	0.98383	2.9756	1.5732	1.4152	0.22994	0.99453	0.92065	-0.11928	-0.17312	0.87097	0.97398	0.89732	-0.1563	-0.31927	0.7655	0.99937	1.5221	0.60611	1.3072	0.26122	0.82684	1.7374	0.79692	1.8663	0.13541	0.62348	1.0944	0.13008	0.26172	0.80646	0.88677	1.5633	0.64464	0.46842	0.66387
6.24_380.34	0.93228	-0.10116	-0.53106	0.6235	0.93757	1.5807	0.66056	0.97589	0.38438	0.76447	1.2138	0.27948	0.59688	0.58273	0.98383	2.1798	1.1242	0.95931	0.39173	0.99453	1.0249	0.035544	0.23845	0.82325	0.96171	0.93746	-0.093166	-0.14109	0.89462	0.99937	1.3219	0.40265	1.0413	0.35652	0.90168	1.5869	0.66617	1.5867	0.18776	0.63342	0.95881	-0.060687	-0.33405	0.75512	0.85322	1.0566	0.079449	-0.12685	0.90518
6.23_600.47	1.1243	0.16898	0.63059	0.56254	0.92555	1.341	0.42334	0.75575	0.49186	0.77515	1.5341	0.61741	1.8666	0.13536	0.84598	2.5347	1.3418	1.8248	0.14208	0.99453	0.55852	-0.84032	-2.7573	0.05099	0.74414	0.95678	-0.06374	-0.18322	0.86354	0.99937	1.7714	0.82489	1.7727	0.15096	0.77009	1.6689	0.73894	0.97439	0.38504	0.6897	1.0067	0.0096661	0.015821	0.98814	0.99311	2.3277	1.2189	0.69073	0.52772
6.22_644.49	1.4468	0.53284	2.0195	0.11356	0.90636	1.5652	0.64633	0.93044	0.40481	0.76447	1.5082	0.59281	1.4685	0.21589	0.87315	3.0827	1.6242	1.7226	0.16007	0.99453	0.47907	-1.0617	-3.6147	0.022463	0.67814	0.85976	-0.21799	-0.77875	0.47962	0.99937	1.9936	0.99536	2.1042	0.10316	0.76728	1.9374	0.95415	0.95668	0.39291	0.69267	1.0338	0.04791	-0.022293	0.98328	0.99024	2.565	1.359	0.70911	0.5174
6.17_179.06	1.127	0.17254	0.42989	0.68942	0.94377	2.8455	1.5087	3.1162	0.035659	0.35175	0.78745	-0.34474	-0.91705	0.41101	0.98383	2.4931	1.318	2.9998	0.03995	0.99453	1.6202	0.69614	0.97906	0.38299	0.78261	1.074	0.10304	-0.14249	0.89359	0.99937	1.0755	0.10504	0.12145	0.90919	0.99346	0.72733	-0.45932	-1.5239	0.20221	0.63342	0.9842	-0.022982	0.12222	0.90862	0.94806	0.92397	-0.11408	-0.52596	0.62673
6.17_133.01	1.0634	0.088681	0.65795	0.54651	0.92277	2.8529	1.5124	2.2156	0.091061	0.43424	0.88137	-0.18217	-0.25386	0.81212	0.98633	2.1857	1.1281	1.8331	0.14072	0.99453	1.6095	0.6866	1.9871	0.11784	0.74414	0.98448	-0.022568	-0.27258	0.79867	0.99937	0.89827	-0.15477	-0.87387	0.43151	0.94069	1.1885	0.2491	1.0322	0.3603	0.67762	0.98171	-0.026637	-0.27647	0.79588	0.87951	1.1323	0.1793	1.5202	0.20309
6.16_187.86	2.5473	1.349	2.9957	0.04011	0.90636	4.0245	2.0088	2.2567	0.087001	0.42711	1.3852	0.47005	0.6634	0.54335	0.98383	1.7039	0.76881	1.1428	0.31688	0.99453	0.96277	-0.054732	-0.25933	0.80818	0.95538	1.0104	0.014923	-0.22841	0.83053	0.99937	0.98625	-0.019981	-0.19372	0.85584	0.98825	2.0963	1.0679	1.7973	0.14669	0.62919	0.80495	-0.31303	-0.84992	0.44325	0.62638	0.88308	-0.17939	-0.77108	0.48368
6.13_133.01	1.1648	0.22004	1.6211	0.18031	0.90636	3.7244	1.897	2.2837	0.084438	0.42314	1.0892	0.12327	0.45667	0.67161	0.98383	2.1214	1.085	1.5732	0.19078	0.99453	1.6407	0.71435	0.20781	0.84553	0.96759	0.90321	-0.14687	-0.34052	0.7506	0.99937	0.95675	-0.063781	-0.41082	0.70226	0.97811	1.1469	0.19771	0.78744	0.47506	0.73133	0.99154	-0.012251	-0.12629	0.9056	0.94597	1.2067	0.27111	1.6675	0.17073
6.12_419.12	0.96078	-0.057725	-0.001182	0.99911	0.99948	2.1256	1.0879	2.1534	0.097613	0.44896	0.84137	-0.24918	-0.63609	0.55929	0.98383	1.1652	0.22059	0.45285	0.67413	0.99453	1.1629	0.21773	0.18896	0.85932	0.96942	0.79878	-0.32413	-0.70749	0.5183	0.99937	NA	NA	NA	NA	NA	NA	NA	NA	NA	NA	NA	NA	NA	NA	NA	NA	NA	NA	NA
6.10_664.33	NA	NA	NA	NA	NA	0.2711	-1.8831	-2.0634	0.10803	0.47009	0.82178	-0.28318	-0.41381	0.70024	0.98633	0.34427	-1.5384	-2.0854	0.10538	0.99453	0.8883	-0.17088	-0.77703	0.48053	0.82816	0.59257	-0.75494	-1.0815	0.3403	0.99937	NA	NA	NA	NA	NA	NA	NA	NA	NA	NA	NA	NA	NA	NA	NA	NA	NA	NA	NA
6.10_611.35	0.43228	-1.21	-0.33625	0.75358	0.9511	0.27691	-1.8525	-1.8572	0.13684	0.49795	0.39341	-1.3459	-2.7904	0.049291	0.84598	0.40725	-1.296	-1.9649	0.12087	0.99453	0.85155	-0.23183	-0.76873	0.48493	0.82816	0.50531	-0.98476	-1.3714	0.24214	0.99937	1.1778	0.23611	0.52579	0.62684	0.97584	NA	NA	NA	NA	NA	NA	NA	NA	NA	NA	NA	NA	NA	NA
6.10_454.20	0.50524	-0.98496	-1.2602	0.2761	0.90636	0.52645	-0.92563	-0.95936	0.39171	0.76447	0.5645	-0.82496	-2.1987	0.092787	0.84598	0.48709	-1.0378	-2.2033	0.092313	0.99453	0.83892	-0.25339	-1.0334	0.35981	0.78099	0.568	-0.81603	-1.5053	0.20669	0.99937	NA	NA	NA	NA	NA	NA	NA	NA	NA	NA	NA	NA	NA	NA	NA	NA	NA	NA	NA
6.10_452.21	0.59068	-0.75954	-1.7168	0.16115	0.90636	0.54545	-0.87449	-0.90152	0.41828	0.766	0.5577	-0.84245	-2.0774	0.10633	0.84598	0.48511	-1.0436	-2.2465	0.087985	0.99453	0.83496	-0.26022	-1.0467	0.35431	0.78088	0.58416	-0.77556	-1.5229	0.20245	0.99937	NA	NA	NA	NA	NA	NA	NA	NA	NA	NA	NA	NA	NA	NA	NA	NA	NA	NA	NA
6.10_434.03	1.1443	0.19452	0.24563	0.81806	0.95616	0.89176	-0.16527	-0.032144	0.9759	0.98778	0.73915	-0.43607	-0.93863	0.40106	0.98383	0.47536	-1.0729	-2.5897	0.060702	0.99453	0.70231	-0.50982	-1.4636	0.21714	0.74414	0.30788	-1.6996	-3.426	0.026632	0.47599	NA	NA	NA	NA	NA	NA	NA	NA	NA	NA	NA	NA	NA	NA	NA	0.24335	-2.0389	-1.8401	0.13958
6.10_432.03	1.1516	0.20361	0.3004	0.77884	0.9541	0.88508	-0.17612	-0.071834	0.94618	0.97351	0.80693	-0.30948	-0.75657	0.49142	0.98383	0.4672	-1.0979	-2.617	0.058983	0.99453	0.71505	-0.48389	-1.4311	0.22564	0.74414	0.3096	-1.6915	-3.4796	0.025361	0.47151	NA	NA	NA	NA	NA	NA	NA	NA	NA	NA	0.70832	-0.49752	-0.21487	0.84038	0.90863	0.75065	-0.41379	-0.16203	0.87913
6.10_416.11	1.2033	0.26699	-0.0011779	0.99912	0.99948	2.9044	1.5383	2.0852	0.1054	0.46379	1.6124	0.68924	1.4349	0.22465	0.88405	0.93962	-0.089848	-0.1845	0.8626	0.99572	1.3226	0.40341	0.098159	0.92653	0.98279	0.69822	-0.51824	-0.84546	0.44546	0.99937	NA	NA	NA	NA	NA	NA	NA	NA	NA	NA	NA	NA	NA	NA	NA	NA	NA	NA	NA
6.10_413.17	0.64176	-0.63989	-1.2682	0.27352	0.90636	0.62331	-0.68198	-0.74408	0.49816	0.77842	0.59615	-0.74626	-1.738	0.1572	0.84598	0.53985	-0.88936	-2.2785	0.084929	0.99453	0.85424	-0.22729	-0.96121	0.39088	0.78646	0.58428	-0.77526	-1.4598	0.21813	0.99937	0.58878	-0.76419	-0.82202	0.45724	0.9558	2.1886	1.13	0.51831	0.63159	0.817	0.50723	-0.97928	-1.7638	0.15255	0.39891	1.0148	0.021221	0.021616	0.98379
6.10_411.18	0.55511	-0.84915	-1.2631	0.27517	0.90636	0.56678	-0.81915	-0.86475	0.43595	0.76665	0.58442	-0.77492	-1.8958	0.13087	0.84598	0.51312	-0.96264	-2.203	0.092341	0.99453	0.84344	-0.24564	-1.0206	0.36516	0.78099	0.58214	-0.78056	-1.4638	0.21709	0.99937	NA	NA	NA	NA	NA	NA	NA	NA	NA	NA	NA	NA	NA	NA	NA	NA	NA	NA	NA
6.10_377.23	0.74077	-0.4329	-1.135	0.31978	0.90636	0.73702	-0.44022	-0.39429	0.71348	0.87592	0.5903	-0.76049	-1.7175	0.16103	0.84598	0.43072	-1.2152	-2.659	0.056448	0.99453	0.73697	-0.44032	-1.9517	0.12271	0.74414	0.53986	-0.88934	-1.4635	0.21717	0.99937	0.97582	-0.035306	-0.051405	0.96147	0.99607	1.6749	0.74405	1.0421	0.3562	0.67704	0.86594	-0.20766	-1.0029	0.37266	0.5727	0.79392	-0.33293	-0.68476	0.53112
6.10_339.18	0.82544	-0.27677	-0.29695	0.78129	0.9541	1.7398	0.79895	1.4742	0.21444	0.6031	0.78447	-0.3502	-0.70122	0.52182	0.98383	0.80865	-0.3064	-1.2431	0.28172	0.99453	1.2659	0.34017	0.99452	0.37626	0.78099	0.69775	-0.51922	-1.6824	0.16779	0.996	NA	NA	NA	NA	NA	NA	NA	NA	NA	NA	0.21182	-2.2391	-1.2019	0.2957	0.51469	0.29933	-1.7402	-0.66459	0.54266
6.10_331.15	0.73874	-0.43685	-0.49111	0.64908	0.93757	1.3976	0.48292	0.84669	0.44485	0.76842	1.0348	0.049408	0.018311	0.98627	0.99616	0.74383	-0.42695	-2.5915	0.060589	0.99453	1.2058	0.26999	0.62253	0.56732	0.85775	0.72115	-0.47163	-1.9814	0.11862	0.9595	1.0044	0.006378	-0.21202	0.84246	0.98825	2.4205	1.2753	1.8551	0.13717	0.62456	0.90512	-0.14381	-0.69434	0.52569	0.69272	1.3231	0.40389	1.3452	0.24975
6.10_329.15	0.79552	-0.33004	-0.3239	0.76224	0.95135	1.4223	0.50821	1.0171	0.36663	0.75382	0.8679	-0.2044	-0.55534	0.60826	0.98383	0.79438	-0.3321	-1.7538	0.15434	0.99453	1.2576	0.33063	1.2861	0.26781	0.75997	0.71326	-0.4875	-2.0595	0.10852	0.9595	1.3503	0.43323	0.55606	0.60781	0.97584	1.1237	0.16821	0.2138	0.84116	0.92906	0.51361	-0.96124	-2.7998	0.048822	0.33691	0.10102	-3.3073	-8.0482	0.001294
6.10_317.20	0.66129	-0.59664	-0.71654	0.51327	0.91275	0.72134	-0.47124	-0.69817	0.52353	0.79008	0.40275	-1.3121	-2.7888	0.049372	0.84598	0.44693	-1.1619	-9.5485	0.00067189	0.17423	0.8887	-0.17023	-0.65242	0.54972	0.85292	0.3599	-1.4744	-5.4541	0.0054915	0.23687	1.2643	0.33838	0.14224	0.89377	0.99232	0.68818	-0.53915	-0.29538	0.7824	0.89732	1.7676	0.82176	1.4383	0.22373	0.45281	1.0707	0.098513	-0.42563	0.69228
6.10_317.17	0.54088	-0.88662	-1.3087	0.26075	0.90636	0.27352	-1.8703	-1.9683	0.1204	0.48291	0.39526	-1.3391	-2.9255	0.043009	0.84598	0.31401	-1.6711	-2.3469	0.07878	0.99453	0.76545	-0.38561	-1.0471	0.35414	0.78088	0.45767	-1.1276	-1.4713	0.21517	0.99937	1.7522	0.8092	1.3476	0.24906	0.82264	1.2115	0.27682	-0.32194	0.76362	0.88977	0.43501	-1.2009	-1.6377	0.17684	0.41102	0.59405	-0.75134	-2.1083	0.10268
6.10_269.97	0.57201	-0.80589	-0.22678	0.83171	0.95629	0.49421	-1.0168	-2.0383	0.11116	0.47486	0.3275	-1.6104	-3.8697	0.017998	0.84598	0.42741	-1.2263	-3.0101	0.039548	0.99453	0.59911	-0.7391	-2.6355	0.05785	0.74414	0.2869	-1.8014	-3.8684	0.018017	0.38064	NA	NA	NA	NA	NA	NA	NA	NA	NA	NA	NA	NA	NA	NA	NA	NA	NA	NA	NA
6.10_199.17	0.79287	-0.33484	-0.36949	0.7305	0.94946	0.66359	-0.59163	-0.91465	0.41213	0.76447	0.39533	-1.3389	-2.3819	0.075829	0.84598	0.43881	-1.1883	-12.052	0.00027176	0.16799	0.87695	-0.18943	-0.76839	0.48511	0.82816	0.34423	-1.5386	-4.9865	0.0075623	0.26306	4.4335	2.1484	0.81056	0.46309	0.9607	NA	NA	NA	NA	NA	0.48471	-1.0448	-0.84419	0.44609	0.62858	0.94047	-0.08854	0.15721	0.8827
6.10_140.07	0.94414	-0.082927	-0.39333	0.71414	0.94679	0.73448	-0.4452	-0.39745	0.71134	0.87581	0.34321	-1.5428	-3.8398	0.018462	0.84598	0.42594	-1.2313	-3.0194	0.039186	0.99453	0.81175	-0.30089	-0.99756	0.37495	0.78099	0.50769	-0.97798	-1.4839	0.21199	0.99937	0.70235	-0.50973	-0.71687	0.51309	0.97569	2.3721	1.2462	2.9994	0.039965	0.59431	0.65497	-0.6105	-1.0396	0.35724	0.56016	0.75024	-0.41457	-2.3805	0.075949
6.09_89.02	1.0797	0.11059	0.51104	0.63624	0.93757	0.86252	-0.21337	-0.23405	0.82644	0.91173	0.41061	-1.2841	-2.3591	0.077743	0.84598	0.50629	-0.98197	-7.4068	0.0017726	0.28247	0.90734	-0.14029	-0.64298	0.55524	0.85629	0.4116	-1.2807	-4.7368	0.0090585	0.29902	1.0602	0.084273	-0.056008	0.95802	0.99607	1.2497	0.32152	0.65984	0.54541	0.77087	0.66517	-0.58821	-1.6967	0.16499	0.40347	1.1971	0.25959	1.0899	0.33703
6.09_565.37	0.53774	-0.89502	-0.70792	0.51807	0.91275	0.60148	-0.7334	-1.1463	0.31559	0.71962	0.44457	-1.1695	-2.1093	0.10257	0.84598	0.36022	-1.4731	-6.9014	0.0023117	0.30268	1.0038	0.0054664	-0.050741	0.96196	0.99447	0.33579	-1.5744	-3.7618	0.019743	0.4017	NA	NA	NA	NA	NA	NA	NA	NA	NA	NA	NA	NA	NA	NA	NA	NA	NA	NA	NA
6.09_543.39	0.96275	-0.054766	0.17311	0.87097	0.97218	0.4247	-1.2355	-1.4985	0.20836	0.59562	0.25414	-1.9763	-3.2167	0.032382	0.84598	0.25494	-1.9718	-7.9259	0.0013716	0.23118	0.77447	-0.36873	-1.2411	0.28239	0.76565	0.23986	-2.0597	-3.1672	0.033949	0.55695	NA	NA	NA	NA	NA	NA	NA	NA	NA	NA	NA	NA	NA	NA	NA	NA	NA	NA	NA
6.09_436.03	1.26	0.33344	0.35658	0.73942	0.9511	0.89797	-0.15526	0.0019961	0.9985	0.99979	0.76709	-0.38254	-0.78759	0.47499	0.98383	0.48851	-1.0335	-2.5833	0.061112	0.99453	0.69403	-0.52692	-1.5367	0.19919	0.74414	0.31318	-1.675	-3.3618	0.028257	0.49502	NA	NA	NA	NA	NA	NA	NA	NA	NA	NA	NA	NA	NA	NA	NA	NA	NA	NA	NA
6.09_406.09	0.75201	-0.41117	-0.52951	0.62448	0.93757	0.61338	-0.70514	-0.90408	0.41708	0.766	1.115	0.15705	0.1557	0.88381	0.98633	0.28277	-1.8223	-4.7427	0.0090193	0.60909	0.60721	-0.71973	-2.9818	0.040665	0.74414	0.21013	-2.2506	-4.5616	0.010326	0.31514	NA	NA	NA	NA	NA	NA	NA	NA	NA	NA	NA	NA	NA	NA	NA	NA	NA	NA	NA
6.09_390.09	1.034	0.048194	-0.0081709	0.99387	0.99889	1.0535	0.075163	0.28927	0.78675	0.89652	0.47063	-1.0873	-1.9197	0.12731	0.84598	0.43586	-1.1981	-3.978	0.016429	0.80265	0.67849	-0.5596	-1.4451	0.22196	0.74414	0.29179	-1.777	-5.2989	0.0060915	0.24735	NA	NA	NA	NA	NA	NA	NA	NA	NA	NA	NA	NA	NA	NA	NA	NA	NA	NA	NA
6.09_371.12	0.64136	-0.64079	-0.73199	0.50475	0.91269	0.92661	-0.10996	-0.09054	0.93221	0.96517	0.12086	-3.0486	-4.6257	0.0098392	0.84598	0.59724	-0.74361	-1.6704	0.17016	0.99453	1.1146	0.15652	-0.16406	0.87764	0.9746	0.30631	-1.7069	-4.4753	0.01103	0.32146	NA	NA	NA	NA	NA	NA	NA	NA	NA	NA	NA	NA	NA	NA	NA	NA	NA	NA	NA
6.09_356.17	0.7544	-0.40659	-0.42934	0.68979	0.94377	1.1668	0.22251	0.38674	0.71864	0.876	0.75923	-0.3974	-0.90229	0.41792	0.98383	0.60292	-0.72996	-5.0169	0.0074014	0.55613	1.101	0.13878	0.45278	0.67418	0.89837	0.51353	-0.96147	-4.2546	0.01311	0.34202	NA	NA	NA	NA	NA	NA	NA	NA	NA	NA	0.63542	-0.65422	-0.25879	0.80857	0.88839	0.78817	-0.34342	-0.43214	0.68792
6.09_271.27	0.76683	-0.38303	-0.52662	0.62631	0.93757	0.73105	-0.45196	-0.73868	0.5011	0.78014	0.40406	-1.3074	-2.5386	0.064073	0.84598	0.42196	-1.2448	-9.6684	0.0006403	0.17423	0.87245	-0.19686	-0.84709	0.44465	0.81492	0.34812	-1.5223	-5.0581	0.0071903	0.26306	NA	NA	NA	NA	NA	NA	NA	NA	NA	NA	NA	NA	NA	NA	NA	NA	NA	NA	NA
6.09_271.19	0.80132	-0.31955	-0.3489	0.74476	0.9511	0.70411	-0.50612	-0.76301	0.48798	0.77515	0.40381	-1.3083	-2.493	0.067269	0.84598	0.43803	-1.1909	-11.284	0.00035149	0.16799	0.87855	-0.1868	-0.76208	0.48847	0.82816	0.3504	-1.5129	-4.9392	0.0078214	0.26917	2.3437	1.2288	0.58983	0.58701	0.97584	1.281	0.35725	1.9901	0.11744	0.61873	0.51623	-0.95391	-0.99838	0.3746	0.57394	0.98385	-0.023487	0.26143	0.80667
6.09_271.11	0.81334	-0.29806	-0.38887	0.71719	0.94768	0.69956	-0.51548	-0.78216	0.47783	0.77407	0.42652	-1.2293	-1.5343	0.19975	0.85637	0.43186	-1.2114	-9.0158	0.00083818	0.17665	0.95948	-0.059674	-0.19606	0.85412	0.96821	0.34462	-1.5369	-5.9838	0.0039212	0.23019	NA	NA	NA	NA	NA	NA	NA	NA	NA	NA	NA	NA	NA	NA	NA	NA	NA	NA	NA
6.05_133.01	1.1529	0.20521	0.89305	0.4223	0.91106	2.61	1.384	2.472	0.068799	0.38485	0.85456	-0.22674	-0.32501	0.76146	0.98633	1.963	0.97304	1.5196	0.20323	0.99453	1.3785	0.46308	0.99925	0.37422	0.78099	0.98091	-0.027809	-0.37113	0.72936	0.99937	0.96709	-0.048272	-0.28479	0.78994	0.98546	1.2053	0.26945	1.1626	0.30964	0.66401	0.94974	-0.074396	-1.215	0.29117	0.51099	1.1956	0.25776	2.3087	0.082149
6.04_187.86	2.8196	1.4955	3.7735	0.019545	0.90636	3.2832	1.7151	2.0427	0.1106	0.47486	1.1484	0.1996	0.32614	0.76067	0.98633	1.7062	0.77075	1.2835	0.26862	0.99453	1.0532	0.074739	-0.19521	0.85474	0.96821	1.086	0.11906	-0.13057	0.90242	0.99937	1.0472	0.066495	-0.093473	0.93002	0.99458	1.6042	0.68184	1.0855	0.33875	0.6683	0.73526	-0.44368	-0.86788	0.43443	0.6187	0.79568	-0.32975	-1.0535	0.35153
6.04_179.06	1.0474	0.066807	0.14862	0.88904	0.9743	2.878	1.5251	3.0676	0.037381	0.35175	0.86501	-0.20922	-0.43849	0.68367	0.98449	2.5703	1.362	3.2121	0.032525	0.99453	1.6187	0.69481	1.0052	0.37168	0.78099	1.477	0.56266	0.24562	0.81806	0.99937	1.0625	0.087512	0.039906	0.97008	0.99729	0.76529	-0.38592	-1.3404	0.25117	0.64235	0.93403	-0.098458	-0.06187	0.95363	0.97495	0.94792	-0.077161	-0.44381	0.68013
6.03_271.19	2.4001	1.2631	2.4516	0.070327	0.90636	0.6176	-0.69526	-1.3467	0.24933	0.64949	0.33783	-1.5656	-2.835	0.047106	0.84598	0.34069	-1.5535	-5.6935	0.0047012	0.45031	0.42909	-1.2206	-4.8929	0.0080849	0.55538	0.30262	-1.7244	-3.8651	0.018068	0.38064	0.92937	-0.10567	-0.58038	0.59278	0.97584	1.4131	0.49886	1.3994	0.23428	0.6398	0.83613	-0.25819	-0.29422	0.78323	0.87338	1.1282	0.17398	0.57519	0.59597
6,7-Dihydroxycoumarin	12.641	3.66	3.6763	0.021273	0.90636	0.091423	-3.4513	-6.4973	0.0028944	0.35175	1.8717	0.90433	0.61925	0.56928	0.98383	0.67364	-0.56996	-0.60364	0.57864	0.99453	0.33831	-1.5636	-0.84108	0.44764	0.81748	1.3339	0.41568	-0.21791	0.83816	0.99937	5.286	2.4022	1.3685	0.24297	0.81645	0.33369	-1.5834	-1.1244	0.32374	0.66744	0.96065	-0.057918	-0.11408	0.91467	0.95157	1.0861	0.11913	0.21307	0.84169
6-(Acetylamino)hexanoic acid	0.71381	-0.48639	-1.0328	0.36004	0.90636	1.6115	0.68838	2.8116	0.048237	0.35175	1.7957	0.84451	1.6614	0.17198	0.84732	1.2152	0.28116	0.61831	0.56984	0.99453	1.1633	0.21828	0.34026	0.75078	0.93418	1.1755	0.23332	0.5639	0.60294	0.99937	1.1653	0.22067	0.21597	0.83958	0.98811	0.76671	-0.38325	-0.96415	0.38957	0.69021	0.5169	-0.95204	-3.2859	0.030331	0.33582	0.8351	-0.25998	-0.59857	0.58171
5'-S-Methy5'-thioadenosine	NA	NA	NA	NA	NA	0.19881	-2.3305	-1.9303	0.12578	0.48847	1.7434	0.80191	1.256	0.27746	0.93274	NA	NA	NA	NA	NA	1.1326	0.17958	0.48087	0.65573	0.88911	NA	NA	NA	NA	NA	1.1884	0.24901	-0.18752	0.86038	0.98825	0.82467	-0.27812	-0.72637	0.50784	0.74915	1.0264	0.037526	0.28372	0.7907	0.87738	1.5824	0.66211	0.85989	0.43833
5-methyluridine	0.57152	-0.80711	-1.51	0.20555	0.90636	1.3529	0.43605	1.1338	0.32021	0.72372	0.56285	-0.82918	-2.2887	0.083975	0.84598	1.8452	0.88375	0.93922	0.4008	0.99453	0.78981	-0.34042	-1.0991	0.33345	0.7773	0.34628	-1.53	-4.0326	0.0157	0.35765	1.8607	0.89584	1.0358	0.35879	0.90168	3.658	1.8711	0.8166	0.46	0.72346	0.69501	-0.52489	-1.1455	0.31587	0.52691	0.70908	-0.49597	-0.76372	0.48759
5-Hydroxyadamantan-2-one	1.0882	0.12196	0.29168	0.78503	0.95425	0.83836	-0.25435	-0.33563	0.75402	0.88594	1.9083	0.93226	1.6504	0.1742	0.84732	2.2479	1.1686	0.98712	0.37947	0.99453	4.3959	2.1362	1.8011	0.14604	0.74414	0.3658	-1.4509	-1.8924	0.13138	0.95997	0.44263	-1.1758	-1.508	0.20605	0.79974	1.8966	0.9234	1.1418	0.31723	0.66613	4.6101	2.2048	2.3018	0.082774	0.34904	0.96482	-0.051667	0.065249	0.95111
5-Hydroxy-10,10-dimethy6-methylenebicyclo[720]undecan-2-one	1.8266	0.86917	0.31773	0.76658	0.95135	0.15044	-2.7327	-0.8777	0.42966	0.76665	0.70636	-0.50152	-1.0542	0.35124	0.97688	NA	NA	NA	NA	NA	0.48949	-1.0307	-1.5597	0.19383	0.74414	NA	NA	NA	NA	NA	0.23015	-2.1193	-1.7879	0.14831	0.76961	0.050803	-4.299	-3.033	0.038666	0.59431	2.9872	1.5788	1.5389	0.19866	0.42921	NA	NA	NA	NA
5-aminovaleric acid	0.70371	-0.50694	-1.8543	0.13731	0.90636	0.7277	-0.45858	-1.1846	0.30175	0.70659	1.4583	0.54432	1.7672	0.15194	0.84598	1.4248	0.51079	1.2987	0.26387	0.99453	1.9359	0.95301	2.3695	0.076862	0.74414	1.8978	0.92433	3.6618	0.021546	0.42298	3.1358	1.6488	3.515	0.02456	0.76728	5.0187	2.3273	1.6925	0.16581	0.62919	0.63644	-0.65191	-0.46526	0.66595	0.79187	0.90646	-0.14168	-0.57635	0.59525
5-alpha-Pregnane-3,20-dione	NA	NA	NA	NA	NA	4.7836	2.2581	1.9456	0.12358	0.48758	1.3939	0.47912	1.1604	0.31043	0.9507	0.14028	-2.8336	-0.30974	0.77222	0.99572	8.5507	3.096	12.861	0.00021074	0.14326	6.2986	2.655	1.8608	0.13627	0.97355	0.16439	-2.6048	-11.518	0.00032446	0.66807	NA	NA	NA	NA	NA	21.328	4.4147	1.8445	0.13888	0.38855	3.8823	1.9569	2.1824	0.094488
5-[4-[(E)-3-Carboxy-3-hydroxyprop-1-enyl]-4-hydroxy-3,3,5-trimethylcyclohexyl]oxy-3-hydroxy-3-methy5-oxopentanoic acid	1.0111	0.015935	-0.40647	0.7052	0.94679	1.0716	0.099807	0.25461	0.81158	0.90855	1.6998	0.76538	1.2936	0.26546	0.92431	1.3726	0.45695	0.64508	0.55401	0.99453	1.7075	0.77186	1.3593	0.24564	0.74414	1.0828	0.1148	0.24456	0.81883	0.99937	0.294	-1.7661	-4.2462	0.013198	0.76728	1.6958	0.76196	2.3964	0.074647	0.60972	3.9591	1.9852	2.6399	0.057589	0.34172	1.0446	0.062908	0.1476	0.8898
5.88_325.16	0.81558	-0.29411	0.12043	0.90995	0.97966	0.6859	-0.54393	-0.27965	0.79361	0.90086	0.32451	-1.6237	-3.0423	0.038317	0.84598	0.37384	-1.4195	-5.5681	0.0050964	0.45211	0.78599	-0.34741	-0.8566	0.43995	0.81296	0.2895	-1.7884	-5.5523	0.005149	0.23687	NA	NA	NA	NA	NA	NA	NA	NA	NA	NA	NA	NA	NA	NA	NA	NA	NA	NA	NA
5.87_418.02	2.0358	1.0256	0.30092	0.77847	0.95407	0.3361	-1.573	-1.0552	0.35085	0.74613	0.25481	-1.9725	-4.0325	0.015701	0.84598	0.2595	-1.9462	-3.2259	0.032101	0.99453	0.58988	-0.7615	-1.3575	0.24616	0.74414	0.22318	-2.1637	-3.6048	0.022662	0.43899	NA	NA	NA	NA	NA	NA	NA	NA	NA	NA	NA	NA	NA	NA	NA	NA	NA	NA	NA
5.87_342.15	0.4705	-1.0877	-1.0456	0.35476	0.90636	0.34548	-1.5333	-1.4315	0.22554	0.61875	0.29283	-1.7719	-3.5543	0.023708	0.84598	0.30589	-1.7089	-6.9324	0.0022733	0.30268	0.74581	-0.42312	-1.0681	0.34564	0.7773	0.28987	-1.7865	-4.1585	0.014162	0.34973	NA	NA	NA	NA	NA	NA	NA	NA	NA	NA	NA	NA	NA	NA	NA	NA	NA	NA	NA
5.87_257.18	0.94274	-0.085066	0.075036	0.94379	0.98574	0.67125	-0.57508	-0.28919	0.78681	0.89652	0.27994	-1.8368	-3.4016	0.027238	0.84598	0.36134	-1.4686	-5.4715	0.0054289	0.45226	0.72868	-0.45663	-1.1571	0.31161	0.7773	0.2877	-1.7973	-5.4858	0.0053782	0.23687	0.98033	-0.028665	-0.27636	0.79596	0.98546	1.4546	0.54064	1.6686	0.17052	0.62947	0.39912	-1.3251	-4.2563	0.013093	0.33582	1.0349	0.049554	0.24247	0.82034
5.87_199.17	1.325	0.406	-0.14787	0.8896	0.9743	0.59229	-0.75561	-0.61835	0.56982	0.81779	0.27292	-1.8735	-3.5096	0.024682	0.84598	0.33452	-1.5798	-6.5476	0.0028127	0.31606	0.7421	-0.43032	-1.0628	0.34778	0.7773	0.26738	-1.9031	-5.2928	0.0061169	0.24735	NA	NA	NA	NA	NA	NA	NA	NA	NA	NA	5.0807	2.345	1.9763	0.1193	0.37474	1.7311	0.79172	0.68424	0.53141
5.82_190.93	3.9397	1.9781	2.8026	0.04868	0.90636	4.8507	2.2782	2.2424	0.088384	0.42933	1.1098	0.15031	0.35465	0.74076	0.98633	1.3584	0.44188	0.80723	0.4648	0.99453	1.5866	0.6659	-0.1636	0.87798	0.9746	0.79494	-0.33108	-0.55513	0.60839	0.99937	0.86888	-0.20278	-0.396	0.71232	0.97811	2.3122	1.2093	2.9198	0.043251	0.59431	0.81819	-0.2895	-0.50731	0.63863	0.77337	0.5532	-0.85413	-2.3383	0.079524
5.77_257.18	2.4218	1.2761	1.394	0.23576	0.90636	0.49466	-1.0155	-1.2784	0.27023	0.67246	0.20042	-2.3189	-4.2593	0.013061	0.84598	0.22908	-2.1261	-4.337	0.012281	0.70149	0.58643	-0.76997	-1.8995	0.13032	0.74414	0.14433	-2.7925	-5.1985	0.0065229	0.25734	0.96227	-0.055483	-0.45636	0.67181	0.9768	1.3484	0.43121	1.553	0.19538	0.63342	0.60081	-0.73501	-1.5644	0.19277	0.42394	1.3982	0.48356	0.30181	0.77784
5.77_185.15	7.4896	2.9049	0.83092	0.45274	0.91269	0.40104	-1.3182	-1.7603	0.15317	0.5223	0.18684	-2.4201	-4.5182	0.010673	0.84598	0.22061	-2.1804	-3.6055	0.022647	0.92163	0.59092	-0.75895	-1.8645	0.13569	0.74414	0.12396	-3.0121	-5.1503	0.0067432	0.25738	NA	NA	NA	NA	NA	NA	NA	NA	NA	NA	NA	NA	NA	NA	NA	NA	NA	NA	NA
5.66_752.51	NA	NA	NA	NA	NA	0.30893	-1.6946	-1.1289	0.32207	0.72372	2.9792	1.5749	1.4296	0.22605	0.88405	0.46739	-1.0973	-0.29238	0.78454	0.99572	3.562	1.8327	1.5844	0.18829	0.74414	5.9693	2.5776	1.2863	0.26775	0.99937	1.2047	0.26868	0.55437	0.60886	0.97584	0.23669	-2.0789	-1.9245	0.12662	0.61873	0.91465	-0.12871	-0.5133	0.63479	0.77095	0.93028	-0.10426	-0.46068	0.66896
5.66_708.49	0.49371	-1.0183	-0.47503	0.65954	0.94147	0.36411	-1.4576	-1.2531	0.27844	0.68022	2.8908	1.5315	1.3224	0.25659	0.91676	0.50132	-0.9962	-0.49147	0.64884	0.99453	2.7907	1.4806	2.5755	0.061623	0.74414	2.7533	1.4612	0.87043	0.43319	0.99937	1.3021	0.38088	0.76459	0.48713	0.96996	0.26804	-1.8995	-1.8173	0.14332	0.62919	0.98519	-0.021519	-0.20356	0.84863	0.91529	0.93054	-0.10387	-0.49749	0.64495
5.66_664.46	0.56287	-0.82912	-0.2587	0.80863	0.95616	0.36684	-1.4468	-1.4814	0.21263	0.60189	3.2166	1.6855	1.4259	0.22705	0.88424	0.62444	-0.67937	-0.45811	0.67066	0.99453	2.275	1.1858	2.6515	0.056894	0.74414	2.4845	1.313	1.3094	0.26056	0.99937	1.2281	0.29641	0.57047	0.59888	0.97584	0.2582	-1.9534	-1.9067	0.12924	0.61874	0.88458	-0.17694	-0.5165	0.63275	0.77051	0.96135	-0.056864	-0.36614	0.73281
5.66_620.44	0.53529	-0.9016	-0.24671	0.81728	0.95616	0.32808	-1.6079	-1.6388	0.17661	0.54892	3.3029	1.7237	1.5643	0.1928	0.85372	0.58049	-0.78465	-0.57922	0.59349	0.99453	2.6819	1.4232	3.8111	0.018922	0.64916	2.1019	1.0717	2.155	0.097437	0.94092	1.2175	0.28398	0.64583	0.55357	0.97584	0.30474	-1.7143	-1.6347	0.17745	0.62947	0.86555	-0.20831	-0.56408	0.60283	0.74924	0.92686	-0.10958	-0.51614	0.63298
5.66_576.41	0.74446	-0.42573	0.19874	0.85216	0.96439	0.40873	-1.2908	-1.4734	0.21464	0.6031	3.5544	1.8296	1.6263	0.17921	0.84732	0.67403	-0.56911	-0.44663	0.67826	0.99453	2.7114	1.4391	3.8191	0.018793	0.64916	2.1897	1.1307	3.1629	0.034089	0.55695	1.2119	0.27723	0.71667	0.5132	0.97569	0.44012	-1.184	-1.19	0.29984	0.66169	0.76424	-0.3879	-0.88559	0.42587	0.61189	0.93525	-0.096581	-0.48284	0.65444
5.66_451.31	1.0087	0.012493	0.49907	0.64393	0.93757	0.23725	-2.0755	-0.93595	0.40229	0.76447	2.6411	1.4012	1.4172	0.22939	0.88708	0.33096	-1.5953	-0.40097	0.70894	0.99572	2.3354	1.2237	0.51436	0.63412	0.88222	2.1678	1.1163	0.51539	0.63346	0.99937	1.0706	0.098421	0.10102	0.92439	0.99458	0.28115	-1.8306	-1.9201	0.12725	0.61873	1.0236	0.033712	-0.26798	0.80196	0.88398	0.91331	-0.13082	-0.27423	0.79749
5.65_488.36	0.99185	-0.011808	0.27646	0.7959	0.9559	0.43706	-1.1941	-1.5412	0.19811	0.58373	3.34	1.7399	1.5975	0.1854	0.85017	0.71943	-0.47507	-0.40876	0.70365	0.99572	2.5615	1.357	4.8043	0.0086209	0.5681	2.4148	1.2719	3.5794	0.02318	0.44235	1.258	0.33114	1.4656	0.21662	0.80528	0.59612	-0.74632	-1.0507	0.35268	0.676	0.74147	-0.43154	-1.5566	0.19456	0.42587	0.95048	-0.073275	-0.3334	0.75557
5.64_444.33	1.0106	0.015206	0.15848	0.88176	0.97404	0.62779	-0.67166	-1.2902	0.26653	0.67017	2.94	1.5558	1.5083	0.20597	0.86306	0.77761	-0.36289	-0.37456	0.727	0.99572	2.1955	1.1345	5.5654	0.0051054	0.50069	2.7163	1.4417	4.2807	0.012841	0.33773	1.1844	0.24411	0.99379	0.37658	0.90794	0.86734	-0.20533	-0.30613	0.77478	0.89558	0.65333	-0.61412	-3.4341	0.026436	0.33582	0.88932	-0.16922	-0.53635	0.62015
5.58_92.93	1.4401	0.52613	1.1423	0.31707	0.90636	2.653	1.4076	5.3459	0.0059019	0.35175	3.4485	1.786	0.74152	0.49955	0.98383	1.2689	0.3436	2.1942	0.093258	0.99453	1.1443	0.19442	0.44612	0.67859	0.89978	0.98423	-0.02293	-0.29153	0.78514	0.99937	1.0122	0.017562	-0.29996	0.77915	0.98546	1.303	0.38182	1.7093	0.16258	0.62919	0.73584	-0.44254	-1.14	0.31792	0.52845	1.4493	0.5354	1.5292	0.20094
5.53_258.24	0.98641	-0.019736	-0.072733	0.94551	0.98574	0.81191	-0.3006	-0.4168	0.69822	0.86796	0.5829	-0.77867	-1.6312	0.17818	0.84732	0.71023	-0.49364	-1.2982	0.26401	0.99453	0.75827	-0.39921	-1.3487	0.24874	0.748	0.76686	-0.38296	-0.90191	0.4181	0.99937	1.1212	0.16499	0.46554	0.66576	0.9768	0.69604	-0.52277	-0.7294	0.50617	0.74885	0.59226	-0.7557	-0.83487	0.45075	0.63105	2.5687	1.3611	1.8887	0.13195
5.49_207.92	3.394	1.763	2.0859	0.10532	0.90636	5.4471	2.4455	2.1028	0.10332	0.45742	0.90432	-0.14509	-0.2112	0.84306	0.98633	1.2308	0.29965	0.49931	0.64378	0.99453	1.7657	0.82028	-0.054576	0.95909	0.99361	0.91116	-0.13422	-0.43452	0.68632	0.99937	0.79545	-0.33015	-0.83133	0.45253	0.95255	2.5788	1.3667	2.8072	0.048455	0.59431	0.87613	-0.19078	-0.36752	0.73185	0.83598	0.55702	-0.84419	-2.6388	0.057651
5.49_190.93	3.1884	1.6728	2.1786	0.094889	0.90636	5.2555	2.3938	2.204	0.092238	0.43726	0.9794	-0.030037	-0.051245	0.96159	0.99115	1.272	0.34715	0.58085	0.59249	0.99453	1.951	0.9642	0.059929	0.95509	0.99361	0.92906	-0.10615	-0.41995	0.69609	0.99937	0.86952	-0.2017	-0.5243	0.62778	0.97584	2.3573	1.2371	2.6223	0.058659	0.59648	0.81534	-0.29452	-0.44388	0.68008	0.80188	0.57116	-0.80803	-2.2697	0.085755
5.45_214.88	4.0446	2.016	2.0903	0.1048	0.90636	6.1503	2.6207	2.1173	0.10165	0.45311	0.79526	-0.3305	-0.45284	0.67414	0.98383	1.5954	0.67389	0.8809	0.42812	0.99453	2.6007	1.3789	0.2942	0.78324	0.94799	1.4747	0.56039	0.11978	0.91043	0.99937	0.77967	-0.35906	-0.9052	0.41655	0.92788	2.2602	1.1764	2.7472	0.051525	0.59431	0.84359	-0.24539	-0.51114	0.63617	0.77178	0.65166	-0.61781	-1.8316	0.14097
5.44_190.93	3.1832	1.6705	2.2628	0.086411	0.90636	5.3145	2.4099	2.1959	0.093081	0.43919	0.85154	-0.23185	-0.21517	0.84016	0.98633	1.3479	0.43068	0.68433	0.53136	0.99453	1.8442	0.88302	0.00023931	0.99982	0.99982	0.96499	-0.051415	-0.37254	0.72839	0.99937	0.84949	-0.23534	-0.54375	0.6155	0.97584	2.3459	1.2302	2.6788	0.055295	0.59431	0.785	-0.34924	-0.54645	0.61381	0.75624	0.54484	-0.87609	-2.6786	0.055309
5.43_243.16	2.6733	1.4186	2.3101	0.082027	0.90636	0.59239	-0.75538	-0.92989	0.40506	0.76447	0.15323	-2.7062	-4.2417	0.013246	0.84598	0.35551	-1.492	-2.049	0.10982	0.99453	0.8937	-0.16213	-0.60662	0.57685	0.86212	0.23611	-2.0825	-5.9298	0.0040536	0.23019	0.77498	-0.36777	-0.88822	0.42461	0.93505	0.79875	-0.32418	-0.49788	0.6447	0.82407	0.57781	-0.79134	-2.0685	0.10741	0.36919	1.0072	0.010323	-0.34009	0.75089
5.37_258.28	1.4034	0.48895	1.389	0.23715	0.90636	1.4178	0.50361	0.91594	0.41152	0.76447	1.0673	0.093924	0.43519	0.68588	0.98449	1.4256	0.51159	1.5524	0.19552	0.99453	0.80643	-0.31039	-0.99014	0.37816	0.78099	0.89502	-0.16001	-0.39215	0.71494	0.99937	0.74347	-0.42766	-0.59149	0.586	0.97584	2.4988	1.3213	3.186	0.033345	0.59431	0.7503	-0.41446	-0.98623	0.37985	0.57857	1.4192	0.50511	0.31539	0.76824
5.33_315.18	0.91692	-0.12514	-0.10875	0.91864	0.97987	1.4294	0.51542	0.84923	0.44359	0.76824	0.44794	-1.1586	-0.38359	0.7208	0.98633	1.501	0.58594	2.236	0.089011	0.99453	1.2636	0.33751	0.9133	0.41275	0.7976	0.48784	-1.0355	-1.3259	0.25551	0.99937	0.94433	-0.08263	-0.113	0.91547	0.99458	0.33116	-1.5944	-2.975	0.040941	0.59431	0.20604	-2.279	-3.0202	0.039156	0.33582	1.247	0.31847	0.95513	0.3936
5.32_214.88	2.7632	1.4663	1.5371	0.19907	0.90636	5.6644	2.5019	1.9378	0.12469	0.48831	1.0573	0.080363	0.095448	0.92855	0.98808	2.1178	1.0826	1.0343	0.35944	0.99453	2.0067	1.0048	0.038622	0.97104	0.99714	1.519	0.60315	0.12597	0.90583	0.99937	0.91837	-0.12285	-0.30966	0.77228	0.98546	2.4159	1.2726	3.3813	0.027752	0.59431	0.73412	-0.4459	-0.96319	0.39	0.58453	0.61866	-0.69277	-1.8285	0.14147
5.30_279.16	1.5381	0.62114	2.0223	0.11321	0.90636	1.6008	0.67884	1.9236	0.12674	0.48847	0.86894	-0.20267	-0.39339	0.7141	0.98633	1.2633	0.33719	0.66225	0.54402	0.99453	1.4444	0.53043	1.8459	0.13864	0.74414	0.96232	-0.055407	-0.2476	0.81664	0.99937	1.0868	0.12005	0.44397	0.68002	0.9768	1.554	0.63598	1.2442	0.28136	0.65364	0.69695	-0.52087	-1.4111	0.23104	0.45734	1.5781	0.65817	1.2203	0.28937
5.23_214.88	2.4705	1.3048	1.3638	0.24435	0.90636	6.3101	2.6577	1.999	0.11624	0.48036	0.6736	-0.57004	-0.42286	0.69414	0.98457	1.7454	0.8036	0.67514	0.5366	0.99453	2.7804	1.4753	0.18421	0.86281	0.97036	1.3812	0.46588	-0.021335	0.984	0.99937	0.95569	-0.065389	-0.23175	0.82811	0.98546	2.2081	1.1428	2.2821	0.084588	0.61082	0.90059	-0.15106	-0.38444	0.72021	0.82853	0.61103	-0.71069	-2.1968	0.092987
5.21_187.86	2.4194	1.2747	1.6144	0.18174	0.90636	4.6269	2.2101	2.1517	0.097796	0.44896	0.90273	-0.14763	-0.094955	0.92892	0.98808	2.0102	1.0074	1.0012	0.3734	0.99453	2.0829	1.0586	0.26982	0.80065	0.95447	1.529	0.61261	0.30285	0.7771	0.99937	0.9885	-0.016685	-0.20744	0.8458	0.98825	1.8163	0.86102	2.4977	0.06693	0.59806	0.83481	-0.26049	-0.75867	0.49029	0.66416	0.69606	-0.52273	-1.8934	0.13123
5.18_279.16	1.3951	0.48039	1.4061	0.23241	0.90636	1.6993	0.76494	2.2066	0.091973	0.43726	0.84419	-0.24437	-0.42629	0.69184	0.98449	1.0613	0.085869	0.15137	0.88701	0.99572	1.417	0.50286	1.8554	0.13713	0.74414	0.84587	-0.2415	-0.70047	0.52223	0.99937	1.0636	0.088938	0.20897	0.84468	0.98825	1.4398	0.52584	0.87622	0.43038	0.70453	0.66405	-0.59063	-4.0343	0.015678	0.33582	1.0393	0.05568	0.17297	0.87107
5.13_593.41	NA	NA	NA	NA	NA	0.23815	-2.0701	-1.6173	0.18113	0.55788	1.6483	0.72098	0.57944	0.59336	0.98383	1.2558	0.32858	-0.31038	0.77177	0.99572	1.2606	0.33407	-0.013499	0.98988	0.99858	7.7885	2.9613	2.8221	0.047724	0.66913	0.71517	-0.48365	-0.92851	0.4057	0.92455	0.23754	-2.0737	-2.7924	0.049189	0.59431	1.5582	0.63989	1.3501	0.24834	0.47321	0.98648	-0.019637	0.046677	0.96501
5.13_571.39	0.24681	-2.0185	-0.45593	0.67209	0.94284	0.32746	-1.6106	-1.5702	0.19145	0.56962	1.8799	0.91069	0.77039	0.48405	0.98383	1.3178	0.39812	0.029811	0.97765	0.99644	1.5576	0.63928	0.69245	0.52675	0.84048	4.4852	2.1652	2.6274	0.058345	0.75831	0.75713	-0.40138	-0.44435	0.67977	0.9768	0.27879	-1.8428	-2.3441	0.079022	0.60972	1.6022	0.68004	1.6562	0.17302	0.40732	0.94996	-0.074067	-0.046493	0.96515
5.13_214.88	2.197	1.1355	1.2471	0.28039	0.90636	7.2488	2.8577	2.1369	0.099428	0.44956	1.0325	0.046155	0.2102	0.84379	0.98633	1.8655	0.89958	0.69949	0.52279	0.99453	2.768	1.4688	0.12516	0.90644	0.97926	1.4886	0.57394	0.10674	0.92014	0.99937	0.95946	-0.05971	-0.24658	0.81737	0.98546	2.2929	1.1972	3.1228	0.035431	0.59431	0.84943	-0.23544	-0.57861	0.59387	0.74364	0.57021	-0.81043	-2.9014	0.044058
5.12_549.38	1.1217	0.16568	0.44431	0.6798	0.9433	0.40061	-1.3197	-1.0043	0.37206	0.75791	2.4129	1.2708	1.3345	0.25293	0.90973	0.83515	-0.25989	-0.46304	0.6674	0.99453	1.5048	0.58954	1.1919	0.29918	0.77432	3.2918	1.7189	1.1072	0.33029	0.99937	0.69646	-0.52189	-0.90601	0.41617	0.92788	0.31934	-1.6468	-2.4445	0.070864	0.60972	1.489	0.57435	1.2896	0.26672	0.48743	1.0066	0.0094851	0.049897	0.9626
5.12_527.37	1.0932	0.12861	0.05189	0.9611	0.99026	0.36892	-1.4386	-1.643	0.17572	0.54838	2.3189	1.2135	1.3813	0.23933	0.89608	1.0005	0.00073705	-0.46876	0.66365	0.99453	1.6089	0.68608	1.0853	0.33882	0.7773	3.2891	1.7177	1.2609	0.27588	0.99937	0.6896	-0.53616	-1.262	0.27551	0.83894	0.32933	-1.6024	-2.2027	0.092376	0.61082	1.4543	0.54036	1.1041	0.33151	0.54009	0.94017	-0.089003	-0.10859	0.91875
5.12_189.86	2.0129	1.0093	1.3455	0.24969	0.90636	4.2291	2.0803	2.4167	0.073022	0.39693	1.0989	0.13601	0.52028	0.63034	0.98383	1.9768	0.98318	1.2094	0.29308	0.99453	2.1544	1.1073	0.38762	0.71804	0.91637	1.403	0.48848	0.2541	0.81195	0.99937	1.0316	0.044892	-0.17049	0.8729	0.9897	1.7485	0.80616	1.5169	0.20389	0.63342	0.77044	-0.37624	-1.1119	0.32849	0.53731	0.93761	-0.092934	-0.49403	0.64719
5.12_187.86	1.9455	0.96017	1.3919	0.23636	0.90636	4.5421	2.1834	2.163	0.096559	0.44619	1.171	0.22769	0.44348	0.68035	0.98421	1.7465	0.80451	0.87156	0.43263	0.99453	2.0814	1.0576	0.25323	0.81257	0.95687	1.4698	0.55563	0.25223	0.81329	0.99937	0.94224	-0.085828	-0.31741	0.76681	0.98367	1.964	0.97382	2.0278	0.11249	0.6168	0.79037	-0.33939	-0.84789	0.44425	0.6275	0.83222	-0.26496	-1.3496	0.24847
5.12_180.90	2.2282	1.1559	1.4708	0.2153	0.90636	4.4838	2.1647	2.2271	0.089899	0.43212	0.96696	-0.048465	0.076252	0.94288	0.98808	1.586	0.66538	0.66415	0.54292	0.99453	2.0543	1.0386	0.15995	0.88068	0.9746	0.9393	-0.090345	-0.4324	0.68774	0.99937	0.85552	-0.22513	-0.519	0.63115	0.97584	2.4676	1.3031	2.763	0.050696	0.59431	0.71115	-0.49177	-0.78916	0.47416	0.65403	0.52736	-0.92315	-2.7077	0.053666
5.12_133.01	1.0474	0.066832	0.238	0.82357	0.95616	2.4224	1.2764	3.1183	0.035586	0.35175	0.83184	-0.26562	-0.45509	0.67265	0.98383	2.1795	1.124	2.0518	0.10947	0.99453	1.3181	0.39843	0.90381	0.41721	0.79968	1.1068	0.14637	-0.099961	0.92519	0.99937	0.9636	-0.053495	-0.2889	0.78701	0.98546	1.1481	0.19931	0.83536	0.45051	0.71696	0.95324	-0.069095	-0.60391	0.57848	0.73215	1.3317	0.41322	2.8434	0.046705
5.09_329.32	0.6518	-0.6175	-0.64494	0.55409	0.92555	1.3163	0.39647	0.50511	0.64004	0.84642	1.0774	0.1075	0.15864	0.88164	0.98633	3.5577	1.8309	0.7067	0.51875	0.99453	1.8642	0.89857	1.4805	0.21284	0.74414	0.83516	-0.25988	-0.62336	0.56683	0.99937	1.0112	0.016041	0.33084	0.75737	0.98298	1.8897	0.91818	1.9164	0.12781	0.61874	0.57441	-0.79984	-2.2387	0.08875	0.35428	1.9131	0.93589	0.23714	0.82419
5.09_136.86	1.7385	0.79788	0.84507	0.44566	0.91269	3.3921	1.7622	3.1379	0.034919	0.35175	1.0166	0.023814	0.038996	0.97076	0.99325	2.3134	1.21	2.3388	0.079482	0.99453	4.3356	2.1162	1.2197	0.28959	0.76662	1.9048	0.92966	2.0152	0.11412	0.9595	1.2251	0.29285	0.11093	0.91701	0.99458	0.93673	-0.094302	-0.32583	0.76089	0.88785	0.62035	-0.68885	-3.4628	0.025752	0.33582	1.8675	0.90109	3.1923	0.033143
5.08_134.86	1.798	0.8464	0.95006	0.39588	0.90636	3.4996	1.8072	3.1444	0.034701	0.35175	1.119	0.16225	0.60509	0.57777	0.98383	1.9751	0.98196	1.4474	0.22134	0.99453	4.3874	2.1334	1.2217	0.28891	0.76662	1.7614	0.81675	1.6795	0.16836	0.996	1.1584	0.21209	0.066011	0.95054	0.99607	1.0745	0.10364	0.091539	0.93147	0.96735	0.57332	-0.80259	-3.5165	0.024526	0.33582	1.6865	0.75402	2.529	0.064734
5.07_214.88	2.4791	1.3098	1.5012	0.20771	0.90636	5.8295	2.5434	1.7543	0.15423	0.5223	0.89795	-0.1553	0.021944	0.98354	0.99616	1.7803	0.83213	0.72904	0.50637	0.99453	2.3537	1.2349	-0.015041	0.98872	0.99858	1.3977	0.4831	-0.035166	0.97363	0.99937	0.8552	-0.22566	-0.55993	0.6054	0.97584	2.685	1.4249	2.8563	0.0461	0.59431	0.88377	-0.17826	-0.41016	0.7027	0.81758	0.61019	-0.71266	-2.0823	0.10574
5.07_132.87	1.7246	0.78625	0.86241	0.4371	0.91269	3.3924	1.7623	2.9742	0.040974	0.35175	1.1732	0.23047	0.89848	0.41972	0.98383	2.093	1.0656	1.858	0.13672	0.99453	4.0875	2.0312	1.2112	0.29249	0.77005	1.8897	0.91818	1.7655	0.15224	0.98671	1.0293	0.041646	-0.20543	0.84727	0.98825	1.0873	0.12078	0.11761	0.91204	0.95981	0.61969	-0.69037	-2.8076	0.048435	0.33691	2.008	1.0058	3.6676	0.021437
5.05_189.86	2.4099	1.269	1.687	0.16688	0.90636	4.5129	2.1741	2.2654	0.086168	0.42581	1.1915	0.25279	0.61587	0.5713	0.98383	1.6159	0.69237	0.8216	0.45745	0.99453	1.8374	0.87768	0.19356	0.85595	0.96821	1.3739	0.45826	0.16891	0.87407	0.99937	0.91297	-0.13137	-0.43535	0.68577	0.97766	1.8363	0.87683	2.3487	0.078623	0.60972	0.73137	-0.45132	-1.0016	0.37323	0.57305	0.84841	-0.23717	-1.1789	0.30378
5.04_187.86	2.3679	1.2436	1.6971	0.16492	0.90636	4.6399	2.2141	2.1584	0.097067	0.44788	1.2216	0.28875	0.523	0.62861	0.98383	1.6659	0.73631	0.77232	0.48302	0.99453	1.7847	0.83569	0.14365	0.89272	0.97541	1.3334	0.41508	0.067902	0.94912	0.99937	0.97042	-0.04332	-0.20651	0.84648	0.98825	2.0266	1.019	2.8758	0.045203	0.59431	0.73123	-0.4516	-0.99299	0.37692	0.57558	0.74527	-0.42417	-2.1341	0.099742
5.00_214.88	2.7098	1.4382	1.4861	0.21144	0.90636	5.9946	2.5837	1.9208	0.12716	0.48871	1.127	0.17251	0.2963	0.78174	0.98633	1.808	0.85442	0.83878	0.44879	0.99453	2.0935	1.0659	-0.058262	0.95633	0.99361	1.5137	0.59811	0.055066	0.95873	0.99937	0.84791	-0.23802	-0.52235	0.62902	0.97584	2.5019	1.323	3.136	0.034981	0.59431	0.80384	-0.31502	-0.53374	0.6218	0.76281	0.57387	-0.80119	-2.4077	0.073734
5-(Hydroxymethyl)-3-(1-hydroxy-4-methylhexyl)oxolan-2-one	0.91623	-0.12622	-0.59422	0.58434	0.92951	1.2703	0.34519	0.7298	0.50595	0.78215	1.2015	0.2648	0.72525	0.50845	0.98383	1.0082	0.011764	-0.092239	0.93094	0.99572	1.2665	0.34079	2.1424	0.098819	0.74414	1.0489	0.068855	0.094509	0.92925	0.99937	2.2771	1.1872	1.1124	0.3283	0.8867	0.86055	-0.21666	-0.58472	0.59013	0.79551	1.3805	0.46524	1.8833	0.13278	0.38272	0.91942	-0.12121	-0.55801	0.60659
5-(6-Methy7-oxooctyl)furan-2(5H)-one	0.73674	-0.44078	-1.4135	0.23039	0.90636	1.0744	0.10349	0.52988	0.62424	0.84236	0.86309	-0.21241	-0.052836	0.9604	0.99094	0.89063	-0.16711	-0.0048553	0.99636	0.99843	0.6179	-0.69456	-1.0216	0.36472	0.78099	1.1939	0.25568	0.66629	0.54169	0.99937	0.42129	-1.2471	-1.8687	0.13503	0.76728	0.68741	-0.54075	0.14348	0.89285	0.95061	0.55631	-0.84604	-3.6373	0.022018	0.33582	0.56236	-0.83044	-2.4002	0.074344
4-Oxo-2-nonenal	0.83658	-0.25742	-0.54653	0.61376	0.9353	1.5196	0.60371	0.87044	0.43318	0.76665	1.113	0.15444	0.55592	0.60789	0.98383	0.86642	-0.20686	-0.85825	0.43914	0.99453	1.0007	0.0010486	-0.062117	0.95345	0.99361	0.85866	-0.21985	-0.59763	0.58228	0.99937	0.58767	-0.76692	-1.7892	0.14809	0.76961	1.878	0.90923	2.3329	0.079993	0.60972	1.426	0.51199	1.6747	0.1693	0.4057	0.60307	-0.7296	-2.638	0.057703
4'-O-beta-Glucosy5-O-methylvisamminol	NA	NA	NA	NA	NA	NA	NA	NA	NA	NA	NA	NA	NA	NA	NA	NA	NA	NA	NA	NA	NA	NA	NA	NA	NA	NA	NA	NA	NA	NA	3.0939	1.6294	0.97436	0.38505	0.91152	6.2983	2.655	0.44408	0.67995	0.84386	7.7245	2.9494	1.9449	0.12368	0.37875	6.8042	2.7664	1.6856	0.16715
4-Ketopimelic acid	4.2323	2.0814	2.728	0.05255	0.90636	1.7995	0.8476	0.016805	0.9874	0.99566	1.332	0.4136	0.74211	0.49923	0.98383	2.7859	1.4782	1.4769	0.21377	0.99453	2.641	1.4011	0.80155	0.46773	0.8228	1.2609	0.33448	1.0045	0.37196	0.99937	0.20913	-2.2575	-3.0279	0.038859	0.76728	6.6788	2.7396	2.9117	0.043605	0.59431	4.9534	2.3084	2.0665	0.10765	0.36919	1.7952	0.84411	1.0147	0.36762
4-hydroxybutyric acid	0.97685	-0.033794	-0.20227	0.84958	0.96439	1.3056	0.38472	0.80792	0.46444	0.76957	0.53444	-0.9039	-3.2833	0.030406	0.84598	0.90333	-0.14667	-0.46524	0.66596	0.99453	1.274	0.3494	3.5106	0.024659	0.69735	0.58897	-0.76373	-1.3542	0.24711	0.99937	1.2333	0.30252	1.508	0.20605	0.79974	4.4937	2.1679	1.0135	0.36814	0.68279	0.58273	-0.7791	-1.6889	0.16651	0.40375	1.0826	0.1145	0.31804	0.76636
4-Hydroxy-4-[(E)-3-hydroxybut-1-enyl]-3,5,5-trimethylcyclohex-2-en-1-one	0.20576	-2.281	-0.48588	0.65247	0.93987	0.2174	-2.2016	-0.61509	0.57177	0.81871	4.8012	2.2634	2.4187	0.072863	0.84598	17.752	4.1499	1.7256	0.15949	0.99453	13.309	3.7343	1.1084	0.32986	0.7773	3.2421	1.6969	2.1907	0.093618	0.91497	0.41701	-1.2618	-1.7682	0.15175	0.77009	2.564	1.3584	1.6204	0.18047	0.63154	2.3487	1.2319	2.3507	0.078457	0.34904	1.4916	0.57686	0.99266	0.37706
4-aminobutyric acid	1.1342	0.18172	0.49043	0.64952	0.93757	0.71473	-0.48452	-1.4153	0.2299	0.62375	1.1399	0.18895	-0.88283	0.42719	0.98383	2.1165	1.0817	0.30775	0.77363	0.99572	2.9513	1.5614	3.9294	0.017112	0.61894	1.7294	0.7903	1.5506	0.19594	0.99937	2.2897	1.1952	1.4393	0.22348	0.81017	1.0147	0.021	0.52717	0.62596	0.81389	0.56597	-0.82121	-4.581	0.010176	0.33582	1.0554	0.077856	0.31738	0.76683
4-Acetyloxy-8-(3-oxo-2-pent-2-enylcyclopenten-1-yl)octanoic acid	0.90213	-0.14859	0.063456	0.95245	0.98714	1.7578	0.81374	1.5194	0.20329	0.5883	0.41779	-1.2592	-0.94564	0.39788	0.98383	0.89456	-0.16076	-0.33616	0.75364	0.99572	0.60987	-0.71344	-1.1371	0.31901	0.7773	1.2199	0.28674	0.020808	0.9844	0.99937	0.37802	-1.4035	-1.2637	0.27498	0.83894	3.0925	1.6288	1.1706	0.30673	0.66401	8.5651	3.0985	2.477	0.068428	0.34385	1.5019	0.5868	0.56711	0.60095
4.99_92.93	1.3706	0.45478	0.94069	0.40013	0.90636	2.9151	1.5436	6.5941	0.0027397	0.35175	1.0135	0.01928	0.024291	0.98178	0.99616	2.3738	1.2472	1.7415	0.15656	0.99453	1.4143	0.50012	0.90992	0.41433	0.7976	1.1042	0.14305	0.055241	0.9586	0.99937	1.0784	0.10889	-0.10598	0.9207	0.99458	1.4054	0.49095	0.92824	0.40583	0.69798	0.68	-0.55639	-1.7424	0.15639	0.40124	1.4917	0.57693	1.9084	0.12899
4.93_241.20	NA	NA	NA	NA	NA	NA	NA	NA	NA	NA	2.6733	1.4186	0.93101	0.40455	0.98383	0.028214	-5.1474	-3.1472	0.034608	0.99453	2.4788	1.3096	0.87097	0.43292	0.80681	1.4627	0.54859	0.2353	0.82553	0.99937	NA	NA	NA	NA	NA	NA	NA	NA	NA	NA	0.17837	-2.487	-2.012	0.11454	0.37284	4.4938	2.1679	1.7743	0.15069
4.90_307.16	1.6094	0.6865	2.5595	0.062672	0.90636	2.2025	1.1391	1.9346	0.12515	0.48847	3.8867	1.9585	0.49222	0.64835	0.98383	1.8632	0.89781	1.1522	0.3134	0.99453	1.3665	0.45044	1.336	0.25249	0.75113	0.73931	-0.43576	-0.65939	0.54567	0.99937	1.4158	0.50158	0.92462	0.40749	0.92455	4.9535	2.3084	1.1748	0.30523	0.66348	0.86939	-0.20193	0.2501	0.81483	0.89247	4.3737	2.1289	1.4499	0.2207
4.88_214.88	3.0496	1.6086	1.4425	0.22264	0.90636	4.0006	2.0002	1.5099	0.20559	0.59124	1.3748	0.45919	0.40026	0.70942	0.98633	1.3363	0.41825	0.48591	0.65245	0.99453	2.1212	1.0849	-0.020937	0.9843	0.99824	1.2817	0.35805	-0.155	0.88433	0.99937	0.87373	-0.19473	-0.51342	0.63472	0.97648	2.4981	1.3208	2.6502	0.05697	0.59431	0.81116	-0.30195	-0.517	0.63243	0.77051	0.55925	-0.83844	-3.0653	0.037466
4.85_216.88	2.2641	1.179	1.0762	0.34242	0.90636	2.9292	1.5505	3.321	0.029352	0.35175	1.3256	0.4066	0.84871	0.44385	0.98383	1.3886	0.47359	1.6755	0.16915	0.99453	2.1171	1.0821	1.38	0.23969	0.74414	1.4176	0.5035	0.91583	0.41157	0.99937	1.1719	0.22882	0.17669	0.86834	0.98906	1.2959	0.37401	0.59213	0.58561	0.79227	0.64637	-0.62956	-2.1528	0.097675	0.36077	1.6619	0.73287	1.9295	0.12589
4.84_332.15	0.90849	-0.13846	-0.59497	0.58389	0.92951	1.5236	0.60746	1.2991	0.26373	0.66687	0.81571	-0.29387	-0.37923	0.72379	0.98633	1.1053	0.14446	0.76957	0.48448	0.99453	1.3632	0.44697	2.0493	0.10978	0.74414	1.1097	0.15021	0.52912	0.62472	0.99937	1.0575	0.080657	0.30758	0.77375	0.98546	2.4586	1.2978	1.8746	0.13411	0.62108	0.82927	-0.27009	-1.8946	0.13106	0.38209	0.99903	-0.0013933	-0.044177	0.96688
4.84_149.06	0.88027	-0.18398	-0.65297	0.54941	0.92499	1.7113	0.77513	1.4425	0.22264	0.61673	0.84427	-0.24422	-0.32389	0.76225	0.98633	1.0395	0.05594	0.48199	0.655	0.99453	1.2322	0.30121	2.0102	0.11477	0.74414	0.95643	-0.064269	-0.34511	0.74739	0.99937	0.87738	-0.18872	-0.31712	0.76701	0.98367	2.4849	1.3132	1.8771	0.13373	0.62108	0.82177	-0.2832	-1.1622	0.30976	0.52272	0.88067	-0.18332	-0.77596	0.4811
4.83_243.20	2.2161	1.148	1.9074	0.12913	0.90636	1.5474	0.62984	0.77041	0.48403	0.77515	1.3095	0.38897	0.9188	0.41019	0.98383	0.79299	-0.33463	-0.49125	0.64898	0.99453	1.19	0.25094	0.20518	0.84745	0.9679	1.7783	0.83053	1.2135	0.2917	0.99937	0.72515	-0.46366	-1.1526	0.31327	0.87337	1.0111	0.015969	0.71031	0.51673	0.75327	0.72433	-0.46527	-1.0378	0.35799	0.56085	0.98087	-0.027871	-0.14316	0.89309
4.83_225.18	0.74648	-0.42183	-1.8996	0.1303	0.90636	1.3794	0.46402	1.049	0.35337	0.74673	1.147	0.19793	0.7103	0.51673	0.98383	1.0457	0.064499	0.27311	0.79829	0.99572	1.3877	0.47272	2.7173	0.053137	0.74414	1.246	0.3173	0.89877	0.41959	0.99937	0.73747	-0.43934	-1.1415	0.31734	0.87781	1.1421	0.19174	0.74697	0.4966	0.742	0.71139	-0.4913	-1.2275	0.28694	0.507	0.93404	-0.098444	-0.42784	0.6908
4.83_207.92	2.5184	1.3325	1.405	0.23272	0.90636	3.0966	1.6307	1.7041	0.16357	0.5316	1.2007	0.26382	0.3578	0.73857	0.98633	0.96249	-0.055153	0.15349	0.88544	0.99572	1.6566	0.72826	-0.022302	0.98328	0.99824	1.0175	0.025017	-0.21045	0.8436	0.99937	0.88572	-0.17507	-0.47853	0.65725	0.9768	2.302	1.2029	2.8558	0.046124	0.59431	0.78175	-0.35521	-0.52746	0.62577	0.76574	0.54371	-0.87908	-2.8661	0.045647
4.83_179.14	0.89878	-0.15396	-0.34659	0.74637	0.9511	1.3855	0.47042	0.90861	0.41495	0.766	0.97371	-0.03844	-0.063073	0.95273	0.9893	0.93856	-0.091473	-0.25433	0.81178	0.99572	1.2363	0.30606	1.4056	0.23256	0.74414	1.0527	0.074132	0.016431	0.98768	0.99937	0.71094	-0.4922	-1.2616	0.27564	0.83894	1.4139	0.49971	1.1414	0.31738	0.66613	0.68343	-0.54914	-1.4769	0.21377	0.44175	0.80265	-0.31715	-1.6924	0.16582
4.79_288.22	0.74344	-0.42771	-1.4269	0.22677	0.90636	0.95644	-0.064258	0.20754	0.84572	0.92098	0.34267	-1.5451	-6.4123	0.0030393	0.5479	0.57724	-0.79275	-2.4179	0.072928	0.99453	0.63801	-0.64834	-4.5938	0.010078	0.5681	0.58842	-0.76508	-1.8431	0.13909	0.97355	0.84939	-0.23551	-0.46189	0.66816	0.9768	1.904	0.92901	1.862	0.13608	0.62449	0.54695	-0.87052	-3.062	0.037584	0.33582	0.77839	-0.36144	-2.2075	0.091883
4.79_286.20	0.40149	-1.3166	-1.4252	0.22724	0.90636	0.48856	-1.0334	-1.2619	0.27556	0.67794	0.21992	-2.1849	-4.6747	0.0094851	0.84598	0.46454	-1.1061	-6.0832	0.0036912	0.37706	0.4064	-1.299	-3.0791	0.036963	0.72463	0.36811	-1.4418	-3.9563	0.01673	0.36832	0.71178	-0.4905	-0.89843	0.41975	0.92816	0.094032	-3.4107	-9.1393	0.00079545	0.59431	0.31348	-1.6736	-2.2821	0.084589	0.34904	0.47148	-1.0847	-0.97883	0.38309
4.78_332.28	0.91252	-0.13207	-0.20144	0.85018	0.96439	1.1278	0.17355	0.46348	0.66712	0.85627	0.82303	-0.28098	-0.58764	0.58834	0.98383	0.87327	-0.1955	-0.63221	0.56158	0.99453	1.1908	0.25192	0.79878	0.46916	0.82383	0.56187	-0.83168	-4.3024	0.012622	0.33757	0.66896	-0.58001	-1.2205	0.2893	0.85411	0.55197	-0.85735	-0.88124	0.42796	0.70291	0.71441	-0.48517	-1.0497	0.35309	0.55637	0.5712	-0.80793	-1.4116	0.23091
4.76_840.39	NA	NA	NA	NA	NA	NA	NA	NA	NA	NA	NA	NA	NA	NA	NA	NA	NA	NA	NA	NA	NA	NA	NA	NA	NA	1.0453	0.063971	0.026527	0.98011	0.99937	1.0038	0.0054995	-1.1492	0.31451	0.87392	1.9844	0.98874	0.20946	0.84432	0.93059	62.511	5.966	3.7013	0.020811	0.33582	12.715	3.6685	1.6295	0.17855
4.74_446.25	0.9526	-0.070053	-0.3466	0.74636	0.9511	1.4141	0.49992	1.0337	0.35968	0.75176	0.48103	-1.0558	-1.544	0.19748	0.85637	0.95327	-0.069048	-0.40632	0.7053	0.99572	0.97996	-0.029208	0.079919	0.94014	0.98762	0.81924	-0.28764	-0.65714	0.54698	0.99937	1.4963	0.58137	1.3023	0.26273	0.82716	1.3916	0.47678	1.0765	0.3423	0.67005	0.75338	-0.40856	-0.64566	0.55367	0.71276	0.5342	-0.90455	-1.8418	0.1393
4.74_437.19	1.0177	0.025317	-0.083496	0.93747	0.98409	1.1839	0.24354	0.71791	0.51251	0.78573	0.46609	-1.1013	-1.6469	0.17493	0.84732	1.1722	0.22922	0.64049	0.5567	0.99453	0.91342	-0.13065	-0.4201	0.696	0.91043	0.75316	-0.40897	-0.92537	0.40715	0.99937	4.6371	2.2132	4.7846	0.0087462	0.76728	0.56783	-0.81646	-1.4449	0.22201	0.63342	0.57975	-0.7865	-1.2626	0.27534	0.49577	0.40019	-1.3212	-1.4655	0.21666
4.74_432.24	0.9505	-0.073247	-0.36943	0.73053	0.94946	1.2565	0.32945	0.82537	0.45554	0.76957	0.4664	-1.1004	-1.7559	0.15396	0.84598	1.2375	0.3074	1.0838	0.3394	0.99453	1.1106	0.15133	0.19792	0.85276	0.96821	0.85678	-0.223	-0.49969	0.64353	0.99937	1.7311	0.79172	1.6099	0.1827	0.78166	1.0589	0.082615	0.19659	0.85373	0.93446	0.69727	-0.5202	-1.097	0.33426	0.54316	0.66823	-0.58159	-1.9094	0.12883
4.74_415.21	0.93905	-0.090728	-0.43773	0.68418	0.9435	1.2485	0.3202	0.80757	0.46462	0.76957	0.4667	-1.0994	-1.7667	0.15203	0.84598	1.1873	0.24772	0.95417	0.39403	0.99453	1.0762	0.10599	0.16466	0.8772	0.9746	0.8252	-0.27719	-0.59052	0.58659	0.99937	1.5371	0.62022	1.3623	0.24478	0.81645	1.0214	0.030614	0.16918	0.87387	0.94285	0.71459	-0.48481	-1.0126	0.36852	0.56894	0.62208	-0.68482	-2.1978	0.092884
4.74_230.25	1.324	0.40496	1.1512	0.31378	0.90636	1.4045	0.49005	0.87828	0.42938	0.76665	0.86526	-0.20879	-0.29651	0.7816	0.98633	1.4457	0.53173	1.2938	0.26538	0.99453	0.90171	-0.14926	-0.466	0.66546	0.89611	0.4955	-1.013	-1.9626	0.12119	0.9595	1.0745	0.10369	0.51538	0.63346	0.97584	2.9954	1.5828	1.3733	0.24162	0.64077	0.93478	-0.097296	-0.24915	0.81552	0.8926	0.64046	-0.64283	-1.0145	0.36771
4.70_258.24	0.89897	-0.15366	-0.52379	0.62811	0.93757	1.4065	0.49212	0.76285	0.48806	0.77515	0.74891	-0.41714	-0.97015	0.38691	0.98383	0.97587	-0.035237	-0.092493	0.93075	0.99572	1.1631	0.21798	1.2981	0.26403	0.75945	0.803	-0.31653	-1.292	0.26596	0.99937	0.66702	-0.58419	-0.99196	0.37737	0.90794	3.395	1.7634	2.8979	0.044212	0.59431	1.1261	0.17131	0.5185	0.63147	0.77025	0.53275	-0.90846	-3.1403	0.034837
4.70_189.86	2.8436	1.5077	1.6224	0.18004	0.90636	3.0368	1.6025	1.6046	0.18384	0.56193	1.5192	0.60334	0.7788	0.4796	0.98383	1.1182	0.16123	0.45506	0.67267	0.99453	1.8768	0.90828	0.098391	0.92636	0.98279	1.6051	0.68263	0.38349	0.72087	0.99937	0.96033	-0.058392	-0.29693	0.7813	0.98546	1.9468	0.9611	2.7311	0.052381	0.59431	0.79268	-0.33518	-0.69079	0.5277	0.69361	0.77843	-0.36136	-2.2184	0.090771
4.70_187.86	2.8228	1.4971	1.6226	0.17999	0.90636	3.0127	1.5911	1.6428	0.17577	0.54838	1.4497	0.53578	0.62034	0.56863	0.98383	1.096	0.13228	0.3896	0.71668	0.99572	1.841	0.88052	0.097437	0.92707	0.98279	1.4874	0.57283	0.26169	0.80648	0.99937	0.98118	-0.027405	-0.23263	0.82747	0.98546	2.038	1.0272	2.6559	0.056629	0.59431	0.78402	-0.35104	-0.71056	0.51659	0.68601	0.71588	-0.48221	-2.1246	0.10082
4.70_141.87	2.7766	1.4733	1.4684	0.21592	0.90636	3.0303	1.5994	1.6458	0.17516	0.54838	1.4014	0.48688	0.63034	0.56269	0.98383	1.037	0.052412	0.34449	0.74782	0.99572	1.7177	0.7805	-0.073755	0.94475	0.98948	1.3171	0.39741	0.042716	0.96798	0.99937	1.0948	0.13065	0.043082	0.9677	0.99729	2.5536	1.3525	4.1225	0.014583	0.59431	0.69873	-0.51719	-0.90991	0.41434	0.59911	0.7609	-0.39422	-1.806	0.14523
4.70_136.86	2.0458	1.0327	0.93497	0.40274	0.90636	2.6998	1.4328	1.5636	0.19295	0.57324	1.4883	0.57364	1.4494	0.22081	0.87648	1.1045	0.1434	0.45818	0.67061	0.99453	2.6163	1.3875	0.75725	0.49106	0.82827	1.585	0.66448	0.88419	0.42654	0.99937	0.81814	-0.28958	-0.75278	0.49346	0.96996	1.138	0.18651	0.2315	0.82828	0.92161	0.52172	-0.93866	-2.8389	0.046919	0.33691	1.1058	0.14511	0.063043	0.95276
4.70_134.86	2.1261	1.0882	1.0156	0.36727	0.90636	2.7082	1.4374	1.6948	0.16535	0.53614	1.3797	0.46437	1.0972	0.33418	0.96458	1.0768	0.10678	0.40794	0.70421	0.99572	2.2171	1.1487	0.76498	0.48692	0.82816	1.7763	0.82887	1.0908	0.33668	0.99937	1.1051	0.14416	-0.012917	0.99031	0.99777	1.1825	0.2418	0.39561	0.71258	0.86242	0.71	-0.49411	-2.4568	0.069928	0.34385	1.4989	0.58387	1.8078	0.14492
4.70_132.87	2.0812	1.0574	1.0173	0.36656	0.90636	2.5696	1.3616	1.7539	0.15431	0.5223	1.3378	0.41988	1.1631	0.30946	0.9507	1.1274	0.17304	0.54742	0.6132	0.99453	2.2775	1.1874	0.72095	0.51083	0.83631	1.8237	0.86685	1.1153	0.32722	0.99937	1.0327	0.046462	-0.20549	0.84723	0.98825	1.3726	0.45694	0.98493	0.38042	0.68755	0.70741	-0.49938	-3.7149	0.020565	0.33582	1.5191	0.6032	2.1901	0.093682
4.69_216.88	2.7328	1.4504	1.1475	0.31516	0.90636	2.5691	1.3613	1.8853	0.13247	0.49408	1.3614	0.44504	0.6886	0.52893	0.98383	1.023	0.032847	0.49949	0.64366	0.99453	1.9698	0.97803	0.9932	0.37683	0.78099	1.5459	0.62847	1.15	0.31421	0.99937	1.2499	0.32183	0.3374	0.75278	0.98135	1.2249	0.29271	0.49795	0.64465	0.82407	0.60306	-0.72962	-2.6033	0.059839	0.34385	1.504	0.58876	1.9433	0.1239
4.66_180.90	2.7459	1.4573	1.4844	0.21188	0.90636	3.0956	1.6302	2.0198	0.11353	0.47965	1.3147	0.39471	0.47374	0.66038	0.98383	0.86988	-0.20112	0.16691	0.87554	0.99572	1.6371	0.71116	-0.026609	0.98005	0.99824	1.1885	0.24912	0.017363	0.98698	0.99937	0.94825	-0.076664	-0.29342	0.78379	0.98546	2.0734	1.052	2.6919	0.05455	0.59431	0.67664	-0.56355	-0.91466	0.41212	0.59703	0.59668	-0.74497	-2.1651	0.096337
4.65_724.43	NA	NA	NA	NA	NA	4.4149	2.1424	1.0314	0.36062	0.75252	0.61326	-0.70544	-0.66867	0.54032	0.98383	0.14728	-2.7634	-0.52677	0.62621	0.99453	0.8872	-0.17267	-0.66261	0.54381	0.84958	0.07066	-3.823	-1.2682	0.27352	0.99937	0.52571	-0.92766	-1.6269	0.17909	0.77813	0.54058	-0.88742	-0.87057	0.43312	0.70601	1.3644	0.44827	0.75454	0.49251	0.66526	3.0791	1.6225	2.0216	0.11329
4.65_293.18	1.2871	0.36417	1.0472	0.35413	0.90636	2.4888	1.3155	4.023	0.015825	0.35175	0.6227	-0.68338	-0.97026	0.38686	0.98383	1.1179	0.16083	0.16391	0.87775	0.99572	1.2561	0.32895	0.56951	0.59947	0.86848	0.74929	-0.4164	-1.2488	0.27984	0.99937	7.5547	2.9174	1.0763	0.34238	0.89297	1.8523	0.8893	2.2758	0.085182	0.61082	0.84679	-0.23992	-0.35619	0.73969	0.84105	0.67823	-0.56016	-1.2367	0.28385
4.64_680.41	NA	NA	NA	NA	NA	3.7737	1.916	1.1691	0.30728	0.71148	0.64305	-0.63699	-0.70059	0.52217	0.98383	0.18836	-2.4085	-1.4838	0.21202	0.99453	0.87096	-0.19932	-0.62889	0.56355	0.85775	0.2574	-1.9579	-0.28675	0.78855	0.99937	0.6251	-0.67785	-1.2824	0.26896	0.83403	0.81442	-0.29616	-0.66737	0.54106	0.77015	1.4178	0.50366	0.99407	0.37645	0.57507	2.8218	1.4966	2.2688	0.085843
4.64_224.91	2.8626	1.5173	1.3098	0.26041	0.90636	2.7487	1.4588	1.6608	0.17209	0.5467	1.2342	0.30354	0.37077	0.72961	0.98633	1.0997	0.13706	0.42399	0.69338	0.99572	1.5807	0.66055	-0.050196	0.96237	0.99447	1.2555	0.32821	0.0083867	0.99371	0.99937	0.70853	-0.49709	-1.0157	0.36721	0.90418	2.4488	1.292	2.9586	0.041612	0.59431	0.74974	-0.41555	-0.57331	0.59713	0.74624	0.50724	-0.97926	-2.7022	0.053971
4.64_207.92	2.5881	1.3719	1.3949	0.23552	0.90636	2.6307	1.3954	1.6568	0.1729	0.54689	1.2398	0.31006	0.40745	0.70454	0.98633	0.98763	-0.017964	0.33673	0.75324	0.99572	1.6714	0.74109	-0.063477	0.95243	0.99361	1.2487	0.32046	0.035055	0.97372	0.99937	0.84602	-0.24123	-0.57951	0.59332	0.97584	2.263	1.1783	3.1294	0.035206	0.59431	0.6954	-0.52409	-0.80824	0.46428	0.64467	0.60796	-0.71796	-2.4049	0.073961
4.64_190.93	2.6319	1.3961	1.3437	0.2502	0.90636	2.8049	1.4879	1.7813	0.14946	0.52085	1.2928	0.37051	0.44799	0.67736	0.98383	0.99148	-0.012344	0.30918	0.77262	0.99572	1.6773	0.74615	0.0049124	0.99632	0.9995	1.2344	0.30384	0.0037237	0.99721	0.99995	0.88473	-0.17669	-0.50053	0.64299	0.9768	2.3064	1.2057	2.959	0.041594	0.59431	0.761	-0.39403	-0.60018	0.58073	0.734	0.57349	-0.80216	-2.6803	0.055209
4.63_636.38	0.073949	-3.7573	-1.6769	0.16887	0.90636	4.4147	2.1423	1.6935	0.1656	0.53614	0.76501	-0.38645	-0.42095	0.69543	0.98517	0.20486	-2.2873	-0.62213	0.56756	0.99453	0.87117	-0.19897	-0.55045	0.61131	0.87605	0.21297	-2.2313	-0.84463	0.44587	0.99937	0.66829	-0.58144	-1.2979	0.26412	0.82842	0.99003	-0.014455	-0.20399	0.84832	0.93223	1.4392	0.52524	1.0261	0.36283	0.56438	2.2962	1.1992	2.4384	0.071332
4.63_216.88	2.6445	1.403	1.1265	0.32296	0.90636	2.4908	1.3166	1.9929	0.11706	0.48036	1.4757	0.56144	0.84445	0.44597	0.98383	1.0266	0.037938	0.46649	0.66514	0.99453	1.8387	0.87872	0.68926	0.52856	0.84048	1.4853	0.57071	0.90901	0.41476	0.99937	1.1386	0.18724	0.027609	0.9793	0.99729	1.2761	0.35172	0.7409	0.49989	0.74357	0.63612	-0.65262	-1.6053	0.1837	0.4147	1.3958	0.48111	1.0802	0.34082
4.63_214.88	3.3064	1.7253	1.4033	0.23319	0.90636	2.9508	1.5611	1.5367	0.19917	0.58373	1.4523	0.53837	0.40689	0.70492	0.98633	0.92161	-0.11776	0.31349	0.76957	0.99572	1.9779	0.98397	-0.046802	0.96491	0.9951	1.5196	0.60369	0.14998	0.88804	0.99937	0.86307	-0.21245	-0.57621	0.59534	0.97584	2.1945	1.1339	2.7924	0.049191	0.59431	0.90127	-0.14996	-0.34492	0.74753	0.84731	0.51027	-0.97067	-3.0527	0.037927
4.62_592.35	0.026999	-5.2109	-3.0295	0.0388	0.90636	4.0628	2.0225	1.6372	0.17692	0.54935	0.74155	-0.43138	-0.47758	0.65787	0.98383	0.16403	-2.608	-1.5621	0.19329	0.99453	0.8915	-0.1657	-0.49688	0.64535	0.8853	0.12994	-2.9441	-2.2367	0.088946	0.89639	0.65833	-0.60312	-1.3138	0.25921	0.82684	0.84675	-0.24	-0.55745	0.60694	0.80374	1.6005	0.67851	1.1922	0.29909	0.51644	2.1616	1.1121	2.2319	0.08942
4.61_548.33	0.017679	-5.8218	-1.486	0.21148	0.90636	3.2546	1.7025	1.629	0.17865	0.55319	0.71947	-0.47499	-0.51528	0.63353	0.98383	0.52306	-0.93496	-0.36954	0.73045	0.99572	0.74843	-0.41806	-1.1649	0.30879	0.77712	0.18216	-2.4567	-1.5968	0.18554	0.99937	0.65273	-0.61544	-1.3307	0.25409	0.82495	1.0809	0.11219	-0.051635	0.9613	0.9819	1.8974	0.92404	1.4048	0.23278	0.45781	2.2536	1.1722	2.1469	0.09832
4.59_504.30	NA	NA	NA	NA	NA	2.0764	1.0541	1.1468	0.31541	0.71962	0.71301	-0.48801	-0.75283	0.49344	0.98383	0.64244	-0.63838	-0.23768	0.8238	0.99572	0.58069	-0.78415	-2.5259	0.064946	0.74414	0.13096	-2.9328	-2.2952	0.083382	0.88494	0.60265	-0.73061	-1.5194	0.20329	0.79578	1.1202	0.16375	0.098536	0.92625	0.96511	2.5135	1.3297	1.6484	0.17461	0.40944	2.1538	1.1069	1.9144	0.1281
4.59_200.24	0.86693	-0.20602	-0.84796	0.44422	0.91269	1.4324	0.51846	0.92316	0.40817	0.76447	1.7748	0.82768	1.0808	0.34061	0.96761	1.2503	0.32231	0.94452	0.39839	0.99453	2.6126	1.3855	1.4692	0.2157	0.74414	0.65486	-0.61075	-1.421	0.22837	0.99937	0.98924	-0.015604	0.17582	0.86898	0.98906	1.7542	0.81081	1.3659	0.24373	0.64077	0.8719	-0.19777	-0.28319	0.79108	0.87738	1.203	0.26668	0.61115	0.57412
4.59_132.87	2.3283	1.2193	1.0867	0.33829	0.90636	2.2531	1.1719	1.4771	0.21371	0.60213	1.2622	0.33589	0.66155	0.54442	0.98383	1.1663	0.22197	0.48781	0.65121	0.99453	2.5195	1.3331	0.99924	0.37423	0.78099	1.437	0.52303	0.65999	0.54533	0.99937	1.112	0.15322	-0.089064	0.93331	0.99458	1.1809	0.2399	0.6247	0.56604	0.78362	0.6862	-0.54329	-1.6293	0.17858	0.41209	1.3391	0.42127	0.91737	0.41086
4.58_460.28	NA	NA	NA	NA	NA	0.89433	-0.16112	-0.067137	0.94969	0.97474	0.66858	-0.58082	-0.98523	0.38029	0.98383	0.67272	-0.57192	0.77212	0.48313	0.99453	0.35566	-1.4914	-6.4483	0.0029769	0.38494	0.098441	-3.3446	-1.9945	0.11684	0.9595	0.51296	-0.96308	-1.7282	0.15901	0.77009	0.82663	-0.27468	-0.45657	0.67167	0.8379	2.4368	1.285	1.7258	0.15946	0.40252	2.3293	1.2199	2.1483	0.09817
4.57_416.25	NA	NA	NA	NA	NA	0.49566	-1.0126	-0.93412	0.40312	0.76447	0.72265	-0.46863	-0.93841	0.40116	0.98383	NA	NA	NA	NA	NA	0.24209	-2.0464	-2.9392	0.042423	0.74414	NA	NA	NA	NA	NA	0.52224	-0.93722	-1.6656	0.17113	0.77009	0.53821	-0.89376	-0.84989	0.44326	0.71167	2.4412	1.2876	2.2306	0.089554	0.35455	2.5598	1.356	2.3499	0.078523
4.55_214.88	3.4819	1.7999	1.3256	0.25561	0.90636	2.5296	1.3389	1.3457	0.24961	0.64954	1.5662	0.64726	0.51652	0.63273	0.98383	1.3921	0.47729	0.42719	0.69123	0.99572	2.088	1.0621	0.020502	0.98463	0.99824	1.6062	0.68363	0.20207	0.84972	0.99937	0.92742	-0.1087	-0.35808	0.73838	0.97833	2.2811	1.1898	2.9059	0.043858	0.59431	0.913	-0.13131	-0.28262	0.79149	0.87738	0.57985	-0.78624	-2.284	0.084411
4.54_272.26	0.87374	-0.19472	-0.82562	0.45541	0.91269	1.4883	0.57366	1.0439	0.35548	0.74848	1.0883	0.1221	0.42551	0.69236	0.98449	1.0102	0.014611	0.053869	0.95962	0.99572	1.2651	0.33922	4.3262	0.012386	0.57156	1.0695	0.096902	0.26049	0.80735	0.99937	0.55396	-0.85213	-0.99636	0.37547	0.90794	2.3031	1.2036	1.3511	0.24802	0.64077	0.84355	-0.24545	-1.0732	0.34361	0.5497	1.6291	0.70405	0.42985	0.68945
4.54_216.88	3.1234	1.6431	1.3024	0.26272	0.90636	2.2899	1.1953	1.6803	0.16819	0.5429	1.4017	0.48716	0.70286	0.52089	0.98383	1.3777	0.46221	0.50504	0.64008	0.99453	2.0117	1.0084	0.69764	0.52383	0.84008	1.3742	0.45855	0.59908	0.58139	0.99937	1.1146	0.15655	-0.018339	0.98625	0.99729	1.3314	0.41294	0.70785	0.51811	0.75424	0.63283	-0.6601	-1.6166	0.18127	0.41446	1.2958	0.37382	0.79408	0.4716
4.54_207.92	2.751	1.4599	1.2915	0.26612	0.90636	2.795	1.4828	1.8333	0.14069	0.50491	1.2592	0.33253	0.41606	0.69872	0.98629	1.2703	0.34515	0.31985	0.76509	0.99572	1.7042	0.76913	-0.011114	0.99167	0.99909	1.3304	0.41188	0.075361	0.94355	0.99937	0.89635	-0.15786	-0.35337	0.74165	0.97864	2.3876	1.2556	2.9698	0.041151	0.59431	0.72775	-0.45848	-0.77604	0.48106	0.65815	0.56617	-0.82068	-1.9752	0.11945
4.53_288.25	0.83314	-0.26337	-0.96392	0.38967	0.90636	1.4638	0.54974	1.0371	0.35827	0.7503	0.85226	-0.23063	-0.35068	0.74352	0.98633	1.041	0.057935	0.086569	0.93517	0.99572	1.0511	0.071862	0.091518	0.93148	0.98367	0.87044	-0.20019	-0.53648	0.62007	0.99937	0.72781	-0.45836	-0.66284	0.54368	0.97584	1.2766	0.35228	0.42881	0.69015	0.84822	0.45897	-1.1235	-3.986	0.01632	0.33582	1.6261	0.70139	1.6345	0.1775
4.51_552.67	0.25307	-1.9824	-2.912	0.043592	0.90636	0.10938	-3.1926	-1.3208	0.25708	0.65749	0.33728	-1.568	-1.3612	0.2451	0.90418	0.62509	-0.67786	-0.8343	0.45104	0.99453	0.19746	-2.3404	-4.241	0.013253	0.57156	0.85052	-0.23359	-0.096383	0.92785	0.99937	NA	NA	NA	NA	NA	NA	NA	NA	NA	NA	0.13909	-2.8459	-8.5634	0.0010212	0.22773	NA	NA	NA	NA
4.51_552.33	0.27392	-1.8682	-3.2722	0.030725	0.90636	0.29511	-1.7607	-0.843	0.44669	0.76851	0.32793	-1.6085	-1.498	0.2085	0.86306	0.65216	-0.61671	-0.69894	0.5231	0.99453	0.20989	-2.2523	-4.4953	0.010862	0.5681	0.77903	-0.36025	-0.12359	0.9076	0.99937	1.8159	0.86067	1.308	0.26097	0.82684	0.76889	-0.37915	-0.60207	0.57959	0.79114	0.30978	-1.6907	-2.7476	0.0515	0.33691	0.57989	-0.78615	-1.6834	0.16759
4.50_538.33	0.24316	-2.04	-3.6793	0.021217	0.90636	0.32961	-1.6012	-0.46458	0.6664	0.85627	0.34428	-1.5384	-1.6653	0.17117	0.84732	0.63063	-0.66513	-0.84392	0.44623	0.99453	0.20687	-2.2732	-4.82	0.008523	0.5681	0.95232	-0.070485	0.13476	0.89931	0.99937	0.95729	-0.062969	-0.43921	0.68319	0.9768	1.5964	0.67484	1.1631	0.30946	0.66401	0.43821	-1.1903	-3.3788	0.027816	0.33582	0.52082	-0.94113	-3.0326	0.038681
4.50_537.99	0.19476	-2.3603	-2.8757	0.045207	0.90636	0.13612	-2.8771	-0.83346	0.45146	0.76957	0.3377	-1.5662	-1.5701	0.19148	0.85332	0.59958	-0.73797	-0.7549	0.49232	0.99453	0.18645	-2.4232	-4.2785	0.012863	0.57156	0.82222	-0.2824	-0.00049641	0.99963	0.99995	NA	NA	NA	NA	NA	NA	NA	NA	NA	NA	0.18462	-2.4374	-3.261	0.031052	0.33582	0.18194	-2.4585	-1.203	0.29532
4.50_537.66	0.16826	-2.5712	-3.8209	0.018764	0.90636	0.19184	-2.3821	-0.88084	0.42815	0.76655	0.31899	-1.6484	-1.649	0.1745	0.84732	0.65675	-0.60658	-0.51623	0.63292	0.99453	0.17904	-2.4816	-4.3859	0.01182	0.57156	0.8584	-0.22027	0.031586	0.97632	0.99937	NA	NA	NA	NA	NA	NA	NA	NA	NA	NA	0.22088	-2.1787	-1.9978	0.1164	0.37369	0.13564	-2.8821	-11.505	0.00032585
4.50_523.32	0.19111	-2.3875	-4.1975	0.013724	0.90636	0.16186	-2.6272	-0.98984	0.37829	0.76168	0.31838	-1.6512	-1.73	0.15869	0.84598	0.70364	-0.5071	-0.26724	0.8025	0.99572	0.17404	-2.5225	-5.1567	0.0067134	0.51296	0.78511	-0.34903	-0.053947	0.95956	0.99937	NA	NA	NA	NA	NA	NA	NA	NA	NA	NA	0.20353	-2.2967	-1.2771	0.27066	0.48997	NA	NA	NA	NA
4.50_522.98	0.18011	-2.473	-2.5111	0.06598	0.90636	0.15247	-2.7134	-1.0892	0.33729	0.73541	0.31782	-1.6537	-1.8552	0.13716	0.84598	0.63156	-0.66302	-0.54673	0.61363	0.99453	0.1889	-2.4043	-4.6109	0.0099491	0.5681	0.80256	-0.31731	-0.13672	0.89786	0.99937	NA	NA	NA	NA	NA	NA	NA	NA	NA	NA	0.13866	-2.8503	-2.6432	0.057391	0.34172	0.34815	-1.5222	-0.50511	0.64004
4.49_508.64	0.1539	-2.7	-3.4249	0.026661	0.90636	0.12267	-3.0272	-0.95001	0.3959	0.76447	0.30433	-1.7163	-1.8087	0.14477	0.84598	0.57284	-0.80379	-0.75817	0.49056	0.99453	0.15951	-2.6483	-7.8533	0.0014204	0.28825	0.87875	-0.18647	-7.1237e-05	0.99995	0.99995	NA	NA	NA	NA	NA	NA	NA	NA	NA	NA	0.10913	-3.1959	-3.4597	0.025824	0.33582	0.26346	-1.9243	-0.33104	0.75723
4.49_508.31	0.21144	-2.2417	-4.7763	0.0087993	0.90636	0.37116	-1.4299	-0.54187	0.61668	0.84088	0.30508	-1.7128	-1.8353	0.14036	0.84598	0.65092	-0.61945	-0.48078	0.65578	0.99453	0.20875	-2.2601	-5.7782	0.0044553	0.49929	0.76981	-0.37742	-0.27177	0.79925	0.99937	1.2532	0.32562	0.85479	0.44084	0.94477	1.9306	0.94904	3.3089	0.029685	0.59431	0.44518	-1.1675	-3.7878	0.019305	0.33582	0.6456	-0.6313	-2.3101	0.082024
4.49_494.30	0.4285	-1.2226	-2.6944	0.054407	0.90636	0.46412	-1.1074	-0.55763	0.60683	0.83753	0.39823	-1.3283	-1.5531	0.19536	0.85637	0.67792	-0.56081	-0.63622	0.55922	0.99453	0.21837	-2.1951	-6.6067	0.0027204	0.38354	0.8591	-0.2191	0.027257	0.97956	0.99937	1.2515	0.32371	0.66689	0.54134	0.97584	1.9192	0.94054	1.2311	0.28573	0.65672	0.48299	-1.0499	-2.4535	0.070179	0.34385	0.82821	-0.27193	-0.53263	0.62251
4.49_493.97	0.12562	-2.9929	-3.2552	0.031222	0.90636	0.1411	-2.8252	-1.0137	0.36806	0.75466	0.34359	-1.5412	-1.6073	0.18327	0.85017	0.58837	-0.7652	-1.0083	0.37035	0.99453	0.15374	-2.7014	-7.8	0.0014576	0.28825	0.83539	-0.25948	-0.031106	0.97668	0.99937	NA	NA	NA	NA	NA	NA	NA	NA	NA	NA	0.29946	-1.7396	-1.0696	0.34504	0.55068	0.60705	-0.72011	-0.30891	0.77281
4.49_493.63	0.11824	-3.0802	-4.8084	0.0085956	0.90636	0.12854	-2.9597	-1.3488	0.2487	0.64931	0.32298	-1.6305	-1.8543	0.13731	0.84598	0.57016	-0.81057	-0.55269	0.60991	0.99453	0.1498	-2.7389	-8.3797	0.0011094	0.28825	0.7401	-0.4342	-0.22791	0.83089	0.99937	1.2449	0.31599	0.16301	0.87841	0.99051	NA	NA	NA	NA	NA	0.13615	-2.8767	-11.596	0.00031605	0.14774	0.18172	-2.4602	-2.6704	0.055783
4.49_290.27	0.9589	-0.060544	-0.24995	0.81494	0.95616	1.3326	0.41421	0.84459	0.44589	0.76842	0.84903	-0.23611	-0.65477	0.54836	0.98383	0.95561	-0.065513	-0.19497	0.85492	0.99572	0.94822	-0.076701	-0.23845	0.82325	0.96171	0.82643	-0.27504	-0.96574	0.38886	0.99937	0.8605	-0.21675	-0.60086	0.58032	0.97584	1.6822	0.75039	1.2452	0.28101	0.65364	0.64441	-0.63394	-1.6175	0.18108	0.41446	0.9454	-0.081004	-0.41884	0.69684
4.49_189.86	2.6251	1.3924	1.4172	0.22939	0.90636	2.6165	1.3876	1.6465	0.175	0.54838	1.2601	0.33354	0.48611	0.65232	0.98383	1.6197	0.69576	0.59793	0.58209	0.99453	1.8044	0.85153	0.21169	0.84269	0.96759	1.3945	0.47975	0.2438	0.81938	0.99937	1.0041	0.0058968	-0.23292	0.82726	0.98546	1.8389	0.87886	2.409	0.073633	0.60972	0.82109	-0.28439	-0.75284	0.49343	0.66537	0.80148	-0.31925	-1.1176	0.32632
4.48_479.29	0.050427	-4.3097	-5.047	0.0072461	0.90636	0.089064	-3.489	-1.2465	0.28058	0.68197	0.29619	-1.7554	-1.8916	0.13151	0.84598	0.53448	-0.90378	-0.58853	0.5878	0.99453	0.13332	-2.9071	-12.294	0.00025149	0.14326	0.73265	-0.4488	-0.018377	0.98622	0.99937	NA	NA	NA	NA	NA	NA	NA	NA	NA	NA	0.18552	-2.4304	-2.0221	0.11322	0.37126	0.17002	-2.5562	-1.8145	0.14379
4.47_687.40	0.071342	-3.8091	-4.8834	0.0081409	0.90636	0.043573	-4.5204	-2.118	0.10157	0.45311	0.31111	-1.6845	-1.8004	0.14618	0.84598	0.56919	-0.81302	-0.88626	0.42555	0.99453	0.12293	-3.0241	-11.715	0.00030368	0.14585	0.64298	-0.63715	-0.44218	0.68122	0.99937	NA	NA	NA	NA	NA	NA	NA	NA	NA	NA	0.12833	-2.962	-9.4973	0.00068597	0.20614	0.20159	-2.3105	-0.46191	0.66815
4.47_665.39	0.037947	-4.7199	-4.9447	0.0077906	0.90636	0.054925	-4.1864	-2.2581	0.086865	0.42711	0.2837	-1.8176	-1.9258	0.12642	0.84598	0.68891	-0.5376	-0.6397	0.55717	0.99453	0.12828	-2.9626	-12.663	0.00022393	0.14326	0.53496	-0.90249	-0.66112	0.54467	0.99937	0.49668	-1.0096	-0.24579	0.81794	0.98546	NA	NA	NA	NA	NA	0.12794	-2.9665	-3.891	0.017675	0.33582	0.27443	-1.8655	-2.1091	0.10259
4.47_464.28	0.51768	-0.94986	-3.8489	0.01832	0.90636	0.76253	-0.39114	0.075796	0.94322	0.9727	0.36581	-1.4508	-1.6451	0.1753	0.84732	0.73162	-0.45083	-0.78113	0.47837	0.99453	0.32004	-1.6437	-6.6903	0.002596	0.38354	0.70862	-0.49692	-0.75233	0.4937	0.99937	0.8178	-0.29018	-0.62802	0.56406	0.97584	1.939	0.95529	1.653	0.17368	0.62947	0.58685	-0.76893	-1.8325	0.14082	0.38855	0.63306	-0.65959	-2.3289	0.080352
4.47_187.86	2.6944	1.43	1.4718	0.21505	0.90636	2.3515	1.2336	1.5507	0.19592	0.57906	1.3095	0.38903	0.58825	0.58797	0.98383	1.6286	0.70367	0.57947	0.59334	0.99453	1.851	0.88827	0.2061	0.84678	0.96766	1.3911	0.47619	0.20551	0.84721	0.99937	0.98428	-0.022852	-0.28577	0.78925	0.98546	1.8419	0.88123	2.2543	0.087234	0.61082	0.82531	-0.277	-0.65871	0.54607	0.70717	0.76917	-0.37862	-1.5133	0.20476
4.46_643.38	0.044545	-4.4886	-6.2125	0.0034163	0.80985	0.037359	-4.7424	-2.7533	0.051198	0.35175	0.28705	-1.8006	-2.033	0.11183	0.84598	0.52956	-0.91714	-0.92042	0.40944	0.99453	0.11218	-3.1561	-10.635	0.00044265	0.18602	0.56577	-0.82171	-0.53999	0.61786	0.99937	NA	NA	NA	NA	NA	NA	NA	NA	NA	NA	0.18462	-2.4374	-2.6247	0.058512	0.34244	0.60786	-0.71818	-0.318	0.76639
4.46_621.37	0.034281	-4.8664	-6.0367	0.0037966	0.80985	0.07507	-3.7356	-2.2246	0.090154	0.43255	0.29791	-1.747	-2.247	0.087932	0.84598	0.54195	-0.88376	-0.92777	0.40604	0.99453	0.088953	-3.4908	-7.9014	0.0013878	0.28825	0.52935	-0.91771	-0.44531	0.67913	0.99937	NA	NA	NA	NA	NA	NA	NA	NA	NA	NA	0.15377	-2.7012	-3.9531	0.016774	0.33582	0.87197	-0.19765	-0.037424	0.97194
4.46_407.30	NA	NA	NA	NA	NA	0.15831	-2.6592	-0.71883	0.512	0.78555	31.147	4.961	2.7344	0.052203	0.84598	NA	NA	NA	NA	NA	4.4725	2.1611	0.30661	0.77444	0.94438	NA	NA	NA	NA	NA	0.67402	-0.56913	-1.2067	0.29403	0.8557	0.92506	-0.11238	-0.09633	0.92789	0.96535	0.95164	-0.071505	-0.048413	0.96371	0.98025	0.57491	-0.7986	-1.9349	0.12511
4.46_398.24	1.7271	0.78834	1.1053	0.33102	0.90636	0.24371	-2.0368	-1.5921	0.18657	0.56313	8.6925	3.1198	1.8791	0.13342	0.84598	0.74932	-0.41635	-0.15777	0.88228	0.99572	3.9898	1.9963	1.3761	0.2408	0.74414	3.3796	1.7569	1.9355	0.12503	0.9595	0.75662	-0.40237	-0.83066	0.45287	0.95255	0.86631	-0.20705	-0.39976	0.70976	0.86155	0.95902	-0.060372	-0.16155	0.87949	0.93223	0.6312	-0.66384	-1.3499	0.24837
4.46_393.29	33.36	5.0601	2.0969	0.10402	0.90636	0.24834	-2.0096	-1.2807	0.2695	0.6723	7.7365	2.9517	2.4276	0.072166	0.84598	1.1143	0.15609	0.89196	0.42282	0.99453	1.81	0.85599	0.43517	0.68589	0.9043	0.45892	-1.1237	-0.3202	0.76485	0.99937	0.83739	-0.25603	-1.0618	0.34817	0.8933	0.7715	-0.37427	-1.0217	0.3647	0.67987	0.8899	-0.16828	-0.52049	0.6302	0.76923	0.774	-0.3696	-1.0338	0.35965
4.46_376.26	0.60438	-0.72646	-1.4423	0.22269	0.90636	0.50607	-0.98259	-0.0092127	0.99309	0.99798	3.9377	1.9774	0.82932	0.45354	0.98383	0.78829	-0.3432	-0.46684	0.66491	0.99453	2.1817	1.1254	0.92324	0.40813	0.79629	1.0289	0.041119	-0.37597	0.72603	0.99937	0.76996	-0.37715	-1.2648	0.27462	0.83894	0.76359	-0.38912	-0.91838	0.41039	0.69838	0.92806	-0.10772	-0.3554	0.74024	0.84121	0.73247	-0.44917	-1.0966	0.33439
4.45_420.25	NA	NA	NA	NA	NA	NA	NA	NA	NA	NA	42.522	5.4101	1.5147	0.20443	0.86236	NA	NA	NA	NA	NA	10.043	3.3282	1.0213	0.36486	0.78099	NA	NA	NA	NA	NA	1.1925	0.25404	0.37533	0.72647	0.97811	0.63305	-0.65961	-2.0349	0.11159	0.6168	0.92463	-0.11305	-0.5283	0.62524	0.76569	1.0662	0.092434	0.30896	0.77277
4.45_374.25	NA	NA	NA	NA	NA	NA	NA	NA	NA	NA	NA	NA	NA	NA	NA	NA	NA	NA	NA	NA	NA	NA	NA	NA	NA	NA	NA	NA	NA	NA	1.2046	0.26857	0.42385	0.69348	0.97811	0.62965	-0.66739	-2.3949	0.074766	0.60972	0.84728	-0.23909	-0.77271	0.48282	0.65955	1.1181	0.1611	0.50169	0.64224
4.43_248.08	1.1774	0.23565	0.68355	0.5318	0.91826	2.4851	1.3133	2.9107	0.043648	0.35175	0.98759	-0.018022	-0.0080219	0.99398	0.99777	1.3387	0.42088	0.69682	0.52429	0.99453	1.2066	0.271	0.45719	0.67126	0.89666	1.048	0.067663	-0.22075	0.8361	0.99937	1.2724	0.3475	1.0703	0.34475	0.8933	1.4086	0.49423	0.53902	0.61847	0.81182	0.98346	-0.024064	-0.27342	0.79807	0.88169	1.1333	0.18049	0.35432	0.74099
4.42_311.19	1.4854	0.57084	1.8872	0.13218	0.90636	1.4836	0.56909	0.79037	0.47353	0.77315	1.2227	0.29012	0.87541	0.43077	0.98383	1.2031	0.26671	0.45089	0.67543	0.99453	1.1198	0.16323	0.68876	0.52884	0.84048	0.73545	-0.44331	-1.7816	0.14941	0.9864	1.0616	0.08621	0.16667	0.87572	0.98978	1.5442	0.62688	1.4188	0.22894	0.63495	0.70116	-0.51218	-1.2738	0.27172	0.49104	0.701	-0.51252	-1.7363	0.15752
4.42_309.17	2.0883	1.0623	2.4399	0.071217	0.90636	2.1744	1.1206	1.0749	0.34295	0.74157	1.5925	0.67127	0.26866	0.80148	0.98633	1.2124	0.27783	3.1551	0.034346	0.99453	1.2747	0.35015	0.58396	0.59059	0.86555	0.77617	-0.36555	-0.9213	0.40903	0.99937	2.7463	1.4575	0.93231	0.40395	0.92455	0.88359	-0.17855	-0.25391	0.81208	0.91441	0.72405	-0.46583	-0.59268	0.58528	0.73743	1.1974	0.25996	0.48913	0.65036
4.38_190.93	2.9692	1.5701	1.4755	0.21412	0.90636	2.3351	1.2235	1.5752	0.19033	0.56794	1.3546	0.43789	0.5229	0.62867	0.98383	1.4374	0.52346	0.44209	0.68128	0.99453	1.7898	0.8398	0.10582	0.92082	0.98279	1.1132	0.15471	-0.11017	0.91758	0.99937	0.84884	-0.23644	-0.54386	0.61543	0.97584	2.2499	1.1699	2.3028	0.082683	0.61082	0.73647	-0.44131	-0.74397	0.49822	0.67009	0.57681	-0.79383	-2.4467	0.070699
4.37_248.08	1.1472	0.19808	0.72615	0.50796	0.91275	2.5266	1.3372	3.6813	0.02118	0.35175	0.90251	-0.14799	-0.24769	0.81657	0.98633	1.2766	0.35234	0.70248	0.52111	0.99453	1.2127	0.27827	0.60576	0.57736	0.86212	1.1857	0.24572	-0.055239	0.9586	0.99937	1.3111	0.39081	0.95497	0.39367	0.91865	1.2899	0.36724	0.38378	0.72067	0.86658	0.98799	-0.01743	-0.29308	0.78403	0.87376	1.117	0.15959	0.47147	0.66187
4.36_214.88	3.6841	1.8813	1.4286	0.22632	0.90636	2.4158	1.2725	1.3552	0.24682	0.64764	1.4935	0.57866	0.441	0.682	0.98421	1.5167	0.60092	0.47576	0.65907	0.99453	2.3921	1.2583	0.1923	0.85688	0.96821	1.3091	0.38858	0.038912	0.97083	0.99937	0.89661	-0.15746	-0.43487	0.68609	0.97766	2.2497	1.1697	2.4109	0.073483	0.60972	0.81682	-0.29191	-0.47016	0.66273	0.78981	0.57285	-0.80376	-2.5212	0.065271
4.36_132.87	2.8181	1.4947	1.2727	0.27206	0.90636	1.9554	0.96743	1.1837	0.30207	0.70659	1.3607	0.44432	0.76368	0.48762	0.98383	1.4122	0.49792	0.54988	0.61166	0.99453	3.2057	1.6806	1.082	0.34013	0.7773	1.7621	0.8173	0.88417	0.42655	0.99937	1.0688	0.096001	-0.16145	0.87957	0.99064	1.3348	0.41664	0.89497	0.42139	0.70104	0.78925	-0.34145	-1.2054	0.29446	0.5136	1.1526	0.20486	0.46716	0.6647
4.35_216.88	3.5615	1.8325	1.4512	0.22034	0.90636	2.1255	1.0878	1.3301	0.25427	0.65298	1.5377	0.62079	0.87886	0.4291	0.98383	1.4452	0.53122	0.53101	0.62353	0.99453	2.0758	1.0537	0.60557	0.57748	0.86212	1.3395	0.42171	0.45076	0.67552	0.99937	1.0421	0.059426	-0.13057	0.90242	0.99302	1.5158	0.60009	1.3907	0.23669	0.64003	0.66298	-0.59297	-1.719	0.16073	0.4031	1.182	0.24122	0.56987	0.59924
4.34_404.28	1.2176	0.28402	0.84405	0.44616	0.91269	1.9887	0.99181	2.2608	0.086604	0.42711	1.1532	0.20566	0.17543	0.86927	0.98633	1.8022	0.84976	1.1159	0.32699	0.99453	1.5626	0.64394	1.087	0.33814	0.7773	1.4222	0.5081	0.25144	0.81386	0.99937	2.3204	1.2144	1.8483	0.13827	0.76728	1.5474	0.62984	0.57991	0.59307	0.79686	0.83975	-0.25196	-0.95034	0.39575	0.5867	1.7828	0.83415	1.0692	0.34522
4.34_387.29	1.3829	0.46767	1.1956	0.2979	0.90636	1.864	0.89842	2.1703	0.095775	0.44462	1.1057	0.14501	0.095568	0.92846	0.98808	1.6734	0.74277	1.1205	0.32522	0.99453	1.7188	0.78144	1.3562	0.24653	0.74414	1.2914	0.36896	0.11198	0.91624	0.99937	2.2305	1.1574	1.7623	0.15281	0.77009	1.65	0.72249	0.75495	0.49229	0.74006	0.68623	-0.54324	-1.922	0.12698	0.37962	1.7902	0.84011	1.3492	0.24859
4.34_343.30	0.97312	-0.039309	-0.24964	0.81517	0.95616	1.229	0.29745	0.55242	0.61007	0.83795	1.1909	0.25208	0.71004	0.51688	0.98383	1.3192	0.39969	0.84579	0.4453	0.99453	1.3634	0.44719	1.7504	0.15495	0.74414	1.1834	0.24289	0.40211	0.70816	0.99937	1.5291	0.61269	1.3102	0.26029	0.82684	1.8278	0.87007	1.1102	0.32916	0.66744	0.89927	-0.15318	-0.62778	0.56421	0.72124	1.1185	0.1615	0.018005	0.9865
4.33_287.19	0.84843	-0.23714	0.0009127	0.99932	0.99948	0.63107	-0.66412	-0.953	0.39456	0.76447	0.49313	-1.02	-1.1755	0.30498	0.94604	0.80892	-0.30594	-0.72275	0.50983	0.99453	1.321	0.40159	0.51445	0.63406	0.88222	0.4119	-1.2796	-4.1972	0.013727	0.34709	0.20643	-2.2763	-2.8982	0.044197	0.76728	2.1308	1.0914	1.5399	0.19842	0.63342	0.70836	-0.49744	-0.29049	0.78588	0.87511	0.45833	-1.1255	-0.96961	0.38715
4.32_418.22	0.83954	-0.25233	-0.58966	0.58712	0.92951	1.8205	0.86437	1.4283	0.22639	0.62054	10.362	3.3733	1.7565	0.15384	0.84598	0.6929	-0.52928	-0.76753	0.48557	0.99453	0.85596	-0.22439	-0.0067446	0.99494	0.9995	0.9539	-0.068091	-0.030346	0.97724	0.99937	0.58449	-0.77474	-0.91967	0.40979	0.92503	1.315	0.39505	1.0326	0.36011	0.67762	0.52183	-0.93835	-0.71367	0.51486	0.68437	0.55954	-0.8377	-1.9112	0.12857
4.32_404.21	0.82865	-0.27117	-0.4609	0.66881	0.94275	1.599	0.67713	0.85772	0.4394	0.76665	11.329	3.5019	1.5299	0.20079	0.85637	0.82006	-0.2862	-0.2351	0.82568	0.99572	0.98725	-0.018508	0.25207	0.81341	0.95719	1.0667	0.093132	0.13267	0.90086	0.99937	0.73001	-0.45401	-0.55536	0.60824	0.97584	1.1895	0.25037	0.79244	0.47245	0.73049	0.48023	-1.0582	-1.2118	0.29226	0.51167	0.70063	-0.51327	-1.4075	0.23204
4.32_387.18	0.87736	-0.18875	-0.35894	0.73779	0.9511	1.7119	0.77563	1.0808	0.3406	0.73981	10.703	3.42	1.5008	0.20781	0.86306	0.77053	-0.37608	-0.35345	0.74159	0.99572	0.90988	-0.13626	0.10144	0.92408	0.98279	1.0787	0.10936	0.22099	0.83592	0.99937	0.70219	-0.51007	-0.54699	0.61347	0.97584	1.1629	0.21769	0.63452	0.56022	0.77981	0.46967	-1.0903	-1.1843	0.30186	0.51783	0.64613	-0.6301	-1.7274	0.15917
4.27_240.20	0.80417	-0.31442	-0.96661	0.38848	0.90636	1.5099	0.59447	0.75752	0.49091	0.77515	1.0175	0.025014	-0.079912	0.94015	0.98808	1.4447	0.53074	0.73664	0.50221	0.99453	0.74849	-0.41795	-1.2557	0.27757	0.76241	1.3761	0.46061	1.3629	0.2446	0.99937	0.88649	-0.17382	-0.22326	0.83427	0.98665	7.0876	2.8253	5.008	0.0074483	0.59431	17.598	4.1373	4.5841	0.010152	0.33582	11.418	3.5133	6.3992	0.0030624
4.23_315.09	1.3535	0.43671	0.91779	0.41066	0.9104	0.15419	-2.6972	-2.0364	0.1114	0.47486	0.25947	-1.9464	-5.4442	0.0055277	0.69188	0.24787	-2.0124	-2.9361	0.042556	0.99453	0.33458	-1.5796	-2.2523	0.087421	0.74414	0.39457	-1.3417	-1.8076	0.14495	0.97746	0.9079	-0.13939	0.023847	0.98212	0.99729	NA	NA	NA	NA	NA	NA	NA	NA	NA	NA	0.47785	-1.0654	-0.36034	0.73681
4.22_272.22	1.4754	0.56107	0.15727	0.88265	0.97404	2.4175	1.2735	1.247	0.28043	0.68197	0.64101	-0.64158	-1.5846	0.18824	0.85017	2.0698	1.0495	0.39227	0.71486	0.99572	1.9833	0.98788	1.3753	0.24103	0.74414	0.53754	-0.89554	-3.4387	0.026326	0.47599	0.25719	-1.9591	-1.5644	0.19276	0.78438	0.95461	-0.06702	0.19485	0.855	0.9351	0.33143	-1.5932	-1.5299	0.20078	0.43129	1.2545	0.32708	0.37266	0.72831
4.21_393.14	NA	NA	NA	NA	NA	NA	NA	NA	NA	NA	NA	NA	NA	NA	NA	NA	NA	NA	NA	NA	0.89677	-0.15719	-0.11663	0.91278	0.98106	NA	NA	NA	NA	NA	0.78916	-0.34162	-0.4921	0.64843	0.9768	NA	NA	NA	NA	NA	1.3698	0.45393	0.79474	0.47126	0.65173	NA	NA	NA	NA
4.20_490.29	NA	NA	NA	NA	NA	6.0522	2.5975	1.6491	0.17447	0.54838	0.63805	-0.64826	-0.80246	0.46726	0.98383	NA	NA	NA	NA	NA	0.58328	-0.77773	-2.0001	0.11611	0.74414	0.1802	-2.4723	-0.9975	0.37498	0.99937	0.80528	-0.31243	-0.96006	0.39139	0.91629	1.6491	0.72171	0.88882	0.42432	0.70127	3.2316	1.6923	3.773	0.019554	0.33582	4.3281	2.1137	2.8082	0.048406
4.20_447.13	0.94571	-0.080525	0.32811	0.75929	0.95135	4.4065	2.1396	0.94157	0.39973	0.76447	10.892	3.4452	1.5295	0.20087	0.85637	1.0371	0.052501	-0.24451	0.81886	0.99572	2.0489	1.0348	0.38482	0.71996	0.91774	1.6051	0.68265	-0.094039	0.9296	0.99937	1.3461	0.42881	0.052209	0.96087	0.99607	0.67882	-0.5589	-0.9244	0.40759	0.69798	0.67123	-0.57511	-0.95027	0.39578	0.5867	1.2935	0.37133	0.12575	0.906
4.20_257.19	NA	NA	NA	NA	NA	NA	NA	NA	NA	NA	0.49859	-1.0041	-0.29655	0.78157	0.98633	NA	NA	NA	NA	NA	NA	NA	NA	NA	NA	NA	NA	NA	NA	NA	0.19139	-2.3854	-2.2869	0.084148	0.76728	18.085	4.1768	1.8726	0.13443	0.62108	7.5306	2.9128	3.6889	0.021038	0.33582	19.955	4.3187	0.85751	0.4395
4.19_449.15	1.2149	0.28082	0.037642	0.97178	0.99256	2.0368	1.0263	-0.24132	0.82117	0.91005	1.492	0.57728	0.61409	0.57236	0.98383	0.78084	-0.3569	-0.88245	0.42737	0.99453	1.1352	0.183	-0.48099	0.65565	0.88911	1.5707	0.65143	-0.29291	0.78415	0.99937	0.7292	-0.45561	-0.30858	0.77305	0.98546	0.66864	-0.58069	-1.6875	0.16679	0.62947	0.62574	-0.67636	-2.0176	0.11381	0.3726	0.99317	-0.0098822	-0.13636	0.89813
4.18_508.28	0.41247	-1.2776	-3.0822	0.036854	0.90636	1.1755	0.23323	0.57314	0.59723	0.83146	1.4797	0.56527	0.93051	0.40478	0.98383	1.7731	0.82626	1.4354	0.2245	0.99453	0.64862	-0.62455	-1.0575	0.34993	0.77919	1.1998	0.26282	0.63667	0.55895	0.99937	0.49444	-1.0161	-2.4277	0.07216	0.76728	0.7559	-0.40373	-0.3912	0.71559	0.86321	1.1935	0.25517	0.70368	0.52044	0.68873	0.78631	-0.34683	-0.43333	0.68712
4.17_214.88	4.1221	2.0434	1.6112	0.18243	0.90636	2.7132	1.44	1.3129	0.25948	0.66046	1.4341	0.52012	0.46685	0.6649	0.98383	1.4212	0.50711	0.48217	0.65488	0.99453	1.8162	0.8609	0.0078875	0.99408	0.9995	1.4017	0.48719	0.13289	0.9007	0.99937	0.87231	-0.19709	-0.52175	0.6294	0.97584	2.2716	1.1837	2.7401	0.051898	0.59431	0.83569	-0.25895	-0.41496	0.69946	0.81567	0.53072	-0.91398	-2.7515	0.051293
4.17_190.93	3.1916	1.6743	1.5761	0.19014	0.90636	2.7904	1.4805	1.667	0.17084	0.54556	1.3418	0.4242	0.56074	0.6049	0.98383	1.3554	0.43872	0.46221	0.66796	0.99453	1.4799	0.56548	-0.077478	0.94196	0.9882	1.1954	0.25754	0.0028171	0.99789	0.99995	0.89711	-0.15664	-0.36667	0.73244	0.97811	2.1723	1.1192	2.5777	0.061477	0.59806	0.65365	-0.6134	-1.1216	0.3248	0.53405	0.59409	-0.75125	-2.2759	0.085167
4.16_446.26	NA	NA	NA	NA	NA	3.3541	1.7459	1.8445	0.13888	0.50126	0.67889	-0.55876	-0.62807	0.56403	0.98383	5.0021	2.3225	1.4941	0.20946	0.99453	0.43276	-1.2084	-4.0677	0.015252	0.59316	0.31961	-1.6456	-0.73154	0.505	0.99937	0.72138	-0.47117	-1.1507	0.31396	0.87337	2.0025	1.0018	1.5704	0.19142	0.63342	2.8914	1.5318	3.5962	0.022834	0.33582	4.7492	2.2477	3.7748	0.019524
4.13_590.26	0.31719	-1.6566	-0.9454	0.39799	0.90636	0.093286	-3.4222	-1.724	0.1598	0.52757	3.1791	1.6686	0.39155	0.71535	0.98633	1.1686	0.22484	-0.57409	0.59664	0.99453	0.011192	-6.4814	-4.1286	0.014511	0.58777	0.34933	-1.5174	-0.16851	0.87436	0.99937	0.093783	-3.4145	-1.6105	0.18257	0.78166	NA	NA	NA	NA	NA	0.75782	-0.40008	-0.4266	0.69163	0.8105	0.6017	-0.73288	-2.4514	0.070339
4.13_283.11	1.285	0.36172	0.93652	0.40202	0.90636	2.2164	1.1482	3.8865	0.017742	0.35175	0.90235	-0.14824	-0.37931	0.72374	0.98633	1.2659	0.34012	0.83666	0.44986	0.99453	1.2291	0.29765	0.76445	0.48721	0.82816	0.8795	-0.18525	-0.67198	0.53841	0.99937	0.73708	-0.44011	-0.55888	0.60605	0.97584	1.6893	0.75644	0.73798	0.50148	0.74566	0.64579	-0.63086	-3.0799	0.036934	0.33582	2.0805	1.0569	2.104	0.10319
4.12_523.26	NA	NA	NA	NA	NA	NA	NA	NA	NA	NA	0.79282	-0.33494	-0.1244	0.907	0.98672	NA	NA	NA	NA	NA	NA	NA	NA	NA	NA	NA	NA	NA	NA	NA	0.15942	-2.6491	-3.03	0.038782	0.76728	46.04	5.5248	2.7839	0.049618	0.59431	10.013	3.3238	3.186	0.033342	0.33582	89.87	6.4898	1.2984	0.26396
4.12_402.23	NA	NA	NA	NA	NA	5.4674	2.4509	0.50356	0.64104	0.84642	0.8255	-0.27665	-0.48686	0.65183	0.98383	NA	NA	NA	NA	NA	0.11908	-3.0701	-4.2403	0.01326	0.57156	0.17526	-2.5125	-0.50969	0.6371	0.99937	0.67762	-0.56144	-1.192	0.29914	0.86081	3.61	1.852	2.4444	0.070875	0.60972	3.3054	1.7248	3.1968	0.033002	0.33582	5.5317	2.4677	2.5299	0.064672
4.12_257.19	NA	NA	NA	NA	NA	NA	NA	NA	NA	NA	0.75661	-0.40238	0.23912	0.82276	0.98633	NA	NA	NA	NA	NA	NA	NA	NA	NA	NA	NA	NA	NA	NA	NA	0.1567	-2.674	-2.3824	0.075791	0.76728	37.309	5.2214	3.4598	0.025822	0.59431	6.9187	2.7905	3.5606	0.023573	0.33582	13.891	3.7961	1.3737	0.24151
4.11_458.18	NA	NA	NA	NA	NA	NA	NA	NA	NA	NA	1.4858	0.57126	0.19446	0.85529	0.98633	NA	NA	NA	NA	NA	NA	NA	NA	NA	NA	NA	NA	NA	NA	NA	0.74989	-0.41526	-1.0626	0.34787	0.8933	NA	NA	NA	NA	NA	1.6853	0.75299	1.3302	0.25423	0.47748	NA	NA	NA	NA
4.11_395.15	NA	NA	NA	NA	NA	NA	NA	NA	NA	NA	6.4178	2.6821	1.8553	0.13715	0.84598	NA	NA	NA	NA	NA	2.0843	1.0596	0.31471	0.76871	0.94082	NA	NA	NA	NA	NA	0.83689	-0.25689	-0.75724	0.49106	0.96996	4.2544	2.089	1.0914	0.33642	0.66744	1.6704	0.74021	1.3026	0.26263	0.48466	NA	NA	NA	NA
4.08_426.97	8.2087	3.0372	1.6169	0.1812	0.90636	0.64106	-0.64148	-0.85101	0.44271	0.76824	0.13092	-2.9332	-1.4972	0.20869	0.86306	1.5978	0.67611	-0.44659	0.67828	0.99453	1.4426	0.52862	0.17872	0.86685	0.97242	0.93506	-0.096866	0.223	0.83446	0.99937	1.0793	0.11011	-0.26769	0.80218	0.98546	0.1506	-2.7312	-1.7477	0.15543	0.62919	0.60749	-0.71908	-0.36439	0.73402	0.83777	0.98567	-0.020819	-0.36484	0.7337
4.08_214.88	4.0997	2.0355	1.6937	0.16557	0.90636	3.0009	1.5854	1.4038	0.23306	0.62636	1.4138	0.49962	0.48078	0.65579	0.98383	1.4175	0.5033	0.66085	0.54483	0.99453	1.7901	0.84003	-0.020936	0.9843	0.99824	1.5811	0.66094	0.24092	0.82146	0.99937	0.90032	-0.1515	-0.46595	0.66549	0.9768	2.1672	1.1158	2.8651	0.045693	0.59431	0.80651	-0.31024	-0.59374	0.58463	0.73728	0.54421	-0.87777	-2.6494	0.057019
4.06_523.25	NA	NA	NA	NA	NA	NA	NA	NA	NA	NA	1.3632	0.44705	1.0852	0.33888	0.96751	NA	NA	NA	NA	NA	16.214	4.0192	1.579	0.18948	0.74414	NA	NA	NA	NA	NA	0.14744	-2.7618	-2.4519	0.070302	0.76728	25.346	4.6637	2.6931	0.054482	0.59431	13.252	3.7281	3.8358	0.018525	0.33582	21.963	4.457	1.1184	0.32602
4.06_324.22	NA	NA	NA	NA	NA	NA	NA	NA	NA	NA	NA	NA	NA	NA	NA	NA	NA	NA	NA	NA	NA	NA	NA	NA	NA	NA	NA	NA	NA	NA	1.2895	0.36676	0.8515	0.44247	0.94653	0.65895	-0.60175	-1.0908	0.33668	0.66744	0.45493	-1.1363	-2.2217	0.090442	0.35507	0.7419	-0.4307	-1.4425	0.22262
4.06_237.15	NA	NA	NA	NA	NA	NA	NA	NA	NA	NA	NA	NA	NA	NA	NA	NA	NA	NA	NA	NA	NA	NA	NA	NA	NA	NA	NA	NA	NA	NA	0.6446	-0.63351	-2.4662	0.069227	0.76728	0.53026	-0.91524	-0.97608	0.38429	0.6897	0.4768	-1.0685	-2.2272	0.089892	0.35476	0.723	-0.46794	-3.231	0.031945
4.06_161.04	1.278	0.35393	1.0628	0.34777	0.90636	2.4996	1.3217	3.6474	0.021821	0.35175	0.82618	-0.27547	-0.51894	0.63119	0.98383	1.6145	0.69109	1.5033	0.20718	0.99453	1.2819	0.35829	0.75119	0.49432	0.82924	1.0761	0.10578	-0.14121	0.89453	0.99937	0.9005	-0.15121	-0.5361	0.62031	0.97584	1.2238	0.29134	0.74508	0.49762	0.74289	1.0174	0.024937	0.1897	0.85878	0.92213	1.0383	0.054246	0.062189	0.9534
4.06_101.02	1.1708	0.22753	0.72482	0.50869	0.91275	2.4624	1.3001	3.2811	0.030469	0.35175	0.81403	-0.29684	-0.62688	0.56474	0.98383	1.7323	0.79268	1.3589	0.24575	0.99453	1.2658	0.34009	0.85808	0.43922	0.81296	1.0513	0.072153	-0.23668	0.82453	0.99937	1.0249	0.035512	-0.014134	0.9894	0.99762	1.1117	0.15271	0.28641	0.78879	0.90141	1.0764	0.10615	0.58246	0.59151	0.74239	1.0987	0.13575	0.31076	0.7715
4.05_322.20	NA	NA	NA	NA	NA	NA	NA	NA	NA	NA	NA	NA	NA	NA	NA	NA	NA	NA	NA	NA	NA	NA	NA	NA	NA	NA	NA	NA	NA	NA	1.644	0.71723	1.1525	0.3133	0.87337	0.60143	-0.73353	-1.5551	0.19491	0.63342	0.40042	-1.3204	-2.5814	0.061238	0.34385	1.1425	0.19225	1.8131	0.14403
4.03_523.26	NA	NA	NA	NA	NA	NA	NA	NA	NA	NA	1.4351	0.52113	0.18059	0.86547	0.98633	NA	NA	NA	NA	NA	NA	NA	NA	NA	NA	NA	NA	NA	NA	NA	0.15734	-2.668	-3.1746	0.03371	0.76728	33.88	5.0824	2.5485	0.063405	0.59806	13.472	3.7519	4.3971	0.011718	0.33582	NA	NA	NA	NA
4.03_257.19	NA	NA	NA	NA	NA	NA	NA	NA	NA	NA	1.0778	0.10811	0.94202	0.39952	0.98383	NA	NA	NA	NA	NA	NA	NA	NA	NA	NA	NA	NA	NA	NA	NA	0.13783	-2.859	-2.5697	0.061999	0.76728	93.181	6.542	4.1394	0.014383	0.59431	14.678	3.8756	4.1039	0.014805	0.33582	18.572	4.2151	1.1562	0.31195
4.03_135.08	0.81955	-0.28709	-0.82613	0.45516	0.91269	1.4382	0.52426	0.6965	0.52447	0.79113	0.88264	-0.18011	-0.18744	0.86044	0.98633	0.82181	-0.28313	-1.4539	0.21966	0.99453	1.0663	0.092636	0.52032	0.63031	0.88076	0.80606	-0.31105	-0.85323	0.44161	0.99937	0.36034	-1.4726	-4.2903	0.012743	0.76728	3.1175	1.6404	5.7167	0.0046322	0.59431	6.9561	2.7983	3.8203	0.018774	0.33582	0.90044	-0.1513	-0.42368	0.69359
4.03_133.10	0.92557	-0.11159	-0.42941	0.68975	0.94377	1.2485	0.32019	0.53626	0.62021	0.84179	0.61525	-0.70076	-0.81045	0.46314	0.98383	1.1919	0.25327	0.72959	0.50607	0.99453	0.82139	-0.28386	-0.65622	0.54751	0.8519	0.73906	-0.43623	-3.4424	0.026236	0.47599	0.52872	-0.91942	-2.3344	0.079867	0.76728	2.0641	1.0455	2.6327	0.058019	0.59648	3.9736	1.9904	3.474	0.025491	0.33582	0.32335	-1.6288	-0.95236	0.39484
4.00_522.29	1.4618	0.54778	2.2084	0.091788	0.90636	1.435	0.52105	0.95322	0.39446	0.76447	0.7973	-0.3268	-0.022349	0.98324	0.99616	0.74767	-0.41953	-0.88312	0.42705	0.99453	1.6342	0.70856	1.1901	0.29981	0.77439	1.5999	0.67797	1.1414	0.31738	0.99937	0.53074	-0.91391	-6.5319	0.002838	0.76728	3.1515	1.656	2.4664	0.069213	0.60972	7.2507	2.8581	3.3797	0.027792	0.33582	1.3824	0.46716	1.0702	0.34482
4.00_449.15	0.98659	-0.01947	-0.49024	0.64964	0.93757	4.1244	2.0442	-0.031848	0.97612	0.98778	2.7134	1.4401	0.67328	0.53767	0.98383	0.87714	-0.18912	-0.14422	0.8923	0.99572	0.94372	-0.083569	-0.45035	0.67579	0.89926	1.6073	0.68467	-0.22347	0.83412	0.99937	0.68292	-0.55021	-0.088516	0.93372	0.99458	0.52744	-0.92291	-2.1145	0.10198	0.61515	0.63218	-0.66159	-2.476	0.068501	0.34385	0.75232	-0.41059	-0.90222	0.41796
4,6-Dihydroxy-5a-methy3-methylidene-2-oxo-4,5,6,7,8,9,9a,9b-octahydro-3aH-benzo[g][1]benzofuran-9-carbaldehyde	NA	NA	NA	NA	NA	NA	NA	NA	NA	NA	31.825	4.9921	0.67254	0.53809	0.98383	NA	NA	NA	NA	NA	NA	NA	NA	NA	NA	NA	NA	NA	NA	NA	0.59438	-0.75055	-0.77654	0.48079	0.96853	30.284	4.9205	2.611	0.059355	0.59806	1.5755	0.65582	0.89535	0.42121	0.60624	11.638	3.5408	2.1716	0.095637
4',5-dihydroxy-7-glucosyloxyflavanone	0.89768	-0.15572	-0.038356	0.97124	0.99256	1.2578	0.33094	0.1945	0.85527	0.92392	0.65437	-0.61182	-2.5706	0.061938	0.84598	2.4091	1.2685	3.1375	0.034933	0.99453	1.4504	0.5365	0.79291	0.47221	0.82526	2.3016	1.2026	1.8213	0.14266	0.97746	1.0809	0.11227	0.24764	0.8166	0.98546	1.403	0.48856	0.10691	0.92001	0.96148	1.9533	0.96589	1.6725	0.16974	0.4057	2.9664	1.5687	1.2783	0.27028
4,4,7a-Trimethy3a,5,6,7-tetrahydro-3H-indene-1-carboxylic acid	NA	NA	NA	NA	NA	0.10285	-3.2813	-1.7459	0.15577	0.52307	2.2337	1.1594	1.3928	0.23609	0.89409	5.5388	2.4696	1.4659	0.21655	0.99453	NA	NA	NA	NA	NA	NA	NA	NA	NA	NA	0.58517	-0.77306	-1.2071	0.29389	0.8557	3.2186	1.6864	1.26	0.27616	0.65364	3.116	1.6397	1.712	0.16205	0.40334	1.0738	0.10278	0.25251	0.81309
4-(Hydroxymethyl)-4,6a,9,12b-tetramethy4a,6,6a,12,12a,12b-hexahydro-4H,9H-benzo[f]pyrano[2,3-b]chromene-1,11(5H,10H)-dione	NA	NA	NA	NA	NA	NA	NA	NA	NA	NA	2.8187	1.495	0.72144	0.51055	0.98383	NA	NA	NA	NA	NA	NA	NA	NA	NA	NA	NA	NA	NA	NA	NA	0.27854	-1.8441	-2.0046	0.1155	0.76728	1.7125	0.77614	0.81101	0.46286	0.72535	2.2385	1.1625	1.7961	0.14691	0.39328	0.87541	-0.19197	-0.49654	0.64557
4-((3R,4S)-4-Hydroxy-4-(4-hydroxy-3-methoxybenzyl)-3-(hydroxymethyl)tetrahydrofuran-2-yl)-2-methoxyphenyl beta-glucopyranoside	NA	NA	NA	NA	NA	NA	NA	NA	NA	NA	5.0147	2.3262	1.9312	0.12564	0.84598	NA	NA	NA	NA	NA	NA	NA	NA	NA	NA	NA	NA	NA	NA	NA	0.43197	-1.211	-1.3873	0.23764	0.81562	0.90891	-0.1378	-0.39095	0.71576	0.86321	1.8851	0.91463	1.2856	0.26795	0.48803	0.94884	-0.075758	0.69745	0.52393
3-Methylcatechol	1.0671	0.093704	0.071935	0.94611	0.98574	5.2718	2.3983	1.081	0.3405	0.73981	0.27595	-1.8575	-1.0352	0.35905	0.98289	0.16865	-2.5679	-9.0149	0.00083847	0.17665	0.89873	-0.15404	-0.58054	0.59268	0.86673	0.42243	-1.2432	-1.9334	0.12533	0.9595	1.4946	0.57977	0.65777	0.54661	0.97584	0.07473	-3.7422	-0.74282	0.49884	0.74319	0.48728	-1.0372	0.051484	0.96141	0.97815	0.23512	-2.0885	-2.3953	0.074734
3-hydroxypropionic acid	0.9659	-0.05005	0.27854	0.7944	0.9559	1.1804	0.23925	0.4672	0.66467	0.85627	0.89259	-0.16393	-0.51052	0.63657	0.98383	1.4868	0.57222	0.82364	0.45642	0.99453	1.3452	0.42778	0.56273	0.60366	0.87147	4.3699	2.1276	1.9799	0.11881	0.9595	1.5587	0.64034	0.58398	0.59058	0.97584	0.96106	-0.057308	-0.23292	0.82726	0.92101	0.68049	-0.55536	-2.0502	0.10966	0.36919	1.2499	0.32183	0.88462	0.42633
3-Hydroxy-3-methylglutaric acid1	1.3705	0.45475	1.5564	0.19459	0.90636	2.7173	1.4422	3.5975	0.022809	0.35175	0.82536	-0.27691	-0.4457	0.67887	0.98383	1.5952	0.67376	1.2728	0.27202	0.99453	1.1378	0.18619	0.41965	0.6963	0.91043	1.0996	0.13699	-0.23532	0.82551	0.99937	0.97593	-0.035145	-0.18819	0.85989	0.98825	1.2855	0.36229	0.49824	0.64447	0.82407	0.7624	-0.39137	-1.3104	0.26024	0.48272	1.0935	0.129	0.35177	0.74276
3-hydroxy-3-methylglutaric acid	1.0412	0.058235	0.096297	0.92792	0.98182	2.1331	1.093	2.2396	0.088662	0.42933	0.63442	-0.65649	-1.4974	0.20864	0.86306	1.421	0.5069	1.556	0.19469	0.99453	1.4788	0.5644	1.7106	0.16232	0.74414	0.94391	-0.083277	-0.023065	0.9827	0.99937	1.1703	0.22689	0.69276	0.52658	0.97584	3.9315	1.9751	1.4611	0.2178	0.63342	1.7031	0.76816	1.8393	0.13971	0.38855	1.5306	0.61411	0.54992	0.61163
3-Hydroxy-2-((9Z,12Z)-octadeca-9,12-dienoyloxy)propyl 2-(trimethylazaniumyl)ethyl phosphate	2.2122	1.1455	0.9644	0.38946	0.90636	0.50537	-0.98459	-0.10097	0.92443	0.96365	0.4435	-1.173	-1.6605	0.17216	0.84732	5.984	2.5811	0.43802	0.68399	0.99453	15.537	3.9576	1.6851	0.16724	0.74414	0.051507	-4.2791	-0.43746	0.68436	0.99937	2.2062	1.1416	1.753	0.15448	0.77009	0.32622	-1.6161	-1.5835	0.18849	0.63342	15.004	3.9073	0.46978	0.66298	0.78981	3.4774	1.798	1.349	0.24863
3-Cyclohexy1,1-dimethylurea	0.84448	-0.24387	-0.90943	0.41457	0.91106	2.517	1.3317	2.8045	0.048587	0.35175	1.1993	0.26224	0.91323	0.41279	0.98383	0.93052	-0.1039	-0.47489	0.65963	0.99453	0.72133	-0.47128	-2.1325	0.099924	0.74414	1.0369	0.052226	0.047713	0.96423	0.99937	0.80603	-0.31109	-0.6914	0.52735	0.97584	1.464	0.54987	1.3726	0.24181	0.64077	0.62849	-0.67003	-1.686	0.16707	0.40442	0.47323	-1.0794	-2.1906	0.093627
3-Buten-2-one, 4-[4-(beta-glucopyranosyloxy)-2-hydroxy-2,6,6-trimethylcyclohexylidene]-	0.13017	-2.9416	-1.8045	0.14547	0.90636	NA	NA	NA	NA	NA	26.345	4.7195	2.3672	0.077059	0.84598	1.1462	0.19692	-0.30602	0.77486	0.99572	40.558	5.3419	1.5354	0.19949	0.74414	1.5095	0.59406	0.45006	0.67598	0.99937	0.37736	-1.406	-2.3919	0.075012	0.76728	4.4523	2.1545	1.9188	0.12745	0.61874	9.4976	3.2476	3.3835	0.027697	0.33582	1.6551	0.72692	0.91832	0.41042
3alpha,4beta,3alpha-Galactotetraose	NA	NA	NA	NA	NA	NA	NA	NA	NA	NA	1.0901	0.12453	0.45462	0.67296	0.98383	NA	NA	NA	NA	NA	0.77874	-0.3608	-1.099	0.33349	0.7773	NA	NA	NA	NA	NA	0.12796	-2.9662	-1.3078	0.26102	0.82684	0.85243	-0.23035	0.76981	0.48436	0.73671	0.92142	-0.11806	-0.31863	0.76595	0.86141	0.56254	-0.82996	-2.5582	0.062758
3.99_643.39	0.23478	-2.0906	-2.9012	0.044065	0.90636	0.33283	-1.5871	-1.0943	0.3353	0.73448	0.63668	-0.65135	-0.83332	0.45153	0.98383	0.68403	-0.54787	-0.40317	0.70744	0.99572	0.27223	-1.8771	-4.6495	0.0096652	0.5681	0.97296	-0.039553	0.25725	0.80968	0.99937	NA	NA	NA	NA	NA	NA	NA	NA	NA	NA	0.30701	-1.7036	-1.7396	0.1569	0.40124	1.6054	0.68296	0.69448	0.52561
3.99_523.25	0.53186	-0.91089	-0.82723	0.4546	0.91269	NA	NA	NA	NA	NA	2.5159	1.331	1.2995	0.2636	0.9242	NA	NA	NA	NA	NA	NA	NA	NA	NA	NA	NA	NA	NA	NA	NA	0.1308	-2.9346	-2.6363	0.057804	0.76728	105.8	6.7252	4.5909	0.0101	0.59431	13.411	3.7454	4.046	0.015527	0.33582	42.305	5.4028	1.2524	0.27866
3.99_214.88	4.3995	2.1373	1.8456	0.1387	0.90636	3.0094	1.5895	1.4688	0.2158	0.60476	1.5555	0.63738	0.49636	0.64568	0.98383	1.3643	0.4482	0.51794	0.63183	0.99453	1.7074	0.77177	-0.084504	0.93672	0.9863	1.7123	0.77596	0.67135	0.53878	0.99937	0.86898	-0.20261	-0.59593	0.5833	0.97584	2.1213	1.0849	2.68	0.055227	0.59431	0.85061	-0.23343	-0.40835	0.70393	0.81831	0.51443	-0.95894	-3.2154	0.032423
3.99_161.04	1.2796	0.35566	1.0343	0.35942	0.90636	2.7595	1.4644	3.0642	0.037505	0.35175	0.88244	-0.18043	-0.42564	0.69227	0.98449	1.4497	0.53571	1.1429	0.31685	0.99453	1.3193	0.39972	1.0867	0.33829	0.7773	1.0469	0.066146	-0.20286	0.84914	0.99937	0.84802	-0.23783	-0.83734	0.44951	0.95012	1.2451	0.31632	0.62153	0.56792	0.78494	1.5384	0.6214	2.1177	0.1016	0.36533	1.1016	0.13961	0.4349	0.68607
3.98_621.38	0.40759	-1.2948	-1.9161	0.12785	0.90636	0.35463	-1.4956	-0.94314	0.39901	0.76447	0.54259	-0.88208	-1.6002	0.1848	0.85017	0.65788	-0.60411	-0.4101	0.70274	0.99572	0.27009	-1.8885	-4.2774	0.012875	0.57156	0.86991	-0.20106	0.042115	0.96843	0.99937	NA	NA	NA	NA	NA	NA	NA	NA	NA	NA	0.40254	-1.3128	-2.4699	0.068953	0.34385	1.7456	0.80375	1.3438	0.25018
3.98_267.07	NA	NA	NA	NA	NA	NA	NA	NA	NA	NA	NA	NA	NA	NA	NA	NA	NA	NA	NA	NA	NA	NA	NA	NA	NA	NA	NA	NA	NA	NA	0.082173	-3.6052	-3.3081	0.029708	0.76728	20.201	4.3364	3.3435	0.028741	0.59431	12.307	3.6214	4.4497	0.011249	0.33582	10.465	3.3875	0.54197	0.61662
3.98_221.07	NA	NA	NA	NA	NA	NA	NA	NA	NA	NA	NA	NA	NA	NA	NA	NA	NA	NA	NA	NA	NA	NA	NA	NA	NA	0.7805	-0.35754	0.26067	0.80722	0.99937	0.06309	-3.9865	-3.8204	0.018772	0.76728	19.523	4.2871	1.47	0.2155	0.63342	13.67	3.7729	4.3126	0.01252	0.33582	9.0553	3.1788	0.52641	0.62644
3.98_101.02	1.2111	0.27632	0.96356	0.38983	0.90636	2.4473	1.2912	3.4557	0.025919	0.35175	0.77669	-0.3646	-0.75009	0.49491	0.98383	1.5945	0.67311	1.2919	0.26597	0.99453	1.3299	0.4113	1.2665	0.27405	0.75997	1.0154	0.022067	-0.24584	0.8179	0.99937	0.86349	-0.21175	-0.77531	0.48144	0.96853	1.2574	0.3304	0.75601	0.49173	0.73948	1.547	0.62947	2.7726	0.050197	0.33691	1.099	0.13619	0.41177	0.70162
3.97_584.24	NA	NA	NA	NA	NA	NA	NA	NA	NA	NA	0.79309	-0.33444	-0.12424	0.90712	0.98672	NA	NA	NA	NA	NA	NA	NA	NA	NA	NA	NA	NA	NA	NA	NA	0.12212	-3.0336	-3.3723	0.027985	0.76728	42.933	5.424	1.4059	0.23247	0.63884	11.511	3.525	3.4372	0.026361	0.33582	NA	NA	NA	NA
3.96_599.36	0.34863	-1.5202	-2.0272	0.11257	0.90636	0.35653	-1.4879	-1.0184	0.36606	0.75382	0.58368	-0.77675	-1.2327	0.28517	0.93495	0.65017	-0.62112	-0.42128	0.69521	0.99572	0.26099	-1.9379	-4.3637	0.012027	0.57156	0.77874	-0.36078	-0.0035712	0.99732	0.99995	NA	NA	NA	NA	NA	NA	NA	NA	NA	NA	0.22033	-2.1823	-2.4068	0.073811	0.34564	1.179	0.23757	0.38187	0.72198
3.94_577.35	0.38931	-1.361	-2.1022	0.10339	0.90636	0.50251	-0.99277	-0.62291	0.5671	0.81638	0.54173	-0.88435	-1.4583	0.2185	0.87459	0.67236	-0.57269	-0.35281	0.74204	0.99572	0.22781	-2.1341	-5.0844	0.0070589	0.52738	0.79875	-0.32418	-0.044979	0.96628	0.99937	0.55604	-0.84673	-0.73167	0.50493	0.97293	NA	NA	NA	NA	NA	0.39467	-1.3413	-4.8084	0.0085954	0.33582	1.0545	0.076497	0.4268	0.69149
3.94_542.30	NA	NA	NA	NA	NA	NA	NA	NA	NA	NA	3.2542	1.7023	0.77646	0.48083	0.98383	NA	NA	NA	NA	NA	NA	NA	NA	NA	NA	NA	NA	NA	NA	NA	0.11291	-3.1468	-1.2921	0.26591	0.83145	4.4382	2.15	1.6904	0.16621	0.62919	25.31	4.6616	3.0757	0.037085	0.33582	NA	NA	NA	NA
3.94_523.25	0.60184	-0.73255	-0.73519	0.503	0.91269	NA	NA	NA	NA	NA	1.2669	0.34134	1.0458	0.35467	0.98068	NA	NA	NA	NA	NA	45.387	5.5042	1.4704	0.21541	0.74414	NA	NA	NA	NA	NA	0.13867	-2.8502	-2.6568	0.056577	0.76728	86.805	6.4397	3.7827	0.01939	0.59431	12.323	3.6233	4.2969	0.012677	0.33582	60.012	5.9072	1.3094	0.26055
3.94_275.20	0.87463	-0.19326	0.30388	0.77637	0.95399	NA	NA	NA	NA	NA	5.1688	2.3698	1.9218	0.12701	0.84598	0.19897	-2.3294	-1.8979	0.13056	0.99453	NA	NA	NA	NA	NA	0.60406	-0.72724	-0.70857	0.5177	0.99937	0.17092	-2.5486	-2.7485	0.051456	0.76728	17.905	4.1623	2.113	0.10215	0.61515	7.9773	2.9959	2.8571	0.046064	0.33691	3.913	1.9683	0.40159	0.70852
3.94_187.86	3.0045	1.5871	2.0099	0.11482	0.90636	2.7075	1.4369	1.6345	0.17749	0.55057	1.4594	0.54541	0.67069	0.53915	0.98383	1.3547	0.43803	0.70356	0.5205	0.99453	1.4803	0.5659	0.05734	0.95702	0.99361	1.9038	0.92889	1.757	0.15375	0.98695	0.94872	-0.075941	-0.38158	0.72218	0.97811	1.8874	0.9164	2.5317	0.06455	0.59806	1.0148	0.021261	-0.045072	0.96621	0.98066	0.73082	-0.45242	-2.2877	0.084074
3.94_161.04	1.3288	0.41007	1.0483	0.35364	0.90636	2.5603	1.3563	3.3072	0.029732	0.35175	0.84137	-0.24919	-0.33055	0.75757	0.98633	1.4918	0.57706	1.1127	0.3282	0.99453	1.2237	0.29124	0.83199	0.4522	0.81773	1.0759	0.10557	-0.16426	0.87749	0.99937	0.8829	-0.17968	-0.69133	0.52739	0.97584	1.2612	0.33481	0.69081	0.52768	0.76009	1.311	0.39064	1.6899	0.16631	0.4035	1.1246	0.16947	0.50185	0.64214
3.94_132.87	3.5022	1.8082	1.7269	0.15926	0.90636	2.2905	1.1957	1.3343	0.25301	0.65258	1.5096	0.59415	0.87586	0.43055	0.98383	1.3142	0.39416	0.63846	0.55789	0.99453	1.9932	0.99511	0.75664	0.49138	0.82827	1.9286	0.94753	1.5104	0.20547	0.99937	1.0464	0.065417	-0.1721	0.87172	0.98918	1.3582	0.44171	1.1478	0.31502	0.66577	1.0304	0.04315	0.11734	0.91224	0.95089	1.0611	0.085622	0.35174	0.74278
3.92_555.34	0.42867	-1.222	-2.1122	0.10224	0.90636	0.37772	-1.4046	-0.89119	0.42319	0.766	0.54845	-0.86656	-1.3786	0.24011	0.89628	0.84453	-0.24377	-0.23557	0.82533	0.99572	0.23213	-2.107	-5.5981	0.0049982	0.50069	0.73371	-0.44671	-0.12859	0.90389	0.99937	0.52108	-0.94041	-1.4561	0.21906	0.80619	NA	NA	NA	NA	NA	0.53532	-0.90153	-1.4669	0.21629	0.44475	1.168	0.22408	0.67731	0.53536
3.92_133.10	1.5533	0.63534	1.2308	0.28582	0.90636	1.5529	0.63498	1.6648	0.17128	0.54556	1.5092	0.59379	1.1071	0.33032	0.96153	0.71109	-0.4919	-1.6007	0.18471	0.99453	1.6648	0.73533	1.3421	0.25069	0.75113	1.0141	0.020162	0.041547	0.96885	0.99937	0.8142	-0.29655	-0.39575	0.71249	0.97811	3.7409	1.9034	3.968	0.016567	0.59431	6.3514	2.6671	3.715	0.020564	0.33582	0.65948	-0.60059	-0.72105	0.51077
3.91_584.24	NA	NA	NA	NA	NA	NA	NA	NA	NA	NA	2.0679	1.0482	0.75153	0.49413	0.98383	NA	NA	NA	NA	NA	NA	NA	NA	NA	NA	NA	NA	NA	NA	NA	0.15105	-2.7269	-3.7228	0.020424	0.76728	72.345	6.1768	2.7862	0.049503	0.59431	10.658	3.4139	4.2509	0.013149	0.33582	NA	NA	NA	NA
3.91_523.26	NA	NA	NA	NA	NA	NA	NA	NA	NA	NA	6.3883	2.6754	1.3089	0.26069	0.91926	NA	NA	NA	NA	NA	NA	NA	NA	NA	NA	NA	NA	NA	NA	NA	0.1029	-3.2807	-2.8218	0.047738	0.76728	44.648	5.4805	3.3215	0.029338	0.59431	10.019	3.3247	4.2118	0.013567	0.33582	29.612	4.8881	1.3401	0.25129
3.91_135.08	0.92295	-0.11568	-0.19146	0.85749	0.96649	1.3245	0.40547	0.75655	0.49143	0.77515	1.0876	0.12121	0.42386	0.69347	0.98449	0.84436	-0.24406	-1.326	0.2555	0.99453	1.5979	0.67622	1.7387	0.15708	0.74414	0.96989	-0.044106	-0.20824	0.84521	0.99937	0.4253	-1.2334	-3.9039	0.017483	0.76728	2.3136	1.2102	3.0267	0.038908	0.59431	6.6983	2.7438	3.464	0.025724	0.33582	0.69759	-0.51955	-2.1354	0.099599
3.90_533.32	0.41362	-1.2736	-1.9199	0.12729	0.90636	0.30626	-1.7072	-1.0488	0.35346	0.74673	0.4754	-1.0728	-1.9274	0.1262	0.84598	0.65964	-0.60025	-0.45782	0.67085	0.99453	0.2398	-2.0601	-5.3305	0.0059633	0.51296	0.6385	-0.64723	-0.30733	0.77393	0.99937	0.39802	-1.3291	-1.5347	0.19965	0.79055	0.20546	-2.2831	-0.92696	0.40641	0.69798	0.62094	-0.68747	-1.1983	0.29694	0.51557	1.0547	0.076799	0.34766	0.74562
3.90_207.92	3.1434	1.6523	1.8066	0.14512	0.90636	3.3645	1.7504	1.9027	0.12984	0.4908	1.4181	0.50395	0.59421	0.58435	0.98383	1.2574	0.33044	0.45839	0.67047	0.99453	1.346	0.42868	-0.17281	0.87119	0.97398	1.6836	0.75157	1.3405	0.25115	0.99937	0.89912	-0.15342	-0.37268	0.72829	0.97811	2.0944	1.0665	2.3023	0.082727	0.61082	0.66041	-0.59857	-1.2238	0.28819	0.50841	0.55652	-0.84551	-2.3588	0.077765
3.90_190.93	3.3155	1.7292	1.7902	0.14792	0.90636	3.331	1.7359	1.8893	0.13186	0.49397	1.5219	0.60586	0.6503	0.55096	0.98383	1.2414	0.31195	0.41818	0.69729	0.99572	1.3827	0.46752	-0.14466	0.89197	0.97537	1.6682	0.73831	1.3139	0.25918	0.99937	0.87934	-0.1855	-0.45736	0.67115	0.9768	2.0435	1.031	2.4969	0.066987	0.59806	0.67548	-0.56602	-1.3218	0.25677	0.47967	0.56343	-0.82768	-2.3727	0.076598
3.90_180.90	3.0544	1.6109	1.9018	0.12997	0.90636	3.0146	1.592	1.828	0.14155	0.50568	1.5548	0.63671	0.77423	0.48201	0.98383	1.2881	0.3653	0.51024	0.63675	0.99453	1.4715	0.5573	0.057052	0.95724	0.99361	1.8186	0.86279	1.6039	0.18401	0.99937	0.90033	-0.15147	-0.46738	0.66455	0.9768	2.108	1.0759	2.4557	0.070016	0.60972	0.71525	-0.48348	-1.1642	0.30904	0.5218	0.60648	-0.72147	-2.1183	0.10153
3.90_163.93	3.3231	1.7325	1.764	0.1525	0.90636	3.1337	1.6479	1.8737	0.13426	0.49566	1.3452	0.42786	0.38557	0.71944	0.98633	1.2065	0.27087	0.42876	0.69018	0.99572	1.4631	0.54903	-0.10198	0.92368	0.98279	1.6941	0.7605	1.3533	0.24738	0.99937	0.8808	-0.18311	-0.49399	0.64721	0.9768	1.8811	0.91157	1.9727	0.11979	0.61873	0.72258	-0.46878	-0.96401	0.38963	0.58453	0.44186	-1.1783	-3.1565	0.034299
3.89_576.38	0.37468	-1.4163	-0.1108	0.91711	0.97987	0.50518	-0.98514	-0.67018	0.53945	0.79885	0.83505	-0.26006	-0.063157	0.95267	0.9893	3.2796	1.7135	1.563	0.19309	0.99453	0.85231	-0.23055	-0.96667	0.38845	0.78646	0.073492	-3.7663	-1.0432	0.35575	0.99937	0.3446	-1.537	-1.948	0.12324	0.76728	0.71199	-0.49007	-0.9226	0.40843	0.69798	1.8322	0.87357	0.94294	0.3991	0.58873	5.6525	2.4989	2.7797	0.049832
3.89_525.27	0.35538	-1.4925	-0.38378	0.72067	0.94946	NA	NA	NA	NA	NA	9.8503	3.3002	2.9078	0.043775	0.84598	1.1167	0.15929	0.09577	0.92831	0.99572	NA	NA	NA	NA	NA	0.22285	-2.1659	-1.9643	0.12096	0.9595	0.085392	-3.5498	-2.7626	0.050714	0.76728	1.4857	0.57113	1.1364	0.31924	0.66679	4.9608	2.3106	2.536	0.06425	0.34385	1.947	0.96127	0.84811	0.44415
3.89_479.27	NA	NA	NA	NA	NA	NA	NA	NA	NA	NA	8.1331	3.0238	1.7895	0.14803	0.84598	NA	NA	NA	NA	NA	NA	NA	NA	NA	NA	NA	NA	NA	NA	NA	0.077648	-3.6869	-4.2547	0.013109	0.76728	1.3613	0.445	0.082032	0.93856	0.97035	3.9238	1.9723	2.3711	0.076732	0.34804	3.0598	1.6134	0.47121	0.66204
3.89_285.13	1.4699	0.55575	1.2353	0.28431	0.90636	2.305	1.2048	3.1968	0.033003	0.35175	0.89476	-0.16042	-0.38598	0.71917	0.98633	1.3041	0.38302	1.3146	0.25895	0.99453	1.5264	0.61012	3.8672	0.018036	0.63828	0.88099	-0.18281	-0.54414	0.61526	0.99937	1.4045	0.49008	0.70705	0.51855	0.97584	2.1014	1.0714	2.7492	0.051414	0.59431	0.70298	-0.50845	0.13009	0.90277	0.94406	1.4378	0.52387	0.59862	0.58168
3.88_511.31	0.29824	-1.7455	-2.447	0.070671	0.90636	0.29142	-1.7788	-1.2397	0.28284	0.68482	0.50481	-0.98618	-1.8899	0.13177	0.84598	0.7238	-0.46634	-0.28722	0.78821	0.99572	0.23331	-2.0997	-5.4941	0.0053487	0.50069	0.75216	-0.41089	-0.058167	0.95641	0.99937	0.53565	-0.90063	-1.2106	0.29269	0.85526	NA	NA	NA	NA	NA	0.59219	-0.75587	-1.2361	0.28405	0.50358	1.7294	0.79031	1.2359	0.28412
3.88_239.90	4.5609	2.1893	1.7275	0.15914	0.90636	3.9579	1.9847	1.8254	0.14198	0.50597	1.1566	0.20987	-0.053494	0.9599	0.99094	1.1513	0.20321	-0.085846	0.93571	0.99572	1.3394	0.42157	-0.15876	0.88155	0.9746	1.5136	0.59796	0.51503	0.63368	0.99937	0.87663	-0.18995	-0.085703	0.93582	0.99516	2.5737	1.3638	2.0312	0.11206	0.6168	0.63431	-0.65674	-0.89631	0.42076	0.60579	0.38866	-1.3634	-2.5725	0.061814
3.88_224.91	3.4748	1.7969	1.7001	0.16433	0.90636	3.6378	1.863	1.7917	0.14765	0.5186	1.4076	0.49328	0.46237	0.66785	0.98383	1.2243	0.29197	0.30927	0.77256	0.99572	1.2641	0.33815	-0.35583	0.73994	0.92997	1.5195	0.60364	1.0243	0.36359	0.99937	0.83892	-0.2534	-0.51014	0.63681	0.97648	2.0459	1.0328	2.1769	0.095077	0.61318	0.72802	-0.45796	-0.99606	0.37559	0.57438	0.51905	-0.94606	-2.2302	0.089591
3.87_554.36	0.21514	-2.2166	-1.9542	0.12237	0.90636	0.78125	-0.35615	-0.27234	0.79884	0.9032	0.9098	-0.13638	0.086064	0.93555	0.98808	8.9054	3.1547	4.6619	0.0095763	0.60909	0.9103	-0.13558	-0.45815	0.67063	0.89666	0.45677	-1.1305	0.49964	0.64356	0.99937	NA	NA	NA	NA	NA	0.96768	-0.047391	-0.035159	0.97364	0.98677	2.9424	1.557	2.721	0.052929	0.33691	13.873	3.7942	3.9775	0.016436
3.87_327.22	0.59444	-0.75039	-0.75365	0.49299	0.91269	0.091256	-3.4539	-1.7192	0.1607	0.52912	0.56529	-0.82293	-0.58346	0.5909	0.98383	2.0707	1.0501	0.9083	0.41509	0.99453	1.4755	0.56125	0.35022	0.74384	0.93278	0.88253	-0.18028	-0.11158	0.91653	0.99937	1.2225	0.28988	0.7596	0.4898	0.96996	1.0598	0.083838	0.078865	0.94093	0.97151	1.4006	0.48606	1.4765	0.21386	0.44175	1.5903	0.66931	1.246	0.28076
3.87_214.88	4.6251	2.2095	1.8501	0.13797	0.90636	3.3274	1.7344	1.4353	0.22453	0.61815	1.4265	0.51251	0.4022	0.7081	0.98633	1.2082	0.27282	0.42693	0.6914	0.99572	1.8151	0.86007	-0.090681	0.93211	0.98367	2.444	1.2893	1.3492	0.24859	0.99937	0.87826	-0.18728	-0.53014	0.62408	0.97584	2.3119	1.209	2.5741	0.061708	0.59806	0.93526	-0.096562	-0.16244	0.87884	0.93201	0.47409	-1.0768	-2.9182	0.043321
3.87_191.85	3.4055	1.7679	2.1614	0.09674	0.90636	2.8292	1.5004	1.4394	0.22346	0.61676	1.444	0.5301	0.7979	0.46961	0.98383	1.2796	0.35572	0.55218	0.61022	0.99453	1.6367	0.7108	-0.038188	0.97137	0.99717	2.1297	1.0907	1.2301	0.28605	0.99937	1.0809	0.11217	-0.072998	0.94531	0.99607	2.0965	1.068	2.9208	0.043208	0.59431	1.1113	0.15231	0.25725	0.80968	0.88894	0.79598	-0.32919	-1.4107	0.23115
3.87_189.86	3.4956	1.8055	2.1429	0.098769	0.90636	2.873	1.5226	1.5633	0.19303	0.57324	1.4296	0.51562	0.61845	0.56976	0.98383	1.318	0.39833	0.64217	0.55572	0.99453	1.6465	0.71939	0.090269	0.93241	0.98367	2.1755	1.1214	1.2571	0.2771	0.99937	0.99896	-0.0015019	-0.18181	0.86457	0.98906	2.0491	1.035	2.6335	0.057974	0.59648	1.0925	0.12769	0.20382	0.84844	0.91529	0.67578	-0.56537	-2.2568	0.086989
3.87_187.86	3.34	1.7398	2.148	0.0982	0.90636	2.8441	1.508	1.541	0.19817	0.58373	1.4086	0.49426	0.49141	0.64888	0.98383	1.3424	0.42485	0.65976	0.54546	0.99453	1.5886	0.66774	0.04757	0.96434	0.9951	2.0287	1.0206	1.1922	0.29907	0.99937	0.98872	-0.016364	-0.22427	0.83353	0.98665	2.0157	1.0113	2.9073	0.043798	0.59431	1.031	0.044034	0.027824	0.97914	0.98798	0.62181	-0.68547	-2.653	0.056805
3.87_143.86	3.2231	1.6885	1.9946	0.11683	0.90636	2.939	1.5553	1.609	0.1829	0.5596	1.4615	0.54749	0.66118	0.54464	0.98383	1.3413	0.42359	0.65593	0.54768	0.99453	1.475	0.56072	-0.10206	0.92362	0.98279	1.6965	0.76253	0.93108	0.40452	0.99937	0.7895	-0.34098	-0.6377	0.55834	0.97584	2.4016	1.264	4.0891	0.014986	0.59431	1.1881	0.24865	0.67432	0.53707	0.70061	0.47456	-1.0753	-2.9163	0.043405
3.87_141.87	3.4681	1.7941	2.1591	0.096992	0.90636	2.8465	1.5092	1.5252	0.20189	0.58785	1.2909	0.3684	0.45077	0.67551	0.98383	1.3221	0.40285	0.58406	0.59053	0.99453	1.5745	0.65492	0.049479	0.96291	0.99456	1.8941	0.92153	1.0797	0.34102	0.99937	0.9885	-0.016694	-0.21042	0.84362	0.98825	1.9868	0.99046	2.3906	0.075116	0.60972	0.99412	-0.0085049	-0.058171	0.9564	0.97603	0.64658	-0.6291	-1.9559	0.12212
3.87_136.86	3.1387	1.6502	2.0898	0.10485	0.90636	2.7603	1.4648	1.4382	0.22375	0.61676	1.4742	0.55997	0.69236	0.5268	0.98383	1.3865	0.47146	0.74316	0.49866	0.99453	1.9194	0.94062	0.53514	0.62092	0.87753	2.2952	1.1986	2.2148	0.091134	0.90284	0.9469	-0.07871	-0.45134	0.67514	0.9768	1.3966	0.48191	1.3842	0.23851	0.64077	1.0354	0.050211	-0.070062	0.94751	0.972	0.94966	-0.074521	-0.36315	0.73487
3.87_134.86	3.3721	1.7536	2.1567	0.097243	0.90636	2.8563	1.5142	1.5045	0.20689	0.59289	1.5044	0.58915	0.72002	0.51134	0.98383	1.385	0.46992	0.72788	0.50701	0.99453	1.9582	0.96952	0.50284	0.6415	0.88428	2.4071	1.2673	2.4698	0.068958	0.80245	0.98999	-0.014508	-0.30425	0.77611	0.98546	1.5762	0.65647	2.1552	0.097408	0.61318	1.1534	0.20592	0.7562	0.49162	0.66492	0.98726	-0.018496	-0.026129	0.98041
3.87_132.87	3.1106	1.6372	2.1012	0.10351	0.90636	2.8321	1.5019	1.4962	0.20893	0.59615	1.4817	0.56724	0.70041	0.52227	0.98383	1.4378	0.5239	0.78513	0.47627	0.99453	1.8812	0.91169	0.51713	0.63234	0.88213	2.2477	1.1684	2.3563	0.07798	0.86392	0.99306	-0.010047	-0.30024	0.77895	0.98546	1.5692	0.65003	2.1119	0.10228	0.61515	1.1165	0.15903	0.61133	0.57402	0.72825	0.96932	-0.044953	-0.18989	0.85864
3.87_122.89	3.3245	1.7331	1.7774	0.15013	0.90636	3.4048	1.7676	1.7621	0.15284	0.5223	1.1674	0.22329	0.10962	0.91799	0.98713	1.1419	0.19143	0.13667	0.89789	0.99572	1.3619	0.4456	-0.053863	0.95963	0.99361	1.6257	0.7011	0.74878	0.49562	0.99937	0.88442	-0.1772	-0.59124	0.58615	0.97584	1.8698	0.90288	1.6385	0.17666	0.62947	0.64486	-0.63293	-1.2624	0.2754	0.49577	0.51509	-0.95711	-2.098	0.10389
3.86_223.12	0.79467	-0.33158	0.080226	0.93991	0.98452	0.41036	-1.285	-1.3539	0.24722	0.64807	1.6	0.67809	0.88006	0.42852	0.98383	1.3472	0.42991	-0.4982	0.64449	0.99453	0.28367	-1.8177	-0.84471	0.44584	0.81595	0.51639	-0.95347	-0.41505	0.6994	0.99937	0.15675	-2.6735	-2.4781	0.06835	0.76728	0.20289	-2.3012	-1.1819	0.30272	0.66269	0.62589	-0.67603	-1.147	0.31534	0.52665	0.88959	-0.16879	-0.24409	0.81917
3.86_146.94	3.1679	1.6635	1.7763	0.15033	0.90636	3.2075	1.6814	1.7846	0.14888	0.52051	1.5176	0.60183	0.62067	0.56843	0.98383	1.3406	0.4229	0.54603	0.61407	0.99453	1.3053	0.38443	-0.19656	0.85375	0.96821	1.4902	0.57554	0.56092	0.60479	0.99937	0.91327	-0.13089	-0.35562	0.74009	0.97864	2.1196	1.0838	2.1278	0.10046	0.61515	0.74185	-0.43081	-0.92509	0.40728	0.594	0.56728	-0.81787	-2.5929	0.060497
3.85_532.35	0.20227	-2.3056	-1.5542	0.1951	0.90636	0.76087	-0.39428	0.023774	0.98217	0.99263	0.98724	-0.018522	0.34427	0.74798	0.98633	3.6807	1.88	2.5846	0.061033	0.99453	0.94204	-0.08614	-0.16064	0.88016	0.9746	0.34907	-1.5184	-0.1517	0.88677	0.99937	0.60448	-0.72624	-1.4569	0.21887	0.80619	1.7449	0.80313	0.86341	0.43661	0.7083	1.4804	0.56596	0.70243	0.52114	0.68879	2.1962	1.135	1.6093	0.18283
3.85_489.30	0.24034	-2.0569	-2.9858	0.040507	0.90636	0.29869	-1.7433	-1.0192	0.36574	0.75382	0.51989	-0.94373	-1.8593	0.13651	0.84598	0.65751	-0.60492	-0.44018	0.68254	0.99453	0.21264	-2.2335	-5.1913	0.0065551	0.51296	0.79655	-0.32817	0.013071	0.9902	0.99937	0.48987	-1.0295	-1.815	0.1437	0.76728	2.2596	1.1761	0.46847	0.66384	0.83551	0.80061	-0.32082	-0.7535	0.49307	0.66537	1.2057	0.26991	0.65248	0.54969
3.84_488.25	NA	NA	NA	NA	NA	NA	NA	NA	NA	NA	NA	NA	NA	NA	NA	4.1444	2.0512	2.063	0.10808	0.99453	1.4606	0.54653	0.34513	0.74738	0.93362	NA	NA	NA	NA	NA	0.38144	-1.3905	-1.8755	0.13397	0.76728	2.2836	1.1913	0.81385	0.4614	0.72418	1.7044	0.76925	1.1937	0.29855	0.51623	0.5951	-0.74879	0.34851	0.74503
3.83_467.28	0.24615	-2.0224	-2.6999	0.054102	0.90636	0.26342	-1.9246	-1.2759	0.27105	0.67316	0.48311	-1.0496	-2.2467	0.087968	0.84598	0.61331	-0.7053	-0.62797	0.56409	0.99453	0.18652	-2.4226	-5.9417	0.0040239	0.4665	0.65489	-0.61067	-0.15753	0.88246	0.99937	0.61065	-0.71159	-1.3738	0.24147	0.81629	4.8191	2.2688	1.1259	0.32319	0.66744	0.872	-0.1976	-0.60838	0.57579	0.72984	1.5199	0.60395	1.1828	0.30239
3.83_466.26	0.79963	-0.3226	-1.0423	0.35612	0.90636	1.7465	0.8045	1.1097	0.32936	0.73003	1.1082	0.14824	0.49757	0.6449	0.98383	0.81924	-0.28764	-1.1552	0.31232	0.99453	1.1783	0.23674	2.6219	0.05868	0.74414	0.63121	-0.6638	-1.1389	0.31832	0.99937	0.49206	-1.0231	-2.2921	0.08366	0.76728	1.4643	0.55025	2.0174	0.11383	0.61873	1.4023	0.48777	1.1869	0.30093	0.51738	0.91195	-0.13298	-0.15401	0.88506
3.82_510.34	0.25163	-1.9907	-1.2335	0.28492	0.90636	0.80019	-0.32159	0.0083741	0.99372	0.99798	0.9203	-0.11982	0.16495	0.87698	0.98633	5.6541	2.4993	4.7125	0.0092225	0.60909	0.85977	-0.21798	-0.67799	0.53497	0.84207	0.35809	-1.4816	-0.2572	0.80971	0.99937	0.47819	-1.0644	-2.6092	0.059468	0.76728	1.2811	0.35738	0.64619	0.55336	0.77448	1.9682	0.9769	1.7493	0.15515	0.4012	2.7466	1.4576	2.3197	0.081163
3.82_163.93	3.141	1.6512	1.84	0.1396	0.90636	3.3051	1.7247	1.7409	0.15668	0.5234	1.3995	0.4849	0.47517	0.65945	0.98383	1.3809	0.46564	0.55973	0.60552	0.99453	1.2714	0.34645	-0.17063	0.8728	0.97398	1.6051	0.68262	0.58927	0.58735	0.99937	0.936	-0.095421	-0.26362	0.8051	0.98546	2.4025	1.2646	2.6624	0.056249	0.59431	0.6726	-0.57218	-1.3931	0.23602	0.46039	0.53681	-0.89752	-2.0936	0.10441
3.80_488.32	0.38822	-1.365	-1.5433	0.19764	0.90636	1.08	0.11105	0.30779	0.7736	0.89238	0.96655	-0.049079	0.24386	0.81933	0.98633	3.5641	1.8335	3.9799	0.016403	0.80265	0.81699	-0.29161	-0.81171	0.4625	0.82215	0.44294	-1.1748	0.037466	0.97191	0.99937	0.55357	-0.85316	-2.2824	0.084562	0.76728	1.6085	0.68568	1.4164	0.22962	0.63495	1.5575	0.63919	1.2837	0.26857	0.48803	2.0056	1.004	1.6033	0.18414
3.80_445.27	0.16529	-2.5969	-2.9201	0.043239	0.90636	0.27295	-1.8733	-1.3748	0.24118	0.63981	0.45839	-1.1253	-2.7774	0.049952	0.84598	0.58696	-0.76866	-0.79388	0.4717	0.99453	0.146	-2.7759	-6.5953	0.0027379	0.38354	0.74754	-0.41978	-0.045276	0.96606	0.99937	0.41961	-1.2529	-1.7248	0.15965	0.77009	1.6444	0.71758	0.072609	0.9456	0.97437	1.272	0.34706	0.063444	0.95246	0.97455	1.437	0.5231	0.96731	0.38817
3.80_190.93	3.263	1.7062	1.8688	0.13502	0.90636	3.5908	1.8443	1.8491	0.13814	0.49917	1.4985	0.58349	0.66139	0.54452	0.98383	1.272	0.34707	0.48059	0.65591	0.99453	1.3316	0.41314	-0.10624	0.92051	0.98279	1.6262	0.70149	0.62465	0.56606	0.99937	0.92924	-0.10587	-0.25852	0.80877	0.98546	2.137	1.0956	2.2973	0.083186	0.61082	0.72216	-0.46962	-1.0338	0.35963	0.56119	0.52773	-0.92212	-2.7614	0.050777
3.79_444.22	1.3762	0.46065	0.85235	0.44205	0.91269	3.032	1.6003	0.40012	0.70952	0.87482	1.1938	0.25553	0.11509	0.91392	0.98672	10.405	3.3792	1.4369	0.22411	0.99453	2.705	1.4357	1.9384	0.1246	0.74414	0.98261	-0.025313	0.36651	0.73255	0.99937	0.37284	-1.4234	-1.8931	0.13128	0.76728	0.71827	-0.4774	-0.46188	0.66817	0.83633	1.3022	0.38094	0.62155	0.56791	0.724	1.2179	0.2844	0.52209	0.62919
3.77_544.31	1.5814	0.66118	0.21815	0.83799	0.9599	NA	NA	NA	NA	NA	1.4447	0.53076	0.54679	0.6136	0.98383	NA	NA	NA	NA	NA	NA	NA	NA	NA	NA	NA	NA	NA	NA	NA	0.072703	-3.7818	-4.1271	0.014528	0.76728	NA	NA	NA	NA	NA	11.605	3.5367	2.4792	0.068271	0.34385	NA	NA	NA	NA
3.77_466.31	0.2877	-1.7973	-2.0509	0.10958	0.90636	0.82692	-0.27418	0.10192	0.92373	0.9634	0.87934	-0.18551	-0.013154	0.99013	0.99616	2.2943	1.198	2.0094	0.11487	0.99453	0.88339	-0.17888	-0.53217	0.6228	0.87829	0.34958	-1.5163	-0.67246	0.53814	0.99937	0.75869	-0.39842	-1.0853	0.33881	0.89297	0.99564	-0.0062988	0.55554	0.60813	0.80495	1.9183	0.93986	1.9609	0.12143	0.37688	2.1372	1.0957	1.1331	0.32048
3.77_423.26	0.13423	-2.8972	-3.2097	0.032597	0.90636	0.16738	-2.5788	-2.151	0.097874	0.44896	0.42529	-1.2335	-3.0632	0.037541	0.84598	0.51928	-0.94543	-0.83589	0.45024	0.99453	0.12489	-3.0013	-8.1659	0.0012244	0.28825	0.58865	-0.76452	-0.22348	0.83411	0.99937	0.63562	-0.65377	-1.2364	0.28393	0.84973	2.5456	1.348	0.53643	0.6201	0.81232	1.6354	0.70967	0.38596	0.71918	0.82824	1.7756	0.82832	1.298	0.26407
3.77_275.20	1.3496	0.43249	0.15481	0.88447	0.97404	2.9058	1.5389	0.58506	0.58992	0.82895	0.95497	-0.066473	0.081868	0.93868	0.98808	0.33927	-1.5595	-2.1335	0.099819	0.99453	1.4272	0.51315	1.0006	0.37366	0.78099	0.87153	-0.19838	0.48676	0.6519	0.99937	0.18369	-2.4447	-2.089	0.10495	0.76728	8.7502	3.1293	1.843	0.13911	0.62646	12.276	3.6177	3.367	0.028123	0.33582	4.0949	2.0338	0.67522	0.53656
3.76_584.24	NA	NA	NA	NA	NA	NA	NA	NA	NA	NA	4.017	2.0061	1.9907	0.11736	0.84598	NA	NA	NA	NA	NA	NA	NA	NA	NA	NA	NA	NA	NA	NA	NA	0.092284	-3.4378	-3.8179	0.018813	0.76728	97.116	6.6016	3.0932	0.036462	0.59431	10.673	3.4159	4.5657	0.010294	0.33582	27.656	4.7895	1.4816	0.21257
3.76_545.24	NA	NA	NA	NA	NA	NA	NA	NA	NA	NA	NA	NA	NA	NA	NA	NA	NA	NA	NA	NA	17.477	4.1274	1.5695	0.19161	0.74414	NA	NA	NA	NA	NA	0.065302	-3.9367	-2.5228	0.065163	0.76728	7.3945	2.8865	1.6011	0.18461	0.63342	15.462	3.9507	3.7234	0.020414	0.33582	NA	NA	NA	NA
3.76_523.25	0.30292	-1.723	-0.96597	0.38876	0.90636	NA	NA	NA	NA	NA	3.2727	1.7105	1.7407	0.1567	0.84598	NA	NA	NA	NA	NA	NA	NA	NA	NA	NA	NA	NA	NA	NA	NA	0.17586	-2.5075	-2.4065	0.073831	0.76728	47.901	5.582	4.0935	0.014932	0.59431	12.205	3.6094	3.8548	0.018227	0.33582	24.575	4.6191	1.584	0.18836
3.76_396.22	0.98331	-0.024289	-0.28011	0.79329	0.9559	1.5288	0.61237	1.1479	0.31499	0.71962	1.2437	0.31467	0.56183	0.60422	0.98383	1.4866	0.57205	1.0531	0.35171	0.99453	1.0896	0.12376	4.8971	0.0080605	0.55538	1.2616	0.33525	0.91302	0.41288	0.99937	0.70257	-0.50929	-0.97825	0.38334	0.90985	1.1562	0.20937	1.1058	0.33084	0.66744	0.9449	-0.081765	0.1034	0.92263	0.95587	1.0074	0.010659	-0.061744	0.95373
3.76_267.07	NA	NA	NA	NA	NA	NA	NA	NA	NA	NA	2.1809	1.125	0.53326	0.62211	0.98383	NA	NA	NA	NA	NA	NA	NA	NA	NA	NA	NA	NA	NA	NA	NA	0.062975	-3.9891	-6.3409	0.0031679	0.76728	64.695	6.0156	3.1025	0.036135	0.59431	8.4918	3.0861	4.0396	0.01561	0.33582	11.386	3.5092	1.03	0.36123
3.76_257.19	0.35276	-1.5032	-1.0114	0.36902	0.90636	NA	NA	NA	NA	NA	3.3811	1.7575	1.566	0.1924	0.85332	NA	NA	NA	NA	NA	NA	NA	NA	NA	NA	NA	NA	NA	NA	NA	0.15572	-2.6829	-2.5637	0.062393	0.76728	178.38	7.4788	4.9786	0.0076047	0.59431	13.063	3.7074	4.0477	0.015505	0.33582	13.168	3.7189	1.4418	0.22282
3.76_221.07	NA	NA	NA	NA	NA	NA	NA	NA	NA	NA	7.2988	2.8677	1.8185	0.14313	0.84598	NA	NA	NA	NA	NA	NA	NA	NA	NA	NA	0.65076	-0.61979	-0.20742	0.84581	0.99937	0.067273	-3.8938	-3.8734	0.017941	0.76728	31.691	4.986	2.5552	0.062956	0.59806	8.6667	3.1155	3.798	0.019137	0.33582	17.626	4.1397	3.0487	0.038077
3.76_173.13	NA	NA	NA	NA	NA	NA	NA	NA	NA	NA	0.11833	-3.0791	-7.9332	0.0013668	0.5479	NA	NA	NA	NA	NA	1.5274	0.61106	0.22221	0.83503	0.96496	1.0329	0.046699	0.01951	0.98537	0.99937	0.22557	-2.1483	-1.1355	0.3196	0.87781	6.0919	2.6069	0.43451	0.68633	0.84631	22.306	4.4794	3.7454	0.020027	0.33582	1.4476	0.53363	0.12773	0.90453
3.76_161.04	1.3228	0.40356	1.0352	0.35904	0.90636	2.399	1.2624	3.1167	0.035641	0.35175	0.87477	-0.19303	-0.41433	0.69989	0.98633	1.4989	0.5839	1.1678	0.30775	0.99453	1.3675	0.45159	1.1782	0.30402	0.77584	1.1116	0.15268	-0.052673	0.96052	0.99937	0.81681	-0.29193	-1.065	0.34688	0.8933	1.3131	0.39295	0.89354	0.42207	0.70109	1.7908	0.84057	2.9992	0.039972	0.33582	1.0162	0.023173	0.021051	0.98421
3.76_135.08	1.3952	0.48043	0.58574	0.58951	0.93014	1.6968	0.76278	0.91477	0.41207	0.76447	1.39	0.4751	0.85391	0.44128	0.98383	1.4236	0.50954	1.83	0.14122	0.99453	1.466	0.55184	0.71144	0.5161	0.83863	0.64118	-0.64121	-2.8525	0.046278	0.66591	0.43987	-1.1849	-2.2111	0.091514	0.76728	3.2302	1.6916	2.0436	0.11049	0.6168	7.228	2.8536	3.235	0.031826	0.33582	1.4624	0.54837	0.61648	0.57093
3.76_133.10	0.7692	-0.37858	-1.2949	0.26505	0.90636	1.6119	0.68872	1.03	0.3612	0.75252	0.89062	-0.16712	-0.067043	0.94976	0.9893	1.0709	0.098804	0.55777	0.60674	0.99453	1.7584	0.81429	3.2646	0.030945	0.69823	0.84917	-0.23588	-0.44984	0.67612	0.99937	1.5811	0.66089	0.57908	0.59358	0.97584	0.94448	-0.082409	-0.14771	0.88972	0.94999	2.3945	1.2597	3.6262	0.022236	0.33582	0.93496	-0.097018	-0.38885	0.7172
3.76_121.10	0.87211	-0.19742	-0.8142	0.46123	0.91269	1.5285	0.61212	1.1152	0.32725	0.72903	1.003	0.0043513	0.20229	0.84956	0.98633	0.88834	-0.17082	-0.88417	0.42655	0.99453	1.2099	0.27484	1.2176	0.2903	0.76665	0.96394	-0.052984	-0.23063	0.82892	0.99937	0.8758	-0.19133	-0.72443	0.5089	0.97351	1.8377	0.8779	2.9301	0.042808	0.59431	3.0037	1.5868	2.8099	0.048323	0.33691	0.70781	-0.49856	-4.652	0.0096474
3.76_113.02	1.1797	0.23847	0.62022	0.5687	0.92596	2.3159	1.2116	2.6429	0.057406	0.35756	0.94531	-0.081134	-0.085628	0.93588	0.98808	1.5922	0.67101	1.4669	0.21629	0.99453	1.3163	0.39645	1.3633	0.24447	0.74414	0.96167	-0.056393	-0.49088	0.64922	0.99937	0.74937	-0.41626	-1.2927	0.26574	0.83145	1.1572	0.21069	0.78941	0.47403	0.73049	1.9189	0.94027	2.8635	0.045769	0.33691	0.97602	-0.035015	-0.21453	0.84062
3.76_101.02	1.2581	0.33125	1.1088	0.3297	0.90636	2.4388	1.2862	3.9083	0.017419	0.35175	0.95468	-0.06691	-0.11358	0.91505	0.98672	1.6326	0.7072	1.3044	0.26208	0.99453	1.22	0.28691	0.66483	0.54253	0.84924	1.0434	0.061279	-0.13481	0.89928	0.99937	0.8057	-0.31168	-1.0662	0.34641	0.8933	1.2068	0.27121	0.8201	0.45822	0.72333	1.6275	0.70266	2.9516	0.041904	0.33582	1.1418	0.19127	1.2727	0.27206
3.75_91.05	0.71825	-0.47745	-2.1532	0.097626	0.90636	1.4126	0.49835	1.1715	0.3064	0.71098	1.1906	0.2517	1.0154	0.36733	0.98383	0.95589	-0.065081	-0.13268	0.90085	0.99572	1.1956	0.25773	0.81831	0.45913	0.82091	0.9093	-0.13717	-0.71993	0.51139	0.99937	1.5236	0.60744	0.57942	0.59337	0.97584	1.2245	0.29225	1.1053	0.33105	0.66744	1.5801	0.66004	4.6919	0.0093645	0.33582	0.86023	-0.21721	-1.5364	0.19924
3.75_523.26	NA	NA	NA	NA	NA	NA	NA	NA	NA	NA	9.9737	3.3181	1.4047	0.2328	0.88791	NA	NA	NA	NA	NA	NA	NA	NA	NA	NA	NA	NA	NA	NA	NA	0.10802	-3.2107	-3.0093	0.039577	0.76728	54.194	5.7601	3.3284	0.02915	0.59431	9.6919	3.2768	4.547	0.010441	0.33582	65.983	6.044	1.2838	0.26854
3.75_482.12	1.8506	0.88798	0.90709	0.41566	0.91106	0.60158	-0.73316	-0.75	0.49496	0.77635	1.6127	0.68949	1.0439	0.35546	0.98144	1.1576	0.21109	-0.49596	0.64594	0.99453	0.5724	-0.80492	-1.437	0.22407	0.74414	0.58124	-0.78279	-0.36093	0.73641	0.99937	0.55002	-0.86245	-0.93897	0.40091	0.92421	0.95354	-0.06863	-0.033074	0.9752	0.98775	1.02	0.028553	-0.3097	0.77225	0.86412	1.0175	0.024991	0.17915	0.86653
3.75_414.21	NA	NA	NA	NA	NA	NA	NA	NA	NA	NA	1.7214	0.7836	1.308	0.26097	0.91926	NA	NA	NA	NA	NA	NA	NA	NA	NA	NA	NA	NA	NA	NA	NA	2.0482	1.0344	5.5003	0.0053272	0.76728	0.81513	-0.29489	-0.78938	0.47405	0.73049	1.0674	0.094136	0.10899	0.91846	0.95387	1.3346	0.41641	1.6485	0.17459
3.75_401.24	0.065268	-3.9375	-3.6682	0.021424	0.90636	0.093033	-3.4261	-2.2929	0.083585	0.4217	0.46287	-1.1113	-3.0752	0.037105	0.84598	0.52857	-0.91983	-0.80225	0.46736	0.99453	0.1158	-3.1103	-8.6394	0.00098718	0.28825	0.49965	-1.001	-0.37036	0.72989	0.99937	0.53944	-0.89046	-1.3969	0.23497	0.81562	5.5521	2.473	0.70924	0.51733	0.75365	2.1908	1.1315	0.39095	0.71576	0.8268	2.912	1.542	1.9654	0.12081
3.75_397.22	NA	NA	NA	NA	NA	NA	NA	NA	NA	NA	2.0262	1.0188	0.45878	0.67021	0.98383	NA	NA	NA	NA	NA	4.5507	2.1861	1.2128	0.29193	0.76978	NA	NA	NA	NA	NA	1.7969	0.84548	6.661	0.0026388	0.76728	0.7429	-0.42875	-1.2172	0.29043	0.6582	0.97696	-0.033624	-0.055309	0.95854	0.97663	1.3545	0.43779	1.7599	0.15323
3.75_392.23	0.56708	-0.81838	-0.39318	0.71424	0.94679	0.11624	-3.1048	-6.567	0.0027821	0.35175	1.1497	0.20122	0.61495	0.57185	0.98383	1.6893	0.75639	-0.18635	0.86124	0.99572	2.1163	1.0815	3.2818	0.030448	0.69735	1.3985	0.48389	0.16996	0.87329	0.99937	2.0806	1.057	3.2698	0.030795	0.76728	0.82259	-0.28175	-0.83268	0.45185	0.71827	1.5466	0.62914	1.729	0.15887	0.40252	1.4402	0.52623	1.5659	0.19242
3.75_367.21	NA	NA	NA	NA	NA	NA	NA	NA	NA	NA	1.9849	0.9891	0.84786	0.44427	0.98383	NA	NA	NA	NA	NA	NA	NA	NA	NA	NA	NA	NA	NA	NA	NA	2.1235	1.0865	4.2893	0.012753	0.76728	0.74424	-0.42616	-1.3476	0.24905	0.64189	1.1761	0.23404	0.59318	0.58497	0.73738	1.5841	0.66369	1.7275	0.15915
3.75_365.21	0.18252	-2.4538	-1.9036	0.1297	0.90636	NA	NA	NA	NA	NA	1.7578	0.8138	1.2745	0.27149	0.92761	3.3472	1.7429	0.34083	0.75038	0.99572	1.6184	0.6946	1.569	0.19172	0.74414	NA	NA	NA	NA	NA	2.1318	1.0921	4.6801	0.0094467	0.76728	0.74812	-0.41866	-1.2109	0.29258	0.65865	1.1497	0.20121	0.51536	0.63348	0.77069	1.5031	0.58792	1.54	0.19839
3.75_353.23	1.2251	0.29286	0.90847	0.41501	0.91106	1.4948	0.57996	0.7366	0.50223	0.78127	2.3636	1.241	1.3568	0.24637	0.90556	1.9223	0.94283	0.41128	0.70195	0.99572	1.1013	0.1392	0.036616	0.97255	0.9973	0.77517	-0.36741	-1.0792	0.34124	0.99937	3.494	1.8049	1.0602	0.34882	0.8933	0.78737	-0.34489	-0.75295	0.49337	0.74114	1.795	0.844	2.0779	0.10628	0.36919	1.0002	0.00023443	-0.23261	0.82748
3.75_348.27	0.57102	-0.80838	-1.7172	0.16107	0.90636	0.43581	-1.1982	-1.2927	0.26573	0.66924	1.5875	0.66679	0.94388	0.39868	0.98383	2.8744	1.5232	0.39303	0.71435	0.99572	1.6648	0.73539	1.1929	0.29882	0.77432	1.7156	0.77871	1.1272	0.32269	0.99937	2.5196	1.3332	1.345	0.24983	0.82264	0.81639	-0.29267	-0.84484	0.44577	0.71414	1.3638	0.44762	1.4391	0.22353	0.45281	0.98501	-0.021784	-0.24218	0.82055
3.75_313.24	1.803	0.85043	1.468	0.21603	0.90636	1.2119	0.27728	0.10532	0.92119	0.96203	2.6216	1.3905	1.2318	0.28548	0.93495	1.5339	0.61718	0.056258	0.95783	0.99572	1.0178	0.025409	0.011342	0.99149	0.99909	0.45461	-1.1373	-0.3228	0.76302	0.99937	2.2877	1.1939	1.0206	0.36516	0.90418	0.92626	-0.11051	-0.22146	0.83558	0.92546	1.438	0.52402	1.8339	0.14059	0.38855	0.87927	-0.18562	-0.72674	0.50764
3.75_195.14	0.87518	-0.19235	-0.70838	0.51781	0.91275	1.2739	0.34926	0.70626	0.51899	0.78764	1.2103	0.27537	0.74868	0.49567	0.98383	1.046	0.064914	0.074527	0.94417	0.99572	1.1941	0.25586	2.2978	0.083142	0.74414	0.90043	-0.15131	-0.5965	0.58296	0.99937	2.1462	1.1018	1.0235	0.36393	0.90411	0.86042	-0.21688	-0.43968	0.68288	0.8444	1.4195	0.50533	2.3066	0.082343	0.34904	0.87193	-0.19772	-0.88506	0.42612
3.75_177.13	0.99167	-0.012072	-0.19224	0.85692	0.96623	1.7145	0.77776	1.7729	0.15093	0.5223	1.0502	0.070709	0.44748	0.67769	0.98383	1.1595	0.21356	0.88099	0.42808	0.99453	1.1495	0.20102	0.76356	0.48768	0.82816	1.1036	0.14221	0.5789	0.59369	0.99937	1.8863	0.91554	0.80749	0.46466	0.9617	0.89936	-0.15302	-0.42757	0.69098	0.84856	1.4498	0.53582	2.5545	0.063001	0.34385	0.77789	-0.36235	-1.7929	0.14745
3.75_167.14	0.92526	-0.11207	-0.50038	0.64309	0.93757	1.4151	0.50095	0.93239	0.40392	0.76447	0.85919	-0.21895	-0.22731	0.83133	0.98633	1.1082	0.14823	0.99443	0.3763	0.99453	1.0365	0.051708	0.22033	0.8364	0.96496	0.85162	-0.23172	-1.114	0.32769	0.99937	1.9047	0.92956	1.0706	0.34465	0.8933	1.054	0.075858	0.37338	0.72781	0.87082	1.2286	0.29704	1.8771	0.13373	0.38272	0.86689	-0.20607	-1.5672	0.19213
3.75_159.12	0.88515	-0.176	-0.19269	0.85659	0.96623	2.0199	1.0143	2.2714	0.085596	0.425	1.8168	0.86136	1.3135	0.2593	0.91921	0.90333	-0.14668	0.44357	0.68029	0.99453	3.4383	1.7817	0.63652	0.55904	0.85762	1.4499	0.53594	0.29229	0.7846	0.99937	2.0948	1.0668	0.93815	0.40128	0.92421	0.78657	-0.34635	-0.71723	0.51289	0.75078	1.637	0.71107	2.9649	0.041355	0.33582	0.93101	-0.10313	-0.49312	0.64777
3.75_149.13	0.8298	-0.26916	-0.86286	0.43688	0.91269	1.1093	0.1496	0.47564	0.65914	0.85545	1.4727	0.55846	0.93668	0.40195	0.98383	1.455	0.54103	0.77223	0.48307	0.99453	1.3178	0.39809	1.6858	0.16711	0.74414	1.4315	0.51751	1.6153	0.18154	0.99937	2.1133	1.0795	0.95402	0.3941	0.91865	0.80678	-0.30975	-0.63764	0.55838	0.77805	1.426	0.51197	2.1731	0.095477	0.35895	0.93262	-0.10064	-0.54592	0.61414
3.75_135.12	0.892	-0.16488	-0.78219	0.47782	0.91269	1.2012	0.26451	0.6796	0.53405	0.79524	1.2488	0.32053	0.76179	0.48863	0.98383	1.0054	0.0077615	0.049782	0.96268	0.99572	1.0867	0.11996	0.48175	0.65515	0.88911	1.0187	0.026745	-0.023928	0.98206	0.99937	1.4978	0.58288	0.79696	0.4701	0.9617	1.1402	0.18935	0.94683	0.39734	0.69467	1.3132	0.39311	1.8148	0.14375	0.39117	0.84305	-0.24631	-1.2717	0.27237
3.74_444.30	0.43969	-1.1854	-1.1746	0.30532	0.90636	0.83129	-0.26657	0.24566	0.81804	0.90916	0.97114	-0.042252	0.19764	0.85296	0.98633	2.3764	1.2488	3.2653	0.030925	0.99453	0.94444	-0.08247	-0.36397	0.7343	0.9267	0.42312	-1.2409	-0.54158	0.61686	0.99937	0.62704	-0.67337	-1.9504	0.12289	0.76728	1.568	0.64894	1.2498	0.2795	0.65364	1.7955	0.84438	1.5689	0.19175	0.42257	1.6108	0.68775	1.457	0.21886
3.73_542.22	2.3893	1.2566	0.82518	0.45564	0.91269	0.19686	-2.3448	-0.8159	0.46036	0.76957	1.1168	0.15931	0.38409	0.72046	0.98633	1.7146	0.77789	-0.31041	0.77175	0.99572	0.57156	-0.80702	-1.2201	0.28944	0.76662	0.67831	-0.55998	-0.39756	0.71125	0.99937	1.273	0.34822	-0.37844	0.72433	0.97811	0.66447	-0.58973	-0.24095	0.82144	0.91804	1.1207	0.16444	0.64373	0.5548	0.7128	0.89154	-0.16562	-1.0089	0.37009
3.73_525.20	3.3684	1.7521	0.89729	0.42029	0.91106	0.34771	-1.524	-0.94174	0.39965	0.76447	0.90575	-0.14282	-0.2267	0.83177	0.98633	1.8206	0.86442	-0.075845	0.94318	0.99572	0.88148	-0.182	-0.57281	0.59744	0.86847	0.76896	-0.37902	-0.013675	0.98974	0.99937	2.0974	1.0686	1.5921	0.18658	0.78346	0.5472	-0.86987	-0.35656	0.73944	0.87699	1.1908	0.25192	0.50411	0.64069	0.77483	1.319	0.39942	1.5163	0.20404
3.73_190.93	3.3209	1.7316	1.8851	0.13249	0.90636	3.8689	1.9519	1.9391	0.1245	0.48831	1.5703	0.65106	0.7045	0.51998	0.98383	1.2731	0.34836	0.50243	0.64177	0.99453	1.297	0.37518	-0.041679	0.96875	0.99633	1.7435	0.80203	0.75832	0.49049	0.99937	0.98663	-0.019412	-0.14067	0.89493	0.99257	2.1256	1.0879	2.5175	0.065534	0.59806	0.722	-0.46993	-0.99801	0.37476	0.57394	0.58211	-0.78063	-2.289	0.08395
3.72_422.24	0.84078	-0.2502	-0.85347	0.44149	0.91269	1.2389	0.30902	0.60022	0.58071	0.82405	0.95555	-0.065594	0.1478	0.88965	0.98633	0.95514	-0.066219	-0.21706	0.83878	0.99572	1.1	0.13744	0.34408	0.74811	0.93362	0.70771	-0.49878	-1.8491	0.13813	0.97355	0.53421	-0.90452	-1.5468	0.19682	0.78808	1.2178	0.28433	0.60493	0.57786	0.79108	0.57598	-0.79591	-0.95327	0.39444	0.58617	0.76134	-0.39339	-1.4735	0.21461
3.72_405.21	NA	NA	NA	NA	NA	1.4908	0.57607	0.19576	0.85434	0.92392	1.1312	0.17786	0.70653	0.51884	0.98383	0.46463	-1.1058	0.21494	0.84033	0.99572	7.3159	2.871	2.0604	0.10841	0.74414	2.8319	1.5018	0.87168	0.43258	0.99937	0.40745	-1.2953	-1.9329	0.12539	0.76728	1.258	0.33116	0.75069	0.49459	0.7416	0.48893	-1.0323	-0.83607	0.45015	0.63042	1.0482	0.067874	0.033956	0.97454
3.72_239.90	3.8649	1.9504	1.9248	0.12657	0.90636	4.0656	2.0235	2.0022	0.11582	0.48036	1.3508	0.43384	0.45602	0.67204	0.98383	1.1069	0.14652	-0.055282	0.95857	0.99572	1.022	0.031407	-0.39308	0.71431	0.91486	1.3926	0.47774	-0.069353	0.94804	0.99937	1.0365	0.051763	0.056525	0.95763	0.99607	2.3824	1.2524	1.9283	0.12606	0.61873	0.71152	-0.49102	-0.59758	0.5823	0.73522	0.35352	-1.5001	-2.0376	0.11124
3.72_224.91	3.3395	1.7396	2.0304	0.11216	0.90636	3.9424	1.9791	1.9074	0.12913	0.4904	1.4946	0.57975	0.64878	0.55185	0.98383	1.2641	0.33812	0.47328	0.66068	0.99453	1.1578	0.21141	-0.34175	0.74974	0.93362	1.6016	0.67954	0.52252	0.62891	0.99937	0.93094	-0.10324	-0.27886	0.79418	0.98546	2.7918	1.4812	2.7932	0.049151	0.59431	0.70892	-0.4963	-0.78543	0.47611	0.65458	0.51416	-0.95972	-2.2736	0.08539
3.72_217.12	1.1787	0.23714	0.06657	0.95012	0.98714	0.84407	-0.24457	0.38794	0.71782	0.876	0.5987	-0.74009	-1.5091	0.20578	0.86306	1.0531	0.074674	-0.56547	0.60196	0.99453	0.8322	-0.265	-0.79291	0.47221	0.82526	0.48565	-1.042	-0.47828	0.65742	0.99937	0.95457	-0.067083	0.3551	0.74045	0.97864	0.1941	-2.3651	-2.4063	0.073846	0.60972	0.80684	-0.30964	-0.62075	0.56839	0.72417	1.3083	0.38771	1.1733	0.30576
3.72_207.92	3.069	1.6177	1.7609	0.15305	0.90636	3.7069	1.8902	1.9188	0.12744	0.48871	1.4654	0.55134	0.6224	0.5674	0.98383	1.316	0.39611	0.53011	0.6241	0.99453	1.2697	0.34447	-0.12107	0.90947	0.9797	1.6452	0.71827	0.64632	0.55329	0.99937	0.95217	-0.070706	-0.3002	0.77898	0.98546	2.1592	1.1105	2.2976	0.083154	0.61082	0.71137	-0.49132	-1.0131	0.36833	0.56886	0.56338	-0.82783	-2.3062	0.08238
3.72_189.86	3.154	1.6572	2.2358	0.089031	0.90636	3.3128	1.728	1.7372	0.15736	0.5234	1.6145	0.69111	0.75279	0.49346	0.98383	1.4408	0.52682	0.85497	0.44076	0.99453	1.2807	0.35688	0.022656	0.98301	0.99824	1.8511	0.88841	1.0636	0.34747	0.99937	0.9859	-0.02049	-0.26984	0.80063	0.98546	1.8947	0.92199	3.5335	0.024154	0.59431	1.1284	0.17432	0.37733	0.7251	0.83187	0.68418	-0.54756	-2.855	0.046163
3.72_146.94	3.4058	1.768	1.9249	0.12656	0.90636	3.9147	1.9689	1.9039	0.12966	0.4908	1.4971	0.58221	0.57804	0.59422	0.98383	1.2823	0.35868	0.52725	0.62591	0.99453	1.3533	0.43645	0.052873	0.96037	0.99377	1.6638	0.73445	0.60257	0.57929	0.99937	0.91715	-0.12476	-0.36252	0.73531	0.97811	2.1783	1.1232	2.441	0.07113	0.60972	0.73685	-0.44056	-0.92098	0.40918	0.59585	0.5809	-0.78364	-2.4756	0.068531
3.72_134.86	3.9255	1.9729	2.0047	0.11549	0.90636	3.7539	1.9084	1.5478	0.19659	0.58051	1.625	0.70048	0.92158	0.4089	0.98383	1.3735	0.4579	0.73181	0.50485	0.99453	1.4701	0.55589	0.45379	0.67351	0.89784	2.199	1.1369	1.0274	0.3623	0.99937	0.95099	-0.0725	-0.44523	0.67918	0.9768	1.642	0.71548	3.7415	0.020095	0.59431	1.4033	0.48886	1.304	0.26223	0.48428	1.1432	0.19311	2.1509	0.097881
3.71_422.29	0.27452	-1.865	-1.4485	0.22105	0.90636	0.88818	-0.17107	0.22622	0.83212	0.91571	0.91718	-0.12473	0.14338	0.89292	0.98633	2.7632	1.4663	2.1321	0.099974	0.99453	0.86517	-0.20895	-0.57104	0.59853	0.86847	0.40037	-1.3206	-0.82397	0.45625	0.99937	0.72767	-0.45864	-1.3734	0.24156	0.81629	1.5619	0.6433	0.83559	0.45039	0.71696	1.8765	0.90801	1.7931	0.14742	0.39328	2.2787	1.1882	1.7367	0.15745
3.71_379.23	0.047079	-4.4088	-5.9537	0.0039943	0.80985	0.039053	-4.6784	-4.1215	0.014594	0.35175	0.43249	-1.2093	-3.0609	0.037625	0.84598	0.40185	-1.3153	-1.1472	0.31524	0.99453	0.091535	-3.4495	-8.1166	0.0012529	0.28825	0.3725	-1.4247	-0.25864	0.80868	0.99937	0.92601	-0.1109	-0.92899	0.40548	0.92455	NA	NA	NA	NA	NA	4.1148	2.0408	1.324	0.25611	0.47922	8.3541	3.0625	3.5799	0.023169
3.71_216.88	4.5315	2.18	1.8635	0.13585	0.90636	3.82	1.9336	1.5991	0.18505	0.56269	1.7364	0.79607	1.046	0.35462	0.98068	1.2114	0.27668	0.47507	0.65951	0.99453	1.3492	0.43213	0.26127	0.80679	0.95538	2.0256	1.0183	0.75366	0.49299	0.99937	0.95883	-0.060652	-0.37122	0.7293	0.97811	1.7139	0.77726	2.0789	0.10615	0.61591	0.88468	-0.17677	-1.002	0.37304	0.57297	0.98698	-0.01891	0.012952	0.99029
3.71_187.86	3.0881	1.6267	2.2964	0.083269	0.90636	3.3668	1.7514	1.7544	0.15422	0.5223	1.7258	0.78724	0.80513	0.46588	0.98383	1.4325	0.51851	0.85687	0.43982	0.99453	1.318	0.39836	0.12231	0.90855	0.9797	1.9296	0.9483	1.1162	0.32686	0.99937	0.93685	-0.094109	-0.44268	0.68088	0.9768	1.9611	0.97167	4.2363	0.013303	0.59431	1.1939	0.25567	0.69311	0.52638	0.69333	0.69883	-0.51698	-3.0705	0.037276
3.71_180.90	3.0495	1.6086	1.9074	0.12914	0.90636	3.8591	1.9483	1.9692	0.12028	0.48291	1.607	0.68441	0.77086	0.48379	0.98383	1.2881	0.36524	0.53471	0.62119	0.99453	1.3892	0.47425	0.11306	0.91543	0.98173	1.6783	0.74698	0.76971	0.48441	0.99937	1.0398	0.056308	-0.038203	0.97136	0.99729	2.0446	1.0318	2.8167	0.047989	0.59431	0.72939	-0.45525	-0.86532	0.43568	0.61943	0.52982	-0.91642	-3.0703	0.037282
3.71_136.86	4.2951	2.1027	2.1225	0.10106	0.90636	3.9952	1.9983	1.4869	0.21125	0.60114	1.7983	0.8466	0.73512	0.50304	0.98383	1.4965	0.58158	0.80782	0.4645	0.99453	1.5457	0.62822	0.34498	0.74748	0.93362	2.1537	1.1068	0.97714	0.38383	0.99937	0.66337	-0.59212	-1.5961	0.1857	0.78346	2.1666	1.1154	8.3661	0.0011163	0.59431	1.4514	0.53749	1.6266	0.17915	0.41228	1.0843	0.1167	0.28485	0.7899
3.71_132.87	3.7713	1.9151	1.9483	0.12319	0.90636	3.747	1.9057	1.504	0.20703	0.59289	1.7223	0.78431	1.0396	0.35725	0.9819	1.4227	0.5086	0.74916	0.49541	0.99453	1.467	0.55286	0.48182	0.65511	0.88911	2.0165	1.0119	0.92526	0.4072	0.99937	1.0369	0.052301	-0.030034	0.97748	0.99729	1.4762	0.5619	2.8154	0.04805	0.59431	1.4049	0.49051	1.5512	0.1958	0.42657	1.118	0.16092	1.0553	0.35081
3.70_464.18	NA	NA	NA	NA	NA	NA	NA	NA	NA	NA	3.7962	1.9245	1.9985	0.11632	0.84598	NA	NA	NA	NA	NA	NA	NA	NA	NA	NA	NA	NA	NA	NA	NA	0.74462	-0.42543	-1.1024	0.33217	0.89022	2.7502	1.4595	1.798	0.14657	0.62919	1.6773	0.74613	1.407	0.23218	0.45772	3.9458	1.9803	2.2739	0.085358
3.70_420.22	1.0787	0.10933	0.038546	0.9711	0.99256	1.3286	0.40991	1.0305	0.36102	0.75252	2.5769	1.3656	2.1731	0.09548	0.84598	1.9446	0.95951	0.80875	0.46401	0.99453	1.8874	0.91642	1.4359	0.22436	0.74414	0.84905	-0.23607	-0.36845	0.73121	0.99937	0.79029	-0.33954	-1.009	0.37007	0.90471	2.5993	1.3781	2.9556	0.041735	0.59431	1.7914	0.84107	1.7038	0.16363	0.40347	2.5743	1.3642	1.9306	0.12573
3.70_403.20	2.1427	1.0995	2.804	0.048614	0.90636	3.6648	1.8738	3.642	0.021926	0.35175	2.3635	1.2409	2.0187	0.11367	0.84598	2.1919	1.1322	0.38543	0.71954	0.99572	4.4277	2.1465	2.1438	0.098661	0.74414	0.64704	-0.62808	-1.1637	0.30922	0.99937	0.74277	-0.42902	-1.1941	0.29841	0.86081	2.4475	1.2913	2.6938	0.054441	0.59431	1.5144	0.59874	1.2587	0.2766	0.49622	2.9232	1.5476	2.2941	0.083481
3.69_91.05	1.1273	0.17289	0.39551	0.71265	0.94679	1.1648	0.22009	0.67738	0.53532	0.79601	0.84221	-0.24775	-0.23684	0.82441	0.98633	1.1806	0.23955	0.7875	0.47503	0.99453	1.2259	0.29388	0.75827	0.49051	0.82827	0.82691	-0.2742	-0.59893	0.58149	0.99937	0.48461	-1.0451	-2.1774	0.095019	0.76728	1.0771	0.10714	0.63806	0.55813	0.77803	0.69019	-0.53493	-1.9991	0.11624	0.37369	0.578	-0.79086	-3.791	0.019252
3.69_375.99	NA	NA	NA	NA	NA	NA	NA	NA	NA	NA	0.69817	-0.51835	-0.17981	0.86604	0.98633	NA	NA	NA	NA	NA	NA	NA	NA	NA	NA	NA	NA	NA	NA	NA	0.42448	-1.2362	-1.9788	0.11896	0.76728	0.83518	-0.25983	-0.22324	0.83429	0.9253	0.31743	-1.6555	-2.6791	0.055278	0.33999	1.0039	0.0055728	0.12157	0.9091
3.69_373.99	NA	NA	NA	NA	NA	NA	NA	NA	NA	NA	0.12884	-2.9563	-1.8018	0.14593	0.84598	NA	NA	NA	NA	NA	NA	NA	NA	NA	NA	NA	NA	NA	NA	NA	0.41409	-1.272	-1.9231	0.12681	0.76728	0.80698	-0.30939	-0.24947	0.81528	0.91536	0.32163	-1.6365	-2.6981	0.054202	0.33691	1.0353	0.05008	0.43437	0.68642
3.69_358.07	NA	NA	NA	NA	NA	NA	NA	NA	NA	NA	0.35641	-1.4884	-1.0179	0.3663	0.98383	NA	NA	NA	NA	NA	NA	NA	NA	NA	NA	NA	NA	NA	NA	NA	0.42242	-1.2432	-1.6567	0.17292	0.77009	0.72286	-0.46821	0.048	0.96402	0.98223	0.45789	-1.1269	-2.3647	0.077265	0.34847	0.89367	-0.16219	-1.4596	0.21816
3.69_340.01	NA	NA	NA	NA	NA	NA	NA	NA	NA	NA	0.52987	-0.9163	-0.27807	0.79474	0.98633	NA	NA	NA	NA	NA	NA	NA	NA	NA	NA	NA	NA	NA	NA	NA	0.44071	-1.1821	-1.9573	0.12194	0.76728	0.94298	-0.084707	0.0025143	0.99811	0.99825	0.40185	-1.3153	-2.6735	0.055603	0.34089	1.009	0.012862	0.19359	0.85593
3.69_339.05	NA	NA	NA	NA	NA	NA	NA	NA	NA	NA	0.76921	-0.37855	0.20162	0.85005	0.98633	1.1406	0.18984	-0.51729	0.63224	0.99453	0.49812	-1.0054	-1.2732	0.27191	0.75997	0.14381	-2.7977	-1.832	0.1409	0.97601	NA	NA	NA	NA	NA	NA	NA	NA	NA	NA	3.1522	1.6563	0.99662	0.37535	0.5743	1.0588	0.08245	0.46125	0.66858
3.69_338.01	NA	NA	NA	NA	NA	NA	NA	NA	NA	NA	0.63688	-0.65092	-0.27283	0.79849	0.98633	NA	NA	NA	NA	NA	NA	NA	NA	NA	NA	NA	NA	NA	NA	NA	0.43566	-1.1987	-1.9194	0.12735	0.76728	0.95188	-0.071147	0.14705	0.8902	0.95026	0.38874	-1.3631	-2.7467	0.051551	0.33691	1.0097	0.013933	0.20399	0.84832
3.69_329.12	NA	NA	NA	NA	NA	NA	NA	NA	NA	NA	1.8851	0.9146	0.64278	0.55536	0.98383	NA	NA	NA	NA	NA	0.36159	-1.4676	-2.0512	0.10954	0.74414	NA	NA	NA	NA	NA	0.38796	-1.366	-2.0412	0.11079	0.76728	0.76992	-0.37722	0.080208	0.93992	0.97072	0.54675	-0.87105	-2.1543	0.097511	0.36071	1.1001	0.13762	0.8417	0.44734
3.69_313.07	NA	NA	NA	NA	NA	NA	NA	NA	NA	NA	5.1808	2.3732	1.9211	0.12712	0.84598	NA	NA	NA	NA	NA	NA	NA	NA	NA	NA	NA	NA	NA	NA	NA	0.35378	-1.4991	-1.9361	0.12493	0.76728	0.98174	-0.026589	0.42059	0.69567	0.851	0.55454	-0.85063	-2.7448	0.051651	0.33691	0.76278	-0.39066	-1.7085	0.16273
3.69_294.14	2.1046	1.0736	0.31048	0.7717	0.95186	6.3982	2.6777	1.8562	0.137	0.49795	1.0296	0.042023	0.11335	0.91521	0.98672	1.0494	0.06963	0.0078595	0.99411	0.99754	NA	NA	NA	NA	NA	NA	NA	NA	NA	NA	0.45359	-1.1406	-1.8333	0.14068	0.76728	0.88586	-0.17486	-0.026243	0.98032	0.98923	0.59968	-0.73774	-2.0423	0.11066	0.36998	0.6648	-0.589	-4.1497	0.014263
3.69_281.14	1.5024	0.58728	0.19879	0.85212	0.96439	1.5943	0.67292	0.22113	0.83582	0.9161	1.0346	0.049074	-0.15124	0.88711	0.98633	2.896	1.5341	1.6116	0.18234	0.99453	1.1356	0.18341	-0.39146	0.71541	0.91523	0.87347	-0.19517	-0.11132	0.91672	0.99937	0.45618	-1.1323	-1.8854	0.13245	0.76728	0.69167	-0.53185	-0.095667	0.92839	0.96562	0.40641	-1.299	-2.2791	0.084875	0.34904	1.0241	0.034344	0.31432	0.76899
3.69_278.16	0.81612	-0.29314	-1.1848	0.30169	0.90636	1.4926	0.57787	1.2119	0.29225	0.69447	1.0082	0.011804	0.27994	0.7934	0.98633	0.97376	-0.038365	-0.32825	0.75919	0.99572	0.95981	-0.059181	-0.29723	0.78109	0.94781	0.99071	-0.013469	-0.040605	0.96956	0.99937	0.48719	-1.0374	-2.0906	0.10476	0.76728	1.0532	0.074804	0.51458	0.63397	0.81867	0.57557	-0.79695	-2.6279	0.058314	0.34244	0.6909	-0.53344	-3.7566	0.019834
3.69_249.13	NA	NA	NA	NA	NA	NA	NA	NA	NA	NA	NA	NA	NA	NA	NA	NA	NA	NA	NA	NA	NA	NA	NA	NA	NA	NA	NA	NA	NA	NA	0.44879	-1.1559	-1.7391	0.157	0.77009	0.63342	-0.65876	-0.32677	0.76023	0.88758	0.37048	-1.4325	-2.5309	0.064606	0.34385	1.1235	0.16801	0.78605	0.47579
3.69_213.15	0.95558	-0.065547	0.4658	0.66559	0.94275	2.2693	1.1822	1.5191	0.20336	0.5883	0.73925	-0.43587	-0.38393	0.72056	0.98633	0.52705	-0.924	-0.46451	0.66644	0.99453	0.68441	-0.54707	-0.99408	0.37645	0.78099	1.0927	0.12788	0.34394	0.74821	0.99937	0.49239	-1.0221	-1.7009	0.16418	0.77009	0.67009	-0.57758	-0.093085	0.93031	0.96664	0.40637	-1.2991	-2.3416	0.079244	0.34904	1.033	0.04681	0.36246	0.73535
3.69_135.12	0.99573	-0.0061713	-0.12617	0.90568	0.97871	1.7702	0.82388	1.3153	0.25875	0.66015	0.7129	-0.48822	-0.77463	0.4818	0.98383	0.80943	-0.30503	-0.94135	0.39982	0.99453	1.003	0.0043133	-0.21967	0.83688	0.96496	0.89139	-0.16587	-0.74047	0.50013	0.99937	0.4887	-1.033	-1.997	0.11651	0.76728	1.1096	0.15007	0.76323	0.48786	0.73799	0.59382	-0.7519	-3.6257	0.022244	0.33582	0.59937	-0.73849	-2.7529	0.05122
3.68_575.21	NA	NA	NA	NA	NA	1.0567	0.079571	0.032776	0.97542	0.98778	1.4486	0.53468	0.27343	0.79806	0.98633	1.1462	0.19691	-0.60299	0.57904	0.99453	NA	NA	NA	NA	NA	0.45925	-1.1227	-0.32	0.76499	0.99937	0.78475	-0.3497	-0.23073	0.82885	0.98546	0.20986	-2.2525	-1.827	0.14172	0.62874	1.6588	0.73018	1.0901	0.33695	0.54499	1.1335	0.18081	0.2706	0.80008
3.68_548.25	0.75056	-0.41396	-0.14921	0.88861	0.9743	NA	NA	NA	NA	NA	1.6066	0.68404	-0.16734	0.87522	0.98633	1.9294	0.94818	-0.2234	0.83417	0.99572	NA	NA	NA	NA	NA	0.52769	-0.92224	0.15749	0.88249	0.99937	0.63262	-0.66058	-0.71106	0.51631	0.97584	0.081625	-3.6149	-3.727	0.02035	0.59431	0.9662	-0.049605	-0.32034	0.76475	0.86116	0.75834	-0.39909	-0.99457	0.37624
3.67_782.51	0.083887	-3.5754	-2.6424	0.057435	0.90636	1.068	0.094929	0.42415	0.69327	0.8665	0.8998	-0.15233	-0.15726	0.88266	0.98633	10.71	3.4209	8.2622	0.0011708	0.20773	0.76121	-0.39364	-1.0004	0.37374	0.78099	0.096237	-3.3773	-1.1512	0.31377	0.99937	0.66143	-0.59634	-1.4181	0.22914	0.81313	1.2568	0.32975	0.27547	0.7966	0.9073	2.5426	1.3463	2.7554	0.05109	0.33691	4.5572	2.1882	2.0411	0.11081
3.67_400.27	0.41352	-1.274	-1.0607	0.34861	0.90636	1.0988	0.13587	0.45665	0.67162	0.85721	0.89866	-0.15416	-0.10794	0.91924	0.98797	2.6269	1.3934	2.5065	0.066305	0.99453	0.75139	-0.41236	-1.0438	0.35549	0.78088	0.6009	-0.73481	-0.15026	0.88783	0.99937	0.67638	-0.5641	-1.7345	0.15786	0.77009	1.5765	0.6567	1.3613	0.24506	0.64077	1.92	0.94109	1.9492	0.12307	0.37849	1.7779	0.83016	1.3641	0.24424
3.67_189.86	3.1366	1.6492	2.2268	0.089928	0.90636	2.8785	1.5253	1.6645	0.17135	0.54556	1.6494	0.72193	0.78346	0.47715	0.98383	1.5146	0.59896	0.93479	0.40282	0.99453	1.2929	0.37064	0.1059	0.92076	0.98279	1.9056	0.93023	1.1372	0.31895	0.99937	0.90703	-0.14078	-0.55287	0.60979	0.97584	1.9697	0.97801	3.9263	0.017157	0.59431	1.2147	0.28056	0.66463	0.54265	0.70547	0.72271	-0.46851	-2.6746	0.055537
3.66_241.19	NA	NA	NA	NA	NA	4.7799	2.257	0.77184	0.48327	0.77515	1.2162	0.28238	0.16586	0.87631	0.98633	0.091962	-3.4428	-0.89481	0.42146	0.99453	1.8137	0.85893	0.23904	0.82282	0.96171	5.1822	2.3736	0.7096	0.51713	0.99937	0.058375	-4.0985	-4.251	0.013147	0.76728	1.9519	0.96486	0.1922	0.85695	0.93527	51.331	5.6818	3.6879	0.021057	0.33582	1.6417	0.71517	0.636	0.55934
3.66_217.12	2.7866	1.4785	0.51685	0.63252	0.93757	0.14184	-2.8176	-0.94684	0.39733	0.76447	0.53085	-0.91363	-1.3484	0.24883	0.90847	1.265	0.33918	-0.61559	0.57147	0.99453	0.63149	-0.66316	-1.339	0.25159	0.75113	0.43689	-1.1947	-0.53188	0.62298	0.99937	0.43597	-1.1977	-0.84631	0.44504	0.94802	0.49796	-1.0059	-0.54526	0.61456	0.80875	0.80042	-0.32117	-0.47715	0.65816	0.78594	0.65791	-0.60404	-2.0025	0.11579
3.66_161.04	1.2895	0.36678	1.1055	0.33098	0.90636	2.4871	1.3145	3.053	0.037916	0.35175	0.83966	-0.25213	-0.44931	0.67647	0.98383	1.5602	0.64172	1.3144	0.25901	0.99453	1.2467	0.31816	0.75462	0.49247	0.82867	1.1142	0.15595	-0.096695	0.92762	0.99937	0.97083	-0.042705	-0.2258	0.83243	0.98665	1.2172	0.28357	0.68174	0.53283	0.76369	0.7836	-0.35182	-1.3366	0.25231	0.47602	1.0332	0.047061	0.15123	0.88712
3.66_101.02	1.2533	0.32577	1.3559	0.24663	0.90636	2.7058	1.4361	3.3642	0.028196	0.35175	0.88168	-0.18167	-0.38268	0.72142	0.98633	1.6213	0.69712	1.2808	0.26948	0.99453	1.249	0.32081	0.85586	0.44031	0.81296	1.1698	0.22631	-0.014913	0.98882	0.99937	0.88988	-0.16832	-0.53674	0.61991	0.97584	1.1057	0.14497	0.24959	0.8152	0.91536	0.76154	-0.39301	-1.712	0.16207	0.40334	1.1457	0.19622	0.74593	0.49716
3.65_500.18	2.5119	1.3288	0.81035	0.46319	0.91269	0.15826	-2.6596	-1.2168	0.29056	0.69442	0.38336	-1.3832	-2.0321	0.11195	0.84598	1.3748	0.45921	-0.31053	0.77167	0.99572	0.78117	-0.35629	-0.90531	0.4165	0.79879	0.40317	-1.3106	-0.918	0.41056	0.99937	0.64008	-0.64367	-0.59128	0.58613	0.97584	1.6526	0.72472	0.59192	0.58574	0.79227	0.90308	-0.14707	-0.21961	0.83693	0.90593	1.279	0.35501	1.4438	0.22229
3.65_483.19	2.1743	1.1205	0.77593	0.48111	0.91269	0.56645	-0.81997	-0.14212	0.89385	0.94546	0.43259	-1.2089	-1.702	0.16397	0.84598	1.3311	0.41258	-0.15122	0.88712	0.99572	0.77356	-0.37041	-0.91072	0.41396	0.7976	0.42293	-1.2415	-0.84748	0.44446	0.99937	0.7296	-0.45482	-0.62239	0.56741	0.97584	1.8266	0.86917	1.0461	0.35455	0.67646	0.93872	-0.091237	-0.36075	0.73653	0.83882	1.2286	0.29703	1.3175	0.25806
3.65_473.16	2.0196	1.0141	0.5468	0.61359	0.9353	0.20707	-2.2718	-0.99901	0.37433	0.76095	0.43242	-1.2095	-1.612	0.18225	0.85017	1.2054	0.26946	-0.46322	0.66729	0.99453	0.83122	-0.2667	-0.86	0.43828	0.81274	0.38326	-1.3836	-0.9779	0.38349	0.99937	0.41776	-1.2592	-0.13235	0.9011	0.99301	NA	NA	NA	NA	NA	0.93018	-0.10441	-0.44419	0.67988	0.80186	1.4012	0.48671	2.5208	0.065304
3.65_461.18	3.2959	1.7207	0.76473	0.48706	0.91269	0.095937	-3.3818	-1.4098	0.2314	0.62389	0.5891	-0.76342	-1.4046	0.23282	0.88791	1.7335	0.79372	-0.26013	0.80761	0.99572	0.51717	-0.9513	-1.5042	0.20697	0.74414	0.42262	-1.2426	-0.65607	0.5476	0.99937	0.26347	-1.9243	-1.0354	0.35898	0.90168	1.7762	0.82878	0.17591	0.86891	0.94127	1.5958	0.67432	1.1821	0.30263	0.51822	0.81975	-0.28675	-1.7173	0.16106
3.65_456.22	1.927	0.94634	0.51097	0.63628	0.93757	0.43565	-1.1988	-0.42572	0.69222	0.8662	0.54628	-0.87228	-1.6401	0.17633	0.84732	1.5643	0.6455	-0.36805	0.73149	0.99572	0.56582	-0.82159	-1.4431	0.22247	0.74414	0.47575	-1.0717	-0.57458	0.59634	0.99937	0.50371	-0.98935	-1.0656	0.34665	0.8933	1.8022	0.84974	1.0103	0.36951	0.68279	0.87742	-0.18867	-0.15012	0.88793	0.93834	0.88115	-0.18253	-1.2618	0.27557
3.65_327.22	0.14264	-2.8096	-1.8297	0.14128	0.90636	NA	NA	NA	NA	NA	1.4756	0.56134	0.81072	0.46301	0.98383	0.34467	-1.5367	-0.85788	0.43932	0.99453	5.1854	2.3745	1.7938	0.1473	0.74414	NA	NA	NA	NA	NA	1.2014	0.26467	0.78068	0.47861	0.9666	1.0626	0.087617	-0.37607	0.72596	0.87022	1.7733	0.82642	2.8192	0.047868	0.33691	1.4455	0.53156	0.95254	0.39476
3.65_277.14	2.2653	1.1797	0.64861	0.55195	0.92499	0.23026	-2.1186	-0.85456	0.44095	0.76665	0.51351	-0.96155	-1.3948	0.23555	0.89343	1.3124	0.39217	-0.51371	0.63453	0.99453	0.49111	-1.0259	-1.6295	0.17853	0.74414	0.40465	-1.3052	-0.71717	0.51292	0.99937	0.34564	-1.5327	-0.93266	0.40379	0.92455	0.74995	-0.41513	-0.12486	0.90666	0.95794	0.82207	-0.28266	-0.28631	0.78885	0.87681	0.74753	-0.41981	-1.8403	0.13954
3.65_217.12	1.206	0.27028	0.34736	0.74583	0.9511	1.1084	0.14852	0.59541	0.58362	0.82662	0.82711	-0.27386	-0.71457	0.51436	0.98383	1.4918	0.57701	0.061141	0.95418	0.99572	0.75112	-0.41289	-0.91787	0.41062	0.7976	0.93118	-0.10287	0.23816	0.82346	0.99937	0.91516	-0.12791	0.33778	0.75251	0.98135	0.23131	-2.1121	-1.9237	0.12673	0.61873	0.70327	-0.50784	-0.75395	0.49283	0.66537	1.5024	0.5873	2.017	0.11388
3.65_214.88	4.3942	2.1356	1.8812	0.13309	0.90636	3.01	1.5898	1.5981	0.18526	0.56269	1.5912	0.67015	0.50582	0.63958	0.98383	1.3572	0.44067	0.69759	0.52386	0.99453	1.3453	0.4279	0.025051	0.98121	0.99824	2.0834	1.059	0.80498	0.46596	0.99937	0.87125	-0.19883	-0.54201	0.6166	0.97584	2.4199	1.275	3.6054	0.022649	0.59431	0.95696	-0.063471	-0.11404	0.9147	0.95157	0.5464	-0.87196	-3.1423	0.034772
3.64_450.23	1.2394	0.30966	0.49882	0.64409	0.93757	1.0739	0.10283	0.25225	0.81328	0.90855	1.6917	0.75851	1.5202	0.20309	0.86073	1.4231	0.50899	0.20332	0.84881	0.99572	132.03	7.0447	1.4082	0.23185	0.74414	1.1474	0.19841	0.45604	0.67202	0.99937	0.56223	-0.83076	-1.6673	0.17078	0.77009	1.0942	0.12984	0.3914	0.71546	0.86321	0.56256	-0.82993	-0.6315	0.562	0.71865	1.0116	0.016601	0.06014	0.95493
3.64_420.22	0.92052	-0.11947	-0.53097	0.62355	0.93757	1.1494	0.20092	0.51774	0.63196	0.84414	1.503	0.58781	1.0356	0.35889	0.98289	0.85854	-0.22004	-0.51719	0.63231	0.99453	1.2902	0.36754	0.81612	0.46024	0.8213	1.4058	0.49139	0.84143	0.44747	0.99937	0.53094	-0.91337	-1.7692	0.15159	0.77009	1.3195	0.39997	1.6085	0.18301	0.63342	1.4181	0.50398	1.1881	0.30051	0.51738	0.92342	-0.11494	-0.45847	0.67042
3.64_401.18	1.0804	0.11152	0.12866	0.90384	0.97871	2.2331	1.159	2.2418	0.088443	0.42933	1.5431	0.62582	1.1125	0.32829	0.96153	0.83025	-0.26839	-0.80074	0.46814	0.99453	1.4107	0.4964	1.1523	0.31339	0.7773	1.1413	0.19065	0.47078	0.66232	0.99937	0.42436	-1.2366	-1.9055	0.12942	0.76728	1.1128	0.15414	0.59696	0.58268	0.79227	1.0571	0.080075	0.37331	0.72786	0.83436	0.84981	-0.23479	-0.38504	0.71981
3.64_232.19	1.2074	0.27185	0.14396	0.89249	0.9745	1.5524	0.63447	0.92856	0.40568	0.76447	0.56489	-0.82397	-1.9287	0.12601	0.84598	1.5475	0.62994	0.096017	0.92813	0.99572	1.233	0.30221	0.73844	0.50123	0.83025	0.48963	-1.0302	-2.0777	0.1063	0.9595	0.39504	-1.3399	-2.0995	0.10372	0.76728	1.6195	0.69553	1.5891	0.18724	0.63342	0.49125	-1.0255	-1.3386	0.25171	0.47602	1.0206	0.029458	0.086859	0.93496
3.63_738.48	0.027676	-5.1752	-3.6131	0.022494	0.90636	1.0102	0.014651	0.35737	0.73887	0.88119	0.89397	-0.16171	0.014161	0.98938	0.99616	14.128	3.8204	7.046	0.002139	0.30268	0.70927	-0.4956	-1.261	0.27586	0.76068	0.13767	-2.8607	-0.83716	0.44961	0.99937	0.58814	-0.76578	-1.721	0.16037	0.77009	1.3289	0.41028	0.028154	0.97889	0.98879	2.3803	1.2511	2.538	0.064116	0.34385	3.7007	1.8878	2.1293	0.10029
3.63_504.30	0.403	-1.3111	-1.4253	0.2272	0.90636	0.18131	-2.4635	-1.4007	0.23392	0.62746	0.53288	-0.9081	-1.9143	0.12811	0.84598	0.61927	-0.69135	-0.5206	0.63013	0.99453	0.23158	-2.1104	-4.2556	0.013099	0.57156	0.74364	-0.42732	0.21882	0.8375	0.99937	1.1502	0.20189	0.12445	0.90696	0.99346	NA	NA	NA	NA	NA	1.4386	0.5247	0.93525	0.40261	0.59089	4.0279	2.01	1.9609	0.12143
3.63_447.17	NA	NA	NA	NA	NA	NA	NA	NA	NA	NA	NA	NA	NA	NA	NA	NA	NA	NA	NA	NA	NA	NA	NA	NA	NA	NA	NA	NA	NA	NA	0.43829	-1.19	-0.46703	0.66478	0.9768	91.087	6.5092	3.1181	0.035593	0.59431	10.085	3.3341	3.0502	0.038021	0.33582	23.502	4.5547	3.4847	0.025244
3.63_440.18	NA	NA	NA	NA	NA	NA	NA	NA	NA	NA	1.262	0.33568	0.67373	0.53741	0.98383	3.2606	1.7051	0.33578	0.75391	0.99572	NA	NA	NA	NA	NA	NA	NA	NA	NA	NA	0.3738	-1.4197	-2.0955	0.10418	0.76728	0.8868	-0.17332	-0.11612	0.91315	0.95981	0.89279	-0.1636	0.13307	0.90057	0.94312	1.4642	0.55009	1.0441	0.35539
3.63_396.22	0.89092	-0.16663	-0.70416	0.52016	0.91275	1.4987	0.58368	1.0389	0.35752	0.74975	1.306	0.38517	0.81207	0.46231	0.98383	1.3077	0.38702	0.36625	0.73273	0.99572	1.8174	0.86184	1.7829	0.14917	0.74414	1.2887	0.36591	1.0011	0.37344	0.99937	0.45502	-1.136	-1.6962	0.16509	0.77009	0.91111	-0.13431	0.00269	0.99798	0.99825	0.99364	-0.0092089	0.28031	0.79314	0.87763	0.99778	-0.0032074	0.034368	0.97423
3.63_379.20	0.72513	-0.46369	-1.0033	0.37247	0.90636	2.3814	1.2518	0.1951	0.85482	0.92392	1.1269	0.17236	0.71691	0.51306	0.98383	1.271	0.34596	-0.047098	0.96469	0.99572	10.332	3.369	3.4696	0.025592	0.69735	1.3225	0.40324	2.2486	0.087779	0.89284	0.37146	-1.4287	-2.0105	0.11473	0.76728	0.91058	-0.13514	-0.11737	0.91222	0.95981	0.92245	-0.11646	0.20162	0.85005	0.91579	1.5012	0.5861	1.1295	0.32182
3.63_378.26	0.41949	-1.2533	-1.3468	0.2493	0.90636	0.98601	-0.020329	0.31522	0.76835	0.89075	0.88424	-0.1775	-0.01569	0.98823	0.99616	1.5851	0.66456	3.2978	0.029995	0.99453	0.70801	-0.49816	-1.2693	0.27316	0.75997	0.34399	-1.5395	-2.5159	0.065645	0.78734	0.6524	-0.61618	-1.6968	0.16498	0.77009	1.4656	0.5515	1.1548	0.31247	0.66504	2.1436	1.1	2.4283	0.072114	0.34385	1.8694	0.9026	1.4641	0.21703
3.63_333.19	NA	NA	NA	NA	NA	NA	NA	NA	NA	NA	1.618	0.69423	0.76839	0.48511	0.98383	1.7681	0.8222	0.19141	0.85753	0.99572	0.50314	-0.99096	-0.89587	0.42096	0.80118	NA	NA	NA	NA	NA	0.33264	-1.588	-2.1714	0.095663	0.76728	0.88103	-0.18274	-0.13767	0.89716	0.95272	0.89773	-0.15565	0.16887	0.87409	0.92979	1.4288	0.51477	0.98279	0.38135
3.63_291.20	2.0063	1.0045	1.4067	0.23225	0.90636	1.4098	0.49545	1.0778	0.34179	0.74054	0.48635	-1.0399	-1.1594	0.31077	0.9507	1.0506	0.071187	-0.17303	0.87103	0.99572	0.85753	-0.22173	-0.64945	0.55146	0.85332	0.61422	-0.70317	-1.6237	0.17977	0.99937	0.19042	-2.3927	-2.4097	0.073579	0.76728	4.9903	2.3191	1.4972	0.20869	0.63342	7.76	2.9561	2.8996	0.044137	0.33691	1.5864	0.66571	1.0806	0.34067
3.61_547.14	NA	NA	NA	NA	NA	NA	NA	NA	NA	NA	0.96713	-0.048225	0.36674	0.73239	0.98633	NA	NA	NA	NA	NA	0.91418	-0.12945	-0.035401	0.97346	0.9973	5.531	2.4675	1.9006	0.13015	0.9595	0.41403	-1.2722	-2.1374	0.099373	0.76728	0.36461	-1.4556	-0.88167	0.42775	0.70291	0.95082	-0.072751	-0.40755	0.70447	0.81871	1.0347	0.049184	0.80578	0.46554
3.61_496.18	NA	NA	NA	NA	NA	NA	NA	NA	NA	NA	26.171	4.7099	3.1691	0.033886	0.84598	NA	NA	NA	NA	NA	NA	NA	NA	NA	NA	NA	NA	NA	NA	NA	0.43547	-1.1993	-1.5736	0.1907	0.78346	11.628	3.5395	4.53	0.010577	0.59431	3.6311	1.8604	2.7793	0.049854	0.33691	NA	NA	NA	NA
3.61_482.29	0.30769	-1.7004	-4.2009	0.013686	0.90636	0.37156	-1.4283	-0.78506	0.47631	0.77407	0.48485	-1.0444	-2.5803	0.061309	0.84598	0.67837	-0.55986	-0.41392	0.70017	0.99572	0.19605	-2.3507	-5.4947	0.0053467	0.50069	0.88066	-0.18334	-0.050935	0.96182	0.99937	0.95084	-0.072722	-0.11344	0.91515	0.99458	1.0311	0.044249	0.28307	0.79117	0.90312	0.88097	-0.18284	-0.57709	0.5948	0.74408	1.2439	0.31489	0.97104	0.38651
3.61_479.16	NA	NA	NA	NA	NA	NA	NA	NA	NA	NA	NA	NA	NA	NA	NA	NA	NA	NA	NA	NA	NA	NA	NA	NA	NA	NA	NA	NA	NA	NA	0.34908	-1.5184	-1.6813	0.16801	0.77009	9.41	3.2342	4.5197	0.010661	0.59431	2.9146	1.5433	2.3206	0.081084	0.34904	NA	NA	NA	NA
3.60_694.46	0.21615	-2.2099	-1.168	0.30768	0.90636	0.99974	-0.00037857	0.38604	0.71912	0.876	0.84764	-0.23848	-0.17837	0.8671	0.98633	4.1432	2.0508	2.5157	0.06566	0.99453	0.72623	-0.4615	-1.3401	0.25128	0.75113	0.088865	-3.4922	-0.99923	0.37423	0.99937	0.60539	-0.72406	-1.823	0.14237	0.76728	1.4636	0.5495	-0.024763	0.98143	0.98988	2.5522	1.3517	3.1109	0.03584	0.33582	2.619	1.389	1.7314	0.15843
3.60_576.40	0.59699	-0.74423	-1.6646	0.17132	0.90636	0.70769	-0.49881	0.11779	0.91191	0.95649	0.61988	-0.68995	-1.5011	0.20774	0.86306	0.44327	-1.1737	-0.98132	0.382	0.99453	0.47086	-1.0866	-2.4642	0.069378	0.74414	0.59069	-0.75954	-0.74338	0.49854	0.99937	0.57149	-0.8072	-2.1751	0.095264	0.76728	5.7744	2.5297	1.7222	0.16014	0.62919	2.5824	1.3687	3.7549	0.019863	0.33582	3.2535	1.702	2.8256	0.047557
3.60_356.25	0.40756	-1.2949	-1.1793	0.30362	0.90636	0.93499	-0.096982	0.3244	0.76189	0.88594	0.85056	-0.23352	-0.14886	0.88887	0.98633	3.3777	1.7561	2.3262	0.080588	0.99453	0.74828	-0.41834	-1.3832	0.23878	0.74414	0.3924	-1.3496	-0.57379	0.59683	0.99937	0.57918	-0.78791	-2.0101	0.11478	0.76728	1.6589	0.73023	1.1085	0.32981	0.66744	2.3076	1.2064	2.8497	0.046408	0.33691	2.1102	1.0773	1.8933	0.13124
3.60_275.23	1.5776	0.65769	0.1021	0.92359	0.98139	2.4763	1.3082	1.2158	0.2909	0.69442	0.78022	-0.35805	-0.86878	0.43399	0.98383	1.3343	0.4161	0.041029	0.96924	0.99638	1.9425	0.9579	0.88775	0.42483	0.80331	0.55704	-0.84416	-2.611	0.059355	0.76336	0.27378	-1.8689	-1.9641	0.12098	0.76728	1.2183	0.28493	0.44649	0.67835	0.84341	0.35112	-1.51	-1.3356	0.25261	0.47602	1.2285	0.29687	0.4796	0.65656
3.60_249.11	NA	NA	NA	NA	NA	4.857	2.2801	0.48578	0.65253	0.85218	1.5449	0.62748	0.68613	0.53033	0.98383	NA	NA	NA	NA	NA	NA	NA	NA	NA	NA	0.41229	-1.2783	-0.76662	0.48605	0.99937	0.45785	-1.1271	-1.8907	0.13164	0.76728	1.183	0.24251	0.79536	0.47093	0.73049	0.71431	-0.48538	-0.88168	0.42774	0.61417	1.1026	0.14088	0.071402	0.94651
3.60_207.92	3.1689	1.664	1.8767	0.13379	0.90636	3.1428	1.652	1.9143	0.12811	0.4888	1.4351	0.52117	0.47883	0.65706	0.98383	1.2947	0.37262	0.54357	0.61562	0.99453	1.36	0.44364	0.087916	0.93417	0.98423	1.52	0.60411	0.5283	0.62524	0.99937	0.93199	-0.10162	-0.2864	0.7888	0.98546	2.3177	1.2127	2.0895	0.10489	0.61591	0.65116	-0.61893	-1.0435	0.35563	0.55931	0.59753	-0.74291	-1.984	0.11826
3.60_190.93	3.4601	1.7908	1.9752	0.11946	0.90636	2.9994	1.5847	1.865	0.13561	0.49795	1.4831	0.56863	0.58311	0.59111	0.98383	1.2772	0.35301	0.52533	0.62713	0.99453	1.4203	0.50615	0.17241	0.87149	0.97398	1.5935	0.67219	0.63216	0.56161	0.99937	0.90969	-0.13655	-0.32846	0.75904	0.98311	2.3428	1.2282	2.4242	0.072436	0.60972	0.65617	-0.60787	-1.4033	0.2332	0.45799	0.58232	-0.78012	-2.021	0.11336
3.60_183.14	NA	NA	NA	NA	NA	NA	NA	NA	NA	NA	NA	NA	NA	NA	NA	NA	NA	NA	NA	NA	NA	NA	NA	NA	NA	NA	NA	NA	NA	NA	0.33063	-1.5967	-1.8673	0.13526	0.76728	1.2574	0.33042	0.89116	0.4232	0.70127	0.75381	-0.40772	-0.71764	0.51266	0.6823	0.99791	-0.003017	-0.21138	0.84293
3.59_591.34	NA	NA	NA	NA	NA	NA	NA	NA	NA	NA	NA	NA	NA	NA	NA	NA	NA	NA	NA	NA	NA	NA	NA	NA	NA	NA	NA	NA	NA	NA	0.27577	-1.8585	-2.1852	0.094196	0.76728	1.3332	0.41489	0.073725	0.94477	0.97416	2.0572	1.0407	1.805	0.14538	0.39187	1.6461	0.71902	0.90205	0.41804
3.59_458.15	0.83497	-0.2602	-0.39631	0.71211	0.94679	0.15315	-2.707	-1.6601	0.17223	0.5467	0.96021	-0.058577	0.091931	0.93117	0.98808	1.5506	0.63282	-0.17349	0.8707	0.99572	0.47271	-1.081	-1.7523	0.1546	0.74414	0.98445	-0.022609	0.042084	0.96845	0.99937	0.4762	-1.0703	-1.8012	0.14604	0.76728	0.22585	-2.1466	-2.7209	0.052935	0.59431	0.61748	-0.69553	-0.96882	0.3875	0.58367	0.90898	-0.13768	-0.66591	0.54191
3.59_214.88	4.8219	2.2696	2.0143	0.11423	0.90636	2.9428	1.5572	1.5836	0.18846	0.56639	1.7247	0.78635	0.53578	0.62052	0.98383	1.3367	0.41865	0.65808	0.54643	0.99453	1.4872	0.5726	0.09547	0.92853	0.9831	2.0456	1.0325	0.73798	0.50148	0.99937	0.87981	-0.18473	-0.44582	0.6788	0.9768	2.31	1.2079	3.0301	0.038778	0.59431	1.0073	0.010549	-0.059766	0.95521	0.97555	0.53479	-0.90295	-3.0016	0.039881
3.59_187.86	3.3264	1.734	2.2224	0.090367	0.90636	2.9793	1.575	1.7631	0.15266	0.5223	1.6666	0.73695	0.748	0.49604	0.98383	1.4762	0.56188	0.92553	0.40707	0.99453	1.3538	0.43705	0.26466	0.80435	0.95538	1.7728	0.826	0.9917	0.37748	0.99937	0.99068	-0.013506	-0.2318	0.82807	0.98546	1.8639	0.89835	2.6792	0.055274	0.59431	0.96113	-0.057201	-0.34608	0.74672	0.84675	0.7453	-0.4241	-2.389	0.075247
3.58_460.28	0.30808	-1.6986	-1.9375	0.12474	0.90636	0.18286	-2.4512	-1.2674	0.27377	0.6759	0.52768	-0.92227	-2.262	0.08649	0.84598	0.58867	-0.76446	-0.5083	0.63799	0.99453	0.18869	-2.4059	-6.4643	0.0029496	0.38494	0.83475	-0.26059	0.045795	0.96567	0.99937	0.26605	-1.9103	-2.3094	0.082088	0.76728	NA	NA	NA	NA	NA	3.2557	1.703	0.83753	0.44942	0.63003	5.5275	2.4666	3.6202	0.022354
3.58_439.11	1.2906	0.36806	0.42523	0.69255	0.94483	0.68865	-0.53815	-0.47257	0.66115	0.85559	0.82902	-0.27053	-0.65776	0.54662	0.98383	1.1891	0.24991	-0.22858	0.8304	0.99572	0.66824	-0.58157	-1.1078	0.33008	0.7773	0.87187	-0.19781	0.035814	0.97315	0.99937	0.62813	-0.67087	-1.132	0.32088	0.87781	0.26972	-1.8905	-3.693	0.020963	0.59431	1.1022	0.14036	-0.039384	0.97047	0.98276	1.0499	0.07021	0.36967	0.73037
3.58_420.22	0.96121	-0.057075	0.011352	0.99149	0.99795	1.2825	0.35895	0.89091	0.42332	0.766	0.95221	-0.070646	0.025735	0.9807	0.99616	0.74791	-0.41907	-1.1315	0.32107	0.99453	1.3509	0.43395	1.0799	0.34096	0.7773	1.112	0.15319	0.64532	0.55387	0.99937	0.5304	-0.91484	-1.9205	0.1272	0.76728	1.066	0.092175	0.27906	0.79403	0.90513	1.1233	0.16769	0.39235	0.71481	0.82661	0.95272	-0.06988	-0.22208	0.83513
3.58_236.20	1.5147	0.59908	1.1407	0.31764	0.90636	NA	NA	NA	NA	NA	NA	NA	NA	NA	NA	0.96115	-0.057172	-0.35211	0.74253	0.99572	NA	NA	NA	NA	NA	0.98533	-0.021319	0.25784	0.80925	0.99937	0.1735	-2.527	-3.6273	0.022212	0.76728	1.2762	0.35183	0.46588	0.66554	0.83581	0.18408	-2.4416	-2.2387	0.088751	0.35428	1.9774	0.9836	0.97597	0.38434
3.58_189.86	3.3784	1.7563	2.3096	0.082069	0.90636	3.0434	1.6057	1.7159	0.16133	0.52912	1.6274	0.70257	0.73394	0.50368	0.98383	1.4645	0.5504	0.908	0.41524	0.99453	1.4076	0.49321	0.33144	0.75695	0.93595	1.7734	0.82652	0.91987	0.40969	0.99937	0.91504	-0.12809	-0.50861	0.63779	0.9768	2.1536	1.1068	4.6963	0.0093339	0.59431	0.95235	-0.070439	-0.28515	0.78968	0.87726	0.73014	-0.45375	-2.2067	0.091965
3.56_91.05	0.9904	-0.013921	-0.18831	0.8598	0.96649	1.2287	0.29717	0.69949	0.52279	0.78934	1.2111	0.27633	0.70472	0.51985	0.98383	0.97408	-0.037883	-0.041362	0.96899	0.99638	0.95912	-0.060217	-0.10595	0.92072	0.98279	0.96432	-0.052418	-0.1425	0.89357	0.99937	1.0705	0.098285	-0.25666	0.8101	0.98546	1.805	0.85203	2.2257	0.09004	0.61082	2.0617	1.0438	2.7876	0.049432	0.33691	1.1831	0.24257	0.19237	0.85682
3.56_655.44	NA	NA	NA	NA	NA	NA	NA	NA	NA	NA	NA	NA	NA	NA	NA	NA	NA	NA	NA	NA	NA	NA	NA	NA	NA	NA	NA	NA	NA	NA	1.9299	0.94855	0.68834	0.52908	0.97584	3.1873	1.6723	0.089094	0.93329	0.96813	4.1344	2.0477	2.1221	0.10111	0.36492	6.6269	2.7283	1.2248	0.28784
3.56_539.25	NA	NA	NA	NA	NA	NA	NA	NA	NA	NA	7.7627	2.9566	1.3476	0.24907	0.90847	NA	NA	NA	NA	NA	NA	NA	NA	NA	NA	NA	NA	NA	NA	NA	0.016288	-5.9401	-6.1304	0.0035879	0.76728	57.077	5.8348	2.9787	0.040792	0.59431	10.819	3.4355	3.1486	0.03456	0.33582	NA	NA	NA	NA
3.56_490.06	NA	NA	NA	NA	NA	NA	NA	NA	NA	NA	NA	NA	NA	NA	NA	NA	NA	NA	NA	NA	NA	NA	NA	NA	NA	NA	NA	NA	NA	NA	1.2547	0.32735	0.62329	0.56687	0.97584	2.1827	1.1261	0.11985	0.91038	0.9598	1.8232	0.8665	1.4522	0.2201	0.44949	2.2135	1.1463	0.54794	0.61288
3.56_488.06	NA	NA	NA	NA	NA	NA	NA	NA	NA	NA	NA	NA	NA	NA	NA	NA	NA	NA	NA	NA	NA	NA	NA	NA	NA	NA	NA	NA	NA	NA	1.2361	0.3058	0.62529	0.56568	0.97584	2.0059	1.0042	-0.044371	0.96674	0.98295	1.7704	0.82408	1.5106	0.2054	0.43532	2.1076	1.0756	0.54261	0.61622
3.56_452.08	NA	NA	NA	NA	NA	NA	NA	NA	NA	NA	NA	NA	NA	NA	NA	NA	NA	NA	NA	NA	NA	NA	NA	NA	NA	NA	NA	NA	NA	NA	1.3181	0.39845	0.95192	0.39504	0.91882	1.6373	0.71129	0.29291	0.78416	0.89837	1.6547	0.72655	1.371	0.24227	0.4671	2.1105	1.0776	0.74875	0.49564
3.56_412.20	NA	NA	NA	NA	NA	NA	NA	NA	NA	NA	3.4411	1.7829	1.8618	0.13611	0.84598	NA	NA	NA	NA	NA	NA	NA	NA	NA	NA	NA	NA	NA	NA	NA	1.2486	0.32036	1.654	0.17347	0.77009	1.5695	0.65027	0.9883	0.37895	0.68755	1.4665	0.55241	1.4721	0.21497	0.44332	1.7752	0.82796	1.2602	0.2761
3.56_396.22	0.74762	-0.41963	-1.8651	0.13559	0.90636	1.842	0.88123	1.6556	0.17315	0.54689	0.99188	-0.011757	0.22396	0.83376	0.98633	1.5038	0.58858	2.3809	0.075913	0.99453	1.2379	0.30786	2.98	0.04074	0.74414	1.1654	0.22083	0.5818	0.59191	0.99937	0.53805	-0.89418	-1.742	0.15647	0.77009	1.4757	0.56138	1.7427	0.15635	0.62919	1.0679	0.094751	0.49117	0.64904	0.78012	0.95766	-0.062422	-0.13444	0.89955
3.56_395.21	NA	NA	NA	NA	NA	NA	NA	NA	NA	NA	2.2182	1.1494	1.3976	0.23477	0.89315	6.0863	2.6056	0.43876	0.68349	0.99453	12.673	3.6637	2.9483	0.042039	0.74414	NA	NA	NA	NA	NA	1.1648	0.22007	2.1907	0.093621	0.76728	1.4597	0.54563	0.9802	0.38249	0.68868	1.3159	0.39605	1.1769	0.30449	0.51914	1.6712	0.74086	1.2485	0.27994
3.56_390.21	0.22741	-2.1367	-1.9698	0.1202	0.90636	0.78178	-0.35517	-0.048407	0.96371	0.98157	2.0871	1.0615	1.2616	0.27565	0.93246	3.2217	1.6878	0.48799	0.6511	0.99453	5.5106	2.4622	1.984	0.11826	0.74414	4.451	2.1541	2.5546	0.062996	0.77091	1.2799	0.35608	1.2594	0.27636	0.83989	1.5898	0.66885	0.93008	0.40498	0.69798	1.9205	0.94149	2.161	0.096784	0.36001	1.9795	0.98513	1.1319	0.32095
3.56_385.18	NA	NA	NA	NA	NA	NA	NA	NA	NA	NA	11.854	3.5673	1.7028	0.16382	0.84598	NA	NA	NA	NA	NA	NA	NA	NA	NA	NA	NA	NA	NA	NA	NA	1.2503	0.32224	1.6491	0.17447	0.77135	1.3566	0.43997	0.69624	0.52462	0.75833	1.1723	0.22928	0.65994	0.54536	0.70717	2.0129	1.0093	1.2695	0.27311
3.56_365.19	NA	NA	NA	NA	NA	NA	NA	NA	NA	NA	7.0811	2.824	2.7966	0.048983	0.84598	1.8584	0.89405	0.20544	0.84726	0.99572	6.3083	2.6572	1.721	0.16036	0.74414	7.6134	2.9285	1.8069	0.14506	0.97746	1.2747	0.35013	1.2169	0.29052	0.85526	1.5465	0.62898	0.92398	0.40779	0.69798	1.6827	0.7508	1.664	0.17144	0.40632	2.3414	1.2274	1.3731	0.24166
3.56_363.19	1.0078	0.01114	0.0047263	0.99646	0.99923	1.7641	0.81895	0.25637	0.81031	0.90848	2.2807	1.1895	1.7236	0.15988	0.84598	3.2569	1.7035	0.53221	0.62277	0.99453	18.189	4.185	4.4965	0.010852	0.5681	2.5836	1.3694	0.36396	0.73431	0.99937	1.3285	0.40977	1.4541	0.21959	0.80619	1.5293	0.61284	0.85022	0.4431	0.71167	1.6201	0.69612	1.5651	0.19262	0.42394	2.2212	1.1514	1.4109	0.23109
3.56_351.21	1.2939	0.37174	1.2513	0.27902	0.90636	1.1082	0.14826	0.56166	0.60433	0.83555	2.7039	1.435	1.5831	0.18856	0.85017	1.4956	0.58071	0.44554	0.67898	0.99453	1.3074	0.38669	2.2048	0.092158	0.74414	0.75645	-0.40269	-0.63028	0.56273	0.99937	1.6048	0.6824	0.010909	0.99182	0.99777	2.1027	1.0723	1.2022	0.29559	0.65865	2.4303	1.2811	2.2848	0.084336	0.34904	2.1766	1.1221	0.57424	0.59655
3.56_346.26	0.64678	-0.62865	-2.609	0.059479	0.90636	0.95482	-0.0667	0.39134	0.7155	0.876	3.045	1.6064	1.6671	0.17082	0.84732	2.5336	1.3412	0.53353	0.62193	0.99453	2.4482	1.2917	1.7041	0.16358	0.74414	2.9216	1.5467	1.5648	0.19268	0.99937	1.3517	0.43481	0.081911	0.93865	0.99549	1.7002	0.76568	1.4493	0.22085	0.63342	2.1829	1.1262	2.3606	0.077613	0.34847	1.6915	0.75832	0.59866	0.58165
3.56_328.25	0.59291	-0.75411	-0.66339	0.54336	0.92276	1.3895	0.47457	0.16726	0.87528	0.93513	7.4413	2.8955	2.2044	0.092195	0.84598	1.7203	0.78264	-0.2345	0.82611	0.99572	2.1636	1.1134	0.79938	0.46885	0.82383	1.0806	0.11178	0.03771	0.97173	0.99937	1.2506	0.32264	-0.084246	0.93691	0.99516	1.7614	0.81675	1.5944	0.18607	0.63342	2.3008	1.2022	2.8179	0.047932	0.33691	1.56	0.64151	0.44224	0.68118
3.56_327.32	NA	NA	NA	NA	NA	NA	NA	NA	NA	NA	NA	NA	NA	NA	NA	NA	NA	NA	NA	NA	NA	NA	NA	NA	NA	NA	NA	NA	NA	NA	1.2934	0.3712	1.3447	0.24992	0.82264	1.5683	0.64916	0.77651	0.4808	0.73375	1.6167	0.69306	1.5297	0.20083	0.43129	1.8568	0.89284	0.957	0.39276
3.56_327.11	NA	NA	NA	NA	NA	NA	NA	NA	NA	NA	1.3368	0.41875	0.15066	0.88754	0.98633	NA	NA	NA	NA	NA	NA	NA	NA	NA	NA	NA	NA	NA	NA	NA	1.2485	0.32019	1.493	0.20973	0.8034	1.4648	0.5507	0.5938	0.5846	0.79227	1.8346	0.87549	2.0043	0.11555	0.37365	1.9532	0.96588	1.1826	0.30246
3.56_311.22	1.0259	0.036895	0.025833	0.98063	0.99498	0.42974	-1.2185	-0.71771	0.51262	0.78573	3.4667	1.7936	1.7874	0.1484	0.84598	4.9719	2.3138	0.73787	0.50154	0.99453	6.8812	2.7827	2.4346	0.071622	0.74414	1.8529	0.88975	1.3142	0.25908	0.99937	1.3173	0.39758	-0.015969	0.98802	0.99729	1.7723	0.82563	1.5432	0.19766	0.63342	2.3206	1.2145	2.5254	0.06498	0.34385	1.6169	0.69321	0.53381	0.62176
3.56_235.17	0.69503	-0.52485	-0.57547	0.5958	0.93166	1.1558	0.20895	0.25732	0.80963	0.90848	2.6113	1.3848	1.7322	0.15828	0.84598	1.0449	0.063402	-0.048213	0.96386	0.99572	1.4213	0.50718	0.89429	0.42171	0.80192	1.8161	0.86086	2.0141	0.11427	0.9595	1.2686	0.3432	-0.057137	0.95718	0.99607	1.7605	0.81595	1.668	0.17063	0.62947	2.3669	1.243	2.9864	0.040482	0.33582	1.3114	0.39107	0.14599	0.89099
3.56_177.13	0.85916	-0.219	-0.7137	0.51484	0.91275	1.3072	0.38652	0.84331	0.44653	0.76851	1.5091	0.59368	1.2058	0.29433	0.93741	1.0145	0.020824	0.12359	0.9076	0.99572	1.1847	0.24449	1.6611	0.17204	0.74414	1.2194	0.28618	0.84773	0.44434	0.99937	1.1447	0.19496	-0.17914	0.86653	0.98906	1.9252	0.94502	2.2359	0.089027	0.61082	2.0867	1.0612	2.6841	0.054994	0.33924	1.3776	0.46211	0.2728	0.79851
3.56_159.12	0.72893	-0.45615	-0.81067	0.46303	0.91269	1.1989	0.26173	0.41847	0.6971	0.86796	2.0262	1.0188	1.0383	0.35777	0.98205	1.6151	0.69163	0.1902	0.85841	0.99572	2.1681	1.1165	1.1082	0.32992	0.7773	0.45549	-1.1345	-1.6146	0.18169	0.99937	1.2132	0.27887	-0.10199	0.92367	0.99458	1.8571	0.89303	1.8466	0.13854	0.62456	2.1347	1.0941	2.5103	0.066037	0.34385	1.4226	0.50854	0.25667	0.8101
3.56_135.12	0.91168	-0.1334	-0.52624	0.62655	0.93757	1.3748	0.45918	0.81384	0.46141	0.76957	1.0108	0.015493	0.16958	0.87357	0.98633	1.1782	0.2366	1.1715	0.30643	0.99453	1.3867	0.4717	2.3544	0.078138	0.74414	0.65405	-0.61253	-2.2719	0.085544	0.89013	1.1472	0.19814	0.027964	0.97903	0.99729	1.7633	0.81829	3.2467	0.031474	0.59431	1.8901	0.91849	2.5795	0.061357	0.34385	1.1903	0.25133	0.22354	0.83407
3.56_133.10	1.2393	0.30952	0.57132	0.59835	0.93166	1.8752	0.90704	1.3301	0.25426	0.65298	1.8769	0.90836	1.3785	0.24012	0.89628	1.0453	0.063907	0.22512	0.83292	0.99572	1.4163	0.50211	1.5653	0.19257	0.74414	1.2518	0.32406	1.1052	0.33106	0.99937	1.1495	0.20101	-0.17573	0.86904	0.98906	1.739	0.79829	1.9287	0.12601	0.61873	2.0228	1.0163	2.9261	0.042979	0.33673	1.2552	0.32792	0.12695	0.9051
3.55_650.43	0.13096	-2.9328	-0.82923	0.45359	0.91269	0.90224	-0.14842	0.25986	0.8078	0.90773	0.85949	-0.21845	-0.18673	0.86096	0.98633	12.705	3.6673	4.3023	0.012623	0.70149	0.65477	-0.61094	-1.7618	0.15289	0.74414	0.23364	-2.0976	-0.63357	0.56078	0.99937	0.79148	-0.33738	-1.0194	0.36566	0.90418	1.4691	0.55497	0.90629	0.41604	0.69903	2.5648	1.3588	4.1306	0.014487	0.33582	2.7532	1.4611	2.7626	0.050716
3.55_532.37	0.55965	-0.8374	-1.7125	0.16196	0.90636	0.653	-0.61486	-0.0070392	0.99472	0.99798	0.62371	-0.68106	-1.6233	0.17985	0.84732	0.48087	-1.0563	-1.0369	0.35836	0.99453	0.46922	-1.0917	-3.4184	0.02682	0.69735	0.50782	-0.97761	-0.97987	0.38263	0.99937	0.78683	-0.34587	-1.7869	0.14848	0.76961	1.8212	0.86488	0.92679	0.40649	0.69798	2.8605	1.5163	4.1944	0.013758	0.33582	2.7009	1.4334	3.6911	0.020998
3.55_334.23	1.5684	0.64931	2.1863	0.094077	0.90636	1.3517	0.43482	0.8026	0.46718	0.7709	0.79868	-0.32432	-0.62061	0.56847	0.98383	1.0723	0.10076	0.44179	0.68148	0.99453	0.74437	-0.4259	-1.1293	0.32191	0.7773	0.5366	-0.89807	-1.838	0.13993	0.97355	1.2628	0.33663	0.24948	0.81528	0.98546	1.5984	0.67667	1.6405	0.17624	0.62947	0.86792	-0.20436	-0.55864	0.6062	0.75097	1.0936	0.12914	0.1962	0.85402
3.55_257.19	NA	NA	NA	NA	NA	NA	NA	NA	NA	NA	1.7827	0.83408	0.58118	0.59229	0.98383	NA	NA	NA	NA	NA	NA	NA	NA	NA	NA	NA	NA	NA	NA	NA	1.3969	0.48218	0.095227	0.92871	0.99458	1.7855	0.8363	1.0904	0.33682	0.66744	2.5413	1.3456	2.7887	0.049377	0.33691	1.8323	0.87365	0.49008	0.64974
3.55_134.86	3.9924	1.9972	1.9009	0.13011	0.90636	2.588	1.3718	1.4128	0.23057	0.62375	1.7427	0.80134	0.93625	0.40215	0.98383	1.4505	0.53659	0.77675	0.48068	0.99453	1.6288	0.70383	0.63853	0.55786	0.85754	2.0395	1.0282	1.0545	0.35114	0.99937	1.0051	0.0073481	-0.21508	0.84023	0.98825	1.373	0.45729	3.9234	0.017198	0.59431	1.9723	0.97991	2.3694	0.076869	0.34804	1.2466	0.31803	2.4152	0.073143
3.55_132.87	3.8279	1.9365	1.8795	0.13336	0.90636	2.4923	1.3175	1.4415	0.2229	0.61676	1.7372	0.79676	0.90471	0.41678	0.98383	1.4197	0.50563	0.80714	0.46484	0.99453	1.5914	0.67028	0.64003	0.55697	0.8573	1.9924	0.99453	1.1305	0.32147	0.99937	1.0217	0.030973	-0.12825	0.90414	0.99302	1.5884	0.66756	4.1164	0.014656	0.59431	1.7541	0.81074	2.0846	0.10548	0.36919	1.3119	0.39167	3.2129	0.032498
3.54_481.32	0.31198	-1.6805	-0.89898	0.41949	0.91106	0.90042	-0.15133	0.18897	0.85932	0.92644	1.0058	0.0083084	0.33635	0.75351	0.98633	4.9142	2.2969	6.8142	0.0024243	0.30268	0.83515	-0.25989	-0.97862	0.38318	0.78261	0.3868	-1.3703	-0.7442	0.4981	0.99937	0.80029	-0.32141	-0.72905	0.50636	0.97351	0.94192	-0.086316	-0.36542	0.7333	0.87407	1.6432	0.71651	1.7522	0.15463	0.40093	3.1548	1.6575	2.7509	0.051325
3.54_441.12	1.7461	0.80414	1.7273	0.15919	0.90636	0.35434	-1.4968	-0.54401	0.61534	0.84088	0.67237	-0.57267	-1.2448	0.28117	0.93495	1.1109	0.15177	-0.4524	0.67443	0.99453	0.45963	-1.1215	-1.5809	0.18905	0.74414	1.1634	0.21839	0.5329	0.62233	0.99937	0.94307	-0.08457	-0.019448	0.98542	0.99729	0.28827	-1.7945	-2.1288	0.10034	0.61515	1.0298	0.04232	-0.15251	0.88617	0.93718	1.0921	0.12708	0.50995	0.63694
3.54_438.26	0.31621	-1.6611	-2.712	0.053429	0.90636	0.37406	-1.4186	-1.0383	0.35778	0.74979	0.5417	-0.88443	-2.4964	0.067022	0.84598	0.70144	-0.51161	-0.6107	0.57439	0.99453	0.17787	-2.4911	-6.7813	0.0024685	0.38354	0.71591	-0.48216	-0.26798	0.80196	0.99937	0.83025	-0.26838	-0.58	0.59302	0.97584	1.47	0.55577	1.2317	0.28552	0.6566	0.85152	-0.23188	-0.69432	0.5257	0.69272	0.88455	-0.17699	-0.71272	0.51539
3.54_225.06	1.3343	0.41612	1.1406	0.31769	0.90636	2.1205	1.0844	2.8433	0.046713	0.35175	0.96996	-0.043997	-0.30405	0.77625	0.98633	1.4467	0.53278	1.785	0.14881	0.99453	1.3109	0.39059	0.73368	0.50383	0.83102	0.92494	-0.11257	-0.38319	0.72108	0.99937	1.1094	0.14979	0.13907	0.89612	0.99257	0.82831	-0.27175	-0.94581	0.3978	0.69517	1.1881	0.24864	0.14192	0.89401	0.94074	1.1301	0.17644	0.37357	0.72768
3.53_214.88	4.7034	2.2337	1.9853	0.11809	0.90636	3.4379	1.7815	1.7108	0.16229	0.5302	1.7769	0.82933	0.61136	0.574	0.98383	1.4474	0.53346	0.75755	0.4909	0.99453	1.3969	0.48227	0.090812	0.93201	0.98367	2.2186	1.1496	0.9718	0.38618	0.99937	0.87799	-0.18772	-0.4774	0.65799	0.9768	2.4497	1.2926	2.9752	0.040935	0.59431	0.97442	-0.037387	-0.18865	0.85955	0.92224	0.54007	-0.88878	-2.993	0.04022
3.52_593.36	NA	NA	NA	NA	NA	NA	NA	NA	NA	NA	5.5363	2.4689	1.9003	0.13019	0.84598	NA	NA	NA	NA	NA	NA	NA	NA	NA	NA	NA	NA	NA	NA	NA	0.33278	-1.5874	-2.1815	0.094589	0.76728	1.3335	0.41524	0.11354	0.91508	0.95981	2.2093	1.1436	1.6601	0.17223	0.40663	1.37	0.45422	1.0964	0.33447
3.52_215.11	1.7673	0.82158	1.09	0.33698	0.90636	NA	NA	NA	NA	NA	0.88999	-0.16813	0.35826	0.73826	0.98633	5.6957	2.5099	1.4658	0.21657	0.99453	0.84294	-0.2465	-0.75754	0.4909	0.82827	NA	NA	NA	NA	NA	0.6465	-0.62927	-1.4454	0.22185	0.80849	3.7128	1.8925	1.1094	0.32947	0.66744	1.8833	0.91323	1.935	0.1251	0.3789	2.1265	1.0885	2.1016	0.10347
3.52_207.92	3.2557	1.703	1.8173	0.14332	0.90636	3.3624	1.7495	2.0098	0.11482	0.48036	1.399	0.4844	0.46271	0.66763	0.98383	1.4616	0.54756	0.67693	0.53558	0.99453	1.3838	0.46865	0.15922	0.88121	0.9746	1.4615	0.54748	0.50778	0.63833	0.99937	1.1852	0.24509	0.91602	0.41148	0.92503	2.1925	1.1326	2.5111	0.065983	0.59806	0.98661	-0.019453	-0.18768	0.86026	0.92229	0.56565	-0.82203	-2.484	0.06792
3.51_606.41	0.10134	-3.3028	-1.7424	0.15639	0.90636	0.89192	-0.16501	0.21011	0.84385	0.92062	0.66775	-0.58262	-0.83057	0.45292	0.98383	3.5584	1.8312	2.5262	0.064929	0.99453	0.65135	-0.61849	-1.7684	0.15172	0.74414	0.19522	-2.3569	-0.35637	0.73957	0.99937	0.67438	-0.56836	-1.6819	0.16788	0.77009	2.0048	1.0035	1.7691	0.1516	0.62919	2.2667	1.1806	3.183	0.033438	0.33582	2.9626	1.5669	2.9972	0.040052
3.51_510.16	1.1823	0.24156	0.093066	0.93033	0.98182	NA	NA	NA	NA	NA	7.7493	2.9541	1.8022	0.14586	0.84598	NA	NA	NA	NA	NA	NA	NA	NA	NA	NA	NA	NA	NA	NA	NA	0.51167	-0.96673	-1.2573	0.27705	0.84	7.7508	2.9543	1.6737	0.1695	0.62947	3.0258	1.5973	2.3694	0.076874	0.34804	2.2403	1.1637	1.5176	0.20372
3.51_493.14	NA	NA	NA	NA	NA	NA	NA	NA	NA	NA	NA	NA	NA	NA	NA	NA	NA	NA	NA	NA	NA	NA	NA	NA	NA	NA	NA	NA	NA	NA	0.35438	-1.4966	-1.5463	0.19692	0.78808	11.682	3.5462	2.6527	0.056822	0.59431	2.8549	1.5134	2.066	0.10771	0.36919	2.7106	1.4386	1.6827	0.16772
3.51_482.20	NA	NA	NA	NA	NA	NA	NA	NA	NA	NA	5.5443	2.471	1.8999	0.13026	0.84598	NA	NA	NA	NA	NA	NA	NA	NA	NA	NA	NA	NA	NA	NA	NA	0.53292	-0.908	-0.79011	0.47367	0.96324	27.389	4.7755	3.1032	0.036109	0.59431	2.8637	1.5179	2.1205	0.10128	0.36492	10.291	3.3633	2.1824	0.094488
3.51_416.25	0.11533	-3.1162	-3.7708	0.019591	0.90636	0.090447	-3.4668	-2.1024	0.10337	0.45742	0.46033	-1.1193	-3.0544	0.037864	0.84598	0.56582	-0.82159	-0.79736	0.46989	0.99453	0.16221	-2.624	-9.2861	0.0007481	0.27946	0.69837	-0.51793	-0.018589	0.98606	0.99937	0.65958	-0.60037	-1.0897	0.33708	0.89297	2.0795	1.0562	0.22279	0.83461	0.92531	3.042	1.605	1.242	0.28209	0.50159	7.9194	2.9854	4.1464	0.014302
3.50_618.41	0.1575	-2.6666	-3.1791	0.033565	0.90636	0.64517	-0.63224	-0.26585	0.80349	0.9068	0.56517	-0.82325	-2.1894	0.093751	0.84598	0.29998	-1.737	-1.8779	0.1336	0.99453	0.58157	-0.78199	-2.1647	0.096375	0.74414	0.50402	-0.98844	-0.70077	0.52207	0.99937	0.79849	-0.32466	-0.1502	0.88788	0.9914	1.4492	0.53523	0.10604	0.92066	0.96148	2.4269	1.2791	2.5813	0.061242	0.34385	38.377	5.2622	3.7151	0.020563
3.50_488.34	0.39867	-1.3267	-2.3164	0.081459	0.90636	0.61298	-0.70609	-0.054241	0.95934	0.97903	0.51317	-0.96248	-2.4103	0.073533	0.84598	0.37464	-1.4164	-1.2057	0.29437	0.99453	0.39476	-1.341	-3.4159	0.026881	0.69735	0.50455	-0.98693	-0.71577	0.5137	0.99937	0.85226	-0.23064	-1.3447	0.24991	0.82264	2.1025	1.0721	1.7286	0.15895	0.62919	1.775	0.82781	1.9753	0.11944	0.37474	2.2208	1.1511	5.2948	0.0061088
3.50_482.26	0.35175	-1.5074	-1.6607	0.17211	0.90636	2.4429	1.2886	0.81703	0.45978	0.76957	2.872	1.5221	1.1853	0.3015	0.94279	0.77868	-0.3609	0.085018	0.93633	0.99572	3.4021	1.7664	2.2443	0.088201	0.74414	0.43651	-1.1959	-1.2457	0.28087	0.99937	0.21689	-2.205	-2.0034	0.11567	0.76728	0.69274	-0.52962	0.30482	0.77571	0.89558	0.69583	-0.52318	-1.3534	0.24735	0.47321	0.34547	-1.5334	-0.54591	0.61415
3.50_463.22	NA	NA	NA	NA	NA	2.1007	1.0709	0.30995	0.77207	0.89212	5.6461	2.4972	0.72481	0.50869	0.98383	0.11574	-3.111	-1.5754	0.19028	0.99453	NA	NA	NA	NA	NA	NA	NA	NA	NA	NA	0.15525	-2.6873	-2.2159	0.091026	0.76728	0.63624	-0.65236	0.25615	0.81047	0.91395	0.5969	-0.74444	-2.301	0.082846	0.34904	0.45676	-1.1305	-0.17069	0.87276
3.50_459.30	0.32829	-1.607	-0.61889	0.56949	0.92596	0.9499	-0.074157	0.25518	0.81117	0.90855	0.87471	-0.19312	-0.084244	0.93691	0.98808	2.1716	1.1188	1.4822	0.21241	0.99453	0.83326	-0.26315	-0.58955	0.58718	0.86356	0.50067	-0.99806	-0.049783	0.96268	0.99937	0.69379	-0.52742	-1.1039	0.33157	0.89022	1.8674	0.90102	1.335	0.25278	0.64274	2.0306	1.0219	2.293	0.083579	0.34904	3.8753	1.9543	2.4901	0.067477
3.50_419.23	NA	NA	NA	NA	NA	1.5999	0.67801	0.22242	0.83488	0.9161	2.3398	1.2264	0.65697	0.54708	0.98383	0.74631	-0.42216	-0.0091966	0.9931	0.99754	1.0647	0.090469	0.1958	0.85431	0.96821	0.67077	-0.57611	-0.65489	0.54829	0.99937	0.1546	-2.6934	-2.2148	0.091137	0.76728	1.0902	0.12458	0.61745	0.57035	0.78576	0.60667	-0.72103	-2.2807	0.084722	0.34904	0.50429	-0.98767	-0.12363	0.90757
3.50_364.14	NA	NA	NA	NA	NA	NA	NA	NA	NA	NA	NA	NA	NA	NA	NA	NA	NA	NA	NA	NA	NA	NA	NA	NA	NA	NA	NA	NA	NA	NA	0.44279	-1.1753	-0.92251	0.40847	0.92503	20.04	4.3248	1.4776	0.21358	0.63342	1.9678	0.97662	1.0827	0.33985	0.54737	31.381	4.9718	1.4692	0.21571
3.50_301.11	NA	NA	NA	NA	NA	NA	NA	NA	NA	NA	NA	NA	NA	NA	NA	NA	NA	NA	NA	NA	NA	NA	NA	NA	NA	NA	NA	NA	NA	NA	0.44612	-1.1645	-1.2332	0.28501	0.85048	19.903	4.3149	3.0804	0.036918	0.59431	1.6042	0.68184	0.91517	0.41188	0.59701	10.84	3.4382	0.83219	0.4521
3.50_259.10	1.6932	0.75976	0.8183	0.45913	0.91269	NA	NA	NA	NA	NA	1.2233	0.29076	-0.26843	0.80164	0.98633	1.7556	0.81196	-0.29422	0.78322	0.99572	2.0912	1.0643	0.92581	0.40695	0.79598	0.8657	-0.20805	-0.081246	0.93915	0.99937	0.35472	-1.4953	-1.252	0.27878	0.84128	23.025	4.5251	2.7266	0.052629	0.59431	1.711	0.77484	1.0405	0.35685	0.55999	1.2745	0.34994	0.77988	0.47903
3.49_497.24	NA	NA	NA	NA	NA	2.7882	1.4793	0.38172	0.72208	0.87753	2.1511	1.1051	1.5397	0.19847	0.85637	NA	NA	NA	NA	NA	NA	NA	NA	NA	NA	NA	NA	NA	NA	NA	0.1633	-2.6144	-2.232	0.089409	0.76728	1.5379	0.62099	0.32139	0.76401	0.88997	5.049	2.336	3.2939	0.030105	0.33582	0.94832	-0.076555	0.83626	0.45005
3.49_418.21	0.39654	-1.3345	-1.7505	0.15493	0.90636	1.3121	0.3919	0.24542	0.81821	0.90916	2.8756	1.5238	1.6805	0.16815	0.84639	1.0021	0.0029669	-0.37672	0.72551	0.99572	1.6053	0.68283	0.3246	0.76175	0.93913	1.802	0.84962	1.4093	0.23153	0.99937	0.45739	-1.1285	-0.70772	0.51818	0.97584	0.57449	-0.79965	0.12545	0.90622	0.95794	1.1569	0.21028	0.55401	0.60908	0.75295	0.58537	-0.77258	-3.4943	0.025025
3.48_399.17	NA	NA	NA	NA	NA	NA	NA	NA	NA	NA	1.2085	0.27318	0.7046	0.51992	0.98383	NA	NA	NA	NA	NA	1.423	0.50897	0.22579	0.83243	0.96488	NA	NA	NA	NA	NA	0.42998	-1.2177	-1.2166	0.29062	0.85526	0.62744	-0.67245	0.55187	0.61042	0.80538	0.94944	-0.074848	0.20081	0.85064	0.91619	0.82009	-0.28615	-1.3587	0.2458
3.47_394.24	0.83041	-0.2681	-0.99471	0.37618	0.90636	1.5073	0.59195	1.2577	0.27692	0.67886	0.50221	-0.99364	-3.0182	0.039234	0.84598	0.62387	-0.68067	-0.77469	0.48177	0.99453	0.21379	-2.2257	-12.242	0.00025567	0.14326	0.82425	-0.27885	-0.38444	0.72022	0.99937	0.76927	-0.37843	-0.86023	0.43817	0.94258	1.7949	0.84389	1.8976	0.1306	0.61897	0.77094	-0.3753	-0.86663	0.43504	0.61915	0.74874	-0.41747	-5.783	0.004442
3.46_562.38	0.18876	-2.4054	-1.9141	0.12814	0.90636	0.8171	-0.29142	0.18705	0.86073	0.92669	0.67388	-0.56943	-0.64506	0.55402	0.98383	NA	NA	NA	NA	NA	0.57178	-0.80646	-2.826	0.04754	0.74414	0.18449	-2.4384	-0.96042	0.39123	0.99937	0.73228	-0.44953	-1.6705	0.17014	0.77009	2.1906	1.1313	1.805	0.14539	0.62919	2.5114	1.3285	3.51	0.024672	0.33582	2.7805	1.4754	4.2459	0.013202
3.46_539.25	NA	NA	NA	NA	NA	NA	NA	NA	NA	NA	1.9577	0.96913	1.193	0.29878	0.94108	NA	NA	NA	NA	NA	0.17412	-2.5218	-1.5981	0.18527	0.74414	NA	NA	NA	NA	NA	0.15114	-2.726	-2.066	0.10772	0.76728	1.8151	0.86009	0.37503	0.72667	0.87048	7.7438	2.953	3.7094	0.020665	0.33582	0.84146	-0.24904	-0.16245	0.87883
3.46_481.32	0.86346	-0.21179	-0.59164	0.58591	0.92951	0.91982	-0.12058	0.24209	0.82062	0.90983	0.84238	-0.24745	-0.28345	0.79089	0.98633	0.65219	-0.61664	-0.61019	0.5747	0.99453	0.76069	-0.39462	-1.1274	0.32263	0.7773	0.58586	-0.77137	-0.85863	0.43895	0.99937	0.53586	-0.90007	-1.3607	0.24524	0.81645	2.01	1.0072	0.20123	0.85034	0.93223	1.6092	0.68634	1.3302	0.25422	0.47748	2.5359	1.3425	3.0604	0.037645
3.46_437.29	0.58506	-0.77333	-0.57792	0.59429	0.93134	0.92748	-0.10861	0.23703	0.82428	0.91156	0.94023	-0.08891	0.1761	0.86877	0.98633	3.0189	1.594	2.1447	0.098571	0.99453	0.78	-0.35846	-1.1295	0.32184	0.7773	0.62816	-0.6708	0.081544	0.93893	0.99937	0.74464	-0.42538	-1.091	0.3366	0.89297	1.3756	0.4601	0.61398	0.57243	0.78745	2.0226	1.0162	2.1568	0.097233	0.3604	1.8167	0.86128	1.3484	0.24881
3.46_251.10	1.3348	0.41665	1.0073	0.37078	0.90636	1.6905	0.75748	2.2307	0.089538	0.43195	1.2816	0.35797	0.46317	0.66732	0.98383	1.3133	0.39319	0.91299	0.4129	0.99453	1.1469	0.19778	0.51522	0.63356	0.88222	0.97904	-0.030558	-0.34167	0.7498	0.99937	1.0318	0.045157	-0.016473	0.98765	0.99729	6.7975	2.765	0.85033	0.44305	0.71167	0.68812	-0.53927	-1.5242	0.20214	0.43206	5.8203	2.5411	1.5592	0.19395
3.45_574.38	0.17502	-2.5144	-2.5233	0.06513	0.90636	0.74005	-0.4343	0.044041	0.96698	0.98362	0.65653	-0.60707	-1.4183	0.22909	0.88686	0.34901	-1.5187	-2.16	0.096889	0.99453	0.48699	-1.038	-2.7914	0.04924	0.74414	0.53265	-0.90873	-1.152	0.31347	0.99937	0.77236	-0.37265	-1.0471	0.35414	0.89966	2.0028	1.002	0.66106	0.54471	0.7708	2.2632	1.1784	2.7053	0.0538	0.33691	5.2759	2.3994	7.1975	0.0019747
3.45_563.25	NA	NA	NA	NA	NA	NA	NA	NA	NA	NA	NA	NA	NA	NA	NA	NA	NA	NA	NA	NA	NA	NA	NA	NA	NA	NA	NA	NA	NA	NA	0.15786	-2.6633	-2.4032	0.0741	0.76728	12.586	3.6538	1.0461	0.35457	0.67646	10.803	3.4334	2.731	0.052389	0.33691	6.3266	2.6614	0.79457	0.47134
3.45_558.29	NA	NA	NA	NA	NA	NA	NA	NA	NA	NA	8.9644	3.1642	3.3919	0.027481	0.84598	NA	NA	NA	NA	NA	1.0159	0.022753	-0.26978	0.80067	0.95447	NA	NA	NA	NA	NA	0.16769	-2.5761	-2.3723	0.076628	0.76728	7.351	2.8779	2.1974	0.092926	0.61082	6.5881	2.7199	2.7983	0.048898	0.33691	1.6247	0.70017	0.57101	0.59854
3.45_541.26	NA	NA	NA	NA	NA	NA	NA	NA	NA	NA	0.77989	-0.35866	-0.132	0.90136	0.98672	NA	NA	NA	NA	NA	NA	NA	NA	NA	NA	NA	NA	NA	NA	NA	0.20266	-2.3028	-2.7884	0.049393	0.76728	20.815	4.3796	2.9407	0.04236	0.59431	8.0069	3.0012	2.9249	0.043033	0.33673	2.4954	1.3193	0.045291	0.96605
3.45_523.25	NA	NA	NA	NA	NA	NA	NA	NA	NA	NA	1.3706	0.45482	0.58485	0.59005	0.98383	NA	NA	NA	NA	NA	NA	NA	NA	NA	NA	NA	NA	NA	NA	NA	0.15618	-2.6787	-2.3642	0.077308	0.76728	14.758	3.8834	1.2927	0.26574	0.6498	9.34	3.2234	3.2705	0.030776	0.33582	38.713	5.2747	1.45	0.22066
3.45_482.26	0.50053	-0.99846	-0.43718	0.68455	0.9435	1.735	0.79496	0.39484	0.71311	0.87581	2.6281	1.394	1.2088	0.29331	0.93495	1.3433	0.42579	0.41609	0.6987	0.99572	1.4372	0.52328	0.12833	0.90408	0.97828	0.45676	-1.1305	-0.90275	0.41771	0.99937	0.22493	-2.1525	-2.128	0.10043	0.76728	3.3545	1.7461	1.8217	0.14259	0.62874	0.94512	-0.08143	-0.035981	0.97302	0.98404	0.98211	-0.026039	0.62782	0.56418
3.45_410.14	0.78914	-0.34166	-0.12657	0.90539	0.97871	NA	NA	NA	NA	NA	5.1352	2.3604	1.9238	0.12671	0.84598	7.1636	2.8407	1.4589	0.21835	0.99453	NA	NA	NA	NA	NA	NA	NA	NA	NA	NA	0.77989	-0.35865	-0.4854	0.65278	0.9768	66.729	6.0602	3.2249	0.032131	0.59431	2.4951	1.3191	1.4935	0.2096	0.43935	2.2752	1.186	0.47596	0.65893
3.45_325.08	1.8951	0.92225	0.41159	0.70174	0.94679	0.11037	-3.1796	-1.7625	0.15277	0.5223	NA	NA	NA	NA	NA	2.5475	1.3491	0.10387	0.92228	0.99572	0.62832	-0.67042	-1.2882	0.26714	0.75997	0.33579	-1.5744	-0.94545	0.39796	0.99937	0.14639	-2.7721	-1.2252	0.2877	0.85262	0.041029	-4.6072	-3.8577	0.018182	0.59431	NA	NA	NA	NA	NA	1.3254	0.40639	0.84771	0.44435
3.45_293.28	NA	NA	NA	NA	NA	NA	NA	NA	NA	NA	NA	NA	NA	NA	NA	NA	NA	NA	NA	NA	NA	NA	NA	NA	NA	NA	NA	NA	NA	NA	0.25268	-1.9846	-2.0961	0.10411	0.76728	3.3197	1.731	0.6995	0.52278	0.75756	2.9627	1.5669	1.932	0.12552	0.37895	0.62025	-0.68907	0.11023	0.91754
3.44_602.25	NA	NA	NA	NA	NA	NA	NA	NA	NA	NA	NA	NA	NA	NA	NA	NA	NA	NA	NA	NA	1.3569	0.44032	0.15755	0.88244	0.97464	NA	NA	NA	NA	NA	0.14945	-2.7422	-3.3066	0.02975	0.76728	15.622	3.9655	1.8145	0.14379	0.62919	6.3939	2.6767	3.5606	0.023574	0.33582	2.3901	1.2571	-0.025039	0.98122
3.44_541.27	NA	NA	NA	NA	NA	NA	NA	NA	NA	NA	9.5359	3.2534	6.7813	0.0024684	0.5479	NA	NA	NA	NA	NA	NA	NA	NA	NA	NA	NA	NA	NA	NA	NA	0.17615	-2.5052	-2.0073	0.11515	0.76728	16.706	4.0623	2.5691	0.062036	0.59806	6.2643	2.6472	3.43	0.026537	0.33582	93.763	6.5509	1.4792	0.21317
3.44_495.26	NA	NA	NA	NA	NA	NA	NA	NA	NA	NA	NA	NA	NA	NA	NA	NA	NA	NA	NA	NA	NA	NA	NA	NA	NA	NA	NA	NA	NA	NA	0.14393	-2.7965	-2.7013	0.054021	0.76728	17.003	4.0877	2.8587	0.045991	0.59431	6.3128	2.6583	3.2552	0.031223	0.33582	38.094	5.2515	1.1778	0.30415
3.44_109.10	0.96367	-0.053382	-0.21906	0.83733	0.9599	1.5957	0.67418	1.0278	0.36214	0.75349	1.0173	0.024807	0.27089	0.79988	0.98633	0.90352	-0.14637	-1.0411	0.3566	0.99453	1.0602	0.084274	0.21714	0.83873	0.96502	0.95204	-0.070908	-0.29553	0.78229	0.99937	0.87472	-0.19311	-0.42765	0.69092	0.97811	1.3059	0.38501	0.73035	0.50565	0.74885	1.3503	0.43328	0.27057	0.80011	0.88258	0.52722	-0.92352	-1.1226	0.32442
3.43_459.30	0.89784	-0.15547	-0.67198	0.53841	0.92275	1.069	0.096316	0.41113	0.70205	0.87007	0.88827	-0.17093	-0.049314	0.96303	0.99173	0.64314	-0.6368	-0.51767	0.632	0.99453	0.71644	-0.48108	-1.257	0.27716	0.76241	0.54193	-0.88382	-1.1568	0.31174	0.99937	0.94616	-0.079844	0.41407	0.70006	0.97811	1.0708	0.098753	-0.39197	0.71506	0.86321	2.5802	1.3675	2.4319	0.071834	0.34385	2.1395	1.0972	1.5484	0.19645
3.43_444.32	0.30156	-1.7295	-2.6173	0.058964	0.90636	0.52162	-0.93893	-0.18043	0.86559	0.93064	0.49815	-1.0054	-2.3223	0.080934	0.84598	0.30264	-1.7243	-1.2821	0.26909	0.99453	0.30063	-1.7339	-4.2128	0.013555	0.57688	0.51016	-0.97098	-0.68003	0.53381	0.99937	0.8003	-0.32138	-0.97071	0.38666	0.91352	2.0252	1.0181	1.4489	0.22094	0.63342	1.4814	0.56692	1.3126	0.25955	0.48209	1.5927	0.67151	2.8695	0.045493
3.42_415.28	0.38255	-1.3863	-1.0316	0.36054	0.90636	1.0714	0.09952	0.39484	0.71311	0.87581	0.92002	-0.12026	0.14734	0.88999	0.98633	5.228	2.3863	2.2085	0.091781	0.99453	0.76584	-0.38489	-1.2044	0.29481	0.77192	0.52333	-0.9342	-0.10829	0.91898	0.99937	0.59694	-0.74434	-1.8894	0.13184	0.76728	2.4562	1.2964	1.6245	0.17959	0.63117	2.0915	1.0645	2.3257	0.080628	0.34904	2.7249	1.4462	2.4771	0.068422
3.41_394.21	0.79544	-0.33017	-0.55979	0.60549	0.933	1.0873	0.12075	0.29818	0.78041	0.89529	1.7932	0.8425	0.99727	0.37507	0.98383	4.1524	2.054	1.8138	0.1439	0.99453	1.8731	0.90545	0.73982	0.50047	0.83025	1.2164	0.28267	0.17654	0.86845	0.99937	0.45129	-1.1479	-1.8098	0.14459	0.76728	1.0565	0.079342	0.17259	0.87136	0.94256	1.2727	0.34791	0.54234	0.61639	0.75845	1.0671	0.093641	0.17032	0.87302
3.40_518.35	NA	NA	NA	NA	NA	0.7629	-0.39044	0.081739	0.93878	0.96988	0.59548	-0.74788	-0.76799	0.48532	0.98383	NA	NA	NA	NA	NA	0.53487	-0.90275	-2.6086	0.059507	0.74414	NA	NA	NA	NA	NA	0.91589	-0.12675	-0.38213	0.7218	0.97811	2.2578	1.1749	1.8236	0.14228	0.62874	2.317	1.2123	3.4555	0.025924	0.33582	2.7596	1.4645	5.5338	0.0052114
3.40_382.21	0.59697	-0.74428	-1.2662	0.27417	0.90636	0.79072	-0.33877	-0.62262	0.56727	0.81638	2.6824	1.4236	1.356	0.2466	0.90556	7.3548	2.8787	1.6218	0.18017	0.99453	10.117	3.3387	2.4781	0.068353	0.74414	2.8187	1.495	0.38417	0.7204	0.99937	0.4933	-1.0194	-1.6577	0.17272	0.77009	1.2222	0.28953	0.50731	0.63863	0.82041	1.1859	0.24596	0.4848	0.65317	0.7822	1.0823	0.11407	0.25327	0.81254
3.40_365.18	NA	NA	NA	NA	NA	NA	NA	NA	NA	NA	6.6688	2.7374	1.2278	0.28682	0.93495	NA	NA	NA	NA	NA	NA	NA	NA	NA	NA	NA	NA	NA	NA	NA	0.36628	-1.449	-2.172	0.0956	0.76728	1.2424	0.31317	0.63039	0.56266	0.78135	1.0159	0.022776	0.39281	0.7145	0.82647	1.4891	0.57446	1.1656	0.30854
3.40_163.04	1.6479	0.72067	1.2547	0.27791	0.90636	1.2147	0.28054	-0.046429	0.96519	0.98229	0.36946	-1.4365	-0.49194	0.64854	0.98383	0.63811	-0.64812	-1.4028	0.23332	0.99453	0.87365	-0.19487	-0.53732	0.61954	0.87753	0.80043	-0.32115	-0.38965	0.71666	0.99937	0.3463	-1.5299	-2.7556	0.051081	0.76728	2.0218	1.0156	4.1108	0.014722	0.59431	1.7349	0.79484	1.1088	0.32969	0.53865	0.38963	-1.3598	-4.1881	0.013827
3.39_768.35	NA	NA	NA	NA	NA	NA	NA	NA	NA	NA	NA	NA	NA	NA	NA	NA	NA	NA	NA	NA	NA	NA	NA	NA	NA	NA	NA	NA	NA	NA	0.77589	-0.36608	-1.1097	0.32935	0.88818	2.9655	1.5683	1.4406	0.22312	0.63365	10.887	3.4445	3.3952	0.027397	0.33582	5.4611	2.4492	2.4987	0.06686
3.39_530.35	0.26143	-1.9355	-2.6334	0.057981	0.90636	0.60406	-0.72725	-0.18566	0.86174	0.92715	0.54455	-0.87687	-1.6918	0.16595	0.84598	0.31879	-1.6493	-2.1839	0.09433	0.99453	0.46192	-1.1143	-2.8681	0.045557	0.74414	0.60326	-0.72916	-0.75569	0.4919	0.99937	0.91076	-0.13486	-0.47506	0.65952	0.9768	2.3709	1.2455	1.6996	0.16443	0.62919	2.3153	1.2112	4.0325	0.015701	0.33582	2.9136	1.5428	5.1395	0.0067935
3.39_528.21	NA	NA	NA	NA	NA	NA	NA	NA	NA	NA	0.53557	-0.90086	-0.36354	0.7346	0.98633	2.2826	1.1907	-0.048158	0.9639	0.99572	NA	NA	NA	NA	NA	0.24631	-2.0214	-0.45628	0.67186	0.99937	NA	NA	NA	NA	NA	NA	NA	NA	NA	NA	8.5525	3.0963	2.7286	0.052518	0.33691	0.83022	-0.26844	-2.0638	0.10798
3.39_509.17	NA	NA	NA	NA	NA	NA	NA	NA	NA	NA	0.51422	-0.95955	0.11747	0.91215	0.98672	1.8352	0.87597	-0.081932	0.93864	0.99572	11.114	3.4743	0.58285	0.59127	0.86579	0.083776	-3.5773	-0.59575	0.58342	0.99937	0.09962	-3.3274	-2.1033	0.10326	0.76728	17.701	4.1458	0.56083	0.60484	0.80263	7.0882	2.8254	2.4359	0.071521	0.34385	1.2676	0.34211	1.668	0.17064
3.39_476.25	1.0048	0.006963	-0.042803	0.96791	0.99256	1.1277	0.17343	0.17627	0.86865	0.93265	2.774	1.472	1.9127	0.12835	0.84598	1.4219	0.5078	0.43715	0.68457	0.99453	1.5685	0.64937	1.1673	0.30791	0.77712	0.30356	-1.7199	-1.8006	0.14614	0.97746	0.43233	-1.2098	-1.7757	0.15043	0.77009	1.9642	0.97396	1.1743	0.3054	0.66348	1.7842	0.83524	1.5404	0.19831	0.42921	1.2257	0.29362	0.81779	0.45939
3.39_437.29	0.78077	-0.35703	-1.007	0.37092	0.90636	0.8633	-0.21206	0.17268	0.87129	0.93357	0.86397	-0.21095	-0.10364	0.92244	0.98808	0.55954	-0.83767	-0.723	0.50969	0.99453	0.80245	-0.31752	-0.93661	0.40198	0.79179	0.60657	-0.72126	-0.90149	0.4183	0.99937	0.28913	-1.7902	-3.2534	0.031275	0.76728	1.5527	0.63477	-0.032382	0.97572	0.98775	1.5366	0.61978	1.9036	0.12969	0.38129	2.2427	1.1653	1.5793	0.18942
3.38_92.93	1.6336	0.70802	1.5356	0.19944	0.90636	2.4766	1.3083	3.454	0.025958	0.35175	1.1787	0.23722	0.62596	0.56528	0.98383	1.3325	0.41413	0.84927	0.44357	0.99453	0.96649	-0.049167	-0.039249	0.97057	0.99696	0.61799	-0.69434	-0.76754	0.48556	0.99937	1.0859	0.11892	-0.10392	0.92224	0.99458	1.3501	0.4331	1.0262	0.3628	0.67872	0.4799	-1.0592	-3.1386	0.034896	0.33582	1.211	0.2762	1.5453	0.19717
3.38_525.27	NA	NA	NA	NA	NA	NA	NA	NA	NA	NA	NA	NA	NA	NA	NA	1.195	0.25697	0.12309	0.90798	0.99572	NA	NA	NA	NA	NA	NA	NA	NA	NA	NA	0.11366	-3.1371	-0.994	0.37648	0.90794	4.5187	2.1759	1.0774	0.34194	0.66983	11.491	3.5225	2.9023	0.044019	0.33691	1.7964	0.84507	0.61878	0.56956
3.38_482.17	NA	NA	NA	NA	NA	NA	NA	NA	NA	NA	6.9024	2.7871	1.8341	0.14055	0.84598	NA	NA	NA	NA	NA	NA	NA	NA	NA	NA	NA	NA	NA	NA	NA	0.29599	-1.7564	-1.5923	0.18653	0.78346	18.546	4.213	3.4383	0.026335	0.59431	4.5536	2.187	2.2151	0.091105	0.35507	2.1092	1.0767	1.4914	0.21012
3.38_444.30	0.75835	-0.39907	-0.87287	0.432	0.91139	0.66355	-0.59173	-0.27515	0.79683	0.90281	0.8594	-0.21859	-0.24424	0.81906	0.98633	0.54935	-0.86421	-0.80823	0.46428	0.99453	0.74767	-0.41952	-1.4621	0.21753	0.74414	0.57507	-0.79819	-0.92698	0.4064	0.99937	0.52257	-0.93631	-1.7284	0.15898	0.77009	0.83678	-0.25709	-1.0592	0.34925	0.67351	1.9894	0.9923	1.9727	0.11979	0.37474	3.907	1.966	6.9088	0.0023024
3.38_409.13	1.3484	0.4312	0.77866	0.47967	0.91269	0.2826	-1.8232	-0.46383	0.66688	0.85627	0.76516	-0.38616	-0.67729	0.53537	0.98383	0.81345	-0.29788	-0.8487	0.44386	0.99453	0.6189	-0.69221	-1.1882	0.30047	0.7746	0.34575	-1.5322	-0.98455	0.38059	0.99937	1.2113	0.27654	0.86675	0.43498	0.94155	0.30053	-1.7344	-1.896	0.13084	0.61897	0.62817	-0.67078	-0.98016	0.3825	0.5801	0.86363	-0.21151	-0.30578	0.77502
3.38_393.26	0.44156	-1.1793	-1.4268	0.22681	0.90636	0.87893	-0.18617	0.24849	0.81599	0.90868	0.94485	-0.081845	0.20028	0.85103	0.98633	3.075	1.6206	3.451	0.026031	0.99453	0.78912	-0.34168	-1.0529	0.35179	0.78031	0.4738	-1.0776	-0.3317	0.75677	0.99937	0.60414	-0.72705	-1.3721	0.24195	0.81629	2.3935	1.2591	2.2092	0.091705	0.61082	2.128	1.0895	3.4809	0.025331	0.33582	1.9755	0.98221	1.9528	0.12256
3.37_560.31	NA	NA	NA	NA	NA	NA	NA	NA	NA	NA	NA	NA	NA	NA	NA	NA	NA	NA	NA	NA	NA	NA	NA	NA	NA	NA	NA	NA	NA	NA	0.12266	-3.0273	-2.4617	0.069566	0.76728	8.2687	3.0477	0.48048	0.65599	0.83124	11.208	3.4864	3.0918	0.036511	0.33582	2.6237	1.3916	0.51062	0.6365
3.37_482.12	1.9811	0.98631	0.91896	0.41012	0.9104	0.33384	-1.5828	-1.0618	0.34817	0.74453	1.0163	0.023348	-0.14675	0.89043	0.98633	1.1273	0.17293	-0.46762	0.6644	0.99453	0.70207	-0.51031	-1.0059	0.37138	0.78099	0.53791	-0.89457	-0.6144	0.57218	0.99937	0.46694	-1.0987	-1.1676	0.30783	0.87183	1.1493	0.2007	0.464	0.66677	0.83633	0.96727	-0.048016	-0.291	0.78552	0.87494	0.98948	-0.015258	-0.0021027	0.99842
3.37_462.25	NA	NA	NA	NA	NA	0.267	-1.9051	-1.9994	0.1162	0.48036	0.78315	-0.35264	-1.1923	0.29903	0.94108	0.82911	-0.27036	-0.11866	0.91127	0.99572	0.14584	-2.7776	-3.0923	0.036493	0.72463	NA	NA	NA	NA	NA	0.79424	-0.33235	-0.97117	0.38646	0.91352	4.7708	2.2542	0.80579	0.46554	0.72788	6.6375	2.7306	2.5979	0.060181	0.34385	4.2278	2.0799	2.3166	0.081438
3.37_438.23	0.47131	-1.0852	-1.5833	0.18852	0.90636	1.953	0.96568	1.334	0.25308	0.65258	1.3674	0.45142	0.54253	0.61627	0.98383	1.4675	0.55336	0.14884	0.88888	0.99572	4.5292	2.1793	2.8687	0.045528	0.74414	1.6845	0.75232	1.1047	0.33127	0.99937	0.45449	-1.1377	-1.7744	0.15066	0.77009	1.8496	0.88719	0.96835	0.38771	0.6897	1.4604	0.54638	1.0043	0.37205	0.57249	0.77663	-0.36469	-0.8699	0.43344
3.36_594.31	NA	NA	NA	NA	NA	NA	NA	NA	NA	NA	20.874	4.3836	4.4762	0.011022	0.84598	NA	NA	NA	NA	NA	NA	NA	NA	NA	NA	NA	NA	NA	NA	NA	0.85144	-0.23202	-0.70187	0.52145	0.97584	1.029	0.041179	-0.057384	0.95699	0.97946	4.5444	2.1841	2.6033	0.059843	0.34385	2.4257	1.2784	1.5363	0.19927
3.36_575.27	NA	NA	NA	NA	NA	NA	NA	NA	NA	NA	3.9979	1.9993	1.9915	0.11725	0.84598	NA	NA	NA	NA	NA	NA	NA	NA	NA	NA	NA	NA	NA	NA	NA	0.75733	-0.40101	-0.69733	0.524	0.97584	0.95946	-0.059711	-0.18321	0.86354	0.93868	3.5768	1.8387	3.4806	0.025337	0.33582	2.5387	1.3441	2.0186	0.11367
3.36_539.25	NA	NA	NA	NA	NA	NA	NA	NA	NA	NA	4.2872	2.1	1.9764	0.11929	0.84598	NA	NA	NA	NA	NA	NA	NA	NA	NA	NA	NA	NA	NA	NA	NA	0.18918	-2.4022	-1.9523	0.12264	0.76728	10.13	3.3406	1.5517	0.19569	0.63342	20.376	4.3488	3.1905	0.033199	0.33582	59.114	5.8854	1.4156	0.22982
3.36_400.29	0.15554	-2.6846	-2.2646	0.086239	0.90636	0.40137	-1.317	-0.55938	0.60574	0.83714	0.48835	-1.034	-2.8673	0.045591	0.84598	0.31378	-1.6722	-1.0649	0.34693	0.99453	0.25702	-1.96	-4.0013	0.016112	0.60864	0.4465	-1.1633	-0.58304	0.59116	0.99937	0.9482	-0.076744	-0.36277	0.73514	0.97811	1.7853	0.83615	0.93962	0.40061	0.69771	1.2706	0.34555	0.90947	0.41455	0.59911	1.1271	0.17264	0.89767	0.42011
3.35_724.32	NA	NA	NA	NA	NA	NA	NA	NA	NA	NA	NA	NA	NA	NA	NA	NA	NA	NA	NA	NA	NA	NA	NA	NA	NA	NA	NA	NA	NA	NA	0.7995	-0.32283	-1.0388	0.35755	0.90168	4.3976	2.1367	1.9683	0.12041	0.61873	9.9287	3.3116	3.1361	0.034978	0.33582	8.1238	3.0221	2.3856	0.075526
3.35_485.20	NA	NA	NA	NA	NA	NA	NA	NA	NA	NA	1.2627	0.33656	0.9249	0.40737	0.98383	0.57653	-0.79452	-0.27729	0.7953	0.99572	NA	NA	NA	NA	NA	NA	NA	NA	NA	NA	0.1558	-2.6823	-2.0896	0.10488	0.76728	3.0043	1.587	0.44494	0.67938	0.84386	1.7501	0.80742	1.4409	0.22304	0.45264	0.55754	-0.84284	0.087865	0.93421
3.35_480.24	0.22938	-2.1242	-1.9721	0.11988	0.90636	0.40426	-1.3067	-0.71497	0.51414	0.78614	1.6341	0.70849	1.1104	0.32906	0.96153	1.299	0.37735	0.18649	0.86114	0.99572	50.627	5.6618	1.4611	0.21778	0.74414	5.3852	2.429	0.83049	0.45296	0.99937	0.19722	-2.3421	-2.2989	0.083039	0.76728	3.0799	1.6229	1.6519	0.17389	0.62947	1.5921	0.67093	1.3786	0.2401	0.46499	0.58059	-0.78441	-0.11597	0.91326
3.35_463.22	NA	NA	NA	NA	NA	NA	NA	NA	NA	NA	1.9578	0.96924	0.468	0.66415	0.98383	NA	NA	NA	NA	NA	NA	NA	NA	NA	NA	NA	NA	NA	NA	NA	0.13195	-2.922	-1.1117	0.32858	0.8867	1.6498	0.72225	0.15188	0.88663	0.94842	2.0822	1.0581	1.8191	0.14303	0.39047	0.46664	-1.0996	0.52709	0.62601
3.35_461.20	NA	NA	NA	NA	NA	NA	NA	NA	NA	NA	1.276	0.35164	1.043	0.35584	0.98177	1.4633	0.54926	0.2849	0.78987	0.99572	5.9579	2.5748	0.96472	0.38932	0.78646	7.1025	2.8283	1.826	0.14188	0.97746	0.25579	-1.967	-1.8606	0.13631	0.76728	3.1247	1.6437	1.4201	0.2286	0.63495	1.4299	0.51588	1.222	0.28881	0.50874	0.92422	-0.11369	0.47181	0.66165
3.35_417.21	1.3798	0.46446	0.86171	0.43744	0.91269	NA	NA	NA	NA	NA	1.3362	0.41818	1.102	0.33231	0.96281	1.2739	0.34929	0.12424	0.90712	0.99572	5.0805	2.345	1.9681	0.12043	0.74414	2.9071	1.5396	2.2917	0.083704	0.88494	0.25199	-1.9886	-2.0326	0.11188	0.76728	3.0362	1.6023	1.4685	0.2159	0.63342	1.4243	0.51022	1.2098	0.29295	0.51239	0.94083	-0.088001	0.49396	0.64723
3.35_415.28	0.86535	-0.20864	-0.78135	0.47825	0.91269	1.3678	0.45183	0.68692	0.52988	0.7943	0.81994	-0.2864	-0.43891	0.68339	0.98449	0.60969	-0.71384	-0.73078	0.50542	0.99453	0.69869	-0.51727	-1.3982	0.2346	0.74414	0.60621	-0.7221	-1.0041	0.37213	0.99937	0.51468	-0.95824	-1.6224	0.18003	0.77813	1.4964	0.58153	1.1481	0.31493	0.66577	1.7871	0.83762	1.9774	0.11915	0.37474	1.7545	0.81106	0.93434	0.40303
3.35_229.14	0.93911	-0.09063	-0.46785	0.66424	0.94229	1.6042	0.68184	1.1302	0.32158	0.72372	1.0224	0.032014	0.24443	0.81892	0.98633	0.97821	-0.03179	-0.16348	0.87807	0.99572	1.0877	0.12127	0.90101	0.41853	0.80113	0.92798	-0.10784	-0.42509	0.69264	0.99937	0.73708	-0.44011	-1.9603	0.12151	0.76728	1.6325	0.7071	2.1808	0.094662	0.61318	0.76568	-0.38518	-1.955	0.12225	0.37734	0.70924	-0.49566	-2.0494	0.10976
3.35_197.15	0.77996	-0.35852	-1.0312	0.36069	0.90636	1.3903	0.47539	0.64388	0.55471	0.80758	1.4255	0.5115	1.3256	0.25562	0.91501	0.76214	-0.39187	-2.6064	0.059647	0.99453	1.2162	0.28234	0.67172	0.53856	0.8461	1.1554	0.20843	0.32455	0.76179	0.99937	0.29803	-1.7464	-4.4558	0.011197	0.76728	1.7058	0.77045	1.4802	0.21292	0.63342	2.1019	1.0717	2.1041	0.10318	0.36832	0.5098	-0.97199	-1.2168	0.29057
3.34_510.20	NA	NA	NA	NA	NA	NA	NA	NA	NA	NA	NA	NA	NA	NA	NA	NA	NA	NA	NA	NA	NA	NA	NA	NA	NA	NA	NA	NA	NA	NA	0.9426	-0.085287	-0.42749	0.69103	0.97811	50.739	5.665	2.9126	0.043567	0.59431	1.9493	0.96298	1.0964	0.3345	0.54328	16.549	4.0487	3.2217	0.032228
3.34_483.19	NA	NA	NA	NA	NA	NA	NA	NA	NA	NA	0.76999	-0.37709	0.11883	0.91114	0.98672	1.0438	0.061891	-0.066921	0.94986	0.99572	NA	NA	NA	NA	NA	NA	NA	NA	NA	NA	0.15596	-2.6807	-2.6711	0.055743	0.76728	2.2529	1.1718	0.50701	0.63882	0.82041	1.2031	0.26677	0.80858	0.4641	0.64467	0.95638	-0.06434	0.50112	0.64261
3.34_474.33	NA	NA	NA	NA	NA	0.67553	-0.5659	-0.067259	0.9496	0.97474	0.56172	-0.83207	-1.4304	0.22583	0.88405	NA	NA	NA	NA	NA	0.37969	-1.3971	-4.4431	0.011306	0.57156	NA	NA	NA	NA	NA	0.95367	-0.068443	-0.27601	0.79621	0.98546	2.1317	1.092	2.3626	0.077441	0.60972	2.1626	1.1128	3.5433	0.023942	0.33582	2.2063	1.1417	6.3139	0.0032182
3.34_422.29	0.76429	-0.38781	-0.99486	0.37611	0.90636	0.9255	-0.11169	0.066149	0.95043	0.97474	0.76037	-0.39523	-0.7902	0.47362	0.98383	0.62333	-0.68193	-0.58035	0.5928	0.99453	0.61916	-0.6916	-1.5051	0.20674	0.74414	0.54229	-0.88286	-0.84178	0.4473	0.99937	3.057	1.6121	2.0128	0.11443	0.76728	0.75874	-0.39833	-0.51247	0.63532	0.81867	3.6802	1.8798	3.9832	0.016357	0.33582	1.134	0.18147	0.14282	0.89333
3.33_486.33	0.29436	-1.7644	-1.7521	0.15464	0.90636	0.58694	-0.76871	-0.13875	0.89636	0.94683	0.49414	-1.017	-2.6675	0.055951	0.84598	0.35799	-1.482	-1.6681	0.17063	0.99453	0.35208	-1.506	-3.6906	0.021007	0.67536	0.54043	-0.88781	-0.85004	0.44319	0.99937	0.96477	-0.051745	-0.19847	0.85236	0.98825	2.0634	1.045	1.9993	0.11621	0.61873	2.1189	1.0833	2.7754	0.050051	0.33691	2.5151	1.3306	11.202	0.00036165
3.33_482.17	NA	NA	NA	NA	NA	NA	NA	NA	NA	NA	7.5072	2.9083	1.8107	0.14442	0.84598	NA	NA	NA	NA	NA	NA	NA	NA	NA	NA	NA	NA	NA	NA	NA	0.4821	-1.0526	-1.4081	0.23186	0.81313	14.636	3.8714	3.0978	0.036299	0.59431	4.2385	2.0835	1.8918	0.13148	0.38246	1.2337	0.303	0.97731	0.38376
3.33_481.12	2.0978	1.0689	1.0818	0.3402	0.90636	0.66302	-0.59288	-0.37223	0.72861	0.87923	0.91789	-0.1236	-0.53789	0.61918	0.98383	1.0902	0.12459	-0.44446	0.6797	0.99453	0.63119	-0.66386	-1.0947	0.33513	0.7773	0.64012	-0.64359	-0.46222	0.66795	0.99937	0.45476	-1.1368	-1.2939	0.26534	0.83093	1.4677	0.55358	0.90105	0.41851	0.69973	0.96845	-0.046249	-0.28038	0.79309	0.87763	0.96968	-0.044419	-0.024894	0.98133
3.33_466.26	1.1206	0.16429	0.57309	0.59726	0.93166	0.90705	-0.14075	-0.11884	0.91113	0.95598	0.85065	-0.23337	-0.76773	0.48546	0.98383	1.1582	0.21188	-0.18495	0.86227	0.99572	0.94919	-0.075225	-0.49382	0.64732	0.8865	1.0552	0.077457	0.41164	0.7017	0.99937	1.0766	0.10653	-0.27284	0.79848	0.98546	0.91099	-0.13449	-0.43249	0.68768	0.8473	0.81532	-0.29456	-2.0906	0.10476	0.36919	0.82382	-0.27961	-0.63229	0.56154
3.33_371.25	0.30435	-1.7162	-1.5328	0.2001	0.90636	1.1045	0.14335	0.45836	0.67049	0.85721	0.91998	-0.12032	0.044306	0.96678	0.99275	4.8657	2.2826	2.1521	0.097746	0.99453	0.75602	-0.4035	-1.2673	0.27381	0.75997	0.32547	-1.6194	-0.2234	0.83417	0.99937	0.68137	-0.55349	-1.3007	0.26325	0.8281	1.8982	0.9246	1.5168	0.20392	0.63342	2.2552	1.1733	2.6362	0.057809	0.34206	2.5061	1.3254	2.6193	0.058841
3.32_474.14	0.48404	-1.0468	-0.95528	0.39353	0.90636	0.74692	-0.42098	-0.054639	0.95905	0.97903	0.71564	-0.4827	-0.92597	0.40687	0.98383	0.53795	-0.89446	-1.031	0.36078	0.99453	0.18603	-2.4264	-2.6499	0.05699	0.74414	0.71759	-0.47876	-0.16848	0.87438	0.99937	1.7772	0.8296	1.4791	0.2132	0.80528	0.33316	-1.5857	-2.3725	0.076613	0.60972	0.9193	-0.1214	-0.39862	0.71054	0.82348	1.1615	0.21598	0.81957	0.45848
3.32_473.07	1.7536	0.81029	0.47999	0.6563	0.94039	0.28833	-1.7942	-0.20129	0.85029	0.92311	0.34234	-1.5465	0.004733	0.99645	0.99831	1.0581	0.081412	0.18927	0.8591	0.99572	1.3979	0.4833	0.22234	0.83494	0.96496	0.81537	-0.29448	-0.22156	0.83551	0.99937	0.63404	-0.65735	-0.98908	0.37861	0.90866	1.4649	0.55084	0.93211	0.40405	0.69798	0.49063	-1.0273	-0.56704	0.60099	0.7487	3.0148	1.5921	1.3423	0.25061
3.32_413.16	1.0163	0.023321	0.29492	0.78273	0.9541	0.62312	-0.68243	-0.42814	0.69059	0.86545	0.9114	-0.13384	-0.36227	0.73548	0.98633	0.78918	-0.34157	-0.94608	0.39768	0.99453	0.42269	-1.2423	-1.6962	0.16509	0.74414	0.87519	-0.19233	0.40563	0.70578	0.99937	1.129	0.17507	0.75696	0.49121	0.96996	0.46391	-1.1081	-1.9849	0.11814	0.61873	1.0155	0.022151	-0.07676	0.9425	0.96899	0.76958	-0.37785	-1.1474	0.31518
3.32_411.14	1.3464	0.42912	0.56325	0.60334	0.93299	0.38411	-1.3804	-0.81734	0.45962	0.76957	0.85308	-0.22924	-0.49948	0.64366	0.98383	0.99484	-0.0074582	-0.60928	0.57525	0.99453	0.59652	-0.74535	-1.3148	0.2589	0.75635	0.486	-1.041	-0.54746	0.61318	0.99937	0.91307	-0.1312	0.64169	0.556	0.97584	0.34969	-1.5158	-2.8946	0.044356	0.59431	0.48539	-1.0428	-0.77042	0.48403	0.66025	0.67538	-0.56623	-0.92119	0.40908
3.31_680.30	NA	NA	NA	NA	NA	NA	NA	NA	NA	NA	NA	NA	NA	NA	NA	NA	NA	NA	NA	NA	NA	NA	NA	NA	NA	NA	NA	NA	NA	NA	0.68536	-0.54506	-1.1539	0.31279	0.87337	4.8294	2.2718	1.8089	0.14473	0.62919	12.5	3.6439	3.3126	0.029584	0.33582	16.9	4.079	3.8665	0.018047
3.31_571.97	1.606	0.68343	0.3771	0.72525	0.94946	0.19186	-2.3819	-1.9192	0.12739	0.48871	0.67335	-0.57057	-0.87934	0.42887	0.98383	1.0223	0.031808	-0.55426	0.60893	0.99453	0.69695	-0.52087	-1.0611	0.34845	0.77736	0.35824	-1.481	-0.70582	0.51924	0.99937	2.1822	1.1258	1.3266	0.25532	0.82509	0.21764	-2.2	-2.5442	0.063699	0.59806	0.47395	-1.0772	-0.94143	0.39979	0.58931	0.90454	-0.14475	-0.11447	0.91438
3.31_569.97	1.3388	0.42094	0.2623	0.80604	0.95616	0.16547	-2.5954	-1.8733	0.13432	0.49566	0.70516	-0.50398	-0.76233	0.48834	0.98383	1.0094	0.013455	-0.49185	0.6486	0.99453	0.76375	-0.38883	-1.0042	0.3721	0.78099	0.33975	-1.5575	-0.65064	0.55076	0.99937	1.8924	0.92019	1.1508	0.31394	0.87337	0.22103	-2.1777	-2.3065	0.08235	0.61082	0.45512	-1.1357	-1.1415	0.31737	0.52795	0.99227	-0.011195	0.13543	0.89882
3.31_472.13	1.4977	0.58274	0.83922	0.44857	0.91269	0.48398	-1.047	-0.38218	0.72176	0.87753	0.64041	-0.64294	-0.95172	0.39513	0.98383	0.86907	-0.20245	-0.60081	0.58035	0.99453	0.6829	-0.55025	-1.0905	0.33677	0.7773	0.50672	-0.98073	-0.79468	0.47129	0.99937	1.7014	0.76676	1.084	0.33935	0.89297	0.28535	-1.8092	-2.6478	0.057113	0.59431	0.4666	-1.0997	-1.0832	0.33964	0.54724	1.0025	0.0035664	0.15142	0.88697
3.31_457.15	1.025	0.035647	0.39488	0.71308	0.94679	0.90944	-0.13695	0.24826	0.81616	0.90868	0.67959	-0.55726	-1.3092	0.2606	0.91926	0.60613	-0.72231	-0.99078	0.37788	0.99453	0.47555	-1.0723	-1.46	0.21806	0.74414	0.89056	-0.16721	0.21077	0.84337	0.99937	1.5659	0.64696	1.3103	0.26028	0.82684	0.38186	-1.3889	-2.2347	0.089141	0.61082	0.86591	-0.20771	-0.578	0.59424	0.74382	1.0953	0.13134	0.60745	0.57635
3.31_455.14	1.5683	0.6492	0.88841	0.42452	0.91133	0.50859	-0.97543	-0.33645	0.75344	0.88594	0.68193	-0.55231	-0.82206	0.45722	0.98383	0.84754	-0.23865	-0.65891	0.54595	0.99453	0.6664	-0.58555	-1.1002	0.333	0.7773	0.47777	-1.0656	-0.7862	0.47571	0.99937	1.6169	0.69324	1.0293	0.3615	0.90252	0.29372	-1.7675	-2.6616	0.056296	0.59431	0.4545	-1.1376	-1.0687	0.34539	0.55082	0.99046	-0.013824	0.10398	0.92219
3.31_447.10	1.3901	0.47523	0.68342	0.53188	0.91826	0.25334	-1.9809	-0.39714	0.71154	0.87581	0.78653	-0.34642	-0.75161	0.49409	0.98383	0.9503	-0.073547	-0.67394	0.53729	0.99453	0.7467	-0.42139	-0.94784	0.39688	0.78994	0.42475	-1.2353	-0.44186	0.68143	0.99937	1.9849	0.98908	1.2697	0.27304	0.83846	0.26443	-1.919	-2.0338	0.11173	0.6168	0.49445	-1.0161	-1.0613	0.3484	0.5533	1.1026	0.14093	0.43521	0.68586
3.31_445.11	1.3624	0.44616	0.69981	0.5226	0.91275	0.47358	-1.0783	-0.29055	0.78584	0.89652	0.72014	-0.47364	-0.88129	0.42793	0.98383	0.92691	-0.10949	-0.61373	0.57258	0.99453	0.75686	-0.40189	-0.96342	0.38989	0.78646	0.53439	-0.90405	-0.56527	0.60209	0.99937	1.8425	0.88168	1.1504	0.31406	0.87337	0.26408	-1.921	-2.5143	0.065754	0.59806	0.43953	-1.186	-1.1764	0.30468	0.51914	1.1076	0.14748	0.44607	0.67863
3.31_411.15	1.3538	0.43703	0.92952	0.40524	0.90661	0.96702	-0.048388	0.33362	0.75542	0.88594	0.69434	-0.52629	-1.1129	0.32812	0.96153	0.6505	-0.62037	-0.99654	0.37539	0.99453	0.59722	-0.74367	-1.412	0.23081	0.74414	0.80185	-0.31859	-0.091365	0.9316	0.99937	1.7096	0.77367	1.43	0.22593	0.81313	0.36381	-1.4588	-2.4565	0.069957	0.60972	0.84151	-0.24894	-0.62623	0.56513	0.72154	1.2188	0.28544	1.0314	0.36064
3.31_241.09	1.5125	0.59697	0.59599	0.58327	0.92951	0.23956	-2.0615	-0.37892	0.724	0.87844	0.78584	-0.3477	-0.68894	0.52874	0.98383	0.99866	-0.0019341	-0.63512	0.55987	0.99453	0.59364	-0.75235	-1.293	0.26564	0.75945	0.41025	-1.2854	-0.61198	0.57363	0.99937	0.86951	-0.20173	0.4921	0.64843	0.9768	0.30262	-1.7244	-2.4301	0.071975	0.60972	0.49711	-1.0084	-0.80802	0.46439	0.64467	0.63943	-0.64514	-1.3036	0.26234
3.31_213.09	2.3268	1.2184	1.4762	0.21393	0.90636	0.19814	-2.3354	-1.9292	0.12593	0.48847	0.65524	-0.6099	-0.94069	0.40012	0.98383	0.84608	-0.24113	-0.74464	0.49786	0.99453	0.69555	-0.52377	-1.0334	0.35979	0.78099	0.37431	-1.4177	-0.83498	0.4507	0.99937	1.8074	0.85392	1.1345	0.31996	0.87781	0.25175	-1.9899	-2.1337	0.099787	0.61515	0.50547	-0.9843	-1.0343	0.35942	0.56119	0.95188	-0.071147	-0.020373	0.98472
3.31_151.04	1.5265	0.61019	0.89499	0.42138	0.91106	0.44002	-1.1844	-0.50139	0.64243	0.84642	0.65803	-0.60377	-1.0658	0.34656	0.97202	0.88925	-0.16933	-0.61183	0.57372	0.99453	0.66727	-0.58366	-1.1243	0.32379	0.7773	0.50894	-0.97444	-0.5462	0.61397	0.99937	1.6062	0.68369	1.0757	0.34261	0.89297	0.34804	-1.5227	-3.4951	0.025007	0.59431	0.55047	-0.86128	-1.1409	0.31757	0.52807	1.0792	0.10996	0.39045	0.7161
3.30_541.26	NA	NA	NA	NA	NA	NA	NA	NA	NA	NA	5.2716	2.3982	2.027	0.1126	0.84598	NA	NA	NA	NA	NA	NA	NA	NA	NA	NA	NA	NA	NA	NA	NA	0.14505	-2.7854	-2.7501	0.051367	0.76728	5.2391	2.3893	1.4165	0.22958	0.63495	6.3506	2.6669	2.9074	0.04379	0.33691	4.1057	2.0376	1.3071	0.26125
3.30_539.25	NA	NA	NA	NA	NA	NA	NA	NA	NA	NA	NA	NA	NA	NA	NA	NA	NA	NA	NA	NA	NA	NA	NA	NA	NA	NA	NA	NA	NA	NA	0.12283	-3.0253	-3.2789	0.030532	0.76728	8.2441	3.0434	1.6433	0.17567	0.62947	5.49	2.4568	2.9117	0.043603	0.33691	5.62	2.4906	0.85138	0.44253
3.30_523.25	NA	NA	NA	NA	NA	NA	NA	NA	NA	NA	NA	NA	NA	NA	NA	NA	NA	NA	NA	NA	NA	NA	NA	NA	NA	NA	NA	NA	NA	NA	0.13127	-2.9293	-1.9201	0.12726	0.76728	5.9348	2.5692	0.43546	0.6857	0.84587	8.3851	3.0678	2.578	0.061459	0.34385	8.5449	3.0951	0.85336	0.44155
3.30_400.27	0.69872	-0.51721	-1.4835	0.21211	0.90636	0.84941	-0.23546	0.13646	0.89805	0.94752	0.88832	-0.17084	-0.15529	0.88411	0.98633	0.66453	-0.5896	-0.41496	0.69946	0.99572	0.77129	-0.37465	-1.4101	0.23133	0.74414	0.56149	-0.83267	-1.0005	0.37369	0.99937	0.6612	-0.59684	-1.6231	0.1799	0.77813	2.1415	1.0986	0.42935	0.68979	0.84822	1.4334	0.51946	1.304	0.26222	0.48428	5.2844	2.4017	4.7121	0.0092256
3.30_393.26	0.78752	-0.34461	-0.9709	0.38658	0.90636	1.1326	0.17967	0.52596	0.62673	0.84236	0.98284	-0.024975	0.17901	0.86663	0.98633	0.68543	-0.54491	-0.45337	0.67379	0.99453	0.82483	-0.27784	-1.0012	0.3734	0.78099	0.63999	-0.64387	-0.66383	0.5431	0.99937	0.80252	-0.3174	-0.91713	0.41097	0.92503	1.9856	0.98958	2.4048	0.07397	0.60972	1.4742	0.55991	0.93227	0.40397	0.59216	1.6648	0.73535	1.7633	0.15263
3.29_541.27	NA	NA	NA	NA	NA	NA	NA	NA	NA	NA	5.5197	2.4646	1.9013	0.13005	0.84598	NA	NA	NA	NA	NA	NA	NA	NA	NA	NA	NA	NA	NA	NA	NA	0.096993	-3.366	-2.9321	0.042722	0.76728	27.884	4.8014	3.3603	0.028298	0.59431	5.2115	2.3817	2.5048	0.066423	0.34385	7.6126	2.9284	0.96619	0.38866
3.29_495.26	NA	NA	NA	NA	NA	NA	NA	NA	NA	NA	NA	NA	NA	NA	NA	NA	NA	NA	NA	NA	NA	NA	NA	NA	NA	NA	NA	NA	NA	NA	0.073026	-3.7755	-3.3915	0.027492	0.76728	6.8382	2.7736	1.5905	0.18692	0.63342	4.9862	2.318	2.5358	0.064268	0.34385	8.0903	3.0162	0.92881	0.40556
3.29_333.14	NA	NA	NA	NA	NA	NA	NA	NA	NA	NA	NA	NA	NA	NA	NA	NA	NA	NA	NA	NA	NA	NA	NA	NA	NA	NA	NA	NA	NA	NA	0.52033	-0.94251	-1.8	0.14624	0.76728	0.96169	-0.056351	0.26813	0.80186	0.91051	1.101	0.13877	0.60079	0.58036	0.734	0.98329	-0.024317	0.14037	0.89515
3.28_680.44	0.094171	-3.4086	-1.726	0.15942	0.90636	0.99332	-0.009665	0.38772	0.71797	0.876	0.8907	-0.16699	-0.026258	0.98031	0.99616	7.2241	2.8528	10.891	0.00040349	0.16799	0.75255	-0.41014	-1.1595	0.31074	0.7773	0.24504	-2.0289	-0.6104	0.57458	0.99937	0.54434	-0.87742	-1.5944	0.18607	0.78346	1.3067	0.38593	-0.28239	0.79166	0.90343	3.8542	1.9464	3.2629	0.030995	0.33582	9.1335	3.1912	3.5315	0.024198
3.28_519.18	NA	NA	NA	NA	NA	NA	NA	NA	NA	NA	NA	NA	NA	NA	NA	NA	NA	NA	NA	NA	NA	NA	NA	NA	NA	NA	NA	NA	NA	NA	0.65053	-0.62032	-1.0174	0.3665	0.90418	NA	NA	NA	NA	NA	1.7676	0.82175	0.84222	0.44707	0.62882	8.8159	3.1401	1.6316	0.17809
3.28_514.23	NA	NA	NA	NA	NA	NA	NA	NA	NA	NA	21.965	4.4571	2.8817	0.044938	0.84598	NA	NA	NA	NA	NA	20.242	4.3393	1.2692	0.2732	0.75997	NA	NA	NA	NA	NA	0.61038	-0.71222	-1.0845	0.33913	0.89297	24.893	4.6377	4.3262	0.012387	0.59431	1.1457	0.19621	0.38032	0.72304	0.83042	7.341	2.876	2.8351	0.047102
3.28_356.26	0.080124	-3.6416	-6.1524	0.0035408	0.80985	0.11465	-3.1247	-1.9809	0.11868	0.48036	0.67064	-0.57639	-1.7237	0.15986	0.84598	0.40631	-1.2994	-0.7534	0.49313	0.99453	0.206	-2.2793	-2.6263	0.058415	0.74414	0.39843	-1.3276	-0.56879	0.59991	0.99937	1.0135	0.01935	-0.17068	0.87276	0.9897	1.5974	0.67575	0.55218	0.61023	0.80538	0.99344	-0.0095009	-0.0075438	0.99434	0.99576	1.0129	0.018517	0.16441	0.87738
3.28_349.24	0.76646	-0.38371	-0.31239	0.77035	0.95135	1.0348	0.049382	0.43952	0.68298	0.86143	0.88792	-0.17151	-0.092218	0.93096	0.98808	2.6554	1.4089	1.6908	0.16613	0.99453	0.79551	-0.33006	-1.0703	0.34476	0.7773	0.61401	-0.70367	-0.61413	0.57234	0.99937	0.72238	-0.46917	-1.2009	0.29603	0.85909	1.9328	0.95066	1.7128	0.16191	0.62919	2.0853	1.0602	2.8135	0.048143	0.33691	2.6422	1.4017	2.2543	0.087233
3.28_320.17	1.3218	0.40255	0.81092	0.4629	0.91269	1.1775	0.23576	0.71151	0.51606	0.78639	0.59052	-0.75995	-3.1506	0.034494	0.84598	1.1282	0.17398	0.076911	0.94239	0.99572	1.012	0.017261	0.081927	0.93864	0.98762	1.1215	0.16547	0.63827	0.55801	0.99937	0.64059	-0.64253	-0.72273	0.50984	0.97351	0.51616	-0.9541	-1.6761	0.16903	0.62947	1.0659	0.092027	0.35485	0.74062	0.84142	0.68327	-0.54946	-1.6293	0.17859
3.28_293.21	1.4913	0.57661	0.65432	0.54862	0.92453	NA	NA	NA	NA	NA	1.5744	0.65484	0.63799	0.55818	0.98383	NA	NA	NA	NA	NA	2.9998	1.5849	0.3984	0.71069	0.91335	0.72168	-0.47057	-0.1661	0.87613	0.99937	0.1581	-2.6611	-2.4666	0.069202	0.76728	6.8643	2.7791	1.474	0.2145	0.63342	4.3369	2.1167	2.4308	0.071916	0.34385	7.4461	2.8965	2.1112	0.10235
3.28_253.14	NA	NA	NA	NA	NA	NA	NA	NA	NA	NA	NA	NA	NA	NA	NA	NA	NA	NA	NA	NA	NA	NA	NA	NA	NA	NA	NA	NA	NA	NA	2.0476	1.034	0.80139	0.46781	0.9617	0.78744	-0.34477	-0.10735	0.91968	0.96148	0.78088	-0.35682	-0.86392	0.43636	0.61998	0.74133	-0.43182	-1.8103	0.1445
3.28_230.18	1.4292	0.51521	0.12267	0.90828	0.97966	1.4192	0.50508	0.86338	0.43662	0.76665	0.46163	-1.1152	-1.2568	0.27723	0.93274	2.497	1.3202	0.78527	0.4762	0.99453	1.9983	0.99879	1.5626	0.19317	0.74414	0.77751	-0.36307	-0.942	0.39953	0.99937	0.2992	-1.7408	-1.2114	0.29242	0.85526	1.2787	0.35463	0.56166	0.60432	0.80224	0.27367	-1.8695	-3.9237	0.017193	0.33582	1.7463	0.80428	0.79861	0.46924
3.27_558.18	NA	NA	NA	NA	NA	NA	NA	NA	NA	NA	NA	NA	NA	NA	NA	NA	NA	NA	NA	NA	NA	NA	NA	NA	NA	NA	NA	NA	NA	NA	0.6135	-0.70486	-1.0111	0.36915	0.90418	19.78	4.306	3.0142	0.039387	0.59431	0.93614	-0.095209	0.052302	0.9608	0.9781	12.807	3.6789	3.1165	0.035648
3.27_497.20	NA	NA	NA	NA	NA	NA	NA	NA	NA	NA	13.601	3.7656	1.6758	0.16908	0.84732	NA	NA	NA	NA	NA	NA	NA	NA	NA	NA	NA	NA	NA	NA	NA	0.58027	-0.7852	-1.0443	0.3553	0.90149	46.359	5.5348	5.132	0.0068292	0.59431	1.0329	0.046743	0.22623	0.83211	0.9035	11.615	3.5379	3.5374	0.02407
3.27_451.20	NA	NA	NA	NA	NA	NA	NA	NA	NA	NA	7.246	2.8572	1.8205	0.1428	0.84598	NA	NA	NA	NA	NA	NA	NA	NA	NA	NA	NA	NA	NA	NA	NA	0.65433	-0.6119	-0.91284	0.41297	0.92565	22.447	4.4885	4.2005	0.013691	0.59431	0.9464	-0.079483	0.10697	0.91996	0.95507	14.532	3.8612	3.9415	0.016939
3.27_430.30	NA	NA	NA	NA	NA	0.062994	-3.9886	-2.0486	0.10987	0.47389	0.51348	-0.96162	-1.7822	0.1493	0.84598	NA	NA	NA	NA	NA	0.28129	-1.8299	-2.8498	0.046407	0.74414	NA	NA	NA	NA	NA	0.93404	-0.098437	-0.43887	0.68342	0.9768	1.9778	0.98386	1.2856	0.26797	0.6498	1.3391	0.42129	0.94378	0.39872	0.58857	1.6923	0.75899	3.5295	0.024243
3.27_421.15	NA	NA	NA	NA	NA	NA	NA	NA	NA	NA	1.1664	0.22212	0.086248	0.93541	0.98808	NA	NA	NA	NA	NA	NA	NA	NA	NA	NA	NA	NA	NA	NA	NA	0.081753	-3.6126	-0.85566	0.44041	0.94459	14.421	3.8501	0.54198	0.61661	0.81016	2.2932	1.1973	1.9974	0.11646	0.37369	0.88685	-0.17324	0.7612	0.48894
3.27_396.22	0.72828	-0.45744	-1.6675	0.17075	0.90636	1.5125	0.59695	1.2845	0.2683	0.6723	0.87781	-0.18802	-0.47484	0.65966	0.98383	1.3949	0.48017	0.87324	0.43182	0.99453	1.3908	0.47587	1.0736	0.34344	0.7773	1.0317	0.04497	0.081464	0.93899	0.99937	0.45414	-1.1388	-1.8316	0.14097	0.76728	1.0285	0.040502	0.038012	0.9715	0.98532	0.97981	-0.029429	-0.035268	0.97356	0.98423	1.2097	0.27465	0.5627	0.60368
3.27_209.15	0.7052	-0.50391	-0.63122	0.56217	0.92555	2.1244	1.0871	2.3102	0.082017	0.4185	1.2976	0.37581	1.0866	0.33831	0.96751	1.2701	0.3449	0.8526	0.44192	0.99453	1.4682	0.55406	1.3079	0.26101	0.75945	0.94454	-0.082317	-0.24432	0.81901	0.99937	0.59527	-0.74838	-3.3193	0.029398	0.76728	1.4569	0.54286	1.6087	0.18297	0.63342	0.92888	-0.10643	-0.18908	0.85924	0.92224	0.53743	-0.89586	-3.0044	0.039769
3.26_472.18	NA	NA	NA	NA	NA	NA	NA	NA	NA	NA	12.444	3.6374	1.693	0.16571	0.84598	NA	NA	NA	NA	NA	NA	NA	NA	NA	NA	NA	NA	NA	NA	NA	0.091074	-3.4568	-0.80597	0.46545	0.9617	18.817	4.234	0.56662	0.60125	0.7998	4.8487	2.2776	2.7005	0.054064	0.33691	2.0479	1.0342	1.2633	0.2751
3.26_442.30	0.22868	-2.1286	-2.5414	0.063886	0.90636	0.41224	-1.2784	-0.41697	0.69811	0.86796	0.43812	-1.1906	-2.8485	0.046464	0.84598	0.39135	-1.3535	-1.6678	0.17068	0.99453	0.31122	-1.684	-4.6619	0.0095763	0.5681	0.55718	-0.84377	-0.68813	0.5292	0.99937	0.92296	-0.11566	-0.57045	0.59889	0.97584	2.0223	1.016	1.5151	0.20432	0.63342	1.4812	0.56677	1.3443	0.25003	0.47486	1.9994	0.99958	5.3123	0.006037
3.26_425.09	3.4755	1.7972	1.2746	0.27145	0.90636	0.16193	-2.6266	-0.79718	0.46999	0.7721	0.66302	-0.59288	0.10072	0.92462	0.98808	1.3517	0.43482	-0.34133	0.75003	0.99572	0.66185	-0.59543	-1.1565	0.31185	0.7773	0.77882	-0.36065	-0.27012	0.80043	0.99937	0.4622	-1.1134	-1.0045	0.37199	0.9048	0.48374	-1.0477	-1.4461	0.22168	0.63342	0.96169	-0.056357	0.3585	0.73809	0.83968	1.3339	0.41562	1.5524	0.19551
3.25_541.26	NA	NA	NA	NA	NA	NA	NA	NA	NA	NA	5.5718	2.4782	2.1282	0.10042	0.84598	NA	NA	NA	NA	NA	NA	NA	NA	NA	NA	NA	NA	NA	NA	NA	0.13743	-2.8633	-2.9096	0.043697	0.76728	5.3841	2.4287	1.6496	0.17438	0.62947	6.3146	2.6587	2.8602	0.045922	0.33691	2.0959	1.0676	0.81157	0.46257
3.25_495.26	NA	NA	NA	NA	NA	NA	NA	NA	NA	NA	NA	NA	NA	NA	NA	NA	NA	NA	NA	NA	NA	NA	NA	NA	NA	NA	NA	NA	NA	NA	0.098926	-3.3375	-2.4178	0.072935	0.76728	4.8503	2.2781	1.6049	0.18379	0.63342	5.0381	2.3329	2.2126	0.091359	0.35507	2.5686	1.361	0.78836	0.47458
3.25_489.27	NA	NA	NA	NA	NA	NA	NA	NA	NA	NA	8.9375	3.1599	1.3714	0.24216	0.89923	7.2777	2.8635	1.4582	0.21854	0.99453	NA	NA	NA	NA	NA	NA	NA	NA	NA	NA	0.74653	-0.42173	-0.72635	0.50785	0.97351	1.1673	0.22314	0.30611	0.77479	0.89558	1.5891	0.66823	1.1983	0.29693	0.51557	1.7282	0.78925	0.57416	0.5966
3.25_378.26	0.75694	-0.40174	-1.0326	0.36014	0.90636	0.91915	-0.12162	0.29469	0.78289	0.89634	0.74994	-0.41516	-0.64202	0.55581	0.98383	0.63083	-0.66468	-0.5779	0.5943	0.99453	0.74249	-0.42956	-1.2399	0.28278	0.76608	0.59747	-0.74306	-0.73169	0.50491	0.99937	1.0355	0.050309	0.41236	0.70122	0.97811	2.4786	1.3095	0.42622	0.69188	0.84916	1.9232	0.94351	1.6095	0.18279	0.4147	2.1645	1.114	0.79528	0.47097
3.25_371.25	0.77218	-0.373	-1.1025	0.33212	0.90636	1.1506	0.20239	0.56858	0.60004	0.83367	0.78553	-0.34827	-0.48333	0.65413	0.98383	0.65498	-0.61048	-0.45663	0.67163	0.99453	0.77411	-0.36939	-1.1971	0.29736	0.77228	0.60763	-0.71874	-0.76121	0.48893	0.99937	0.72922	-0.45557	-1.2654	0.27442	0.83894	1.0413	0.058401	-0.09707	0.92734	0.96526	1.8041	0.85127	2.0553	0.10903	0.36919	1.9592	0.9703	1.3289	0.25462
3.24_541.27	NA	NA	NA	NA	NA	NA	NA	NA	NA	NA	5.0979	2.3499	1.9261	0.12638	0.84598	NA	NA	NA	NA	NA	NA	NA	NA	NA	NA	NA	NA	NA	NA	NA	0.16863	-2.5681	-2.1427	0.098785	0.76728	22.971	4.5217	2.8393	0.046903	0.59431	5.7284	2.5181	2.9654	0.041332	0.33582	21.418	4.4208	1.5087	0.20587
3.24_321.04	NA	NA	NA	NA	NA	NA	NA	NA	NA	NA	0.67447	-0.56817	-0.19362	0.85591	0.98633	NA	NA	NA	NA	NA	NA	NA	NA	NA	NA	NA	NA	NA	NA	NA	0.59974	-0.7376	-0.78235	0.47773	0.96625	18.139	4.181	1.3538	0.24723	0.64077	3.2041	1.6799	1.8749	0.13407	0.38272	9.3577	3.2261	2.0369	0.11133
3.23_560.31	NA	NA	NA	NA	NA	NA	NA	NA	NA	NA	NA	NA	NA	NA	NA	NA	NA	NA	NA	NA	NA	NA	NA	NA	NA	NA	NA	NA	NA	NA	0.11886	-3.0726	-2.7457	0.051604	0.76728	NA	NA	NA	NA	NA	7.4411	2.8955	2.5129	0.065852	0.34385	NA	NA	NA	NA
3.23_427.11	3.0171	1.5931	2.7973	0.048945	0.90636	0.14327	-2.8032	-1.9139	0.12817	0.4888	0.65575	-0.60879	-0.76045	0.48934	0.98383	0.99212	-0.011408	-0.53466	0.62122	0.99453	0.37243	-1.425	-1.9407	0.12428	0.74414	1.0968	0.13324	0.34899	0.74469	0.99937	0.92096	-0.11879	0.062519	0.95315	0.99607	0.44076	-1.1819	-1.3377	0.25199	0.64274	0.88757	-0.17206	-0.18621	0.86134	0.92229	1.4724	0.55817	2.0423	0.11066
3.23_394.21	1.1683	0.22437	0.43215	0.68791	0.9435	0.64265	-0.6379	-0.89333	0.42217	0.766	1.5865	0.66584	1.2093	0.29312	0.93495	1.8291	0.87114	0.29114	0.78542	0.99572	1.8875	0.91645	1.1066	0.33055	0.7773	1.1434	0.19332	0.14158	0.89425	0.99937	0.5067	-0.98081	-1.5999	0.18488	0.78298	1.1738	0.2312	0.48382	0.65381	0.83029	0.75449	-0.40642	-0.35271	0.7421	0.84288	0.89797	-0.15526	-0.34029	0.75076
3.23_382.21	0.71455	-0.4849	0.1556	0.88389	0.97404	2.2623	1.1778	3.214	0.032466	0.35175	1.289	0.36624	0.77488	0.48167	0.98383	2.8948	1.5335	1.3214	0.25688	0.99453	1.5322	0.61562	0.55078	0.6111	0.87605	1.1729	0.23011	0.47606	0.65887	0.99937	0.52261	-0.93619	-1.4944	0.20938	0.80304	0.91714	-0.12478	-0.39169	0.71526	0.86321	0.92914	-0.10604	0.14641	0.89068	0.93917	0.95502	-0.066399	-0.012426	0.99068
3.23_377.18	NA	NA	NA	NA	NA	NA	NA	NA	NA	NA	NA	NA	NA	NA	NA	NA	NA	NA	NA	NA	NA	NA	NA	NA	NA	7.9736	2.9952	1.7947	0.14715	0.97746	0.45503	-1.136	-1.9282	0.12608	0.76728	0.92919	-0.10596	-0.21374	0.8412	0.92906	0.70435	-0.50563	-0.16524	0.87677	0.93099	1.4309	0.51696	1.0742	0.34321
3.22_636.42	0.51905	-0.94605	-0.28445	0.79019	0.9559	1.0674	0.094165	0.51311	0.63492	0.84442	0.87498	-0.19267	0.026348	0.98024	0.99616	8.2415	3.0429	4.6827	0.0094288	0.60909	0.73002	-0.454	-1.2615	0.27569	0.76068	0.093963	-3.4118	-0.58441	0.59032	0.99937	0.6709	-0.57584	-1.3338	0.25316	0.8234	2.1465	1.102	0.068806	0.94845	0.97534	2.8388	1.5053	3.7945	0.019195	0.33582	3.7501	1.9069	2.3713	0.076715
3.22_453.25	0.25952	-1.9461	-1.997	0.11652	0.90636	5.3095	2.4086	1.9134	0.12824	0.4888	NA	NA	NA	NA	NA	NA	NA	NA	NA	NA	2.4822	1.3116	0.73916	0.50084	0.83025	NA	NA	NA	NA	NA	0.19849	-2.3328	-2.0529	0.10933	0.76728	NA	NA	NA	NA	NA	6.9943	2.8062	2.2325	0.089359	0.35455	16.112	4.0101	2.2134	0.091276
3.22_442.12	1.5387	0.62174	0.95234	0.39486	0.90636	NA	NA	NA	NA	NA	0.76667	-0.38333	-0.55079	0.6111	0.98383	2.117	1.082	-0.068821	0.94844	0.99572	1.1463	0.19693	-0.80445	0.46623	0.82267	0.83609	-0.25827	0.55036	0.61136	0.99937	0.76656	-0.38353	-0.47606	0.65887	0.9768	0.069571	-3.8454	-5.2137	0.0064551	0.59431	2.2911	1.196	1.6411	0.17613	0.41096	1.086	0.119	0.29683	0.78137
3.22_153.13	1.0807	0.11201	0.33261	0.75613	0.9511	1.4374	0.52345	0.85383	0.44131	0.76675	1.6381	0.71202	1.9471	0.12336	0.84598	0.9246	-0.11309	-0.51979	0.63065	0.99453	1.2124	0.27789	0.9147	0.4121	0.7976	1.2175	0.28392	0.36411	0.73421	0.99937	0.38	-1.3959	-4.1495	0.014266	0.76728	1.3454	0.42806	0.99046	0.37802	0.68755	0.73812	-0.43807	-0.87858	0.42924	0.61574	0.55084	-0.86031	-3.1241	0.035387
3.21_537.23	NA	NA	NA	NA	NA	NA	NA	NA	NA	NA	NA	NA	NA	NA	NA	NA	NA	NA	NA	NA	NA	NA	NA	NA	NA	NA	NA	NA	NA	NA	0.21807	-2.1972	-1.8961	0.13083	0.76728	15.246	3.9304	1.4978	0.20854	0.63342	12.055	3.5915	3.5024	0.024843	0.33582	NA	NA	NA	NA
3.21_512.21	NA	NA	NA	NA	NA	NA	NA	NA	NA	NA	18.37	4.1993	1.6238	0.17974	0.84732	NA	NA	NA	NA	NA	NA	NA	NA	NA	NA	NA	NA	NA	NA	NA	0.71239	-0.48926	-1.0131	0.36833	0.90418	35.297	5.1415	2.7425	0.051775	0.59431	1.3498	0.4327	0.78252	0.47764	0.65603	8.436	3.0766	1.9707	0.12008
3.21_423.08	1.9117	0.93485	1.1647	0.30888	0.90636	0.33798	-1.565	-1.2248	0.28786	0.69302	0.62183	-0.6854	-0.42994	0.68939	0.98449	1.5423	0.62506	-0.17308	0.871	0.99572	0.62685	-0.6738	-1.1606	0.31036	0.7773	0.8238	-0.27964	0.041017	0.96925	0.99937	0.81225	-0.30001	-0.25275	0.81292	0.98546	0.28561	-1.8079	-2.0779	0.10628	0.61591	0.86305	-0.21248	-0.30321	0.77685	0.86815	1.3522	0.43534	1.8057	0.14527
3.20_481.11	2.3534	1.2347	1.1528	0.3132	0.90636	0.63597	-0.65296	-0.18801	0.86002	0.92669	0.95827	-0.061497	-0.39968	0.70981	0.98633	1.0272	0.038656	-0.44604	0.67865	0.99453	0.63871	-0.64678	-1.0788	0.34138	0.7773	0.54336	-0.88001	-0.39132	0.71551	0.99937	0.48374	-1.0477	-1.4988	0.2083	0.80279	1.3388	0.42097	0.894	0.42185	0.70104	0.90128	-0.14996	-0.37143	0.72916	0.83499	0.99611	-0.0056233	-0.0039152	0.99706
3.20_356.25	0.72212	-0.46968	-1.3401	0.25128	0.90636	0.98108	-0.027558	0.28387	0.79059	0.89813	0.76767	-0.38144	-0.65608	0.54759	0.98383	0.57585	-0.79623	-0.74668	0.49675	0.99453	0.85173	-0.23154	-0.767	0.48585	0.82816	0.5729	-0.80365	-0.9428	0.39917	0.99937	1.0581	0.081473	0.0082392	0.99382	0.99822	0.55872	-0.83982	-1.3327	0.25349	0.64323	2.2927	1.1971	2.4495	0.070485	0.34385	2.3177	1.2127	1.3316	0.25381
3.20_349.24	0.81284	-0.29896	-0.94397	0.39863	0.90636	1.1698	0.22626	0.4776	0.65786	0.85545	0.79925	-0.32328	-0.49417	0.6471	0.98383	0.59488	-0.74932	-0.53785	0.61921	0.99453	0.79694	-0.32745	-1.0445	0.35521	0.78088	0.58241	-0.7799	-1.0216	0.36473	0.99937	0.71845	-0.47705	-1.6753	0.16919	0.77009	1.3034	0.38228	0.63798	0.55818	0.77803	1.651	0.72331	2.05	0.1097	0.36919	1.3705	0.45467	1.041	0.35666
3.20_324.14	1.413	0.49878	0.44985	0.67612	0.94297	0.16126	-2.6325	-0.91928	0.40997	0.76447	0.64041	-0.64293	-2.2083	0.091801	0.84598	3.4904	1.8034	-0.24904	0.8156	0.99572	0.70923	-0.49567	-1.097	0.33426	0.7773	0.40713	-1.2965	-0.35158	0.74289	0.99937	0.69645	-0.52191	-0.6516	0.5502	0.97584	0.19549	-2.3548	-2.3697	0.076848	0.60972	0.61034	-0.71232	-0.9635	0.38986	0.58453	0.99517	-0.0069855	-0.080241	0.9399
3.19_644.16	1.1212	0.16499	0.53977	0.618	0.93586	0.30919	-1.6934	-2.03	0.11221	0.47766	0.36834	-1.4409	-1.8243	0.14216	0.84598	0.93241	-0.10097	-0.61632	0.57103	0.99453	0.70404	-0.50626	-0.93109	0.40451	0.79438	0.7038	-0.50675	0.02834	0.97875	0.99937	0.60711	-0.71998	-1.2837	0.26856	0.83402	0.10658	-3.23	-4.4523	0.011226	0.59431	1.0196	0.028044	-0.23549	0.8254	0.9003	1.2847	0.36143	0.88128	0.42794
3.19_627.17	1.129	0.17506	0.49393	0.64725	0.93757	0.62604	-0.67568	-0.68588	0.53048	0.7943	0.76119	-0.39367	-0.93382	0.40326	0.98383	0.95735	-0.062876	-0.63947	0.5573	0.99453	0.51397	-0.96025	-1.2269	0.28714	0.76662	0.50682	-0.98045	-0.36086	0.73646	0.99937	0.59301	-0.75387	-1.3531	0.24745	0.82112	0.15075	-2.7298	-3.0384	0.038461	0.59431	0.97592	-0.03517	-0.32279	0.76303	0.85991	1.3265	0.40763	0.96875	0.38753
3.19_600.21	0.77918	-0.35997	-0.082334	0.93834	0.98409	0.19452	-2.362	-2.1665	0.096182	0.44577	0.99106	-0.012957	-0.21482	0.84042	0.98633	1.2638	0.33774	-0.43131	0.68847	0.99572	0.80114	-0.31987	-0.90773	0.41536	0.79797	0.58285	-0.7788	-0.087294	0.93463	0.99937	0.51143	-0.96739	-2.5553	0.062951	0.76728	0.14871	-2.7494	-3.1285	0.035235	0.59431	0.86124	-0.21551	-0.36976	0.73031	0.83512	0.73783	-0.43864	-0.71709	0.51296
3.19_581.17	1.0709	0.098778	0.3577	0.73864	0.9511	0.45939	-1.1222	-0.94403	0.39861	0.76447	0.74068	-0.43307	-1.1576	0.31145	0.9507	0.85166	-0.23164	-0.65992	0.54537	0.99453	0.80871	-0.30631	-0.67297	0.53785	0.84537	0.5116	-0.96692	-0.22011	0.83656	0.99937	0.55752	-0.8429	-1.6241	0.17969	0.77813	0.18098	-2.4661	-3.9741	0.016482	0.59431	0.94906	-0.075433	-0.26788	0.80204	0.88398	1.266	0.34031	0.79687	0.47015
3.19_394.24	0.84035	-0.25095	-0.98535	0.38024	0.90636	1.43	0.51606	0.74941	0.49528	0.77635	1.0423	0.059749	0.4046	0.70647	0.98633	0.92116	-0.11848	-0.30949	0.7724	0.99572	1.1639	0.21893	0.66063	0.54495	0.85053	0.97368	-0.038483	-0.3125	0.77027	0.99937	0.37273	-1.4238	-2.2809	0.0847	0.76728	0.82729	-0.27353	0.40677	0.705	0.8582	0.91501	-0.12814	-0.094092	0.92956	0.95911	0.48086	-1.0563	-1.5139	0.20462
3.19_305.10	1.9152	0.93751	0.71419	0.51457	0.91275	0.79836	-0.32488	0.21515	0.84017	0.91898	0.61944	-0.69097	-1.9157	0.1279	0.84598	1.8615	0.89647	0.43103	0.68866	0.99572	0.71067	-0.49275	-1.0187	0.36594	0.78099	0.235	-2.0893	-0.81411	0.46127	0.99937	0.61522	-0.70082	-0.84389	0.44624	0.9487	0.26627	-1.909	-1.9737	0.11966	0.61873	0.75175	-0.41167	-0.66291	0.54364	0.70632	1.6215	0.69731	2.6364	0.057797
3.19_233.12	1.9266	0.94605	0.69893	0.5231	0.91275	0.79973	-0.32242	0.19965	0.85149	0.92341	0.59553	-0.74775	-1.9267	0.12629	0.84598	1.2112	0.27642	-0.45429	0.67318	0.99453	0.69106	-0.53312	-1.0545	0.35115	0.77976	0.27063	-1.8856	-0.98463	0.38055	0.99937	0.66643	-0.58548	-0.63256	0.56138	0.97584	0.32242	-1.633	-2.2606	0.08662	0.61082	0.75426	-0.40687	-0.60969	0.575	0.72928	1.4183	0.50419	1.8938	0.13118
3.18_438.20	NA	NA	NA	NA	NA	NA	NA	NA	NA	NA	0.3391	-1.5602	0.043535	0.96736	0.99275	0.0948	-3.399	-1.4825	0.21235	0.99453	NA	NA	NA	NA	NA	0.26028	-1.9419	-1.9973	0.11648	0.9595	0.32421	-1.625	-1.9888	0.11761	0.76728	0.74918	-0.41661	0.58237	0.59157	0.79634	0.83563	-0.25907	-0.12741	0.90476	0.94567	0.8339	-0.26206	-0.22167	0.83543
3.18_425.09	1.6674	0.73762	2.3238	0.080802	0.90636	0.42474	-1.2353	-0.83205	0.45217	0.76957	0.92128	-0.11828	-0.47716	0.65815	0.98383	1.9221	0.94269	-0.095245	0.9287	0.99572	0.65374	-0.61322	-0.16006	0.88059	0.9746	2.1992	1.137	1.6208	0.18038	0.99937	1.2991	0.37754	1.0247	0.36341	0.90411	0.45321	-1.1417	-1.5966	0.18559	0.63342	0.89068	-0.16702	-0.44633	0.67846	0.80131	1.3552	0.43856	1.3423	0.25063
3.18_408.26	1.1317	0.1785	0.56425	0.60272	0.93299	1.0352	0.049974	0.42097	0.69541	0.86767	0.69899	-0.51665	-1.3604	0.24532	0.90418	1.2433	0.31412	0.74107	0.4998	0.99453	0.96274	-0.054788	-0.32297	0.7629	0.93986	0.77303	-0.37141	-1.1872	0.30082	0.99937	0.70316	-0.50808	-3.9331	0.017058	0.76728	1.4507	0.53674	1.6545	0.17337	0.62947	0.97628	-0.034627	-0.12496	0.90659	0.9464	0.47329	-1.0792	-2.619	0.058858
3.18_398.27	0.24232	-2.045	-2.4828	0.068003	0.90636	0.38487	-1.3776	-0.48588	0.65247	0.85218	0.45796	-1.1267	-3.0329	0.038672	0.84598	0.38279	-1.3854	-1.4656	0.21662	0.99453	0.2746	-1.8646	-4.1929	0.013774	0.57886	0.52083	-0.9411	-0.59145	0.58603	0.99937	1.0493	0.069422	0.065827	0.95067	0.99607	1.7053	0.77004	1.138	0.31867	0.66679	1.1813	0.24038	0.63727	0.5586	0.71581	1.2977	0.37591	2.8118	0.048231
3.18_382.21	0.46456	-1.1061	-1.655	0.17326	0.90636	0.33408	-1.5817	-1.5208	0.20295	0.5883	0.74208	-0.43034	-0.35011	0.74391	0.98633	1.5635	0.6448	0.31275	0.7701	0.99572	0.725	-0.46395	-0.33972	0.75115	0.93418	1.1356	0.18341	0.10996	0.91774	0.99937	0.5197	-0.94425	-1.4572	0.21879	0.80619	0.79381	-0.33313	-0.33928	0.75146	0.88145	0.93691	-0.094021	0.038135	0.97141	0.98309	1.0957	0.13184	0.23347	0.82686
3.18_375.20	0.48171	-1.0538	-0.86525	0.43571	0.91269	NA	NA	NA	NA	NA	0.98397	-0.023309	0.64256	0.55549	0.98383	0.58328	-0.77774	-0.76135	0.48886	0.99453	1.6048	0.68237	0.43603	0.68532	0.90397	1.4755	0.56124	0.58788	0.5882	0.99937	0.35495	-1.4943	-1.8486	0.13821	0.76728	0.75328	-0.40874	0.42955	0.68965	0.84822	0.78057	-0.3574	-0.36465	0.73383	0.83777	0.86725	-0.20548	-0.13616	0.89828
3.18_312.24	0.17616	-2.505	-1.8925	0.13136	0.90636	NA	NA	NA	NA	NA	0.40126	-1.3174	-0.089689	0.93285	0.98808	0.33717	-1.5685	-0.21698	0.83884	0.99572	0.15727	-2.6687	-3.3654	0.028164	0.69735	0.038727	-4.6905	-1.5311	0.20049	0.99937	0.92696	-0.10942	-0.49343	0.64757	0.9768	1.0921	0.12709	-0.39789	0.71103	0.86208	1.7646	0.81933	0.57419	0.59659	0.74609	0.61075	-0.71135	-0.64546	0.55379
3.17_441.18	4.7269	2.2409	1.9492	0.12307	0.90636	0.20876	-2.2601	-1.9452	0.12364	0.48758	0.71893	-0.47607	-0.71905	0.51188	0.98383	1.5258	0.60958	0.10627	0.92048	0.99572	0.22672	-2.141	-1.5755	0.19026	0.74414	0.42916	-1.2204	-0.32445	0.76186	0.99937	0.81004	-0.30393	-0.13627	0.89819	0.99257	0.13731	-2.8645	-2.4626	0.069494	0.60972	0.8543	-0.22718	-0.5023	0.64185	0.77571	1.194	0.25585	0.9897	0.37835
3.17_235.13	0.66375	-0.59128	-1.7844	0.14893	0.90636	0.88641	-0.17396	-0.80391	0.46651	0.77047	0.89544	-0.15933	-0.34276	0.74904	0.98633	1.614	0.6906	-0.031404	0.97645	0.99644	0.53859	-0.89274	-1.7859	0.14866	0.74414	0.75418	-0.40702	-0.26103	0.80696	0.99937	0.50059	-0.99828	-1.1694	0.30719	0.87103	0.31204	-1.6802	-2.2187	0.090748	0.61082	0.80561	-0.31185	-0.61254	0.57329	0.72779	0.67954	-0.55737	-3.0774	0.037025
3.17_215.16	0.75817	-0.39941	-0.23469	0.82597	0.95616	1.6042	0.68185	0.98986	0.37827	0.76168	1.5071	0.59179	1.2223	0.28869	0.93495	0.83848	-0.25414	-0.1306	0.9024	0.99572	0.73892	-0.4365	-0.83014	0.45313	0.81773	0.85744	-0.22189	-0.74598	0.49713	0.99937	0.30491	-1.7136	-2.2118	0.091438	0.76728	0.81405	-0.29681	0.69522	0.52519	0.75842	0.95908	-0.06028	-0.0087835	0.99341	0.99507	0.48244	-1.0516	-1.3495	0.2485
3.17_197.15	0.8201	-0.28614	-1.1323	0.3208	0.90636	1.5887	0.6678	1.3734	0.24159	0.63988	1.1194	0.16274	0.60016	0.58074	0.98383	0.78462	-0.34993	-0.45531	0.67251	0.99453	0.90727	-0.14039	0.17397	0.87034	0.97398	0.78917	-0.34159	-0.69186	0.52709	0.99937	0.33441	-1.5803	-2.4368	0.071457	0.76728	0.91359	-0.13038	0.45581	0.67217	0.83802	1.0382	0.054107	0.27292	0.79842	0.88185	0.45629	-1.132	-1.4741	0.21446
3.17_179.14	0.71824	-0.47746	-1.3229	0.25642	0.90636	1.6738	0.7431	1.9269	0.12626	0.48847	1.3166	0.39684	0.74319	0.49865	0.98383	0.63511	-0.65492	-0.56453	0.60255	0.99453	0.83631	-0.25789	-0.60937	0.5752	0.86212	0.98518	-0.021542	-0.10765	0.91946	0.99937	0.31523	-1.6655	-2.116	0.1018	0.76728	0.91972	-0.12073	0.67433	0.53707	0.7674	1.0317	0.044993	0.24733	0.81683	0.89326	0.43873	-1.1886	-1.4464	0.2216
3.17_161.13	1.5261	0.60987	0.5951	0.58381	0.92951	0.70448	-0.50536	-0.22836	0.83057	0.91482	1.248	0.31963	0.73583	0.50265	0.98383	0.61036	-0.71228	-0.48836	0.65086	0.99453	0.51235	-0.96479	-0.60228	0.57946	0.86283	1.7974	0.84594	1.4342	0.22483	0.99937	0.22989	-2.121	-2.4273	0.072187	0.76728	0.55446	-0.85085	0.30709	0.7741	0.89558	0.99406	-0.0085983	0.13527	0.89893	0.9431	0.44028	-1.1835	-1.5566	0.19454
3.16_594.30	NA	NA	NA	NA	NA	NA	NA	NA	NA	NA	NA	NA	NA	NA	NA	NA	NA	NA	NA	NA	NA	NA	NA	NA	NA	NA	NA	NA	NA	NA	0.66913	-0.57963	-1.1438	0.31649	0.87652	2.0424	1.0302	0.50035	0.64311	0.8235	10.61	3.4074	3.152	0.034447	0.33582	32.462	5.0207	4.3938	0.011747
3.16_592.39	NA	NA	NA	NA	NA	0.95267	-0.069956	0.37322	0.72792	0.87923	0.83848	-0.25415	-0.088202	0.93396	0.98808	NA	NA	NA	NA	NA	0.79881	-0.32407	-1.1924	0.29901	0.77432	0.050602	-4.3047	-1.6124	0.18216	0.99937	0.75053	-0.41403	-0.98656	0.37971	0.90866	2.5688	1.3611	1.4327	0.22522	0.63495	2.9588	1.565	4.8812	0.0081537	0.33582	4.0079	2.0028	2.7315	0.052363
3.16_541.26	NA	NA	NA	NA	NA	NA	NA	NA	NA	NA	10.07	3.332	1.7378	0.15724	0.84598	NA	NA	NA	NA	NA	NA	NA	NA	NA	NA	NA	NA	NA	NA	NA	0.10818	-3.2084	-2.8571	0.046066	0.76728	78.912	6.3022	3.2816	0.030454	0.59431	7.6042	2.9268	3.1225	0.035441	0.33582	38.852	5.2799	1.4497	0.22075
3.15_421.21	NA	NA	NA	NA	NA	NA	NA	NA	NA	NA	1.5729	0.65346	0.28977	0.78639	0.98633	0.42643	-1.2296	-0.74332	0.49857	0.99453	NA	NA	NA	NA	NA	0.10168	-3.298	-0.25668	0.81009	0.99937	0.32443	-1.624	-1.1021	0.33226	0.89022	0.7559	-0.40373	0.2664	0.8031	0.91109	0.91624	-0.1262	0.10677	0.92011	0.95507	0.71299	-0.48806	-0.68192	0.53273
3.15_191.14	0.3758	-1.412	-1.0132	0.36828	0.90636	1.2733	0.34854	0.12878	0.90375	0.95167	1.1289	0.17486	0.66803	0.54069	0.98383	1.1371	0.18532	0.70436	0.52005	0.99453	2.4483	1.2918	0.73367	0.50383	0.83102	1.7315	0.79204	0.64247	0.55554	0.99937	0.29331	-1.7695	-2.4426	0.071005	0.76728	1.3943	0.47957	0.7969	0.47013	0.73033	2.468	1.3033	1.9427	0.124	0.37875	1.0732	0.10188	0.37032	0.72992
3.14_636.42	0.81419	-0.29656	-0.93735	0.40165	0.90636	1.1103	0.15094	0.53618	0.62026	0.84179	0.69818	-0.51833	-0.98111	0.38209	0.98383	0.53282	-0.90829	-1.0545	0.35113	0.99453	0.67064	-0.57638	-1.7453	0.15586	0.74414	0.53299	-0.90782	-0.91724	0.41092	0.99937	0.76549	-0.38554	-0.47298	0.66088	0.9768	NA	NA	NA	NA	NA	2.7414	1.4549	2.9742	0.040972	0.33582	3.6379	1.8631	1.7019	0.16398
3.14_279.03	NA	NA	NA	NA	NA	NA	NA	NA	NA	NA	NA	NA	NA	NA	NA	NA	NA	NA	NA	NA	NA	NA	NA	NA	NA	NA	NA	NA	NA	NA	0.72895	-0.4561	-0.61589	0.57129	0.97584	13.799	3.7865	3.4735	0.025503	0.59431	2.5001	1.322	1.743	0.15629	0.40124	8.7922	3.1362	2.6917	0.054563
3.13_361.72	0.76427	-0.38785	-0.46457	0.6664	0.94275	0.36707	-1.4459	-1.8215	0.14264	0.50667	0.75551	-0.40448	-0.93406	0.40315	0.98383	0.6968	-0.52118	-0.58277	0.59132	0.99453	0.67065	-0.57636	-1.2775	0.27055	0.75997	0.76174	-0.39263	-0.45361	0.67363	0.99937	0.68786	-0.53981	-0.94644	0.39751	0.92077	2.9388	1.5552	2.1473	0.098278	0.61488	1.0352	0.049925	0.31194	0.77067	0.86367	1.5187	0.60281	1.4334	0.22503
3.12_504.15	NA	NA	NA	NA	NA	0.38378	-1.3816	-0.68201	0.53268	0.7943	0.60438	-0.72648	-1.0832	0.33967	0.96755	NA	NA	NA	NA	NA	0.65119	-0.61885	-1.1156	0.3271	0.7773	NA	NA	NA	NA	NA	2.1858	1.1282	1.8117	0.14426	0.76728	0.083444	-3.583	-2.5384	0.064088	0.59806	0.77006	-0.37695	-0.65572	0.5478	0.70824	1.5075	0.59218	1.1672	0.30796
3.12_479.13	NA	NA	NA	NA	NA	0.25973	-1.9449	-0.7507	0.49458	0.77635	0.61014	-0.71279	-1.2472	0.28036	0.93495	NA	NA	NA	NA	NA	0.72695	-0.46007	-0.97139	0.38636	0.78533	NA	NA	NA	NA	NA	4.1986	2.0699	2.2229	0.090319	0.76728	0.063684	-3.9729	-1.8054	0.14532	0.62919	11.358	3.5056	5.853	0.0042513	0.33582	NA	NA	NA	NA
3.12_477.13	NA	NA	NA	NA	NA	0.35933	-1.4766	-0.69238	0.52679	0.7931	0.63537	-0.65433	-1.1729	0.30593	0.94782	NA	NA	NA	NA	NA	0.72344	-0.46705	-1.0055	0.37156	0.78099	NA	NA	NA	NA	NA	2.0447	1.0319	1.4242	0.2275	0.81313	0.040186	-4.6372	-3.4553	0.025929	0.59431	0.78269	-0.35349	-0.31736	0.76684	0.86155	2.4589	1.298	0.9878	0.37917
3.12_455.26	NA	NA	NA	NA	NA	NA	NA	NA	NA	NA	6.6413	2.7315	2.1933	0.093348	0.84598	1.256	0.32879	0.022843	0.98287	0.99697	6.4086	2.68	2.1064	0.10291	0.74414	NA	NA	NA	NA	NA	0.096145	-3.3786	-2.6963	0.054301	0.76728	7.0711	2.8219	0.085824	0.93573	0.96907	4.1951	2.0687	2.4094	0.073605	0.34564	9.661	3.2722	1.5465	0.19688
3.12_409.13	2.6775	1.4209	1.1885	0.30039	0.90636	0.403	-1.3111	-0.59121	0.58617	0.82713	0.60451	-0.72617	-1.0157	0.36723	0.98383	0.98864	-0.01649	-0.61693	0.57067	0.99453	0.6542	-0.61219	-1.1073	0.33028	0.7773	0.57592	-0.79605	-0.38117	0.72245	0.99937	1.1287	0.17468	0.54902	0.6122	0.97584	0.090427	-3.4671	-2.6758	0.055471	0.59431	0.91273	-0.13174	-0.06266	0.95304	0.97459	0.99533	-0.0067539	0.089973	0.93263
3.12_339.07	NA	NA	NA	NA	NA	NA	NA	NA	NA	NA	6.8988	2.7863	1.8343	0.14053	0.84598	NA	NA	NA	NA	NA	NA	NA	NA	NA	NA	NA	NA	NA	NA	NA	0.41101	-1.2828	-1.2631	0.27517	0.83894	2.571	1.3623	1.201	0.29601	0.65865	1.579	0.65898	1.3141	0.25911	0.48188	2.2857	1.1926	1.148	0.31497
3.12_339.05	2.3858	1.2545	0.5453	0.61453	0.93586	NA	NA	NA	NA	NA	0.69312	-0.52882	0.23243	0.82761	0.98633	1.0799	0.11096	-0.60563	0.57744	0.99453	0.53742	-0.89587	-1.2249	0.28783	0.76662	0.44574	-1.1657	0.081525	0.93894	0.99937	0.31711	-1.657	-0.72129	0.51064	0.97351	NA	NA	NA	NA	NA	1.8291	0.87112	1.0428	0.35591	0.55954	0.97962	-0.029709	-0.14021	0.89527
3.12_293.21	NA	NA	NA	NA	NA	NA	NA	NA	NA	NA	9.4561	3.2412	6.1709	0.0035019	0.5479	NA	NA	NA	NA	NA	NA	NA	NA	NA	NA	NA	NA	NA	NA	NA	0.1068	-3.227	-2.8101	0.048312	0.76728	9.6103	3.2646	1.5767	0.18999	0.63342	5.6811	2.5062	2.5102	0.066042	0.34385	12.632	3.659	1.8145	0.1438
3.12_241.09	1.4333	0.51933	0.53053	0.62383	0.93757	0.15621	-2.6785	-1.2237	0.28822	0.69302	0.75264	-0.40998	-0.75074	0.49456	0.98383	1.2453	0.3165	-0.623	0.56704	0.99453	0.566	-0.82113	-1.3347	0.25289	0.75113	0.59642	-0.7456	0.19047	0.85822	0.99937	0.30411	-1.7174	-1.3436	0.25024	0.82264	0.059882	-4.0617	-0.9618	0.39062	0.69057	1.1655	0.22094	0.55608	0.6078	0.75184	0.78309	-0.35276	-1.3055	0.26176
3.12_233.12	1.5704	0.6511	0.69724	0.52405	0.9135	0.52639	-0.92579	-0.39203	0.71503	0.876	0.63011	-0.66634	-2.1278	0.10046	0.84598	1.9955	0.99675	-0.053039	0.96024	0.99572	0.70602	-0.50223	-0.99325	0.37681	0.78099	0.10716	-3.2221	-1.2499	0.27947	0.99937	0.79037	-0.33939	-0.19711	0.85336	0.98825	0.25804	-1.9543	-2.1183	0.10154	0.61515	0.64278	-0.6376	-0.85084	0.44279	0.62595	1.2279	0.29618	0.87387	0.43152
3.11_600.21	0.66073	-0.59786	-0.1083	0.91897	0.97987	0.19665	-2.3463	-2.071	0.10711	0.46786	0.85467	-0.22657	-0.61492	0.57187	0.98383	1.8245	0.86747	-0.55808	0.60655	0.99453	0.73481	-0.44455	-1.0216	0.36473	0.78099	0.56747	-0.81738	-0.25601	0.81057	0.99937	0.5341	-0.90482	-2.5329	0.064465	0.76728	0.039975	-4.6448	-4.7458	0.0089984	0.59431	0.90402	-0.14558	-0.041375	0.96898	0.98248	1.0675	0.094253	0.21561	0.83984
3.11_581.17	0.81321	-0.2983	0.23262	0.82748	0.95629	0.22248	-2.1682	-1.7388	0.15705	0.5234	0.79379	-0.33317	-0.91109	0.41379	0.98383	7.9638	2.9935	2.0663	0.10768	0.99453	0.706	-0.50225	-0.88385	0.4267	0.80368	0.1962	-2.3496	-1.1011	0.33265	0.99937	1.3889	0.4739	0.63351	0.56082	0.97584	0.16339	-2.6136	-1.8864	0.13229	0.62029	1.1753	0.23297	0.31067	0.77156	0.86408	1.0075	0.01082	0.13675	0.89783
3.11_499.26	NA	NA	NA	NA	NA	NA	NA	NA	NA	NA	4.219	2.0769	1.9803	0.11876	0.84598	NA	NA	NA	NA	NA	NA	NA	NA	NA	NA	NA	NA	NA	NA	NA	0.072518	-3.7855	-3.2668	0.030883	0.76728	8.441	3.0774	0.48143	0.65536	0.83071	4.4085	2.1403	2.2083	0.091799	0.35519	NA	NA	NA	NA
3.11_275.20	0.85372	-0.22817	-0.47212	0.66145	0.94212	0.7009	-0.51271	-0.17822	0.86722	0.93175	NA	NA	NA	NA	NA	1.525	0.60879	0.86543	0.43562	0.99453	5.174	2.3713	1.7478	0.15541	0.74414	0.73954	-0.43531	-0.23625	0.82484	0.99937	0.093531	-3.4184	-3.5979	0.022801	0.76728	1.0366	0.051797	-0.45694	0.67143	0.8379	10.233	3.3552	2.4788	0.068302	0.34385	39.848	5.3164	1.4475	0.22132
3.11_267.12	NA	NA	NA	NA	NA	NA	NA	NA	NA	NA	NA	NA	NA	NA	NA	NA	NA	NA	NA	NA	NA	NA	NA	NA	NA	0.22066	-2.1801	-1.9615	0.12135	0.9595	0.90378	-0.14596	-0.63806	0.55813	0.97584	3.9545	1.9835	1.5987	0.18514	0.63342	1.4426	0.52864	0.32772	0.75956	0.85669	2.9843	1.5774	4.1656	0.014082
3.11_265.12	NA	NA	NA	NA	NA	NA	NA	NA	NA	NA	NA	NA	NA	NA	NA	NA	NA	NA	NA	NA	NA	NA	NA	NA	NA	NA	NA	NA	NA	NA	0.86573	-0.20802	-0.7604	0.48937	0.96996	4.0109	2.0039	1.5865	0.18782	0.63342	1.4163	0.50208	0.23037	0.8291	0.9027	3.1257	1.6442	5.6584	0.004808
3.11_231.17	0.96168	-0.056373	-0.33451	0.7548	0.9511	1.167	0.22286	-0.2485	0.81599	0.90868	1.6178	0.69404	1.3501	0.24833	0.90797	0.83048	-0.26799	-0.92751	0.40616	0.99453	1.3453	0.42791	-0.31577	0.76796	0.94058	0.99699	-0.0043505	-0.19396	0.85566	0.99937	0.55408	-0.85183	-1.5686	0.19181	0.78346	2.0165	1.0118	1.48	0.21296	0.63342	1.0194	0.027754	-0.30308	0.77694	0.86815	0.41181	-1.2799	-1.5503	0.19601
3.11_229.14	1.4279	0.51394	1.2528	0.27853	0.90636	4.6035	2.2027	3.7325	0.020253	0.35175	0.79962	-0.32261	-0.77932	0.47932	0.98383	1.3087	0.38816	-0.47015	0.66273	0.99453	1.9744	0.9814	1.5753	0.1903	0.74414	0.5754	-0.79736	-1.4573	0.21876	0.99937	0.89907	-0.15349	-0.7145	0.5144	0.97584	3.9548	1.9836	1.8563	0.13699	0.62456	1.3509	0.43394	0.20994	0.84398	0.91182	2.9005	1.5363	6.2378	0.0033656
3.10_548.36	NA	NA	NA	NA	NA	1.1308	0.17732	0.51094	0.6363	0.84543	0.86779	-0.20458	-0.017889	0.98658	0.99616	NA	NA	NA	NA	NA	0.78727	-0.34507	-1.2846	0.26827	0.75997	NA	NA	NA	NA	NA	0.76763	-0.38151	-1.0502	0.3529	0.8991	3.0052	1.5874	1.488	0.21098	0.63342	2.7993	1.4851	3.806	0.019005	0.33582	6.9659	2.8003	3.3388	0.028869
3.10_430.17	NA	NA	NA	NA	NA	NA	NA	NA	NA	NA	14.444	3.8524	1.4444	0.22213	0.88017	NA	NA	NA	NA	NA	NA	NA	NA	NA	NA	0.096436	-3.3743	-0.58177	0.59193	0.99937	0.50736	-0.97893	-1.541	0.19816	0.79055	69.511	6.1192	3.4157	0.026885	0.59431	1.8672	0.90089	0.92767	0.40609	0.59342	4.4432	2.1516	2.0221	0.11322
3.10_428.29	NA	NA	NA	NA	NA	0.95479	-0.066751	0.27332	0.79814	0.90285	0.7319	-0.45028	-0.39835	0.71072	0.98633	1.4951	0.58021	0.40648	0.7052	0.99572	0.55921	-0.83853	-2.8348	0.047115	0.74414	0.85023	-0.23408	-0.22212	0.8351	0.99937	0.90513	-0.14381	-0.47747	0.65795	0.9768	1.4142	0.50003	-0.0087702	0.99342	0.99634	1.5809	0.66075	1.2172	0.29043	0.51037	2.039	1.0278	3.4103	0.027021
3.10_428.23	1.0591	0.0828	0.034059	0.97446	0.99345	NA	NA	NA	NA	NA	NA	NA	NA	NA	NA	4.3343	2.1158	1.4521	0.22011	0.99453	1.1543	0.20696	0.081055	0.93929	0.98762	NA	NA	NA	NA	NA	0.67021	-0.57731	-1.0336	0.35971	0.90168	34.484	5.1079	3.8612	0.018129	0.59431	0.95105	-0.072406	0.18287	0.86379	0.92341	20.918	4.3867	4.003	0.01609
3.10_179.06	1.1923	0.25372	0.13435	0.89961	0.97746	2.8271	1.4993	1.7942	0.14723	0.51769	0.64137	-0.64077	-1.0776	0.34185	0.96761	2.7388	1.4535	3.2315	0.03193	0.99453	1.6319	0.70654	0.70285	0.5209	0.83994	1.3299	0.41129	0.15093	0.88734	0.99937	1.1977	0.26032	0.48177	0.65514	0.9768	0.76193	-0.39226	-1.8025	0.14582	0.62919	0.87345	-0.1952	-0.67549	0.5364	0.70038	0.95756	-0.062569	-0.43857	0.68362
3.09_478.23	NA	NA	NA	NA	NA	NA	NA	NA	NA	NA	8.6841	3.1184	6.769	0.0024852	0.5479	NA	NA	NA	NA	NA	NA	NA	NA	NA	NA	NA	NA	NA	NA	NA	0.31781	-1.6538	-2.1794	0.094813	0.76728	1.6723	0.74185	0.30138	0.77814	0.89647	1.9418	0.95739	1.6573	0.1728	0.40703	2.0589	1.0419	1.3036	0.26233
3.09_187.10	1.3429	0.4253	0.78568	0.47598	0.91269	2.2997	1.2015	4.4081	0.011618	0.35175	1.2747	0.35013	0.72881	0.50649	0.98383	1.496	0.58109	1.5303	0.20068	0.99453	1.2546	0.32721	1.3331	0.25335	0.75113	1.0197	0.02816	-0.26171	0.80647	0.99937	1.0313	0.044399	0.086747	0.93504	0.99516	1.0171	0.024528	0.03498	0.97377	0.98677	2.2649	1.1795	1.9872	0.11782	0.37444	1.5258	0.60956	2.3512	0.07841
3.09_145.09	0.83063	-0.26771	-0.38374	0.7207	0.94946	2.4161	1.2727	1.9836	0.11831	0.48036	1.2134	0.279	0.1975	0.85307	0.98633	2.0252	1.0181	1.0383	0.35777	0.99453	1.781	0.83269	1.4221	0.22807	0.74414	1.4318	0.51787	0.67638	0.53589	0.99937	0.99034	-0.014007	-0.16457	0.87727	0.99029	0.72811	-0.45777	-1.3455	0.24967	0.64195	1.8698	0.90288	1.8796	0.13334	0.38272	1.4859	0.57132	2.7072	0.053691
3.08_592.39	0.84322	-0.24602	-0.78695	0.47532	0.91269	1.0332	0.047053	0.34959	0.74427	0.88214	0.77403	-0.36954	-0.5848	0.59008	0.98383	0.69026	-0.53479	-0.59704	0.58263	0.99453	0.63916	-0.64574	-1.6652	0.17121	0.74414	0.59716	-0.74381	-0.66774	0.54085	0.99937	0.84324	-0.24598	-1.0071	0.37085	0.90471	2.3888	1.2563	0.81758	0.4595	0.72341	2.1607	1.1115	2.7025	0.053955	0.33691	2.3907	1.2574	0.87534	0.4308
3.08_525.36	NA	NA	NA	NA	NA	NA	NA	NA	NA	NA	NA	NA	NA	NA	NA	NA	NA	NA	NA	NA	NA	NA	NA	NA	NA	NA	NA	NA	NA	NA	0.51628	-0.95377	-1.5348	0.19962	0.79055	1.2469	0.31833	0.045995	0.96552	0.98267	1.564	0.64527	1.2709	0.27264	0.49206	1.0117	0.016812	0.12834	0.90408
3.08_460.18	NA	NA	NA	NA	NA	NA	NA	NA	NA	NA	9.3122	3.2191	5.8133	0.0043582	0.60611	NA	NA	NA	NA	NA	NA	NA	NA	NA	NA	NA	NA	NA	NA	NA	0.88661	-0.17362	-0.78618	0.47572	0.96454	7.9843	2.9972	1.3118	0.25982	0.64829	3.8151	1.9317	10.87	0.0004066	0.17106	5.515	2.4634	2.1494	0.098044
3.08_430.24	1.5087	0.59335	0.49323	0.6477	0.93757	0.52971	-0.91672	-0.79683	0.47017	0.7721	2.3107	1.2083	1.9125	0.12838	0.84598	2.6491	1.4055	1.5004	0.2079	0.99453	0.44097	-1.1812	-1.7274	0.15916	0.74414	0.77291	-0.37163	-1.5604	0.19367	0.99937	0.20419	-2.292	-1.1565	0.31184	0.87337	0.22023	-2.1829	-1.4517	0.22022	0.63342	0.96191	-0.056021	-0.64113	0.55633	0.71356	0.95888	-0.060581	-0.53937	0.61825
3.08_408.27	0.72664	-0.46069	-1.321	0.25701	0.90636	0.80033	-0.32133	-0.034933	0.97381	0.98704	0.79764	-0.32619	-0.37633	0.72578	0.98633	0.64408	-0.63468	-0.74603	0.4971	0.99453	0.74418	-0.42629	-1.5046	0.20688	0.74414	0.6647	-0.58922	-0.77508	0.48156	0.99937	0.86224	-0.21385	-0.027529	0.97936	0.99729	3.5188	1.8151	2.0746	0.10668	0.61591	1.1912	0.25244	0.15954	0.88097	0.9331	3.9013	1.964	2.1985	0.09281
3.08_354.25	0.18118	-2.4645	-2.4376	0.071395	0.90636	0.20381	-2.2947	-1.6188	0.1808	0.55788	0.61015	-0.71277	-2.547	0.063506	0.84598	0.589	-0.76367	-0.88177	0.4277	0.99453	0.23265	-2.1038	-2.7383	0.051995	0.74414	0.53081	-0.91373	-0.48053	0.65595	0.99937	1.2245	0.29218	0.49492	0.64661	0.9768	1.619	0.69509	0.70681	0.51868	0.75449	0.93523	-0.096607	-0.14721	0.89009	0.93917	1.1469	0.19774	1.2566	0.27726
3.08_278.23	NA	NA	NA	NA	NA	55.959	5.8063	7.0975	0.0020813	0.35175	52.533	5.7151	4.5232	0.010632	0.84598	87.267	6.4474	5.1244	0.0068649	0.53993	37.108	5.2137	3.6543	0.021689	0.6779	8.3858	3.0679	6.6203	0.0026996	0.20342	NA	NA	NA	NA	NA	9.6968	3.2775	0.54153	0.61689	0.81026	111.32	6.7986	8.6514	0.00098193	0.22773	82.859	6.3726	11.74	0.00030113
3.07_696.42	0.76652	-0.3836	-0.7797	0.47913	0.91269	0.38705	-1.3694	-1.7146	0.16157	0.52912	0.8317	-0.26586	-0.68643	0.53016	0.98383	0.86592	-0.2077	-0.36457	0.73389	0.99572	0.59682	-0.74463	-1.5852	0.18809	0.74414	0.74969	-0.41564	-0.44699	0.67801	0.99937	0.60608	-0.72242	-1.3283	0.2548	0.82495	2.2008	1.138	0.74602	0.49711	0.74241	1.2059	0.27013	0.92879	0.40557	0.59331	1.4638	0.54971	1.1592	0.31087
3.07_474.23	NA	NA	NA	NA	NA	NA	NA	NA	NA	NA	4.1559	2.0552	1.9838	0.11829	0.84598	NA	NA	NA	NA	NA	NA	NA	NA	NA	NA	NA	NA	NA	NA	NA	0.33775	-1.566	-1.475	0.21424	0.80528	3.8626	1.9496	0.7609	0.4891	0.73906	5.4411	2.4439	2.2971	0.083208	0.34904	0.91962	-0.1209	-0.055656	0.95828
3.07_473.07	2.2422	1.1649	0.41963	0.69631	0.94671	0.091053	-3.4572	-1.7188	0.16079	0.52912	0.38227	-1.3873	0.040495	0.96964	0.99317	0.7746	-0.36848	0.21647	0.83921	0.99572	1.5248	0.60865	0.38976	0.71658	0.91568	0.77078	-0.37562	-0.13165	0.90162	0.99937	0.54977	-0.86309	-1.0857	0.33868	0.89297	1.5332	0.61651	0.95155	0.39521	0.69301	0.89913	-0.15341	0.18317	0.86358	0.92341	6.222	2.6374	2.0139	0.11429
[truncated: 3,259 more rows]
[truncated: 11 more columns]
