# Supplementary material for: Exometabolomic-enabled discovery of compounds associated with Escherichia coli O157:H7 population dynamics in the lettuce phyllosphere
Source: BMC Plant Biol. 2026 May 9;26:1114. doi: 10.1186/s12870-026-08917-9 (PMC13326550; doi:10.1186/s12870-026-08917-9)
Supplement: Supplementary file 12 — Supplementary Material 12: Dataset S7. Pathway enrichment analysis of metabolites significantly differentially accumulated (bacterium vs. mock) in the surface wash fluid (SWF) and apoplast wash fluid (AWF) of the lettuce genotypes. Significantly enriched pathways (p < 0.05) were identified using KEGG-based pathway analysis in MetaboAnalyst6.0 via the hypergeometric test. [file 12870_2026_8917_MOESM12_ESM.xlsx]

## Sheet: Sheet 1
DATASET S7 Pathway enrichment analysis of metabolites significantly differentially accumulated (bacterium vs. mock) in the surface wash fluid (SWF) and apoplast wash fluid (AWF) of the lettuce genotypes. Significantly enriched pathways (p < 0.05) were identified using KEGG-based pathway analysis in MetaboAnalyst6.0 via the hypergeometric test.
Sample type	Genotype	Pathway	Total	Expected	Hits	Raw p-value	[Log10(p-value)]	Impact factor
SWF	2
AWF	2
SWF	4
AWF	4	Starch and sucrose metabolism	22	0.043507	2	0.00059736	3.2238	0.31619
		Galactose metabolism	27	0.053395	2	0.00090567	3.043	0.00553
		Isoquinoline alkaloid biosynthesis	6	0.011866	1	0.011826	1.9271	0.5
		Tyrosine metabolism	17	0.033619	1	0.033265	1.478	0.10056
		Fructose and mannose metabolism	18	0.035597	1	0.035199	1.4535	0.06695
		Phenylalanine, tyrosine and tryptophan biosynthesis	22	0.043507	1	0.042907	1.3675	0.02002
		Ubiquinone and other terpenoid-quinone biosynthesis	48	0.094924	1	0.092011	1.0362	0
		Amino sugar and nucleotide sugar metabolism	52	0.10283	1	0.099413	1.0026	0
SWF	7
AWF	7
SWF	15
AWF	15
SWF	16	Valine, leucine and isoleucine biosynthesis	22	0.058009	2	0.0011842	2.9266	0
		Butanoate metabolism	17	0.044825	1	0.04412	1.3554	0.13636
		One carbon pool by folate	21	0.055372	1	0.054286	1.2653	0
		Alanine, aspartate and glutamate metabolism	22	0.058009	1	0.056814	1.2455	0.1295
		Pantothenate and CoA biosynthesis	25	0.06592	1	0.06437	1.1913	0
		Arginine and proline metabolism	32	0.084377	1	0.081823	1.0871	0
		Glycine, serine and threonine metabolism	33	0.087014	1	0.084296	1.0742	0.123
		Valine, leucine and isoleucine degradation	37	0.097561	1	0.094139	1.0262	0
		Glucosinolate biosynthesis	65	0.17139	1	0.16084	0.79362	0
		Purine metabolism	75	0.19776	1	0.18374	0.7358	0.00531
AWF	16	Alanine, aspartate and glutamate metabolism	22	0.31905	4	0.00020491	3.6884	0.45324
		Arginine biosynthesis	18	0.26104	3	0.0018781	2.7263	0.02829
		Phenylpropanoid biosynthesis	43	0.6236	4	0.002826	2.5488	0.15291
		Valine, leucine and isoleucine biosynthesis	22	0.31905	3	0.0034131	2.4669	0.07866
		Stilbenoid, diarylheptanoid and gingerol biosynthesis	8	0.11602	2	0.0053348	2.2729	0.2647
		Glycine, serine and threonine metabolism	33	0.47858	3	0.010901	1.9625	0.17815
		beta-Alanine metabolism	18	0.26104	2	0.0267	1.5735	0.25397
		Cysteine and methionine metabolism	46	0.66711	3	0.026839	1.5712	0.11596
		Flavonoid biosynthesis	47	0.68161	3	0.028401	1.5467	0.15243
		One carbon pool by folate	21	0.30455	2	0.035699	1.4473	0.01111
		Carbon fixation by Calvin cycle	21	0.30455	2	0.035699	1.4473	0.01399
		Pyruvate metabolism	23	0.33355	2	0.042265	1.374	0
		Glutathione metabolism	26	0.37706	2	0.052892	1.2766	0.01202
		Cyanoamino acid metabolism	29	0.42057	2	0.064374	1.1913	0
		Glyoxylate and dicarboxylate metabolism	29	0.42057	2	0.064374	1.1913	0.00891
		Glucosinolate biosynthesis	65	0.94265	3	0.064633	1.1895	0
		C5-Branched dibasic acid metabolism	6	0.087014	1	0.084053	1.0754	0.5
		D-Amino acid metabolism	7	0.10152	1	0.097389	1.0115	0
		Indole alkaloid biosynthesis	7	0.10152	1	0.097389	1.0115	0
		Monobactam biosynthesis	8	0.11602	1	0.11054	0.95648	0
		Pyrimidine metabolism	41	0.59459	2	0.11721	0.93105	0
		Lysine biosynthesis	9	0.13052	1	0.12351	0.90831	0
		Tropane, piperidine and pyridine alkaloid biosynthesis	9	0.13052	1	0.12351	0.90831	0
		Vitamin B6 metabolism	12	0.17403	1	0.16134	0.79227	0
		Nitrogen metabolism	12	0.17403	1	0.16134	0.79227	0
		Sulfur metabolism	12	0.17403	1	0.16134	0.79227	0
		Nicotinate and nicotinamide metabolism	13	0.18853	1	0.1736	0.76046	0
		Pentose and glucuronate interconversions	17	0.24654	1	0.22094	0.65572	0
		Tyrosine metabolism	17	0.24654	1	0.22094	0.65572	0.10056
		Butanoate metabolism	17	0.24654	1	0.22094	0.65572	0.13636
		Cutin, suberine and wax biosynthesis	18	0.26104	1	0.23237	0.63382	0.125
		Pentose phosphate pathway	19	0.27554	1	0.24364	0.61326	0.04679
		Citrate cycle (TCA cycle)	20	0.29005	1	0.25475	0.59389	0.0295
		Phenylalanine, tyrosine and tryptophan biosynthesis	22	0.31905	1	0.2765	0.55831	0
		Biosynthesis of unsaturated fatty acids	22	0.31905	1	0.2765	0.55831	0
		Pantothenate and CoA biosynthesis	25	0.36256	1	0.30799	0.51146	0.11678
		Sphingolipid metabolism	27	0.39156	1	0.32825	0.48379	0
		Galactose metabolism	27	0.39156	1	0.32825	0.48379	0.14975
		Biosynthesis of various plant secondary metabolites	29	0.42057	1	0.34795	0.45848	0
		Tryptophan metabolism	29	0.42057	1	0.34795	0.45848	0.10687
		Arginine and proline metabolism	32	0.46407	1	0.37647	0.42427	0
		Valine, leucine and isoleucine degradation	37	0.53659	1	0.42136	0.37534	0
		Glycerophospholipid metabolism	38	0.55109	1	0.42997	0.36657	0
		Amino sugar and nucleotide sugar metabolism	52	0.75412	1	0.53828	0.26899	0
		Fatty acid biosynthesis	56	0.81213	1	0.56543	0.24762	0
		Purine metabolism	75	1.0877	1	0.67485	0.17079	0
SWF	17	Valine, leucine and isoleucine biosynthesis	22	0.20303	3	0.00087001	3.0605	0.05721
		Phenylpropanoid biosynthesis	43	0.39684	3	0.006213	2.2067	0.09797
		beta-Alanine metabolism	18	0.16612	2	0.011126	1.9537	0.14683
		Pyruvate metabolism	23	0.21226	2	0.017919	1.7467	0
		Glucosinolate biosynthesis	65	0.59987	3	0.019483	1.7103	0
		Valine, leucine and isoleucine degradation	37	0.34146	2	0.043817	1.3584	0
		Stilbenoid, diarylheptanoid and gingerol biosynthesis	8	0.07383	1	0.071649	1.1448	0.13235
		Tropane, piperidine and pyridine alkaloid biosynthesis	9	0.083059	1	0.080262	1.0955	0
		Phenylalanine metabolism	12	0.11074	1	0.10566	0.9761	0.42308
		Arginine biosynthesis	18	0.16612	1	0.15451	0.81105	0.12397
		Glycerolipid metabolism	19	0.17535	1	0.1624	0.7894	0.04038
		Propanoate metabolism	20	0.18457	1	0.17023	0.76896	0.0963
		Phenylalanine, tyrosine and tryptophan biosynthesis	22	0.20303	1	0.18568	0.73123	0.0015
		Glycolysis or Gluconeogenesis	26	0.23995	1	0.21579	0.66597	0
		Glutathione metabolism	26	0.23995	1	0.21579	0.66597	0
		Galactose metabolism	27	0.24918	1	0.22315	0.65139	0.14975
		Cyanoamino acid metabolism	29	0.26763	1	0.23769	0.62399	0
		Glyoxylate and dicarboxylate metabolism	29	0.26763	1	0.23769	0.62399	0.02786
		Arginine and proline metabolism	32	0.29532	1	0.25902	0.58667	0.11607
		Glycine, serine and threonine metabolism	33	0.30455	1	0.266	0.57511	0.023
		Pyrimidine metabolism	41	0.37838	1	0.31973	0.49522	0.04269
		Flavonoid biosynthesis	47	0.43375	1	0.3576	0.4466	0.02046
		Fatty acid biosynthesis	56	0.51681	1	0.41075	0.38642	0
		Purine metabolism	75	0.69216	1	0.50982	0.29258	0.00531
AWF	17	Citrate cycle (TCA cycle)	20	0.06592	2	0.0016134	2.7923	0.16079
		Glyoxylate and dicarboxylate metabolism	29	0.095583	2	0.0034065	2.4677	0.18106
		Phenylalanine metabolism	12	0.039552	1	0.038982	1.4091	0
		Pentose phosphate pathway	19	0.062624	1	0.061153	1.2136	0
		Phenylalanine, tyrosine and tryptophan biosynthesis	22	0.072512	1	0.070529	1.1516	0.08008
SWF	31	Arginine biosynthesis	18	0.14239	3	0.00028908	3.539	0.12808
		Alanine, aspartate and glutamate metabolism	22	0.17403	3	0.00053586	3.2709	0.52158
		Nitrogen metabolism	12	0.094924	2	0.0036248	2.4407	0
		Butanoate metabolism	17	0.13448	2	0.0073065	2.1363	0
		Pentose and glucuronate interconversions	17	0.13448	2	0.0073065	2.1363	0.14286
		Glutathione metabolism	26	0.20567	2	0.016782	1.7752	0.05046
		Glyoxylate and dicarboxylate metabolism	29	0.2294	2	0.020689	1.6843	0.03329
		Arginine and proline metabolism	32	0.25313	2	0.024944	1.603	0.11607
		Amino sugar and nucleotide sugar metabolism	52	0.41134	2	0.061074	1.2141	0.09553
		Vitamin B6 metabolism	12	0.094924	1	0.091218	1.0399	0
		Purine metabolism	75	0.59328	2	0.11555	0.93721	0.00531
		Tyrosine metabolism	17	0.13448	1	0.12692	0.89646	0.10056
		Fructose and mannose metabolism	18	0.14239	1	0.13391	0.8732	0.06695
		beta-Alanine metabolism	18	0.14239	1	0.13391	0.8732	0.0754
		Pentose phosphate pathway	19	0.1503	1	0.14084	0.85127	0
		Citrate cycle (TCA cycle)	20	0.15821	1	0.14772	0.83055	0.0295
		Ascorbate and aldarate metabolism	20	0.15821	1	0.14772	0.83055	0.09184
		Starch and sucrose metabolism	22	0.17403	1	0.16134	0.79227	0.01587
		Pyruvate metabolism	23	0.18194	1	0.16807	0.77451	0
		Galactose metabolism	27	0.21358	1	0.1945	0.71107	0
		Glycerophospholipid metabolism	38	0.30059	1	0.26328	0.57958	0
		Pyrimidine metabolism	41	0.32432	1	0.28108	0.55117	0
		Phenylpropanoid biosynthesis	43	0.34015	1	0.29272	0.53354	0
		Porphyrin metabolism	48	0.3797	1	0.32109	0.49338	0
AWF	31	beta-Alanine metabolism	18	0.035597	1	0.035199	1.4535	0.0754
		Ascorbate and aldarate metabolism	20	0.039552	1	0.039058	1.4083	0
		One carbon pool by folate	21	0.041529	1	0.040984	1.3874	0.01111
		Glutathione metabolism	26	0.051417	1	0.050574	1.2961	0
		Biosynthesis of various plant secondary metabolites	29	0.05735	1	0.056297	1.2495	0
		Arginine and proline metabolism	32	0.063283	1	0.061997	1.2076	0.11607
		Cysteine and methionine metabolism	46	0.090969	1	0.088295	1.0541	0.11596
		Glucosinolate biosynthesis	65	0.12854	1	0.12319	0.90942	0
SWF	36
AWF	36	Flavone and flavonol biosynthesis	10	0.019776	1	0.019659	1.7064	0
		Arginine biosynthesis	18	0.035597	1	0.035199	1.4535	0.08539
		Pyruvate metabolism	23	0.045485	1	0.044827	1.3485	0
		Glycolysis or Gluconeogenesis	26	0.051417	1	0.050574	1.2961	0
		Arginine and proline metabolism	32	0.063283	1	0.061997	1.2076	0.07143
SWF	38	Starch and sucrose metabolism	22	0.30455	4	0.00016927	3.7714	0.32608
		Pentose and glucuronate interconversions	17	0.23533	3	0.001374	2.862	0.09524
		Pentose phosphate pathway	19	0.26302	3	0.0019232	2.716	0.12813
		Ascorbate and aldarate metabolism	20	0.27686	2	0.029854	1.525	0.09184
		Amino sugar and nucleotide sugar metabolism	52	0.71984	3	0.032673	1.4858	0.10781
		Carbon fixation by Calvin cycle	21	0.29071	2	0.032724	1.4851	0.00621
		Alanine, aspartate and glutamate metabolism	22	0.30455	2	0.035699	1.4473	0.07194
		Galactose metabolism	27	0.37376	2	0.052043	1.2836	0.19227
		Inositol phosphate metabolism	28	0.38761	2	0.055585	1.255	0
		Flavone and flavonol biosynthesis	10	0.13843	1	0.13048	0.88445	0
		Phenylalanine metabolism	12	0.16612	1	0.15455	0.81092	0
		Selenocompound metabolism	13	0.17996	1	0.16635	0.77897	0
		Nicotinate and nicotinamide metabolism	13	0.17996	1	0.16635	0.77897	0
		Butanoate metabolism	17	0.23533	1	0.21199	0.67368	0
		Arginine biosynthesis	18	0.24918	1	0.22302	0.65165	0
		Fructose and mannose metabolism	18	0.24918	1	0.22302	0.65165	0.20518
		Citrate cycle (TCA cycle)	20	0.27686	1	0.24465	0.61146	0.06066
		One carbon pool by folate	21	0.29071	1	0.25524	0.59305	0
		Lipoic acid metabolism	24	0.33223	1	0.28619	0.54335	0
		Glycolysis or Gluconeogenesis	26	0.35992	1	0.30613	0.51409	0.07337
		Sphingolipid metabolism	27	0.37376	1	0.31591	0.50044	0.06805
		Glyoxylate and dicarboxylate metabolism	29	0.40145	1	0.33506	0.47488	0.0312
		Glycerophospholipid metabolism	38	0.52604	1	0.41511	0.38184	0.02543
		Cysteine and methionine metabolism	46	0.63678	1	0.47848	0.32014	0.03877
		Fatty acid biosynthesis	56	0.77521	1	0.54853	0.2608	0
		Purine metabolism	75	1.0382	1	0.65769	0.18198	0.00531
AWF	38
SWF	39	Valine, leucine and isoleucine biosynthesis	22	0.11602	2	0.0053348	2.2729	0
		Valine, leucine and isoleucine degradation	37	0.19512	2	0.01478	1.8303	0
		Glucosinolate biosynthesis	65	0.34278	2	0.042844	1.3681	0
		Lysine biosynthesis	9	0.047462	1	0.046594	1.3317	0
		Tropane, piperidine and pyridine alkaloid biosynthesis	9	0.047462	1	0.046594	1.3317	0
		Flavone and flavonol biosynthesis	10	0.052736	1	0.051651	1.2869	0
		Butanoate metabolism	17	0.089651	1	0.086404	1.0635	0
		Propanoate metabolism	20	0.10547	1	0.10095	0.99588	0.00247
		Citrate cycle (TCA cycle)	20	0.10547	1	0.10095	0.99588	0.0401
		Alanine, aspartate and glutamate metabolism	22	0.11602	1	0.11054	0.95648	0
		Pyruvate metabolism	23	0.12129	1	0.1153	0.93817	0
		Glycolysis or Gluconeogenesis	26	0.13711	1	0.12944	0.88791	0
		Glutathione metabolism	26	0.13711	1	0.12944	0.88791	0
		Glyoxylate and dicarboxylate metabolism	29	0.15293	1	0.14339	0.84347	0
		Glycine, serine and threonine metabolism	33	0.17403	1	0.16168	0.79133	0.06761
		Cysteine and methionine metabolism	46	0.24258	1	0.21879	0.65996	0.05919
		Fatty acid biosynthesis	56	0.29532	1	0.26038	0.58439	0
AWF	39	Nicotinate and nicotinamide metabolism	13	0.034278	1	0.033873	1.4701	0
		Lysine degradation	20	0.052736	1	0.051752	1.2861	0
		Starch and sucrose metabolism	22	0.058009	1	0.056814	1.2455	0.08888
		Galactose metabolism	27	0.071193	1	0.069382	1.1588	0.04252
		Phenylpropanoid biosynthesis	43	0.11338	1	0.10875	0.96355	0.05935
SWF	44	Arginine biosynthesis	18	0.14239	3	0.00028908	3.539	0.32201
		Phenylalanine metabolism	12	0.094924	2	0.0036248	2.4407	0.19231
		Ether lipid metabolism	9	0.071193	1	0.069158	1.1602	0.25
		Purine metabolism	75	0.59328	2	0.11555	0.93721	0.01062
		Pentose and glucuronate interconversions	17	0.13448	1	0.12692	0.89646	0
		beta-Alanine metabolism	18	0.14239	1	0.13391	0.8732	0.25397
		Glycerolipid metabolism	19	0.1503	1	0.14084	0.85127	0
		Valine, leucine and isoleucine biosynthesis	22	0.17403	1	0.16134	0.79227	0
		Biosynthesis of unsaturated fatty acids	22	0.17403	1	0.16134	0.79227	0
		Starch and sucrose metabolism	22	0.17403	1	0.16134	0.79227	0.09043
		Pantothenate and CoA biosynthesis	25	0.19776	1	0.18138	0.7414	0.11678
		Glycolysis or Gluconeogenesis	26	0.20567	1	0.18797	0.72592	0
		Galactose metabolism	27	0.21358	1	0.1945	0.71107	0.01616
		Arginine and proline metabolism	32	0.25313	1	0.22646	0.645	0.07143
		Valine, leucine and isoleucine degradation	37	0.29268	1	0.25726	0.58963	0
		Pyrimidine metabolism	41	0.32432	1	0.28108	0.55117	0
		Amino sugar and nucleotide sugar metabolism	52	0.41134	1	0.34302	0.46468	0.10179
		Fatty acid biosynthesis	56	0.44298	1	0.36431	0.43853	0
		Glucosinolate biosynthesis	65	0.51417	1	0.4099	0.38732	0
AWF	44	Citrate cycle (TCA cycle)	20	0.092287	2	0.0033348	2.4769	0.16079
		Glyoxylate and dicarboxylate metabolism	29	0.13382	2	0.0069854	2.1558	0.18106
		Butanoate metabolism	17	0.078444	1	0.076001	1.1192	0
		Pentose phosphate pathway	19	0.087673	1	0.084608	1.0726	0
		One carbon pool by folate	21	0.096902	1	0.093146	1.0308	0
		Biosynthesis of unsaturated fatty acids	22	0.10152	1	0.097389	1.0115	0
		Sphingolipid metabolism	27	0.12459	1	0.11835	0.92683	0.06805
		Purine metabolism	75	0.34608	1	0.29928	0.52392	0.00531
SWF	45
AWF	45
SWF	46	Pantothenate and CoA biosynthesis	25	0.11536	2	0.0052075	2.2834	0.11678
		Glycine, serine and threonine metabolism	33	0.15227	2	0.0090042	2.0456	0.22375
		Indole alkaloid biosynthesis	7	0.032301	1	0.031919	1.4959	0
		Glucosinolate biosynthesis	65	0.29993	2	0.033034	1.481	0
		Selenocompound metabolism	13	0.059987	1	0.058579	1.2323	0
		Pentose and glucuronate interconversions	17	0.078444	1	0.076001	1.1192	0
		beta-Alanine metabolism	18	0.083059	1	0.080313	1.0952	0.25397
		Pentose phosphate pathway	19	0.087673	1	0.084608	1.0726	0
		Carbon fixation by Calvin cycle	21	0.096902	1	0.093146	1.0308	0
		One carbon pool by folate	21	0.096902	1	0.093146	1.0308	0.01704
		Alanine, aspartate and glutamate metabolism	22	0.10152	1	0.097389	1.0115	0
		Valine, leucine and isoleucine biosynthesis	22	0.10152	1	0.097389	1.0115	0
		Phenylalanine, tyrosine and tryptophan biosynthesis	22	0.10152	1	0.097389	1.0115	0
		Thiamine metabolism	22	0.10152	1	0.097389	1.0115	0
		Lipoic acid metabolism	24	0.11074	1	0.10582	0.97541	0.0016
		Glutathione metabolism	26	0.11997	1	0.11419	0.94236	0.07114
		Cyanoamino acid metabolism	29	0.13382	1	0.12662	0.8975	0
		Glyoxylate and dicarboxylate metabolism	29	0.13382	1	0.12662	0.8975	0.06656
		Tryptophan metabolism	29	0.13382	1	0.12662	0.8975	0.10687
		Valine, leucine and isoleucine degradation	37	0.17073	1	0.15903	0.79853	0
		Pyrimidine metabolism	41	0.18919	1	0.17484	0.75736	0
AWF	46
SWF	59	Arginine and proline metabolism	32	0.25313	3	0.0016501	2.7825	0.20387
		Pyrimidine metabolism	41	0.32432	2	0.039638	1.4019	0.07198
		Stilbenoid, diarylheptanoid and gingerol biosynthesis	8	0.063283	1	0.061697	1.2097	0.13235
		Ether lipid metabolism	9	0.071193	1	0.069158	1.1602	0.25
		Flavone and flavonol biosynthesis	10	0.079103	1	0.076566	1.116	0
		Butanoate metabolism	17	0.13448	1	0.12692	0.89646	0.22727
		beta-Alanine metabolism	18	0.14239	1	0.13391	0.8732	0.0754
		Arginine biosynthesis	18	0.14239	1	0.13391	0.8732	0.08539
		Alanine, aspartate and glutamate metabolism	22	0.17403	1	0.16134	0.79227	0.07194
		Starch and sucrose metabolism	22	0.17403	1	0.16134	0.79227	0.13374
		Glutathione metabolism	26	0.20567	1	0.18797	0.72592	0
		Galactose metabolism	27	0.21358	1	0.1945	0.71107	0.05696
		Inositol phosphate metabolism	28	0.22149	1	0.20099	0.69683	0
		Phenylpropanoid biosynthesis	43	0.34015	1	0.29272	0.53354	0.03103
		Flavonoid biosynthesis	47	0.37179	1	0.3155	0.501	0.02046
		Fatty acid biosynthesis	56	0.44298	1	0.36431	0.43853	0
AWF	59	Arginine and proline metabolism	32	0.12657	2	0.0061358	2.2121	0.14584
		Pyrimidine metabolism	41	0.16216	2	0.0099829	2.0007	0.07198
		Ubiquinone and other terpenoid-quinone biosynthesis	48	0.18985	2	0.013562	1.8677	0.00095
		Arginine biosynthesis	18	0.071193	1	0.069225	1.1597	0.13169
		Phenylpropanoid biosynthesis	43	0.17007	1	0.15871	0.7994	0.01155
