# Supplementary material for: Exometabolomic-enabled discovery of compounds associated with Escherichia coli O157:H7 population dynamics in the lettuce phyllosphere
Source: BMC Plant Biol. 2026 May 9;26:1114. doi: 10.1186/s12870-026-08917-9 (PMC13326550; doi:10.1186/s12870-026-08917-9)
Supplement: Supplementary file 14 — Supplementary Material 14: Dataset S8. Intersection analyses of significantly differentially accumulated metabolites (DAMs) detected in the surface wash fluid (SWF) and apoplast wash fluid (AWF) of each genotype were performed using the UpSetR package in R. Shared and unique metabolites hypo- and hyper-accumulated metabolites among lettuce genotypes are shown. Metabolites selected for the promoting or inhibitory cocktail are highlighted in green or red, respectively. [file 12870_2026_8917_MOESM14_ESM.xlsx]

## Sheet: Hoja1
DATASET S8 Intersection analyses of significantly differentially accumulated metabolites (DAMs) detected in the surface wash fluid (SWF) and apoplast wash fluid (AWF) of each genotype were performed using the UpSetR package in R. Shared and unique metabolites hypo- and hyper-accumulated metabolites among lettuce genotypes are shown. Metabolites selected for the promoting or inhibitory cocktail ar…
	Genotype codes
AWF Differentially Acumulated Metabolites	16	38	44	39	59	16_7	31	45	4	36	2	16_17	15	17	16_2_7	7	16_2	16_4	46	16_4_7	16_38	38_59	39_45	39_46	39_59	15_16_17	15_16_17_4	15_16_7	15_4	16_17_4	16_17_4_7	16_17_7	16_2_4_7	16_36_4	16_39	16_59_7	17_36	17_38	17_44	17_38_44_46	17_44_46	2_4	31_36	31_44_45	31_45	36_38	36_39	36_44	36_45
	N-Acetylleucine	Quercetin 3'-glucuronide	ribonic acid	trans-Ferulic acid	5-(Hydroxymethyl)-3-(1-hydroxy-4-methylhexyl)oxolan-2-one	Ile-Ile	Methyl .beta.-D-galactopyranoside	Thr-Tyr	5-Hydroxy-10,10-dimethy6-methylenebicyclo[720]undecan-2-one	Asp-Phe	N-Methyldioctylamine	Dehydrocostus lactone	Glutamine	digitoxose	17-alpha-Nandrolone	Methyl 4-(2,4-dichlorophenyl)-2,4-dioxobutanoate_	Methyl linolenate	N-Acetyglutamic acid	caproic acid	S-Bioallethrin	lactitol	4-hydroxybenzoate	N-(3-(Aminomethyl)benzyl)acetamidine	P-Toluenesulfonic acid	Tetradecylamine	Isobergaptene	2-Chloro-N-(4-ethoxyphenyl)propanamide	trans-3,5-Dimethoxy-4-hydroxycinnamaldehyde	Chromomoric acid	6-Heptynoic acid	Methyl 3,5-dimethylbenzoate	(12Z,15Z)-7,9,10-Trihydroxyoctadeca-12,15-dienoic acid	3,4-Dimethylbenzoic acid	Azelaic acid1	4-O-p-Coumaroylquinic acid	threonic acid	N,N-Dimethyldodecylamine N-oxide	tagatose	gluconic acid	Citric acid	isocitric acid	4-Ketopimelic acid	2-[2-[2-(2-aminoethoxy)ethoxy]ethoxy]ethylamine	(-)-Syringaresinol-4-O-.beta.-D-glucopyranoside	Lumichrome	Odontoside	trans-Traumatic acid	4,4-Dimethylnorvaline	Asp-Trp
	glutamine	2-{2-[2-(Methacryloyloxy)ethoxy]ethoxy}ethyl 2-methylacrylate	4-hydroxybutyric acid	Gly-Gly-Leu	Nicotinamide riboside cation1	Syringaresinol	N-Lauroylsarcosine	Trp-Trp	terephthalic acid	Trp-Thr	N-(9-Oxodecyl)acetamide	4-Oxo-2-nonenal	maltose	Phenylacetaldehyde	3-(Hepta-1,3-dienyl)hexanedioic acid	3,4-dihydroxybenzoic acid	(4,7,7-Trimethylbicyclo[410]hept-4-en-3-yl)methanol	2,3-Dihydroxybenzoic acid	Imidacloprid-olefin	Thr-VaLeu	(E)-3,10-Dihydroxy-4,9-dimethyldodec-6-enedioic acid	Uridine	Arg-Phe	4-Nitrophenol	Arg-Tyr
	Methionine1	1-Palmitoyl-sn-glycero-3-phosphocholine	Asn-Leu	Glycyl-L-norleucine	4-Methyl-1-phenylpentan-3-one	Dinor-12-oxophytodienoic acid	Glu-Leu	Kynurenine	Oleamide	Miquelianin	5-aminovaleric acid	1H,3H-Furo[3,4-c]furan-1-one, 6-hepty4,6-dihydro-	Melezitose	Shikimic acid1	Sterebin	Phe-Leu	5-[4-[(E)-3-Carboxy-3-hydroxyprop-1-enyl]-4-hydroxy-3,3,5-trimethylcyclohexyl]oxy-3-hydroxy-3-methy5-oxopentanoic acid	Gentisic acid 5-O-glucoside	Myricetin 3-galactopyranoside	Syringaresino4-O-beta-glucopyranoside	(S)-2-Ureidopentanedioic acid
	3-(3-(beta-Glucopyranosyloxy)-2-methoxyphenyl)propanoic acid	Thr-Trp	adenosine	Tris(2-chloroethyl) phosphate	Cytidine	Val-Trp	methionine	His-Phe	maleic acid	Tyr-Gly	5-alpha-Pregnane-3,20-dione	Abscisic acid	Trehalose	aconitic acid	Methyl gamma-linolenate	2-Amino-5-methylhexanoic acid	beta-Damascone	Ile-Leu	mannoheptulose
	Salidroside	9(10)-Epoxy-12Z-octadecenoic acid	Asn-Ile	sucrose	Phe-Lys	19-Norethindrone acetate	Phenacyltriphenylphosphonium cation	8-C-(2-Rhamnosyl-6-deoxyhexopyranosulyl)luteolin	tyrosine	Isoquercitin	(3E)-4-(1-Hydroxy-2,2,6-trimethy4-oxocyclohexyl)but-3-en-2-yl beta-glucopyranoside	Globulol	2,6-Dihydroxybenzoic acid	3-Cyclohexy1,1-dimethylurea	Aureonitol	2-deoxytetronic acid
	Caffeic acid	n-Octadecylamine	galactonic acid	Phe-Tyr	L-Arginine	1-O-(3-Hydroxy-4,5-dimethoxybenzoyl)hexopyranose	2-Amino-3-cyclohexylpropan-1-ol	4-O-D-Glucopyranosyl-p-coumaric acid	fructose	ornithine	Daphnin	Jacquinelin	N-methylethanolamine
	8S-Hydroxy-4Z,6E,10Z-hexadecatrienoic acid	Glycyl-L-norleucine_2	conduritol-beta-epoxide	Asn-Phe	Phe-Asn	Polygodial	2-Hydroxy-4-methylpentanoic acid	Adenosine1	1-Oleoysn-glycero-3-phosphocholine	Ile-Gly-Ile	(9Z)-5,8,11-Trihydroxyoctadec-9-enoic acid
	Coniferyl aldehyde	Auranticin A	cerotinic acid	Lys-Ile	maleimide	3-Buten-2-one, 4-[4-(beta-glucopyranosyloxy)-2-hydroxy-2,6,6-trimethylcyclohexylidene]-	Ile-Glu	3,4-dihydroxycinnamic acid	glucose	lactic acid
	Val-Phe	Gly-Phe	montanic acid	L-Pipecolic acid	Tyr-Tyr	Diethyl 2-[(2-hydroxyanilino)methylene]malonate	Cumaroylspermidine	Glu-Tyr	Leu-Leu-Lys
	isoleucine	Guanine1	Indole-6-carboxaldehyde	Cannabidiolic acid	11,15-Dioxo-9S-hydroxy-5Z-prostenoic acid	Syringic acid	Bis(2,2,6,6-tetramethyl-4-piperidyl) sebacate	Leu-Trp	N,N-Dibutyl-N'-(3-chloro-2-methylphenyl)urea
	Leu-Gly-Leu	malic acid	2-Propenoic acid, 3-[2-(.beta.-D-glucopyranosyloxy)-4-methoxyphenyl]-, (2Z)-	threitol	isothreonic acid	Hymeglusin	saccharic acid	(5Z)-3-(.beta.-D-Glucopyranosyloxy)oct-5-enoic acid	1-Palmitoysn-glycero-3-phosphocholine
	3,4-Dihydroxycinnamic acid (alanine methyl ester) amide	9-(2,3-Dihydroxypropoxy)-9-oxononanoic acid	lignoceric acid	erythritol	Trp-Phe	6-Hydroxy-3,5a,9-trimethy3,3a,4,5,6,7,9a,9b-octahydrobenzo[g][1]benzofuran-2-one	Spermidine1	Gly-Val
	4'-O-beta-Glucosy5-O-methylvisamminol	4-hydroxyphenylacetic acid	Gln-Tyr	N-L-.gamma.-Glutamyl-L-leucine	(2Z)-2-(.beta.-D-Glucopyranosyloxy)-3-phenyl-2-propenoic acid	serine	3-Methyladipic acid	Benzyldimethyltetradecylammonium cation
	aspartic acid	Gly-Leu	Tyr-Leu	1-Phenylethanol	Gln-Leu	Isomaltose
	Quercetin 3-O-beta-glucose-6'-acetate	myo-inositol	trans-2-Hydroxycinnamic acid	Phe-Asp	3-(2-(.beta.-D-Glucopyranosyloxy)-3-hydroxyphenyl)propanoic acid	Met-Ile
	Methyl 2-[(3aS,4R,5S,6S)-4-hydroxy-3-(hydroxymethyl)-6-[2-(4-hydroxyphenyl)acetyl]oxy-8-methy1-oxo-4,5,6,7-tetrahydro-3aH-azulen-5-yl]prop-2-enoate	Tyr-Phe	Methyl 2-[(3aS,4R,5S,6S)-4-hydroxy-3-(hydroxymethyl)-6-[2-(4-hydroxyphenyl)acetyl]oxy-8-methyl-1-oxo-4,5,6,7-tetrahydro-3aH-azulen-5-yl]prop-2-enoate	N-acetylserine	p-Coumaric acid
	5-Hydroxyadamantan-2-one	Phenylalanylphenylalanine	4-[3-(4-Butoxyphenoxy)propyl]morpholine	Tetrahydroharman-3-carboxylic acid	9-Oxo-10(E),12(E)-octadecadienoic acid
	Naringenin	Asp-Leu	arachidic acid	Suberic acid1	trans-4-hydroxy-L-proline
	(2E,4E)-5-(3-(Hexopyranosyloxy)-8-hydroxy-1,5-dimethy6-oxabicyclo[321]octan-8-yl)-3-methylpenta-2,4-dienoic acid	Cedronellone	Ile-Val	Nicotinic acid1	3-hydroxybenzoic acid
	Tetrahydrodicranenone	3-Hydroxy-2-((9Z,12Z)-octadeca-9,12-dienoyloxy)propyl 2-(trimethylazaniumyl)ethyl phosphate	2-(3,4-Dihydroxyphenyl)-5,7-dihydroxy-4-oxo-4H-chromen-3-yl hexopyranosyl-(1->2)hexopyranosyl-(1->2)hexopyranoside	galactitol
	6''-O-Malonylisoquercitrin	Diphenylamine	D-erythro-sphingosine
	3-(7-Methyloctyl)-3,6-dihydro-1H-furo[3,4-c]furan-4-one	beta-Resorcylic acid
	butyrolactam
	(3E)-4-(2,4,6-Trimethy3-cyclohexen-1-yl)-3-buten-2-one
	tryptophan
	pentitol
	5-methyluridine
	Citroside
	oxoproline
	Sinapyl alcohol
	2-Isopropylmalic acid
	Ala-Ile
	Leu-Phe
	(3aR,4S,11E,12aR)-11-Methy3-methylidene-2,7-dioxo-2,3,3a,4,5,9,10,12a-octahydro-9,6-(metheno)furo[2,3-f]oxacycloundecin-4(7H)-yl (2Z)-2-methylbut-2-enoate
	Isoleucine1
	3-O-Feruloylquinic acid
	2-(Methylamino)-2-phenylacetic acid
	(5Z)-3-(beta-Glucopyranosyloxy)oct-5-enoic acid
	Corey PG-lactone diol
	(2E,5E)-3,5,7-Trimethylocta-2,5-dienedioic acid
	Sedanolide
	Arg-Leu
	1,5-Pentanediamine
	Lecocarpinolide H
	methylmaleic acid
	Leu-Leu
	lyxose
	5-Formy2-hydroxy-3-methylbenzoic acid
	Isodeoxyelephantopin
	fumaric acid
	Foetidin
	4-Acetyloxy-8-(3-oxo-2-pent-2-enylcyclopenten-1-yl)octanoic acid
	6-Hydroxy-10a-methy4,7-dimethylidene-3,8-dioxododecahydrooxireno[8,9]cyclodeca[1,2-b]furan-5-yl (2Z)-2-methylbut-2-enoate
	Cynarin
	4-aminobutyric acid
	Lactupicrin
	N-acetylmannosamine
	4-((3R,4S)-4-Hydroxy-4-(4-hydroxy-3-methoxybenzyl)-3-(hydroxymethyl)tetrahydrofuran-2-yl)-2-methoxyphenyl beta-glucopyranoside
	8-Deoxylactucin
	galactinol
	(E)-alpha-Ionone
	(4E)-8-(beta-Glucopyranosyloxy)-2,7-dimethyldec-4-enedioic acid
	(4E,6E)-8-(beta-Glucopyranosyloxy)-2,7-dimethylocta-4,6-dienoic acid
	methanolphosphate
	oleic acid
	O,O-Diethyl phosphate
	4,4,7a-Trimethy3a,5,6,7-tetrahydro-3H-indene-1-carboxylic acid
	4-(Hydroxymethyl)-4,6a,9,12b-tetramethy4a,6,6a,12,12a,12b-hexahydro-4H,9H-benzo[f]pyrano[2,3-b]chromene-1,11(5H,10H)-dione
	3-O-p-Coumaroylquinic acid
	4-Hydroxy-4-[(E)-3-hydroxybut-1-enyl]-3,5,5-trimethylcyclohex-2-en-1-one
	2-Cyclohexen-1-one, 4-[(1E)-3-(beta-glucopyranosyloxy)-1-buten-1-yl]-4-hydroxy-3,5,5-trimethy, (4S)-
	4-O-Caffeoylquinic acid
	4,6-Dihydroxy-5a-methy3-methylidene-2-oxo-4,5,6,7,8,9,9a,9b-octahydro-3aH-benzo[g][1]benzofuran-9-carbaldehyde
	Neochlorogenic acid
	3-Methylcatechol
	beta-alanine
	sedoheptulose 7-phosphate
	(5S)-1,2,3,4,5,6,7,8,9,10-Decahydro-5,9-methanobenzo[8]annulen-11-one
	propylamine
	2-Oct-7-enylpentanedioic acid
	2-Glucosyloxy-4-methoxycinnamic acid
	Chlorogenic acid1
	((1R,4S,5R,8S,9R)-4-Isopropy6,8,9-trimethy3-oxabicyclo[331]non-6-en-1-yl)methanol
	Dodecanedioic acid
	Geranyllinalool
	3,4-dihydroxyphenylacetic acid
	Methyl (9Z,14Z)-12,13,16-trihydroxyoctadeca-9,14-dienoate
SWF Differentially Acumulated Metabolites	17	38	31	36	44	45	59	7	39	15	46	16	4	31_38	17_39	36_38	38_46	2	36_39	17_44	17_7	36_46	44_59	15_16	15_16_46	15_17	15_31_44_7	15_38	15_38_44	15_59	16_17_39_45	16_38	16_4	16_46	16_59	17_31	17_36	17_38	17_39_44	17_45_59	2_39	31_36	15_31_36_38	31_38_39_44	31_38_45	31_38_59	31_39	31_46	36_45
	Glyceric acid	palatinitol	glutamine	5-(Hydroxymethyl)-3-(1-hydroxy-4-methylhexyl)oxolan-2-one	Tris(2-chloroethyl) phosphate	4-hydroxybenzoate	succinate semialdehyde	pelargonic acid	2-{2-[2-(Methacryloyloxy)ethoxy]ethoxy}ethyl 2-methylacrylate	inositol-4-monophosphate	Tetradecylamine	threonine	(2S)-2-Hydroxy-2-phenylpropanoic acid	beta-gentiobiose	isoleucine	isoheptadecanoic acid	ribose	(12Z,15Z)-7,9,10-Trihydroxyoctadeca-12,15-dienoic acid	triethanolamine	urea	Coniferyl aldehyde	(-)-Syringaresinol-4-O-.beta.-D-glucopyranoside	1-O-Octadecyl-sn-glyceryl-3-phosphorylcholine	heptanoic acid	valine	N-acetylputrescine	levoglucosan	maltose	glycerol-alpha-phosphate	Spermidine	dodecanol	adenosine	1-Pentanone, 1-(3,4-dihydroxyphenyl)-2-(1-pyrrolidinyl)-	2,6-Dihydroxybenzoic acid	adipic acid	spermidine	threose	galactinol	ethanol phosphate	uridine	Phe-Met	Guanosine	sorbitol	2-deoxyerythritol	mucic acid	3-hydroxy-3-methylglutaric acid	Trp-Thr	digalacturonic acid	Glu-Trp
	melezitose	mannonic acid	4-O-p-Coumaroylquinic acid	pentono-gamma-lactone	glucose-1-phosphate	Benzoic acid, 2-hydroxy-4-[[2-[[(4-methylphenyl)sulfonyl]oxy]acetyl]amino]-	Cytidine	Melilotoside	Thr-Trp	dihydroxyacetone	Ile-Ser	lactitol	2,3-Dihydroxybenzoic acid	lyxitol	leucine	phosphate	alanine	1-Oleoysn-glycero-3-phosphocholine	salicylaldehyde	lauric acid	alpha-Hydroxyisobutyric acid	Arg-Phe	ornithine
	2-ketoglucose dimethylacetal	ethanolamine	glutamic acid	DL-Octopamine	n-Octadecylamine	tartaric acid	Dodecanoic acid	Corey PG-lactone diol	(10E,15Z)-9,12,13-Trihydroxyoctadeca-10,15-dienoic acid	fucose	glycine	terephthalic acid	Tetrahydrodicranenone	gluconic acid	Leu-Pro	3-Coumaric acid	2',3'-Dideoxy-3'-fluorouridine	sedoheptulose 7-phosphate	cadaverine
	digitoxose	5'-S-Methyl-5'-thioadenosine	Trp-Leu	3-[5-(2-Methylpropyl)-3,6-dioxopiperazin-2-yl]propanoic acid	3-Aminopiperidine-2,6-dione	Phe-Lys	Dodeca-2(E),4(E)-dienoic acid	6-(Acetylamino)hexanoic acid	succinic acid	N-Methyldioctylamine	tryptophan	Sedanolide	2-((2R)-2-Hydroxycyclohexyl)acetic acid	Oleamide	lactic acid	malonic acid	Triethylene glycol
	maltitol	glucoheptulose	4-hydroxybutyric acid	Ile-Ile	citrulline	L-Valine	Uridine	Ethyl 4-amino-2-(methylthio)-1,3-thiazole-5-carboxylate	Trp-Gly	4-(Isopentyloxy)benzoic acid	Val-Ile	5-alpha-Pregnane-3,20-dione	Pimelic acid	pseudo uridine
	butyrolactam	4-Hydroxybenzaldehyde	1-Palmitoyl-sn-glycero-3-phosphocholine	15-Ketoprostaglandin E2	guanosine	Adenosine	proline	(3E)-4-(1-Hydroxy-2,2,6-trimethy4-oxocyclohexyl)but-3-en-2-yl beta-glucopyranoside	myristic acid	4',5-dihydroxy-7-glucosyloxyflavanone	2-[2-[2-(2-aminoethoxy)ethoxy]ethoxy]ethylamine	4-aminobutyric acid
	5-methyluridine	pentitol	Gly-Gly-Leu	D-(-)-Citramalic acid	Leucine	1-O-(3-Hydroxy-4,5-dimethoxybenzoyl)hexopyranose	2,6-Di-tert-butyl-4-(4-morpholinylmethyl)phenol	Syringaresino4-O-beta-glucopyranoside	erythronic acid	N-acetylmannosamine	3-Hydroxy-2-((9Z,12Z)-octadeca-9,12-dienoyloxy)propyl 2-(trimethylazaniumyl)ethyl phosphate
	2-Isopropylmalic acid	Val-Trp	3-aminoisobutyric acid	Tyr-Trp	Arg-Tyr	Arg-Leu	L-Alanyl-L-norleucine	N,N-Dibutyl-N'-(3-chloro-2-methylphenyl)urea	Ile-Arg	3-Methylcatechol	2-(3,4-Dihydroxyphenyl)-5,7-dihydroxy-4-oxo-4H-chromen-3-yl hexopyranosyl-(1->2)hexopyranosyl-(1->2)hexopyranoside
	isoxylonic acid	galactonic acid	2-(3,4-Dihydroxyphenyl)-5,7-dihydroxy-4-oxo-4H-chromen-3-yl 6-deoxy-4-O-.beta.-D-glucopyranosyl-.alpha.-L-mannopyranoside	Tyr-Gly	Trp-Ala	Carbobenzyloxyglycylglycyl-L-norleucine	cerotinic acid	lactulose	4-hydroxyphenylacetic acid
	1,2-cyclohexanedione	glucuronic acid	beta-mannosylglycerate	N-(3-(Aminomethyl)benzyl)acetamidine	1-(2-Hydroxyethyl)-2,2,6,6-tetramethyl-4-piperidinol	N-L-.gamma.-Glutamyl-L-leucine	lignoceric acid	2-Glucosyloxy-4-methoxycinnamic acid	homoserine
	2-(Methylamino)-2-phenylacetic acid	maleimide	fructose	Ethylhexadecyldimethylammonium cation	N-Decyl-N,N-dimethyl-1-decanaminium cation	P-Toluenesulfonic acid	chlorogenic acid	Dodecanedioic acid	galactitol
	tagatose	Glu-Ile	Val-Gly-Val	Tyr-Glu	itaconic acid	Ala-Leu	lactose
	Chlorogenic acid	fructose-6-phosphate	fumaric acid	Adenine	arachidic acid	1,2,4-benzenetriol	4-O-Caffeoylquinic acid
	butylamine	isothreonic acid	threitol	DL-Phenylalanine	Myricetin 3-galactopyranoside	Gly-Val	Val-Ala
	2-deoxytetronic acid	(2Z)-2-(.beta.-D-Glucopyranosyloxy)-3-phenyl-2-propenoic acid	Eleutheroside B	Val-Tyr	phenylethylamine
	isobutylamine	galacturonic acid	UDP-glucuronic acid	Phe-Asp	Suberic acid1
	5-aminovaleric acid	erythritol	3,6-anhydro-D-galactose	Trp-Tyr
	10-Hydroxy-2-decenoic acid	Gly-Leu	Chromomoric acid B	(5Z)-3-(.beta.-D-Glucopyranosyloxy)oct-5-enoic acid
	Cynarin	N,N-Dimethyldodecylamine N-oxide	arabitol
	3-hydroxypropionic acid	2-hydroxyglutaric acid	Erucamide
	erythronic acid lactone	6-deoxyglucose	Tyr-Asp
	citramalic acid	alpha-ketoglutarate	Ile-Val
	2-Cyclohexen-1-one, 4-[(1E)-3-(beta-glucopyranosyloxy)-1-buten-1-yl]-4-hydroxy-3,5,5-trimethy, (4S)-	nicotinic acid	.beta.-Resorcylic acid
	Chromomoric acid	Sucrose
	xylulose	xylitol
	(5S)-1,2,3,4,5,6,7,8,9,10-Decahydro-5,9-methanobenzo[8]annulen-11-one	saccharic acid
	propylamine	1-Hexadecylamine
	pinitol	heptadecanoic acid
	phenylalanine	D-erythro-sphingosine
[truncated: 12 more columns]
